# Supplementary material for: Regulators of male and female sexual development are critical for the transmission of a malaria parasite
Source: Cell Host Microbe. Author manuscript; Available in PMC 2024 Jun 12. (PMC7616090; doi:10.1016/j.chom.2022.12.011)
Supplement: Table S1 [file EMS196587-supplement-Table_S1.xlsx]

## Sheet: Combined phenotypes
Gene_name	Product_description	Gene_type	current_version_ID	gene	asexual_phenotype	asexual_relative_growth_rate	GFP_log2change	GFP_log2change_sd	GFP_log2change_min	GFP_log2change_max	GFP_result	RFP_log2change	RFP_log2change_sd	RFP_log2change_min	RFP_log2change_max	RFP_result	overall_gametocyte_phenotype	Oocyst.phenotype	DOZI_regulated?	PbGEM-ID	pool	included_in_targeted_screen	scRNAseq.module	AP2G.Over-expression.Cluster
N/A	fam-a protein	protein coding	PBANKA_0100100	PBANKA_010010	Dispensable	1.03266	-0.124829	0.198513	-0.521854	0.272197	Not reduced	-0.118213	0.25395	-0.626113	0.389687	Not reduced	No change	no power	NO	PbGEM-327491	8	FALSE	NA	52
NA	NA	NA	PBANKA_0216761.1;PBANKA_0100400	PBANKA_010040	Slow	0.777048	0.543128	0.244021	0.0550858	1.03117	Not reduced	0.786483	0.23557	0.315342	1.25762	Not reduced	No change	NA	NA	PbGEM-533099	3	FALSE	NA	NA
N/A	zinc finger protein, putative	protein coding	PBANKA_0100800	PBANKA_010080	Dispensable	1.00064	-0.398855	0.214899	-0.828652	0.0309425	Not reduced	-1.27511	0.369774	-2.01466	-0.535562	No power	No change	reduced	NO	PbGEM-266060	7	FALSE	13	40
PALM	liver merozoite formation protein	protein coding	PBANKA_0101100	PBANKA_010110	Dispensable	1.00336	-0.086746	0.138876	-0.364499	0.191007	Not reduced	-0.1785	0.146315	-0.471131	0.114131	Not reduced	No change	not reduced	NO	PbGEM-266100	7	FALSE	13	13
N/A	conserved Plasmodium protein, unknown function	protein coding	PBANKA_0101500	PBANKA_010150	Dispensable	0.999391	0.0520795	0.133115	-0.21415	0.318309	Not reduced	-0.0633007	0.125912	-0.315125	0.188523	Not reduced	No change	not reduced	NO	PbGEM-226693	7	FALSE	5	6
JmjC2	JmjC domain-containing protein, putative	protein coding	PBANKA_0101600	PBANKA_010160	Dispensable	0.855748	-0.980629	0.346444	-1.67352	-0.287741	No power	-1.40464	0.259972	-1.92458	-0.884696	No power	No change	no power	NO	PbGEM-226701	3	TRUE	NA	35
N/A	RNA-binding protein, putative	protein coding	PBANKA_0101900	PBANKA_010190	Insufficient data	0.418261	0.75506	0.224243	0.306575	1.20355	Not reduced	0.721849	0.20958	0.302689	1.14101	Not reduced	No change	no power	NO	PbGEM-533115	1	FALSE	3	28
TEX1	trophozoite exported protein 1, putative	protein coding	PBANKA_0102200	PBANKA_010220	Dispensable	1.01596	-3.41443	0.365427	-4.14529	-2.68358	Reduced	-2.97464	0.735014	-4.44467	-1.50461	Reduced	lossOfBoth	reduced	NO	PbGEM-266212	8	TRUE	9	33
N/A	AT-rich interactive domain-containing protein, putative	protein coding	PBANKA_0102400	PBANKA_010240	Dispensable	0.98427	-1.78159	0.455459	-2.6925	-0.870669	No power	0.361803	0.25006	-0.138317	0.861923	Not reduced	No change	no power	NO	PbGEM-327555	2	TRUE	8	32
N/A	GYF domain-containing protein, putative	protein coding	PBANKA_0103300	PBANKA_010330	Dispensable	0.842172	-0.151382	0.303983	-0.759348	0.456584	Not reduced	-0.909389	0.290803	-1.49099	-0.327783	No power	No change	reduced	NO	PbGEM-533123	2	FALSE	NA	43
N/A	cyclin dependent kinase binding protein, putative	protein coding	PBANKA_0104300	PBANKA_010430	Dispensable	0.913765	0.425681	0.268975	-0.112269	0.963631	Not reduced	-0.0217145	0.424537	-0.870788	0.827359	Not reduced	No change	no power	NO	PbGEM-266515	4	TRUE	14	34
RAD50	DNA repair protein RAD50, putative	protein coding	PBANKA_0104600	PBANKA_010460	Dispensable	0.979668	-0.362681	0.223288	-0.809257	0.0838953	Not reduced	-0.201937	0.238843	-0.679622	0.275748	Not reduced	No change	no power	NO	PbGEM-005714	2	FALSE	3	36
ELO-B	elongation of fatty acids protein, putative	protein coding	PBANKA_0104700	PBANKA_010470	Dispensable	0.830671	-0.173297	0.0867026	-0.346702	0.000107974	Not reduced	-0.451374	0.0692079	-0.58979	-0.312959	Not reduced	No change	reduced	NO	PbGEM-266563	1	FALSE	3	39
N/A	conserved Plasmodium protein, unknown function	protein coding	PBANKA_0105100	PBANKA_010510	Dispensable	1.05194	0.199473	0.30342	-0.407366	0.806312	Not reduced	0.308147	0.294437	-0.280728	0.897022	Not reduced	No change	no power	NO	PbGEM-005773	8	FALSE	5	7
PTB	polypyrimidine tract-binding protein, putative	protein coding	PBANKA_0105200	PBANKA_010520	Dispensable	0.86113	-0.0788081	0.19539	-0.469588	0.311972	Not reduced	-0.176482	0.214678	-0.605839	0.252874	Not reduced	No change	not reduced	NO	PbGEM-227028	2	FALSE	22	50
N/A	conserved Plasmodium protein, unknown function	protein coding	PBANKA_0105300	PBANKA_010530	Dispensable	0.90186	-2.68765	0.182249	-3.05215	-2.32316	Reduced	-2.65307	0.246165	-3.1454	-2.16074	Reduced	lossOfBoth	reduced	NO	PbGEM-327675	2	TRUE	14	35
N/A	RING zinc finger protein, putative	protein coding	PBANKA_0105800	PBANKA_010580	Dispensable	0.979639	-0.0102709	0.160697	-0.331665	0.311124	Not reduced	-0.00812029	0.170454	-0.349028	0.332788	Not reduced	No change	no power	NO	PbGEM-266691	5	FALSE	19	14
UROD	uroporphyrinogen III decarboxylase	protein coding	PBANKA_0105900	PBANKA_010590	Dispensable	0.770155	-0.179029	0.243872	-0.666773	0.308714	Not reduced	-0.226421	0.204633	-0.635687	0.182844	Not reduced	No change	not reduced	NO	PbGEM-537843	2	FALSE	NA	21
N/A	G-protein associated signal transduction protein, putative	protein coding	PBANKA_0106000	PBANKA_010600	Dispensable	0.819487	0.274669	0.462862	-0.651055	1.20039	Not reduced	-0.36173	0.565982	-1.49369	0.770233	No power	No change	reduced	NO	PbGEM-327699	1	FALSE	11	37
SAS6	spindle assembly abnormal protein 6	protein coding	PBANKA_0106200	PBANKA_010620	Dispensable	1.01694	-1.61245	0.243812	-2.10007	-1.12482	Reduced	-1.46536	0.206949	-1.87926	-1.05147	Reduced	lossOfBoth	no power	NO	PbGEM-327715	5	TRUE	1	47
DPH7	diphthine methyltransferase, putative	protein coding	PBANKA_0106600	PBANKA_010660	Slow	0.822641	-0.248848	0.26731	-0.783468	0.285773	Not reduced	0.0422757	0.26675	-0.491224	0.575775	Not reduced	No change	no power	NO	PbGEM-266819	14	FALSE	2	26
N/A	conserved Plasmodium protein, unknown function	protein coding	PBANKA_0107200	PBANKA_010720	Dispensable	1.05114	0.119629	0.12279	-0.12595	0.365209	Not reduced	0.0256041	0.187248	-0.348893	0.400101	Not reduced	No change	not reduced	NO	PbGEM-327755	6	FALSE	1	48
OAT	ornithine aminotransferase, putative	protein coding	PBANKA_0107400	PBANKA_010740	Dispensable	0.941321	-0.650358	0.131135	-0.912628	-0.388088	Not reduced	-0.646484	0.134601	-0.915687	-0.377281	Not reduced	No change	no power	NO	PbGEM-006127	2	FALSE	6	28
N/A	protein KIC6, putative	protein coding	PBANKA_0108200	PBANKA_010820	Slow	0.559693	0.412868	0.162307	0.088254	0.737483	Not reduced	-0.182584	0.357224	-0.897031	0.531863	Not reduced	No change	not reduced	NO	PbGEM-327787	12	FALSE	16	43
N/A	peptidyl-tRNA hydrolase PTRHD1, putative	protein coding	PBANKA_0108900	PBANKA_010890	Dispensable	1.04426	-0.134956	0.233236	-0.601427	0.331516	Not reduced	0.446436	0.314959	-0.183481	1.07635	Not reduced	No change	no power	NO	PbGEM-267067	6	FALSE	9	27
SPT5	transcription elongation factor SPT5, putative	protein coding	PBANKA_0109200	PBANKA_010920	Slow	0.742003	0.33064	0.305571	-0.280503	0.941783	Not reduced	0.198581	0.255603	-0.312624	0.709787	Not reduced	No change	no power	NO	PbGEM-265388	1	FALSE	7	10
SDH3	succinate dehydrogenase subunit 3, putative	protein coding	PBANKA_0109400	PBANKA_010940	Dispensable	0.940874	0.182924	0.215625	-0.248327	0.614174	Not reduced	0.100733	0.222968	-0.345203	0.546668	Not reduced	No change	not reduced	NO	PbGEM-267115	4	FALSE	17	36
N/A	ATP synthase-associated protein, putative	protein coding	PBANKA_0109600	PBANKA_010960	Dispensable	0.910213	0.609362	0.330516	-0.0516703	1.27039	Not reduced	0.0475871	0.3565	-0.665412	0.760586	Not reduced	No change	no power	NO	PbGEM-267131	6	FALSE	14	20
N/A	conserved Plasmodium protein, unknown function	protein coding	PBANKA_0110100	PBANKA_011010	Slow	0.387923	0.736814	0.160131	0.416552	1.05708	Not reduced	0.870913	0.157754	0.555405	1.18642	Not reduced	No change	no power	NO	PbGEM-081763	10	FALSE	NA	45
EIF3L	eukaryotic translation initiation factor 3 subunit L, putative	protein coding	PBANKA_0110400	PBANKA_011040	Slow	0.818029	-0.0143877	0.641597	-1.29758	1.26881	No power	0.0972292	0.597061	-1.09689	1.29135	No power	No change	no power	NO	PbGEM-267235	14	FALSE	NA	27
P12p	6-cysteine protein	protein coding	PBANKA_0111100	PBANKA_011110	Dispensable	0.723159	-0.701826	0.413647	-1.52912	0.125468	No power	-0.613199	0.329652	-1.2725	0.0461043	No power	No change	not reduced	NO	PbGEM-533195	3	FALSE	9	26
ROP14	rhoptry protein ROP14, putative	protein coding	PBANKA_0111600	PBANKA_011160	Dispensable	1.0075	0.112803	0.145496	-0.178189	0.403794	Not reduced	-0.071413	0.115101	-0.301614	0.158788	Not reduced	No change	not reduced	NO	PbGEM-267395	7	FALSE	7	11
MFR1	major facilitator superfamily-related transporter, putative	protein coding	PBANKA_0112500	PBANKA_011250	Dispensable	0.934756	0.0844609	0.121514	-0.158566	0.327488	Not reduced	-0.152542	0.133433	-0.419409	0.114325	Not reduced	No change	not reduced	NO	PbGEM-227922	3	FALSE	7	42
NA	NA	NA	PBANKA_0007401;PBANKA_0600011.1;PBANKA_13000710;PBANKA_0008201.1	PBANKA_020010	Dispensable	0.989492	-0.0271754	0.25188	-0.530936	0.476585	Not reduced	-0.32278	0.225094	-0.772968	0.127407	Not reduced	No change	NA	NA	PbGEM-327875	9	FALSE	NA	NA
NA	NA	NA	PBANKA_0001601;PBANKA_1300011.1;PBANKA_0007501;PBANKA_0600021.1;PBANKA_0008101.1	PBANKA_020020	Dispensable	0.973766	0.257232	0.168065	-0.0788983	0.593362	Not reduced	0.255639	0.186086	-0.116532	0.627811	Not reduced	No change	NA	NA	PbGEM-533227	2	FALSE	NA	NA
N/A	kinesin-8B	protein coding	PBANKA_0202700	PBANKA_020270	Dispensable	0.969938	-0.753151	0.104419	-0.961989	-0.544313	Not reduced	0.0539559	0.0951966	-0.136437	0.244349	Not reduced	No change	no power	NO	PbGEM-267699	2	TRUE	1	47
SELB	selenocysteine-specific elongation factor, putative	protein coding	PBANKA_0203500	PBANKA_020350	Dispensable	0.887379	1.16462	0.501271	0.162081	2.16717	Not reduced	1.32225	0.511953	0.298347	2.34616	Not reduced	No change	not reduced	NO	PbGEM-267803	4	FALSE	2	18
N/A	tubulin-specific chaperone a, putative	protein coding	PBANKA_0204200	PBANKA_020420	Dispensable	0.958485	-0.142295	0.120314	-0.382923	0.0983325	Not reduced	-0.0930726	0.0845117	-0.262096	0.0759508	Not reduced	No change	no power	NO	PbGEM-267883	2	FALSE	13	63
N/A	mitochondrial carrier protein, putative	protein coding	PBANKA_0205100	PBANKA_020510	Dispensable	0.987032	-0.00862732	0.0680372	-0.144702	0.127447	Not reduced	-0.145593	0.0708008	-0.287195	-0.00399182	Not reduced	No change	no power	NO	PbGEM-265404	1	FALSE	11	28
CCR4-3	CCR4 domain-containing protein 3, putative	protein coding	PBANKA_0206100	PBANKA_020610	Dispensable	0.921532	-0.0438006	0.234893	-0.513586	0.425985	Not reduced	-0.0564452	0.244132	-0.54471	0.43182	Not reduced	No change	not reduced	NO	PbGEM-268131	2	FALSE	NA	28
N/A	conserved Plasmodium protein, unknown function	protein coding	PBANKA_0206700	PBANKA_020670	Dispensable	0.854459	0.432313	0.160919	0.110476	0.754151	Not reduced	0.0574508	0.182873	-0.308296	0.423197	Not reduced	No change	not reduced	NO	PbGEM-268195	3	FALSE	1	63
N/A	conserved protein, unknown function	protein coding	PBANKA_0207300	PBANKA_020730	Dispensable	0.987054	0.364952	0.39368	-0.422408	1.15231	Not reduced	0.317442	0.332571	-0.3477	0.982584	Not reduced	No change	not reduced	NO	PbGEM-268307	7	FALSE	13	36
NPT1	novel putative transporter 1	protein coding	PBANKA_0208300	PBANKA_020830	Dispensable	0.954797	-2.37714	0.222504	-2.82215	-1.93214	Reduced	-1.78147	0.190142	-2.16175	-1.40118	Reduced	lossOfBoth	no power	NO	PbGEM-229203	3	TRUE	NA	11
N/A	conserved Plasmodium protein, unknown function	protein coding	PBANKA_0209000	PBANKA_020900	Slow	0.47537	-0.22372	0.525877	-1.27547	0.828034	No power	0.0275252	0.487543	-0.94756	1.00261	Not reduced	No change	not reduced	NO	PbGEM-328099	12	FALSE	NA	12
PIESP15	parasite-infected erythrocyte surface protein	protein coding	PBANKA_0209200	PBANKA_020920	Dispensable	0.974307	0.404768	0.466789	-0.52881	1.33835	Not reduced	-0.142161	0.465189	-1.07254	0.788217	No power	No change	no power	NO	PbGEM-268595	8	FALSE	14	18
N/A	conserved Plasmodium protein, unknown function	protein coding	PBANKA_0209600	PBANKA_020960	Dispensable	0.871227	0.191776	0.335284	-0.478791	0.862344	Not reduced	0.471823	0.331771	-0.19172	1.13537	Not reduced	No change	not reduced	NO	PbGEM-328107	1	FALSE	3	36
N/A	zinc-carboxypeptidase, putative	protein coding	PBANKA_0209700	PBANKA_020970	Dispensable	0.985992	0.0519836	0.272913	-0.493842	0.597809	Not reduced	0.0196527	0.398549	-0.777444	0.81675	Not reduced	No change	not reduced	NO	PbGEM-082477	7	FALSE	18	6
NT4	nucleoside transporter 4, putative	protein coding	PBANKA_0209900	PBANKA_020990	Dispensable	1.03206	-0.174494	0.205115	-0.584724	0.235737	Not reduced	-0.209101	0.196021	-0.601143	0.182941	Not reduced	No change	not reduced	NO	PbGEM-328115	7	FALSE	6	33
N/A	vacuolar protein sorting-associated protein VTA1, putative	protein coding	PBANKA_0210100	PBANKA_021010	Dispensable	0.987895	0.450814	0.21406	0.0226944	0.878933	Not reduced	0.441837	0.244905	-0.0479731	0.931648	Not reduced	No change	not reduced	NO	PbGEM-268731	4	FALSE	11	22
DNMT	DNA (cytosine-5)-methyltransferase, putative	protein coding	PBANKA_0211400	PBANKA_021140	Dispensable	0.978277	-0.155071	0.12978	-0.41463	0.104488	Not reduced	-0.0982915	0.12518	-0.348652	0.152069	Not reduced	No change	not reduced	NO	PbGEM-082644	3	FALSE	11	33
N/A	conserved Plasmodium protein, unknown function	protein coding	PBANKA_0212000	PBANKA_021200	Dispensable	0.995934	-0.368568	0.150625	-0.669819	-0.0673169	Not reduced	-0.282567	0.133979	-0.550525	-0.0146097	Not reduced	No change	no power	NO	PbGEM-268883	2	FALSE	NA	17
ALP3	actin-like protein, putative	protein coding	PBANKA_0212300	PBANKA_021230	Dispensable	0.934638	0.0698581	0.17015	-0.270441	0.410157	Not reduced	-0.0752575	0.242735	-0.560727	0.410212	Not reduced	No change	reduced	NO	PbGEM-227009	4	FALSE	19	30
AOP	1-cys peroxiredoxin, putative	protein coding	PBANKA_0213300	PBANKA_021330	Dispensable	0.954746	-0.265872	0.308228	-0.882327	0.350584	Not reduced	-0.012875	0.313768	-0.640411	0.614661	Not reduced	No change	not reduced	NO	PbGEM-341748	9	FALSE	4	2
N/A	dynein light chain, putative	protein coding	PBANKA_0213900	PBANKA_021390	Dispensable	1.02689	-0.137392	0.164418	-0.466228	0.191444	Not reduced	-0.168111	0.190157	-0.548425	0.212203	Not reduced	No change	no power	NO	PbGEM-227253	8	FALSE	1	48
N/A	tRNA pseudouridine synthase D, putative	protein coding	PBANKA_0214200	PBANKA_021420	Dispensable	1.01561	0.461779	0.235444	-0.00910906	0.932668	Not reduced	0.476155	0.24779	-0.0194246	0.971735	Not reduced	No change	not reduced	NO	PbGEM-008620	6	FALSE	21	10
IMP2	IMP1-like protein, putative	protein coding	PBANKA_0214500	PBANKA_021450	Dispensable	0.970768	-0.129912	0.219549	-0.56901	0.309185	Not reduced	-0.120869	0.224857	-0.570582	0.328845	Not reduced	No change	not reduced	NO	PbGEM-269163	9	FALSE	7	39
N/A	Plasmodium exported protein, unknown function	protein coding	PBANKA_0214600	PBANKA_021460	Slow	0.814664	-0.132829	0.556005	-1.24484	0.979182	No power	-0.0842058	0.541323	-1.16685	0.99844	No power	No change	not reduced	NO	PbGEM-269179	6	FALSE	NA	42
EMAP2	erythrocyte membrane associated protein 2	protein coding	PBANKA_0316800	PBANKA_021550	Dispensable	1.08416	-0.029805	0.186358	-0.402521	0.342911	Not reduced	-0.0424444	0.176312	-0.395068	0.310179	Not reduced	No change	not reduced	NO	PbGEM-328323	9	FALSE	10	42
N/A	Plasmodium exported protein, unknown function	protein coding	PBANKA_0300600	PBANKA_030060	Dispensable	0.853356	-0.398782	0.485934	-1.37065	0.573087	No power	-0.913194	0.54907	-2.01133	0.184945	No power	No change	not reduced	NO	PbGEM-328347	2	FALSE	10	41
ROPE	repetitive organellar protein, putative	protein coding	PBANKA_0301000	PBANKA_030100	Dispensable	0.937736	0.400793	0.369261	-0.33773	1.13932	Not reduced	0.211752	0.370158	-0.528563	0.952068	Not reduced	No change	no power	NO	PbGEM-328355	4	FALSE	1	37
N/A	conserved Plasmodium protein, unknown function	protein coding	PBANKA_0301400	PBANKA_030140	Dispensable	0.951284	0.865259	0.182738	0.499782	1.23074	Not reduced	0.487795	0.21784	0.0521152	0.923475	Not reduced	No change	no power	NO	PbGEM-328363	4	FALSE	8	62
CAPH2	condensin-2 complex subunit H2, putative	protein coding	PBANKA_0301800	PBANKA_030180	Dispensable	1.01606	0.297153	0.261389	-0.225625	0.819931	Not reduced	0.163017	0.386714	-0.610412	0.936446	Not reduced	No change	reduced	NO	PbGEM-269451	4	FALSE	1	55
N/A	conserved Plasmodium protein, unknown function	protein coding	PBANKA_0302100	PBANKA_030210	Dispensable	1.00233	0.0696114	0.261512	-0.453412	0.592635	Not reduced	0.0129266	0.274842	-0.536757	0.56261	Not reduced	No change	no power	NO	PbGEM-328387	6	FALSE	1	38
N/A	5'-3' exonuclease, putative	protein coding	PBANKA_0302400	PBANKA_030240	Slow	0.717037	0.198722	0.166061	-0.1334	0.530845	Not reduced	0.314647	0.0956254	0.123396	0.505898	Not reduced	No change	not reduced	NO	PbGEM-083023	13	FALSE	6	44
N/A	3'-5' exonuclease, putative	protein coding	PBANKA_0302600	PBANKA_030260	Dispensable	1.00058	0.371423	0.486154	-0.600885	1.34373	Not reduced	0.174798	0.379407	-0.584016	0.933612	Not reduced	No change	not reduced	NO	PbGEM-009087	8	FALSE	5	6
N/A	RNA-binding protein, putative	protein coding	PBANKA_0303400	PBANKA_030340	Dispensable	0.881379	-0.117877	0.254977	-0.62783	0.392076	Not reduced	-0.520012	0.236718	-0.993447	-0.0465773	Not reduced	No change	not reduced	NO	PbGEM-533419	3	FALSE	9	28
RAD2	DNA repair protein RAD2, putative	protein coding	PBANKA_0303700	PBANKA_030370	Dispensable	0.947712	0.0699281	0.186068	-0.302208	0.442064	Not reduced	-0.00500575	0.198048	-0.401102	0.391091	Not reduced	No change	not reduced	NO	PbGEM-009249	3	FALSE	7	44
SERA5	serine repeat antigen 5	protein coding	PBANKA_0304700	PBANKA_030470	Dispensable	0.930082	-0.139437	0.131226	-0.401889	0.123014	Not reduced	-0.259039	0.258254	-0.775547	0.25747	Not reduced	No change	no power	NO	PbGEM-269819	2	TRUE	8	22
SERA5	serine repeat antigen 5	protein coding	PBANKA_0304700	PBANKA_030470	Dispensable	0.930082	-0.139437	0.131226	-0.401889	0.123014	Not reduced	-0.259039	0.258254	-0.775547	0.25747	Not reduced	No change	no power	NO	PbGEM-269819	2	TRUE	8	22
SERA4	serine repeat antigen 4	protein coding	PBANKA_0304800	PBANKA_030480	Slow	0.594266	0.612706	0.532788	-0.452871	1.67828	Not reduced	0.71812	0.461086	-0.204051	1.64029	Not reduced	No change	reduced	NO	PbGEM-328451	12	FALSE	13	25
SERA2	serine repeat antigen 2	protein coding	PBANKA_0305000	PBANKA_030500	Dispensable	0.975617	0.0786644	0.294112	-0.50956	0.666888	Not reduced	0.492921	0.276029	-0.0591381	1.04498	Not reduced	No change	not reduced	YES	PbGEM-009429	2	FALSE	6	57
SERA1	serine repeat antigen 1	protein coding	PBANKA_0305100	PBANKA_030510	Dispensable	1.04491	-0.0742264	0.262617	-0.59946	0.451008	Not reduced	0.0363113	0.173098	-0.309885	0.382507	Not reduced	No change	not reduced	NO	PbGEM-083189	2	FALSE	3	57
P230p	6-cysteine protein P230p	protein coding	PBANKA_0306000	PBANKA_030600	Dispensable	1.00461	-3.15166	0.246911	-3.64548	-2.65784	Reduced	-3.16346	0.272654	-3.70876	-2.61815	Reduced	lossOfBoth	no power	NO	PbGEM-328491	1	FALSE	6	63
P230	6-cysteine protein P230	protein coding	PBANKA_0306100	PBANKA_030610	Dispensable	1.02202	0.162096	0.15325	-0.144404	0.468596	Not reduced	0.080153	0.217333	-0.354514	0.51482	Not reduced	No change	no power	NO	PbGEM-533427	3	TRUE	1	47
N/A	conserved protein, unknown function	protein coding	PBANKA_0306500	PBANKA_030650	Dispensable	1.09002	0.289617	0.244694	-0.19977	0.779005	Not reduced	0.329468	0.404915	-0.480363	1.1393	Not reduced	No change	not reduced	NO	PbGEM-270099	5	FALSE	8	37
N/A	conserved Plasmodium protein, unknown function	protein coding	PBANKA_0306600	PBANKA_030660	Dispensable	1.05578	0.787526	0.302678	0.18217	1.39288	Not reduced	0.310508	0.317168	-0.323829	0.944845	Not reduced	No change	not reduced	YES	PbGEM-328507	6	FALSE	5	23
N/A	ubiquinol-cytochrome-c reductase complex assembly factor 1, putative	protein coding	PBANKA_0308100	PBANKA_030810	Slow	0.732255	-0.0805181	0.166486	-0.41349	0.252454	Not reduced	-0.155638	0.16211	-0.479858	0.168582	Not reduced	No change	no power	NO	PbGEM-270235	12	FALSE	2	52
N/A	apicoplast beta-ketoacyl-acyl carrier protein synthase III precursor, putative	protein coding	PBANKA_0308200	PBANKA_030820	Slow	0.841035	-0.15027	0.211727	-0.573725	0.273184	Not reduced	-0.16538	0.166524	-0.498429	0.167668	Not reduced	No change	not reduced	NO	PbGEM-270259	14	FALSE	18	21
TKL1	tyrosine kinase-like protein, putative	protein coding	PBANKA_0308500	PBANKA_030850	Dispensable	0.991591	0.0157813	0.0983185	-0.180856	0.212418	Not reduced	-0.17939	0.0975977	-0.374586	0.015805	Not reduced	No change	not reduced	NO	PbGEM-228946	1	FALSE	17	43
N/A	conserved Plasmodium protein, unknown function	protein coding	PBANKA_0308900	PBANKA_030890	Slow	0.773428	-1.94381	0.367301	-2.67842	-1.20921	Reduced	-2.23735	0.608859	-3.45507	-1.01964	Reduced	lossOfBoth	not reduced	NO	PbGEM-533467	3	FALSE	NA	34
MATE	multidrug efflux pump, putative	protein coding	PBANKA_0309700	PBANKA_030970	Dispensable	0.920142	0.0447232	0.129997	-0.215271	0.304717	Not reduced	-0.200334	0.178733	-0.5578	0.157133	Not reduced	No change	no power	NO	PbGEM-270434	2	TRUE	2	26
ATEL1	arginyl-tRNA--protein transferase, putative	protein coding	PBANKA_0309800	PBANKA_030980	Slow	0.792318	-0.296688	0.285483	-0.867655	0.274279	Not reduced	-0.32162	0.278816	-0.879252	0.236013	Not reduced	No change	no power	NO	PbGEM-083560	14	FALSE	2	52
SIS1	protein SIS1, putative	protein coding	PBANKA_0310000	PBANKA_031000	Dispensable	0.899564	-0.705579	0.161095	-1.02777	-0.383389	No power	-0.33083	0.176062	-0.682955	0.0212938	Not reduced	No change	no power	YES	PbGEM-229258	4	TRUE	9	52
N/A	conserved Plasmodium protein, unknown function	protein coding	PBANKA_0310500	PBANKA_031050	Dispensable	0.926491	-0.143322	0.221936	-0.587194	0.300551	Not reduced	-0.217228	0.244845	-0.706918	0.272462	Not reduced	No change	no power	NO	PbGEM-328595	1	FALSE	1	47
N/A	conserved Plasmodium protein, unknown function	protein coding	PBANKA_0311300	PBANKA_031130	Dispensable	1.00424	0.295882	0.393843	-0.491804	1.08357	Not reduced	0.457411	0.368346	-0.279281	1.1941	Not reduced	No change	not reduced	NO	PbGEM-270690	6	FALSE	NA	1
ACS9	acyl-CoA synthetase, putative	protein coding	PBANKA_0311800	PBANKA_031180	Dispensable	0.935529	0.125702	0.429792	-0.733883	0.985287	Not reduced	0.0415079	0.28858	-0.535653	0.618668	Not reduced	No change	not reduced	NO	PbGEM-083698	4	FALSE	10	58
N/A	RING zinc finger protein, putative	protein coding	PBANKA_0311900	PBANKA_031190	Slow	0.79477	-1.03129	0.298789	-1.62887	-0.433716	No power	-3.63614	0.855933	-5.34801	-1.92428	Reduced	lossOfFemales	no power	NO	PbGEM-341812	14	FALSE	4	28
N/A	conserved Plasmodium protein, unknown function	protein coding	PBANKA_0312000	PBANKA_031200	Dispensable	1.00819	-0.126796	0.222995	-0.572787	0.319195	Not reduced	-0.382169	0.263019	-0.908208	0.14387	Not reduced	No change	not reduced	NO	PbGEM-328635	8	FALSE	5	7
N/A	conserved Plasmodium protein, unknown function	protein coding	PBANKA_0312100	PBANKA_031210	Dispensable	0.93057	-0.563204	0.237713	-1.03863	-0.0877773	No power	-1.16408	0.231323	-1.62672	-0.701434	No power	No change	no power	YES	PbGEM-270810	5	TRUE	20	19
N/A	conserved Plasmodium protein, unknown function	protein coding	PBANKA_0312200	PBANKA_031220	Slow	0.625843	-1.91711	0.296596	-2.5103	-1.32391	Reduced	-1.36213	0.270661	-1.90345	-0.820807	No power	lossOfMales	reduced	NO	PbGEM-328643	13	TRUE	NA	18
N/A	conserved Plasmodium protein, unknown function	protein coding	PBANKA_0312300	PBANKA_031230	Slow	0.534114	0.398787	0.662734	-0.926682	1.72426	Not reduced	-0.18738	0.735639	-1.65866	1.2839	No power	No change	reduced	NO	PbGEM-270858	13	FALSE	NA	18
DHHC11	palmitoyltransferase DHHC11, putative	protein coding	PBANKA_0312600	PBANKA_031260	Dispensable	0.960103	0.196573	0.119015	-0.0414575	0.434603	Not reduced	0.147419	0.123591	-0.0997631	0.394601	Not reduced	No change	not reduced	NO	PbGEM-121242	1	FALSE	19	21
N/A	conserved Plasmodium protein, unknown function	protein coding	PBANKA_0313200	PBANKA_031320	Dispensable	1.0343	-0.0307652	0.277069	-0.584903	0.523373	Not reduced	-0.326034	0.245324	-0.816683	0.164615	Not reduced	No change	not reduced	NO	PbGEM-270930	7	FALSE	NA	44
N/A	sugar transporter, putative	protein coding	PBANKA_0313300	PBANKA_031330	Dispensable	0.867195	0.0425604	0.135825	-0.22909	0.314211	Not reduced	0.181329	0.131835	-0.0823414	0.445	Not reduced	No change	no power	NO	PbGEM-328667	14	FALSE	11	37
ATG11	autophagy-related protein 11, putative	protein coding	PBANKA_0313400	PBANKA_031340	Slow	0.756911	-0.263633	0.244777	-0.753187	0.225921	Not reduced	-0.15953	0.204372	-0.568274	0.249214	Not reduced	No change	not reduced	NO	PbGEM-270978	14	FALSE	NA	57
N/A	conserved Plasmodium protein, unknown function	protein coding	PBANKA_0313600	PBANKA_031360	Dispensable	0.895974	-0.198384	0.223079	-0.644542	0.247774	Not reduced	0.0139397	0.22862	-0.4433	0.47118	Not reduced	No change	not reduced	NO	PbGEM-533523	2	FALSE	1	47
N/A	ATP synthase subunit alpha, mitochondrial, putative	protein coding	PBANKA_0313800	PBANKA_031380	Slow	0.526471	-1.17841	0.444393	-2.06719	-0.289621	No power	-1.35406	0.446006	-2.24607	-0.462047	No power	No change	reduced	NO	PbGEM-341820	13	FALSE	12	37
N/A	conserved protein, unknown function	protein coding	PBANKA_0314800	PBANKA_031480	Dispensable	1.02017	0.220792	0.191636	-0.16248	0.604064	Not reduced	0.160073	0.178557	-0.197041	0.517187	Not reduced	No change	reduced	YES	PbGEM-010745	9	FALSE	5	7
N/A	SUZ domain-containing protein, putative	protein coding	PBANKA_0314900	PBANKA_031490	Dispensable	1.02868	-1.04009	0.10767	-1.25543	-0.824749	No power	-1.65732	0.226949	-2.11121	-1.20342	Reduced	lossOfFemales	reduced	YES	PbGEM-271138	8	TRUE	7	45
N/A	rRNA methyltransferase, putative	protein coding	PBANKA_0315000	PBANKA_031500	Dispensable	0.967639	0.208604	0.245353	-0.282102	0.699309	Not reduced	-0.00632161	0.288436	-0.583194	0.570551	Not reduced	No change	not reduced	NO	PbGEM-010777	4	FALSE	9	42
N/A	ribosome associated membrane protein RAMP4, putative	protein coding	PBANKA_0315800	PBANKA_031580	Dispensable	0.974913	-0.595741	0.119617	-0.834975	-0.356506	Not reduced	-0.526759	0.136911	-0.800581	-0.252936	Not reduced	No change	no power	YES	PbGEM-010861	9	FALSE	5	5
N/A	pseudouridine synthase, putative	protein coding	PBANKA_0315900	PBANKA_031590	Dispensable	0.998157	0.338064	0.208601	-0.0791386	0.755267	Not reduced	0.396268	0.205055	-0.0138425	0.806379	Not reduced	No change	not reduced	NO	PbGEM-010877	8	FALSE	22	34
Pb235	reticulocyte binding protein, putative	protein coding	PBANKA_0316600	PBANKA_031660	Dispensable	0.918761	0.744917	0.293908	0.157101	1.33273	Not reduced	0.382433	0.320657	-0.258881	1.02375	Not reduced	No change	no power	NO	PbGEM-328723	3	FALSE	NA	57
N/A	PIR protein	protein coding	PBANKA_0400500	PBANKA_040050	Dispensable	0.952793	0.145402	0.134522	-0.123642	0.414446	Not reduced	0.137838	0.136116	-0.134393	0.41007	Not reduced	No change	no power	NO	PbGEM-328739	2	FALSE	17	61
N/A	PIR protein	protein coding	PBANKA_0400600	PBANKA_040060	Dispensable	0.960408	0.221856	0.129692	-0.0375272	0.481239	Not reduced	0.0664571	0.201786	-0.337115	0.470029	Not reduced	No change	not reduced	NO	PbGEM-328747	3	FALSE	NA	60
SRPK1	serine/threonine protein kinase, putative	protein coding	PBANKA_0401100	PBANKA_040110	Slow	0.661673	-2.28677	0.210553	-2.70788	-1.86567	Reduced	-0.885841	0.282294	-1.45043	-0.321253	No power	lossOfMales	reduced	NO	PbGEM-084034	12	FALSE	7	45
ABCB4	ABC transporter B family member 4, putative	protein coding	PBANKA_0401200	PBANKA_040120	Dispensable	0.930726	0.519367	0.224343	0.0706809	0.968053	Not reduced	0.507735	0.300411	-0.0930874	1.10856	Not reduced	No change	not reduced	NO	PbGEM-230537	3	FALSE	14	18
N/A	CLP1 P-loop domain-containing protein, putative	protein coding	PBANKA_0401700	PBANKA_040170	Dispensable	0.932514	-0.415102	0.123568	-0.662239	-0.167966	Not reduced	-1.25261	0.133944	-1.5205	-0.984721	No power	No change	not reduced	NO	PbGEM-328771	2	TRUE	NA	35
Plrx	plasmoredoxin	protein coding	PBANKA_0402200	PBANKA_040220	Dispensable	0.966928	0.0421786	0.179784	-0.31739	0.401747	Not reduced	0.0421715	0.130841	-0.21951	0.303853	Not reduced	No change	not reduced	NO	PbGEM-341828	5	FALSE	NA	27
N/A	IBR domain protein, putative	protein coding	PBANKA_0402400	PBANKA_040240	Dispensable	0.961643	0.0244452	0.147063	-0.269681	0.318571	Not reduced	0.0204635	0.113133	-0.205803	0.24673	Not reduced	No change	not reduced	NO	PbGEM-271442	3	FALSE	16	30
EHD	EH domain-containing protein, putative	protein coding	PBANKA_0402800	PBANKA_040280	Dispensable	0.979251	-0.132242	0.0951167	-0.322475	0.0579918	Not reduced	-0.15701	0.0999195	-0.356849	0.0428293	Not reduced	No change	not reduced	NO	PbGEM-228523	1	FALSE	NA	43
APE1	DNA-(apurinic or apyrimidinic site) lyase, putative	protein coding	PBANKA_0404100	PBANKA_040410	Dispensable	1.09083	-0.487114	0.211611	-0.910335	-0.0638935	Not reduced	-0.419202	0.27435	-0.967901	0.129498	Not reduced	No change	not reduced	NO	PbGEM-011394	5	FALSE	1	54
N/A	P-loop containing nucleoside triphosphate hydrolase, putative	protein coding	PBANKA_0404300	PBANKA_040430	Dispensable	0.904194	0.187972	0.202287	-0.216603	0.592547	Not reduced	-0.31067	0.241121	-0.792911	0.171572	Not reduced	No change	no power	NO	PbGEM-228846	6	FALSE	8	47
AHA1	activator of Hsp90 ATPase, putative	protein coding	PBANKA_0404600	PBANKA_040460	Dispensable	0.975057	-0.323166	0.269161	-0.861488	0.215157	Not reduced	-0.242574	0.263322	-0.769219	0.28407	Not reduced	No change	not reduced	NO	PbGEM-228894	9	FALSE	2	18
GRX1	glutaredoxin 1, putative	protein coding	PBANKA_0404700	PBANKA_040470	Dispensable	0.979108	-0.107575	0.364899	-0.837372	0.622223	Not reduced	-0.422371	0.380434	-1.18324	0.338497	No power	No change	not reduced	NO	PbGEM-328843	6	TRUE	4	20
N/A	ATP synthase-associated protein, putative	protein coding	PBANKA_0405000	PBANKA_040500	Dispensable	0.901918	0.129219	0.347422	-0.565624	0.824063	Not reduced	-0.323377	0.445966	-1.21531	0.568555	No power	No change	no power	NO	PbGEM-271730	7	FALSE	14	37
EB1	microtubule-associated protein RP/EB family, putative	protein coding	PBANKA_0405600	PBANKA_040560	Dispensable	1.01924	0.0681541	0.301253	-0.534351	0.670659	Not reduced	0.0735919	0.25207	-0.430547	0.577731	Not reduced	No change	reduced	NO	PbGEM-229156	9	FALSE	11	40
N/A	conserved Plasmodium protein, unknown function	protein coding	PBANKA_0405900	PBANKA_040590	Dispensable	0.912958	0.52957	0.437678	-0.345785	1.40493	Not reduced	0.452115	0.353817	-0.25552	1.15975	Not reduced	No change	no power	NO	PbGEM-271858	6	FALSE	13	12
N/A	activator of Hsp90 ATPase, putative	protein coding	PBANKA_0406700	PBANKA_040670	Slow	0.8736	0.459976	0.0713159	0.317344	0.602608	Not reduced	0.287513	0.0734128	0.140687	0.434338	Not reduced	No change	not reduced	NO	PbGEM-229398	15	TRUE	NA	34
OMD	OMD protein	protein coding	PBANKA_0407300	PBANKA_040730	Dispensable	1.05719	0.536085	0.360117	-0.184149	1.25632	Not reduced	0.766562	0.286885	0.192791	1.34033	Not reduced	No change	no power	NO	PbGEM-011857	6	FALSE	16	16
N/A	N2227-like protein, putative	protein coding	PBANKA_0407500	PBANKA_040750	Slow	0.660271	0.583847	0.638919	-0.693991	1.86168	Not reduced	0.298521	0.653691	-1.00886	1.6059	No power	No change	reduced	NO	PbGEM-229574	13	FALSE	21	44
SBP2	SECIS-binding protein 2, putative	protein coding	PBANKA_0407800	PBANKA_040780	Dispensable	0.933314	-1.20408	0.247265	-1.69861	-0.709551	No power	-0.0649645	0.0783544	-0.221673	0.0917444	Not reduced	No change	not reduced	NO	PbGEM-328947	5	TRUE	20	45
CDPK3	calcium-dependent protein kinase 3	protein coding	PBANKA_0408200	PBANKA_040820	Dispensable	1.00159	1.26476	0.957065	-0.649371	3.17889	Not reduced	0.368873	1.14629	-1.92371	2.66146	No power	No change	no power	NO	PbGEM-111826	6	FALSE	7	15
N/A	phosphoglycerate mutase, putative	protein coding	PBANKA_0408400	PBANKA_040840	Dispensable	1.06617	0.206787	0.141288	-0.0757886	0.489362	Not reduced	-0.0278754	0.15453	-0.336935	0.281185	Not reduced	No change	no power	NO	PbGEM-264140	1	FALSE	15	30
N/A	pre-mRNA splicing factor, putative	protein coding	PBANKA_0409100	PBANKA_040910	Slow	0.548147	-3.26837	0.52382	-4.31602	-2.22073	Reduced	-3.69928	0.605754	-4.91079	-2.48777	Reduced	lossOfBoth	reduced	NO	PbGEM-533627	12	FALSE	2	50
N/A	phosphatidylinositol 3- and 4-kinase, putative	protein coding	PBANKA_0409300	PBANKA_040930	Slow	0.637161	-2.76242	0.819951	-4.40233	-1.12252	Reduced	-3.003	0.908951	-4.82091	-1.1851	Reduced	lossOfBoth	reduced	NO	PbGEM-341860	13	FALSE	20	45
PKRP	kinase-related protein PKRP	protein coding	PBANKA_0409400	PBANKA_040940	Dispensable	0.912258	-2.57626	0.452253	-3.48076	-1.67175	Reduced	0.608439	0.310037	-0.0116339	1.22851	Not reduced	lossOfMales	not reduced	NO	PbGEM-111754	1	TRUE	12	31
N/A	conserved protein, unknown function	protein coding	PBANKA_0409500	PBANKA_040950	Dispensable	0.97321	-0.585614	0.130671	-0.846956	-0.324271	Not reduced	-0.734253	0.181966	-1.09819	-0.370321	No power	No change	not reduced	NO	PbGEM-272202	3	FALSE	NA	3
N/A	ATP synthase F0 subunit d-like protein, putative	protein coding	PBANKA_0409800	PBANKA_040980	Slow	0.834767	0.0915137	1.80666	-3.5218	3.70483	No power	0.543059	1.91829	-3.29352	4.37964	No power	No change	reduced	NO	PbGEM-272242	15	FALSE	2	37
N/A	E3 ubiquitin-protein ligase, putative	protein coding	PBANKA_0410100	PBANKA_041010	Dispensable	0.965309	0.0109149	0.1269	-0.242885	0.264715	Not reduced	-0.0526424	0.131217	-0.315076	0.209791	Not reduced	No change	not reduced	NO	PbGEM-230013	2	FALSE	14	28
MFR3	major facilitator superfamily-related transporter, putative	protein coding	PBANKA_0410500	PBANKA_041050	Dispensable	0.969889	0.216216	0.114999	-0.0137825	0.446214	Not reduced	-3.09306	0.285026	-3.66311	-2.52301	Reduced	lossOfFemales	no power	NO	PbGEM-121322	5	TRUE	19	44
N/A	conserved Plasmodium protein, unknown function	protein coding	PBANKA_0410650	PBANKA_041065	Dispensable	0.997058	0.146733	0.144357	-0.141981	0.435447	Not reduced	-0.209434	0.13573	-0.480894	0.062026	Not reduced	No change	no power	NO	PbGEM-084632	3	FALSE	NA	33
N/A	conserved Plasmodium protein, unknown function	protein coding	PBANKA_0411600	PBANKA_041160	Dispensable	0.965082	-0.520692	0.503766	-1.52822	0.486839	No power	-0.152916	0.460576	-1.07407	0.768236	No power	No change	not reduced	NO	PbGEM-272458	4	FALSE	1	52
N/A	HSP20-like chaperone, putative	protein coding	PBANKA_0411700	PBANKA_041170	Dispensable	0.953719	-1.12857	0.265764	-1.6601	-0.59704	No power	-0.311864	0.236482	-0.784827	0.1611	Not reduced	No change	not reduced	NO	PbGEM-230293	8	FALSE	15	28
N/A	conserved Plasmodium protein, unknown function	protein coding	PBANKA_0411900	PBANKA_041190	Dispensable	1.00755	-0.0583199	0.334263	-0.726846	0.610206	Not reduced	-0.0701186	0.217758	-0.505634	0.365396	Not reduced	No change	not reduced	NO	PbGEM-272490	8	FALSE	3	10
N/A	conserved Plasmodium protein, unknown function	protein coding	PBANKA_0413000	PBANKA_041300	Dispensable	0.998713	0.22611	0.196299	-0.166489	0.618708	Not reduced	-0.0383777	0.227498	-0.493375	0.416619	Not reduced	No change	not reduced	NO	PbGEM-329059	2	FALSE	1	47
N/A	zinc finger protein, putative	protein coding	PBANKA_0413400	PBANKA_041340	Dispensable	1.04018	-3.47855	0.250118	-3.97879	-2.97832	Reduced	0.289839	0.087229	0.115381	0.464297	Not reduced	lossOfMales	no power	NO	PbGEM-329075	3	TRUE	3	32
N/A	conserved Plasmodium protein, unknown function	protein coding	PBANKA_0413500	PBANKA_041350	Dispensable	0.970592	-0.208993	0.353333	-0.91566	0.497674	Not reduced	-0.0705392	0.285917	-0.642373	0.501295	Not reduced	No change	no power	NO	PbGEM-121274	8	FALSE	13	23
MA	microneme associated antigen, putative	protein coding	PBANKA_0413800	PBANKA_041380	Dispensable	1.00191	0.299796	0.299368	-0.298941	0.898532	Not reduced	0.0590426	0.205948	-0.352854	0.470939	Not reduced	No change	no power	NO	PbGEM-272770	4	FALSE	6	3
YOP1	protein YOP1, putative	protein coding	PBANKA_0414500	PBANKA_041450	Slow	0.636248	0.47815	0.490882	-0.503614	1.45991	Not reduced	0.841131	0.420133	0.000866086	1.6814	Not reduced	No change	no power	NO	PbGEM-272858	13	FALSE	NA	36
N/A	dynein intermediate light chain, putative	protein coding	PBANKA_0414900	PBANKA_041490	Dispensable	1.0457	0.0716084	0.191206	-0.310804	0.45402	Not reduced	0.00676684	0.19295	-0.379133	0.392666	Not reduced	No change	no power	NO	PbGEM-272922	7	FALSE	3	22
NA	NA	NA	NA	PBANKA_041540	Dispensable	1.05592	0.225419	0.268394	-0.311369	0.762207	Not reduced	0.14998	0.240015	-0.330049	0.63001	Not reduced	No change	not reduced	NA	PbGEM-272986	6	FALSE	NA	NA
NA	NA	NA	NA	PBANKA_041540	Dispensable	1.05592	0.225419	0.268394	-0.311369	0.762207	Not reduced	0.14998	0.240015	-0.330049	0.63001	Not reduced	No change	no power	NA	PbGEM-272986	6	FALSE	NA	NA
NA	NA	NA	NA	PBANKA_041540	Dispensable	1.05592	0.225419	0.268394	-0.311369	0.762207	Not reduced	0.14998	0.240015	-0.330049	0.63001	Not reduced	No change	not reduced	NA	PbGEM-272986	6	FALSE	NA	NA
NA	NA	NA	NA	PBANKA_041540	Dispensable	1.05592	0.225419	0.268394	-0.311369	0.762207	Not reduced	0.14998	0.240015	-0.330049	0.63001	Not reduced	No change	not reduced	NA	PbGEM-272986	6	FALSE	NA	NA
N/A	conserved protein, unknown function	protein coding	PBANKA_0415900	PBANKA_041590	Slow	0.854326	-0.344506	0.307811	-0.960127	0.271115	Not reduced	-0.276997	0.29491	-0.866817	0.312823	Not reduced	No change	no power	NO	PbGEM-273050	14	FALSE	NA	26
N/A	conserved Plasmodium protein, unknown function	protein coding	PBANKA_0416400	PBANKA_041640	Slow	0.839999	-0.0470921	0.4657	-0.978492	0.884308	Not reduced	-0.461169	0.530261	-1.52169	0.599354	No power	No change	reduced	NO	PbGEM-273114	15	FALSE	2	20
N/A	ubiquitin specific protease, putative	protein coding	PBANKA_0416800	PBANKA_041680	Dispensable	1.00495	-0.659117	0.135777	-0.93067	-0.387564	Not reduced	-0.671417	0.214792	-1.101	-0.241833	No power	No change	reduced	NO	PbGEM-341884	7	FALSE	13	17
N/A	conserved protein, unknown function	protein coding	PBANKA_0417100	PBANKA_041710	Dispensable	0.95904	0.413772	0.359466	-0.30516	1.1327	Not reduced	0.438885	0.25077	-0.0626555	0.940426	Not reduced	No change	not reduced	NO	PbGEM-329163	6	FALSE	7	22
N/A	alpha tubulin 1	protein coding	PBANKA_0417700	PBANKA_041770	Dispensable	0.985489	0.0350053	0.159512	-0.28402	0.35403	Not reduced	0.226037	0.206572	-0.187107	0.63918	Not reduced	No change	not reduced	NO	PbGEM-341892	5	FALSE	13	39
N/A	conserved protein, unknown function	protein coding	PBANKA_0417800	PBANKA_041780	Dispensable	1.00493	-0.0436566	0.23661	-0.516876	0.429563	Not reduced	-0.0259433	0.232571	-0.491085	0.439199	Not reduced	No change	reduced	NO	PbGEM-273282	8	FALSE	11	14
N/A	conserved protein, unknown function	protein coding	PBANKA_0418100	PBANKA_041810	Dispensable	1.14547	-0.333018	0.226238	-0.785495	0.119458	Not reduced	-0.321126	0.170049	-0.661225	0.0189719	Not reduced	No change	no power	NO	PbGEM-329187	1	FALSE	7	52
RER1	protein RER1, putative	protein coding	PBANKA_0418300	PBANKA_041830	Slow	0.759744	-1.9328	0.300509	-2.53382	-1.33179	Reduced	-0.231713	0.158312	-0.548337	0.0849117	Not reduced	lossOfMales	reduced	NO	PbGEM-329195	13	TRUE	NA	37
N/A	Plasmodium exported protein, unknown function	protein coding	PBANKA_0418500	PBANKA_041850	Dispensable	1.03334	-0.01146	0.0936663	-0.198793	0.175873	Not reduced	-0.0102191	0.0982852	-0.206789	0.186351	Not reduced	No change	not reduced	NO	PbGEM-329211	9	FALSE	17	57
NA	NA	NA	PBANKA_1000041.1;PBANKA_0500600	PBANKA_050060	Dispensable	0.926929	-0.139854	0.220407	-0.580667	0.300959	Not reduced	0.0982222	0.191687	-0.285152	0.481597	Not reduced	No change	NA	NA	PbGEM-329219	9	FALSE	NA	NA
Pb235	reticulocyte binding protein, putative	protein coding	PBANKA_0501000	PBANKA_050100	Dispensable	1.02724	0.763223	0.382117	-0.00101036	1.52746	Not reduced	0.773004	0.386711	-0.000418729	1.54643	Not reduced	No change	no power	NO	PbGEM-329227	4	FALSE	3	57
UIS4	early transcribed membrane protein	protein coding	PBANKA_0501200	PBANKA_050120	Dispensable	1.03586	0.107054	0.139786	-0.172518	0.386627	Not reduced	-0.167938	0.155071	-0.47808	0.142205	Not reduced	No change	not reduced	NO	PbGEM-329235	8	FALSE	NA	29
N/A	phosphomannomutase, putative	protein coding	PBANKA_0501700	PBANKA_050170	Dispensable	0.953243	-0.163144	0.155917	-0.474979	0.14869	Not reduced	-0.204656	0.110555	-0.425766	0.0164537	Not reduced	No change	reduced	NO	PbGEM-341900	5	FALSE	8	22
N/A	conserved Plasmodium protein, unknown function	protein coding	PBANKA_0502000	PBANKA_050200	Dispensable	0.988421	-0.0448941	0.208312	-0.461518	0.37173	Not reduced	0.128491	0.208023	-0.287554	0.544536	Not reduced	No change	not reduced	NO	PbGEM-273690	8	FALSE	5	8
N/A	tRNA pseudouridine synthase, putative	protein coding	PBANKA_0502300	PBANKA_050230	Dispensable	0.93083	-0.283171	0.186013	-0.655197	0.0888556	Not reduced	-0.295146	0.196882	-0.68891	0.0986189	Not reduced	No change	not reduced	NO	PbGEM-341908	5	FALSE	4	50
N/A	conserved Plasmodium protein, unknown function	protein coding	PBANKA_0502650	PBANKA_050265	Dispensable	0.98772	-0.29772	0.161627	-0.620974	0.0255331	Not reduced	-0.259948	0.157377	-0.574702	0.0548056	Not reduced	No change	no power	NO	PbGEM-231805	2	FALSE	19	8
N/A	conserved protein, unknown function	protein coding	PBANKA_0503000	PBANKA_050300	Dispensable	0.910411	0.187631	0.19353	-0.199429	0.574691	Not reduced	0.200293	0.281656	-0.36302	0.763606	Not reduced	No change	no power	NO	PbGEM-533723	1	FALSE	7	30
N/A	eukaryotic translation initiation factor subunit eIF2A, putative	protein coding	PBANKA_0503200	PBANKA_050320	Essential	0.408906	-2.04067	0.459932	-2.96054	-1.12081	Reduced	-2.65721	0.646091	-3.94939	-1.36503	Reduced	lossOfBoth	NA	NO	PbGEM-329307	10	FALSE	NA	35
N/A	conserved Plasmodium protein, unknown function	protein coding	PBANKA_0503300	PBANKA_050330	Dispensable	0.857243	-0.348097	0.225763	-0.799624	0.10343	Not reduced	0.0155158	0.213307	-0.411099	0.442131	Not reduced	No change	no power	NO	PbGEM-273898	5	FALSE	5	23
N/A	TMEM94 domain-containing protein, putative	protein coding	PBANKA_0503700	PBANKA_050370	Dispensable	0.969922	0.190933	0.169504	-0.148075	0.529941	Not reduced	-0.161614	0.191761	-0.545135	0.221908	Not reduced	No change	not reduced	NO	PbGEM-273930	7	FALSE	3	52
N/A	dihydrolipoamide acyltransferase, putative	protein coding	PBANKA_0505000	PBANKA_050500	Dispensable	0.876007	-0.337406	0.407383	-1.15217	0.477361	No power	-0.64959	0.4113	-1.47219	0.17301	No power	No change	not reduced	NO	PbGEM-085541	1	FALSE	NA	31
ROK1	ATP-dependent RNA helicase ROK1, putative	protein coding	PBANKA_0505700	PBANKA_050570	Slow	0.755376	-0.423129	0.16422	-0.751568	-0.0946891	Not reduced	0.225977	0.0960324	0.0339119	0.418042	Not reduced	No change	not reduced	NO	PbGEM-230776	13	FALSE	14	3
N/A	methyltransferase, putative	protein coding	PBANKA_0506300	PBANKA_050630	Dispensable	1.0086	-1.27023	0.174706	-1.61965	-0.920822	No power	-0.483501	0.136383	-0.756267	-0.210735	Not reduced	No change	no power	NO	PbGEM-329395	5	TRUE	NA	3
ZIPCO	ZIP domain-containing protein	protein coding	PBANKA_0506500	PBANKA_050650	Slow	0.859727	-0.370718	0.793712	-1.95814	1.21671	No power	-0.141169	0.827814	-1.7968	1.51446	No power	No change	reduced	NO	PbGEM-230925	15	FALSE	7	20
N/A	conserved Plasmodium protein, unknown function	protein coding	PBANKA_0507200	PBANKA_050720	Dispensable	1.02469	0.166101	0.149958	-0.133816	0.466017	Not reduced	-0.195386	0.164283	-0.523953	0.133181	Not reduced	No change	not reduced	NO	PbGEM-274330	6	FALSE	NA	21
N/A	conserved protein, unknown function	protein coding	PBANKA_0507800	PBANKA_050780	Dispensable	1.01173	-0.411734	0.269976	-0.951686	0.128217	Not reduced	-0.375793	0.306001	-0.987795	0.236209	Not reduced	No change	not reduced	NO	PbGEM-274386	4	FALSE	1	55
N/A	conserved Plasmodium protein, unknown function	protein coding	PBANKA_0507900	PBANKA_050790	Dispensable	1.01708	0.093472	0.134947	-0.176423	0.363367	Not reduced	-0.0682748	0.136408	-0.341091	0.204541	Not reduced	No change	NA	NO	PbGEM-329451	5	FALSE	1	55
N/A	conserved Plasmodium protein, unknown function	protein coding	PBANKA_0508300	PBANKA_050830	Dispensable	0.98196	0.791675	0.241731	0.308213	1.27514	Not reduced	0.440915	0.37391	-0.306906	1.18874	Not reduced	No change	not reduced	NO	PbGEM-014629	4	FALSE	3	6
N/A	conserved Plasmodium protein, unknown function	protein coding	PBANKA_0510500	PBANKA_051050	Dispensable	0.901518	-0.379811	0.221119	-0.822048	0.0624266	Not reduced	-1.03409	0.27473	-1.58355	-0.484628	No power	No change	not reduced	NO	PbGEM-329539	1	FALSE	7	31
CDC20	cell division cycle protein 20 homolog	protein coding	PBANKA_0510600	PBANKA_051060	Dispensable	1.05068	-0.191329	0.0572452	-0.30582	-0.0768389	Not reduced	-0.0556075	0.041363	-0.138334	0.0271186	Not reduced	No change	reduced	NO	PbGEM-329547	5	TRUE	1	55
N/A	conserved Plasmodium protein, unknown function	protein coding	PBANKA_0510800	PBANKA_051080	Slow	0.561117	1.10089	0.530097	0.0406964	2.16109	Not reduced	1.0309	0.538293	-0.0456871	2.10749	Not reduced	No change	not reduced	NO	PbGEM-274890	1	FALSE	11	18
HCS1	biotin--protein ligase 1	protein coding	PBANKA_0511000	PBANKA_051100	Dispensable	1.00414	0.274381	0.270367	-0.266353	0.815116	Not reduced	-0.147113	0.193279	-0.53367	0.239444	Not reduced	No change	not reduced	NO	PbGEM-015012	9	FALSE	18	21
HCS1	biotin--protein ligase 1	protein coding	PBANKA_0511000	PBANKA_051100	Dispensable	1.00414	0.274381	0.270367	-0.266353	0.815116	Not reduced	-0.147113	0.193279	-0.53367	0.239444	Not reduced	No change	not reduced	NO	PbGEM-015012	9	FALSE	18	21
nPrx	peroxiredoxin, putative	protein coding	PBANKA_0511400	PBANKA_051140	Slow	0.680319	0.488119	0.554392	-0.620666	1.5969	Not reduced	-0.332045	0.623853	-1.57975	0.915662	No power	No change	not reduced	NO	PbGEM-231569	13	FALSE	13	12
PPO	protoporphyrinogen oxidase, putative	protein coding	PBANKA_0512200	PBANKA_051220	Dispensable	0.843393	0.252689	0.12306	0.00656902	0.498809	Not reduced	0.184034	0.180817	-0.177599	0.545667	Not reduced	No change	not reduced	NO	PbGEM-015197	3	FALSE	8	3
N/A	conserved Plasmodium protein, unknown function	protein coding	PBANKA_0512700	PBANKA_051270	Slow	0.90922	0.0644571	0.524334	-0.984211	1.11313	Not reduced	0.0427733	0.547099	-1.05142	1.13697	No power	No change	not reduced	NO	PbGEM-275114	15	FALSE	22	38
IMC1m	inner membrane complex protein 1m, putative	protein coding	PBANKA_0513000	PBANKA_051300	Dispensable	1.0576	0.0682961	0.204671	-0.341047	0.477639	Not reduced	-0.137598	0.236186	-0.60997	0.334774	Not reduced	No change	not reduced	YES	PbGEM-086037	4	FALSE	18	23
N/A	conserved Plasmodium protein, unknown function	protein coding	PBANKA_0513500	PBANKA_051350	Dispensable	0.782466	0.201386	0.247734	-0.294083	0.696854	Not reduced	0.093618	0.19419	-0.294762	0.481998	Not reduced	No change	no power	NO	PbGEM-533851	3	FALSE	3	39
ADA	adenosine deaminase, putative	protein coding	PBANKA_0513600	PBANKA_051360	Dispensable	1.01842	-0.249798	0.151624	-0.553045	0.0534491	Not reduced	0.0948289	0.146269	-0.197709	0.387367	Not reduced	No change	not reduced	NO	PbGEM-015379	2	FALSE	9	26
N/A	conserved Plasmodium protein, unknown function	protein coding	PBANKA_0513900	PBANKA_051390	Slow	0.707386	-1.58849	0.45576	-2.50001	-0.67697	No power	-0.310928	0.395811	-1.10255	0.480694	No power	No change	no power	NO	PbGEM-329643	12	FALSE	1	54
N/A	conserved protein, unknown function	protein coding	PBANKA_0514400	PBANKA_051440	Dispensable	1.07971	0.163005	0.190644	-0.218282	0.544292	Not reduced	-0.266894	0.208071	-0.683037	0.149248	Not reduced	No change	reduced	NO	PbGEM-275346	9	FALSE	NA	37
P28	ookinete surface protein P28	protein coding	PBANKA_0514900	PBANKA_051490	Slow	0.974234	-1.3461	0.204516	-1.75513	-0.937069	No power	-0.976651	0.148394	-1.27344	-0.679862	No power	No change	no power	YES	PbGEM-015545	6	TRUE	5	8
P25	ookinete surface protein P25	protein coding	PBANKA_0515000	PBANKA_051500	Dispensable	1.00275	-0.341214	0.0545901	-0.450394	-0.232034	Not reduced	-0.333961	0.060245	-0.454451	-0.213471	Not reduced	No change	not reduced	YES	PbGEM-015561	9	TRUE	5	8
MORN1	MORN repeat-containing protein 1, putative	protein coding	PBANKA_0515200	PBANKA_051520	Dispensable	0.996458	0.0850339	0.193478	-0.301922	0.47199	Not reduced	0.172763	0.144969	-0.117175	0.4627	Not reduced	No change	not reduced	YES	PbGEM-086151	5	FALSE	13	14
N/A	SAE2 domain-containing protein, putative	protein coding	PBANKA_0515300	PBANKA_051530	Dispensable	0.923991	0.822722	0.491722	-0.160721	1.80617	Not reduced	0.0404198	0.488816	-0.937212	1.01805	Not reduced	No change	reduced	NO	PbGEM-275466	4	FALSE	22	4
OTU	OTU-like cysteine protease, putative	protein coding	PBANKA_0515350	PBANKA_051535	Dispensable	1.04183	0.612802	0.266766	0.07927	1.14633	Not reduced	0.343912	0.208541	-0.0731705	0.760994	Not reduced	No change	not reduced	NO	PbGEM-232086	6	FALSE	11	6
N/A	conserved protein, unknown function	protein coding	PBANKA_0515600	PBANKA_051560	Dispensable	0.883251	0.0801012	0.294493	-0.508885	0.669088	Not reduced	-0.0120192	0.31092	-0.633858	0.60982	Not reduced	No change	no power	NO	PbGEM-275514	9	FALSE	13	52
N/A	DER1-like protein, putative	protein coding	PBANKA_0516300	PBANKA_051630	Slow	0.73456	-2.88999	0.456315	-3.80262	-1.97735	Reduced	-3.61936	0.504057	-4.62747	-2.61125	Reduced	lossOfBoth	reduced	NO	PbGEM-232246	13	TRUE	NA	52
LRR1	leucine-rich repeat protein, putative	protein coding	PBANKA_0516600	PBANKA_051660	Dispensable	0.955646	-0.25943	0.148136	-0.555702	0.0368423	Not reduced	0.188566	0.144595	-0.100625	0.477756	Not reduced	No change	reduced	NO	PbGEM-232294	3	FALSE	8	53
ETRAMP10.2	early transcribed membrane protein	protein coding	PBANKA_0517000	PBANKA_051700	Dispensable	0.975975	-0.0668677	0.264484	-0.595836	0.462101	Not reduced	-0.265436	0.256566	-0.778569	0.247697	Not reduced	No change	no power	NO	PbGEM-275706	9	FALSE	8	44
N/A	conserved protein, unknown function	protein coding	PBANKA_0517100	PBANKA_051710	Dispensable	0.971562	-0.25774	0.142909	-0.543558	0.0280788	Not reduced	-0.474014	0.14081	-0.755634	-0.192393	Not reduced	No change	not reduced	NO	PbGEM-329707	3	FALSE	NA	53
HAD1	haloacid dehalogenase-like hydrolase, putative	protein coding	PBANKA_0517200	PBANKA_051720	Dispensable	1.0196	-0.281085	0.130367	-0.54182	-0.0203499	Not reduced	-0.0870734	0.0892929	-0.265659	0.0915123	Not reduced	No change	not reduced	NO	PbGEM-232399	1	FALSE	NA	34
N/A	plasmepsin VII	protein coding	PBANKA_0517600	PBANKA_051760	Dispensable	0.997035	-0.137182	0.22665	-0.590482	0.316117	Not reduced	-0.28059	0.150851	-0.582292	0.0211111	Not reduced	No change	no power	YES	PbGEM-086320	1	FALSE	15	8
N/A	ubiquitin-conjugating enzyme E2, putative	protein coding	PBANKA_0517700	PBANKA_051770	Dispensable	1.01066	-0.202482	0.256474	-0.715429	0.310465	Not reduced	-0.067955	0.191898	-0.451751	0.315841	Not reduced	No change	reduced	NO	PbGEM-264508	9	FALSE	NA	37
TLAP2	thioredoxin-like associated protein 2, putative	protein coding	PBANKA_0518100	PBANKA_051810	Dispensable	1.07743	-0.023346	0.439498	-0.902341	0.855649	Not reduced	0.0354179	0.407463	-0.779509	0.850345	Not reduced	No change	not reduced	NO	PbGEM-275826	7	FALSE	18	6
SDHA	flavoprotein subunit of succinate dehydrogenase, putative	protein coding	PBANKA_0518200	PBANKA_051820	Dispensable	0.813428	-0.102363	0.0774381	-0.257239	0.0525134	Not reduced	-0.148367	0.0894902	-0.327348	0.0306131	Not reduced	No change	reduced	NO	PbGEM-275858	3	TRUE	NA	20
N/A	conserved Plasmodium protein, unknown function	protein coding	PBANKA_0518300	PBANKA_051830	Dispensable	1.02226	0.0769604	0.244541	-0.412122	0.566043	Not reduced	0.0803846	0.239393	-0.398402	0.559171	Not reduced	No change	not reduced	NO	PbGEM-275882	4	FALSE	22	19
N/A	ADP-ribosylation factor, putative	protein coding	PBANKA_0518500	PBANKA_051850	Dispensable	0.998833	0.00978696	0.165435	-0.321083	0.340657	Not reduced	-0.336166	0.18938	-0.714926	0.042594	Not reduced	No change	NA	YES	PbGEM-232621	6	FALSE	5	23
N/A	U2 snRNA/tRNA pseudouridine synthase, putative	protein coding	PBANKA_0518800	PBANKA_051880	Dispensable	0.959741	-0.191849	0.166692	-0.525232	0.141535	Not reduced	-0.156708	0.167192	-0.491091	0.177675	Not reduced	No change	no power	NO	PbGEM-016150	4	TRUE	14	41
N/A	S-antigen, putative	protein coding	PBANKA_0519000	PBANKA_051900	Dispensable	0.964069	-0.232545	0.195777	-0.6241	0.159009	Not reduced	-0.0471632	0.330441	-0.708046	0.613719	Not reduced	No change	not reduced	NO	PbGEM-276002	5	TRUE	4	11
N/A	conserved Plasmodium protein, unknown function	protein coding	PBANKA_0519300	PBANKA_051930	Essential	0.197555	-0.00320291	0.152735	-0.308672	0.302267	Not reduced	-0.0951478	0.162417	-0.419983	0.229687	Not reduced	No change	NA	NO	PbGEM-533899	2	FALSE	18	57
N/A	conserved Plasmodium protein, unknown function	protein coding	PBANKA_0519500	PBANKA_051950	Essential	0.351597	-0.405762	0.366945	-1.13965	0.328129	No power	-0.821487	0.385856	-1.5932	-0.049775	No power	No change	not reduced	NO	PbGEM-533923	5	FALSE	NA	11
PhLP2	phosducin-like protein 2, putative	protein coding	PBANKA_0519700	PBANKA_051970	Dispensable	0.985556	0.0798421	0.20378	-0.327719	0.487403	Not reduced	0.0064342	0.165895	-0.325356	0.338224	Not reduced	No change	no power	NO	PbGEM-276154	8	FALSE	NA	36
ACT	acetyl-CoA transporter, putative	protein coding	PBANKA_0519800	PBANKA_051980	Slow	0.822714	-1.43017	0.18576	-1.80169	-1.05864	Reduced	-4.76776	0.444608	-5.65697	-3.87854	Reduced	lossOfBoth	reduced	NO	PbGEM-265292	14	TRUE	20	20
N/A	conserved Plasmodium protein, unknown function	protein coding	PBANKA_0519900	PBANKA_051990	Slow	0.633698	0.0277624	0.778915	-1.53007	1.58559	No power	0.468413	0.675342	-0.882271	1.8191	Not reduced	No change	no power	NO	PbGEM-276178	12	FALSE	8	35
N/A	conserved Plasmodium protein, unknown function	protein coding	PBANKA_0520100	PBANKA_052010	Dispensable	0.835207	-0.157705	0.157816	-0.473337	0.157926	Not reduced	-0.128025	0.156227	-0.440478	0.184429	Not reduced	No change	not reduced	NO	PbGEM-329795	1	FALSE	15	15
RRF2	ribosome-recycling factor, putative	protein coding	PBANKA_0521800	PBANKA_052180	Dispensable	1.00388	-0.703327	0.304636	-1.3126	-0.0940551	No power	-0.840404	0.483148	-1.8067	0.125893	No power	No change	no power	NO	PbGEM-233197	9	FALSE	17	26
N/A	conserved Plasmodium protein, unknown function	protein coding	PBANKA_0522100	PBANKA_052210	Dispensable	0.812981	0.21115	0.487537	-0.763925	1.18622	Not reduced	-0.40063	0.630071	-1.66077	0.859512	No power	No change	no power	NO	PbGEM-329851	9	FALSE	1	55
N/A	conserved Plasmodium protein, unknown function	protein coding	PBANKA_0522300	PBANKA_052230	Dispensable	0.983533	-0.357118	0.222725	-0.802568	0.0883326	Not reduced	-0.573819	0.259869	-1.09356	-0.0540813	No power	No change	not reduced	NO	PbGEM-016675	9	FALSE	18	7
N/A	steroid dehydrogenase, putative	protein coding	PBANKA_0522400	PBANKA_052240	Essential	0.202879	-0.0485157	0.203393	-0.455302	0.358271	Not reduced	-0.348244	0.221945	-0.792134	0.0956463	Not reduced	No change	not reduced	NO	PbGEM-538163	1	FALSE	13	6
SR12	serpentine receptor, putative	protein coding	PBANKA_0523200	PBANKA_052320	Dispensable	0.972538	-0.0812885	0.173652	-0.428592	0.266015	Not reduced	0.100787	0.139852	-0.178918	0.380491	Not reduced	No change	not reduced	NO	PbGEM-086796	2	FALSE	11	10
N/A	tryptophan-rich protein	protein coding	PBANKA_0524300	PBANKA_052430	Slow	0.571687	-1.41111	0.243835	-1.89878	-0.923441	No power	-1.45022	0.175107	-1.80044	-1.10001	Reduced	lossOfFemales	NA	NO	PbGEM-016974	2	TRUE	10	59
37135	early transcribed membrane protein	protein coding	PBANKA_0524800	PBANKA_052480	Dispensable	0.965898	-0.79328	0.11054	-1.01436	-0.5722	No power	-0.945182	0.120112	-1.18541	-0.704958	No power	No change	NA	NO	PbGEM-276786	5	TRUE	NA	34
N/A	conserved protein, unknown function	protein coding	PBANKA_0600900	PBANKA_060090	Dispensable	0.895118	-0.337498	0.253933	-0.845365	0.170369	Not reduced	-0.621054	0.288881	-1.19882	-0.0432928	No power	No change	NA	NO	PbGEM-329923	5	FALSE	20	63
TGS1	trimethylguanosine synthase, putative	protein coding	PBANKA_0601500	PBANKA_060150	Dispensable	0.975762	-0.0659225	0.197064	-0.46005	0.328205	Not reduced	-0.566762	0.145935	-0.858631	-0.274893	Not reduced	No change	no power	NO	PbGEM-276922	3	FALSE	1	3
MFS4	major facilitator superfamily domain-containing protein, putative	protein coding	PBANKA_0602400	PBANKA_060240	Dispensable	0.782796	0.363293	0.184711	-0.00612919	0.732716	Not reduced	0.191867	0.158113	-0.12436	0.508093	Not reduced	No change	no power	NO	PbGEM-017291	1	FALSE	6	19
N/A	conserved Plasmodium protein, unknown function	protein coding	PBANKA_0603000	PBANKA_060300	Dispensable	1.00466	0.197601	0.22831	-0.259019	0.654221	Not reduced	0.160159	0.182453	-0.204747	0.525065	Not reduced	No change	not reduced	NO	PbGEM-277090	3	FALSE	1	54
SEPSECS	O-phosphoseryl-tRNA(Sec) selenium transferase, putative	protein coding	PBANKA_0603800	PBANKA_060380	Dispensable	0.975283	0.378348	0.463548	-0.548747	1.30544	Not reduced	0.998164	0.442842	0.112481	1.88385	Not reduced	No change	not reduced	NO	PbGEM-330011	6	FALSE	9	58
HADO	HAD domain ookinete protein	protein coding	PBANKA_0603900	PBANKA_060390	Dispensable	0.800915	-0.0785834	0.11356	-0.305703	0.148536	Not reduced	-0.00606059	0.108435	-0.22293	0.210808	Not reduced	No change	not reduced	NO	PbGEM-534019	1	TRUE	NA	57
tGLO2	targeted glyoxalase II, putative	protein coding	PBANKA_0604400	PBANKA_060440	Dispensable	1.01266	0.112866	0.18411	-0.255354	0.481087	Not reduced	0.200281	0.173556	-0.146832	0.547393	Not reduced	No change	not reduced	NO	PbGEM-017603	9	FALSE	1	39
SHLP2	shewanella-like protein phosphatase 2, putative	protein coding	PBANKA_0604700	PBANKA_060470	Dispensable	1.08844	0.201492	0.2194	-0.237307	0.640291	Not reduced	-0.43431	0.24256	-0.919431	0.0508105	Not reduced	No change	no power	NO	PbGEM-232478	9	FALSE	12	37
N/A	Tat binding protein 1(TBP-1)-interacting protein, putative	protein coding	PBANKA_0605100	PBANKA_060510	Dispensable	1.05765	0.660904	0.227572	0.20576	1.11605	Not reduced	0.288499	0.251875	-0.215251	0.792248	Not reduced	No change	no power	NO	PbGEM-277394	7	FALSE	15	16
MiaA	tRNA dimethylallyltransferase, putative	protein coding	PBANKA_0606100	PBANKA_060610	Dispensable	0.965672	-0.0893557	0.183387	-0.45613	0.277418	Not reduced	-0.126311	0.116664	-0.35964	0.107017	Not reduced	No change	not reduced	NO	PbGEM-277538	5	FALSE	13	18
N/A	41-3 protein, putative	protein coding	PBANKA_0606200	PBANKA_060620	Dispensable	1.01553	-0.098358	0.171032	-0.440422	0.243706	Not reduced	-0.124311	0.19214	-0.50859	0.259969	Not reduced	No change	not reduced	YES	PbGEM-087185	9	FALSE	5	7
N/A	amino acid transporter, putative	protein coding	PBANKA_0606900	PBANKA_060690	Dispensable	0.863895	-0.149274	0.153428	-0.45613	0.157583	Not reduced	-0.214315	0.132394	-0.479104	0.0504732	Not reduced	No change	not reduced	NO	PbGEM-330067	5	FALSE	8	18
PBGD	porphobilinogen deaminase	protein coding	PBANKA_0608000	PBANKA_060800	Dispensable	1.01307	-0.0978197	0.164915	-0.42765	0.232011	Not reduced	-0.297505	0.200062	-0.697628	0.102618	Not reduced	No change	not reduced	NO	PbGEM-018144	5	FALSE	18	15
N/A	zinc finger protein, putative	protein coding	PBANKA_0608600	PBANKA_060860	Dispensable	0.99116	-0.0850246	0.3385	-0.762025	0.591976	Not reduced	0.0281977	0.308532	-0.588865	0.645261	Not reduced	No change	no power	YES	PbGEM-018233	4	FALSE	5	7
N/A	conserved Plasmodium protein, unknown function	protein coding	PBANKA_0608700	PBANKA_060870	Slow	0.466548	0.538458	0.860207	-1.18196	2.25887	No power	1.18034	0.869065	-0.557788	2.91847	Not reduced	No change	reduced	NO	PbGEM-277810	10	FALSE	NA	27
N/A	conserved Plasmodium protein, unknown function	protein coding	PBANKA_0608800	PBANKA_060880	Dispensable	1.01371	0.0697402	0.179968	-0.290196	0.429676	Not reduced	0.0173152	0.216406	-0.415497	0.450127	Not reduced	No change	not reduced	NO	PbGEM-277818	3	FALSE	8	22
N/A	conserved Plasmodium protein, unknown function	protein coding	PBANKA_0609200	PBANKA_060920	Dispensable	0.960439	-0.321156	0.223748	-0.768653	0.12634	Not reduced	-0.195345	0.231679	-0.658704	0.268014	Not reduced	No change	not reduced	NO	PbGEM-277882	9	FALSE	14	20
N/A	succinyl-CoA ligase, putative	protein coding	PBANKA_0611100	PBANKA_061110	Dispensable	0.950663	-0.284147	0.173208	-0.630564	0.0622689	Not reduced	-0.154513	0.169551	-0.493614	0.184589	Not reduced	No change	not reduced	NO	PbGEM-087458	2	FALSE	NA	50
PANK2	pantothenate kinase 2, putative	protein coding	PBANKA_0611400	PBANKA_061140	Dispensable	0.913415	-0.0319145	0.558873	-1.14966	1.08583	No power	0.405075	0.63716	-0.869245	1.6794	Not reduced	No change	no power	NO	PbGEM-018598	1	FALSE	7	34
N/A	histidine triad protein, putative	protein coding	PBANKA_0611900	PBANKA_061190	Dispensable	0.987343	0.202458	0.226299	-0.250139	0.655055	Not reduced	0.257219	0.227503	-0.197786	0.712225	Not reduced	No change	no power	NO	PbGEM-534107	3	FALSE	18	20
N/A	conserved Plasmodium protein, unknown function	protein coding	PBANKA_0612300	PBANKA_061230	Slow	0.564643	-1.92035	0.47006	-2.86047	-0.98023	No power	-0.339231	0.346372	-1.03197	0.353513	No power	No change	reduced	NO	PbGEM-278202	12	FALSE	21	53
N/A	conserved Plasmodium protein, unknown function	protein coding	PBANKA_0613000	PBANKA_061300	Dispensable	0.998451	0.290164	0.329258	-0.368352	0.94868	Not reduced	0.0754592	0.347094	-0.61873	0.769648	Not reduced	No change	not reduced	NO	PbGEM-278298	6	FALSE	NA	43
CDPK4	calcium-dependent protein kinase 4	protein coding	PBANKA_0615200	PBANKA_061520	Slow	0.8558	0.503883	0.178672	0.146539	0.861228	Not reduced	0.47161	0.189382	0.0928474	0.850373	Not reduced	No change	reduced	NO	PbGEM-087803	15	TRUE	8	47
N/A	dynein heavy chain, putative	protein coding	PBANKA_0615700	PBANKA_061570	Slow	0.597588	0.668025	0.729014	-0.790002	2.12605	Not reduced	0.637396	1.02457	-1.41174	2.68653	No power	No change	not reduced	NO	PbGEM-330283	1	FALSE	1	63
N/A	ribosomal protein S8, mitochondrial, putative	protein coding	PBANKA_0616000	PBANKA_061600	Dispensable	0.984125	0.126755	0.269811	-0.412868	0.666378	Not reduced	-0.266212	0.325963	-0.918139	0.385714	Not reduced	No change	no power	YES	PbGEM-278778	9	FALSE	NA	20
N/A	prefoldin subunit 3, putative	protein coding	PBANKA_0616100	PBANKA_061610	Slow	0.747214	1.34769	0.152869	1.04196	1.65343	Not reduced	0.445214	0.164975	0.115264	0.775165	Not reduced	gainOfMales	no power	NO	PbGEM-234590	13	FALSE	6	37
N/A	conserved protein, unknown function	protein coding	PBANKA_0616400	PBANKA_061640	Dispensable	1.02894	0.140991	0.195641	-0.250291	0.532274	Not reduced	-0.0242963	0.199169	-0.422635	0.374043	Not reduced	No change	not reduced	NO	PbGEM-278858	7	FALSE	18	15
NEK4	NIMA related kinase 4	protein coding	PBANKA_0616700	PBANKA_061670	Dispensable	0.971493	-0.379167	0.226041	-0.831249	0.0729157	Not reduced	-0.68356	0.248357	-1.18027	-0.186846	No power	No change	no power	NO	PbGEM-111690	7	FALSE	15	22
ARP6	actin-related protein, putative	protein coding	PBANKA_0616800	PBANKA_061680	Dispensable	0.713071	0.20624	1.00532	-1.8044	2.21688	No power	-0.664278	1.49481	-3.6539	2.32535	No power	No change	no power	NO	PbGEM-234694	1	FALSE	NA	17
N/A	tetratricopeptide repeat protein, putative	protein coding	PBANKA_0618400	PBANKA_061840	Dispensable	1.00024	-0.108044	0.180033	-0.468111	0.252022	Not reduced	-0.0470361	0.203505	-0.454046	0.359974	Not reduced	No change	reduced	NO	PbGEM-279194	7	FALSE	8	36
N/A	protein pelota homolog, putative	protein coding	PBANKA_0619600	PBANKA_061960	Dispensable	0.95975	-0.476079	0.099071	-0.674221	-0.277937	Not reduced	-0.650242	0.115626	-0.881495	-0.418989	Not reduced	No change	not reduced	NO	PbGEM-264780	6	TRUE	4	19
N/A	conserved Plasmodium protein, unknown function	protein coding	PBANKA_0620700	PBANKA_062070	Dispensable	0.842996	0.0851901	0.114293	-0.143396	0.313777	Not reduced	0.181162	0.11489	-0.048619	0.410943	Not reduced	No change	not reduced	NO	PbGEM-534219	1	FALSE	15	16
N/A	conserved Plasmodium protein, unknown function	protein coding	PBANKA_0622000	PBANKA_062200	Dispensable	1.00291	-0.372824	0.346925	-1.06667	0.321026	No power	-0.29195	0.248713	-0.789376	0.205477	Not reduced	No change	no power	NO	PbGEM-279674	7	FALSE	1	64
N/A	kinesin-20, putative	protein coding	PBANKA_0622400	PBANKA_062240	Dispensable	0.978004	0.176226	0.121576	-0.0669261	0.419377	Not reduced	0.219208	0.140287	-0.0613666	0.499782	Not reduced	No change	reduced	NO	PbGEM-088353	3	FALSE	5	23
N/A	lysophospholipase, putative	protein coding	PBANKA_0623200	PBANKA_062320	Dispensable	0.802987	-0.563789	0.229137	-1.02206	-0.105515	No power	-0.574981	0.244614	-1.06421	-0.0857525	No power	No change	no power	NO	PbGEM-088411	1	TRUE	10	34
N/A	Plasmodium exported protein, unknown function	protein coding	PBANKA_0700700	PBANKA_070070	Slow	0.846208	-1.46514	0.65773	-2.7806	-0.149683	No power	-2.6514	1.3043	-5.26	-0.0428008	No power	No change	no power	NO	PbGEM-330491	15	FALSE	NA	50
SLTRiP	sporozoite and liver stage tryptophan-rich protein, pseudogene	protein coding	PBANKA_0701000	PBANKA_070100	Slow	0.811272	-0.482225	0.259131	-1.00049	0.0360363	No power	-0.155963	0.381297	-0.918557	0.606631	Not reduced	No change	reduced	NO	PbGEM-232966	15	FALSE	NA	58
N/A	prolyl 4-hydroxylase subunit alpha, putative	protein coding	PBANKA_0701300	PBANKA_070130	Dispensable	0.966058	-0.285968	0.122977	-0.531923	-0.0400139	Not reduced	-0.338672	0.122678	-0.584029	-0.0933163	Not reduced	No change	not reduced	NO	PbGEM-280034	5	FALSE	NA	29
CCDC124	coiled-coil domain-containing protein 124, putative	protein coding	PBANKA_0701600	PBANKA_070160	Dispensable	1.02006	-0.188053	0.183935	-0.555922	0.179816	Not reduced	-0.338308	0.181629	-0.701566	0.0249514	Not reduced	No change	not reduced	NO	PbGEM-280066	4	FALSE	4	33
N/A	conserved protein, unknown function	protein coding	PBANKA_0702000	PBANKA_070200	Dispensable	1.00146	0.120689	0.258863	-0.397037	0.638414	Not reduced	0.311662	0.320345	-0.329029	0.952352	Not reduced	No change	reduced	NO	PbGEM-330539	6	FALSE	1	40
FT1	folate transporter 1, putative	protein coding	PBANKA_0702100	PBANKA_070210	Dispensable	0.982309	0.241352	0.188068	-0.134785	0.617488	Not reduced	0.148876	0.147543	-0.146211	0.443963	Not reduced	No change	not reduced	NO	PbGEM-343476	7	FALSE	8	40
N/A	translation initiation factor eIF-2B subunit alpha, putative	protein coding	PBANKA_0702200	PBANKA_070220	Slow	0.50427	-1.42305	1.68614	-4.79532	1.94923	No power	-0.65438	1.34681	-3.348	2.03924	No power	No change	reduced	NO	PbGEM-264356	11	FALSE	6	52
ROM3	rhomboid protease ROM3	protein coding	PBANKA_0702700	PBANKA_070270	Dispensable	0.99694	0.298349	0.208635	-0.11892	0.715618	Not reduced	0.177143	0.1351	-0.0930575	0.447343	Not reduced	No change	not reduced	NO	PbGEM-342020	9	FALSE	22	15
N/A	conserved Plasmodium protein, unknown function	protein coding	PBANKA_0703300	PBANKA_070330	Dispensable	0.973932	0.114453	0.306462	-0.498471	0.727377	Not reduced	0.0297501	0.234679	-0.439608	0.499108	Not reduced	No change	reduced	YES	PbGEM-233516	8	FALSE	15	23
N/A	conserved Plasmodium protein, unknown function	protein coding	PBANKA_0703500	PBANKA_070350	Dispensable	0.932503	0.141862	0.333072	-0.524281	0.808005	Not reduced	-0.103159	0.361463	-0.826084	0.619767	Not reduced	No change	not reduced	NO	PbGEM-280330	6	FALSE	5	16
N/A	alpha/beta hydrolase, putative	protein coding	PBANKA_0704400	PBANKA_070440	Dispensable	1.00559	0.240946	0.348168	-0.455391	0.937283	Not reduced	-0.168914	0.330521	-0.829956	0.492128	Not reduced	No change	not reduced	NO	PbGEM-265276	9	FALSE	19	22
N/A	conserved Plasmodium protein, unknown function	protein coding	PBANKA_0704700	PBANKA_070470	Dispensable	0.973841	0.0838887	0.311741	-0.539594	0.707372	Not reduced	-0.302982	0.23257	-0.768122	0.162159	Not reduced	No change	reduced	NO	PbGEM-020924	4	FALSE	13	16
CryPH	crystalloid-specific PH domain-containing protein, putative	protein coding	PBANKA_0704900	PBANKA_070490	Dispensable	1.03271	0.219048	0.216459	-0.21387	0.651966	Not reduced	0.0781907	0.214289	-0.350388	0.50677	Not reduced	No change	not reduced	YES	PbGEM-330635	5	FALSE	5	8
N/A	ankyrin-repeat protein, putative	protein coding	PBANKA_0705500	PBANKA_070550	Dispensable	1.0428	0.336841	0.293279	-0.249718	0.9234	Not reduced	0.307306	0.207362	-0.107418	0.722029	Not reduced	No change	not reduced	NO	PbGEM-280570	9	FALSE	1	64
LMF1	lipase maturation factor, putative	protein coding	PBANKA_0705900	PBANKA_070590	Slow	0.82809	-0.952524	0.237524	-1.42757	-0.477476	No power	-1.48951	0.246263	-1.98204	-0.996985	No power	No change	no power	NO	PbGEM-330683	14	FALSE	4	13
NT2	nucleoside transporter 2, putative	protein coding	PBANKA_0706200	PBANKA_070620	Slow	0.689946	-0.788324	0.105173	-0.99867	-0.577979	Not reduced	-0.599448	0.0926439	-0.784736	-0.414161	Not reduced	No change	no power	NO	PbGEM-234172	13	FALSE	6	50
TOM7	mitochondrial import receptor subunit TOM7, putative	protein coding	PBANKA_0706900	PBANKA_070690	Dispensable	1.02062	0.0820373	0.166992	-0.251947	0.416022	Not reduced	-0.0333183	0.161557	-0.356433	0.289796	Not reduced	No change	not reduced	NO	PbGEM-280818	9	FALSE	NA	20
LipB	lipoate-protein ligase B	protein coding	PBANKA_0707000	PBANKA_070700	Dispensable	0.946001	-0.0320532	0.164055	-0.360164	0.296057	Not reduced	0.0306997	0.147308	-0.263917	0.325316	Not reduced	No change	not reduced	NO	PbGEM-088924	7	FALSE	NA	3
IMC1i	inner membrane complex protein 1i	protein coding	PBANKA_0707100	PBANKA_070710	Dispensable	0.974553	-0.198753	0.19966	-0.598073	0.200567	Not reduced	-0.154241	0.19658	-0.547401	0.23892	Not reduced	No change	not reduced	YES	PbGEM-021287	6	FALSE	5	8
DLC1	dynein light chain 1	protein coding	PBANKA_0708100	PBANKA_070810	Dispensable	0.996397	0.330212	0.303135	-0.276058	0.936481	Not reduced	-0.183481	0.272652	-0.728786	0.361824	Not reduced	No change	no power	NO	PbGEM-234509	9	FALSE	1	48
N/A	conserved Plasmodium protein, unknown function	protein coding	PBANKA_0708200	PBANKA_070820	Slow	0.93809	-0.237704	0.253482	-0.744667	0.26926	Not reduced	-0.267497	0.212125	-0.691748	0.156753	Not reduced	No change	no power	NO	PbGEM-281090	15	FALSE	1	63
N/A	phosphorylated CTD interacting factor 1 WW domain-containing protein, putative	protein coding	PBANKA_0708500	PBANKA_070850	Dispensable	0.983515	-0.228396	0.140564	-0.509524	0.0527323	Not reduced	-0.172088	0.138454	-0.448996	0.104819	Not reduced	No change	not reduced	NO	PbGEM-330747	3	FALSE	1	39
N/A	conserved Plasmodium protein, unknown function	protein coding	PBANKA_0709900	PBANKA_070990	Dispensable	0.881522	-0.586011	0.250254	-1.08652	-0.0855039	No power	-1.66024	0.320523	-2.30129	-1.0192	Reduced	lossOfFemales	reduced	NO	PbGEM-281298	1	FALSE	NA	50
KDH	2-oxoglutarate dehydrogenase E1 component, putative	protein coding	PBANKA_0710100	PBANKA_071010	Dispensable	0.971194	0.316838	0.138835	0.0391683	0.594507	Not reduced	0.693583	0.389064	-0.0845451	1.47171	Not reduced	No change	reduced	NO	PbGEM-021746	3	TRUE	4	37
N/A	conserved protein, unknown function	protein coding	PBANKA_0710200	PBANKA_071020	Dispensable	1.01819	0.00268135	0.166927	-0.331172	0.336535	Not reduced	-0.0757405	0.134286	-0.344313	0.192832	Not reduced	No change	not reduced	NO	PbGEM-281330	8	FALSE	3	40
N/A	conserved Plasmodium protein, unknown function	protein coding	PBANKA_0711000	PBANKA_071100	Dispensable	1.13352	-0.0880762	0.294659	-0.677395	0.501243	Not reduced	-0.390005	0.233009	-0.856022	0.0760128	Not reduced	No change	not reduced	NO	PbGEM-330811	7	FALSE	1	47
N/A	conserved protein, unknown function	protein coding	PBANKA_0711200	PBANKA_071120	Dispensable	1.01134	0.0859236	0.242314	-0.398704	0.570551	Not reduced	-0.195262	0.267239	-0.729741	0.339216	Not reduced	No change	no power	NO	PbGEM-021894	6	FALSE	6	2
N/A	conserved protein, unknown function	protein coding	PBANKA_0711300	PBANKA_071130	Dispensable	1.03499	-0.0582024	0.19791	-0.454022	0.337617	Not reduced	-0.354659	0.246072	-0.846803	0.137485	Not reduced	No change	not reduced	NO	PbGEM-021910	6	FALSE	14	16
PBLP	BEM46-like protein, putative	protein coding	PBANKA_0712200	PBANKA_071220	Dispensable	0.986258	-0.815177	0.143883	-1.10294	-0.527412	No power	-0.922565	0.146352	-1.21527	-0.629862	No power	No change	not reduced	YES	PbGEM-235245	2	FALSE	15	6
N/A	zinc finger protein, putative	protein coding	PBANKA_0712300	PBANKA_071230	Slow	0.839612	-1.31438	0.275964	-1.86631	-0.762455	No power	-3.17319	0.291174	-3.75554	-2.59085	Reduced	lossOfFemales	reduced	NO	PbGEM-281562	14	TRUE	13	36
N/A	dynactin subunit 6, putative	protein coding	PBANKA_0712500	PBANKA_071250	Dispensable	1.00295	-0.0974444	0.210294	-0.518032	0.323143	Not reduced	0.0278553	0.204679	-0.381503	0.437214	Not reduced	No change	not reduced	NO	PbGEM-281602	9	FALSE	19	39
N/A	zinc finger protein, putative	protein coding	PBANKA_0712700	PBANKA_071270	Dispensable	1.02359	0.43549	0.204616	0.0262571	0.844722	Not reduced	-0.0799281	0.240691	-0.56131	0.401454	Not reduced	No change	not reduced	NO	PbGEM-330859	8	FALSE	18	3
HINT1	histidine triad nucleotide-binding protein 1, putative	protein coding	PBANKA_0713300	PBANKA_071330	Dispensable	1.00786	0.444606	0.30168	-0.158754	1.04797	Not reduced	0.0164119	0.240495	-0.464577	0.497401	Not reduced	No change	not reduced	NO	PbGEM-281730	9	FALSE	9	27
N/A	conserved Plasmodium protein, unknown function	protein coding	PBANKA_0713500	PBANKA_071350	Dispensable	1.0116	-3.02098	0.357526	-3.73604	-2.30593	Reduced	0.50235	0.165627	0.171096	0.833603	Not reduced	lossOfMales	reduced	NO	PbGEM-330891	2	FALSE	8	46
AK2	adenylate kinase 2, putative	protein coding	PBANKA_0713900	PBANKA_071390	Dispensable	1.07693	0.0107901	0.286386	-0.561981	0.583561	Not reduced	-0.00203007	0.2062	-0.414431	0.410371	Not reduced	No change	not reduced	NO	PbGEM-022249	7	FALSE	8	54
DMC1	meiotic recombination protein DMC1	protein coding	PBANKA_0714000	PBANKA_071400	Dispensable	0.965473	-0.0109001	0.193004	-0.396907	0.375107	Not reduced	0.0474815	0.191603	-0.335724	0.430687	Not reduced	No change	not reduced	YES	PbGEM-022265	9	FALSE	5	8
HSP20	small heat shock protein HSP20	protein coding	PBANKA_0714300	PBANKA_071430	Dispensable	1.04464	-0.409205	0.0827559	-0.574717	-0.243694	Not reduced	-0.543091	0.0444497	-0.63199	-0.454191	Not reduced	No change	not reduced	NO	PbGEM-022313	8	TRUE	18	15
N/A	EF-hand calcium-binding domain-containing protein, putative	protein coding	PBANKA_0714400	PBANKA_071440	Dispensable	0.975038	-0.277401	0.329322	-0.936046	0.381244	Not reduced	-0.460911	0.245317	-0.951545	0.0297226	Not reduced	No change	not reduced	NO	PbGEM-330907	6	FALSE	NA	38
N/A	HAP2-GCS1 domain-containing protein, putative	protein coding	PBANKA_0714500	PBANKA_071450	Dispensable	1.01984	-0.0283874	0.247874	-0.524136	0.467361	Not reduced	-0.246907	0.25941	-0.765727	0.271913	Not reduced	No change	not reduced	NO	PbGEM-330915	3	FALSE	11	48
PPCDC	phosphopantothenoylcysteine decarboxylase, putative	protein coding	PBANKA_0714700	PBANKA_071470	Dispensable	0.989373	-1.31557	0.158348	-1.63226	-0.998872	No power	-1.2621	0.091412	-1.44492	-1.07928	Reduced	lossOfFemales	not reduced	NO	PbGEM-235725	7	TRUE	NA	50
aLipDH	dihydrolipoyl dehydrogenase, apicoplast, putative	protein coding	PBANKA_0714900	PBANKA_071490	Dispensable	0.968538	-0.0692619	0.180201	-0.429664	0.29114	Not reduced	-0.0626782	0.193698	-0.450074	0.324718	Not reduced	No change	not reduced	NO	PbGEM-022409	5	FALSE	21	34
aLipDH	dihydrolipoyl dehydrogenase, apicoplast, putative	protein coding	PBANKA_0714900	PBANKA_071490	Dispensable	0.968538	-0.0692619	0.180201	-0.429664	0.29114	Not reduced	-0.0626782	0.193698	-0.450074	0.324718	Not reduced	No change	not reduced	NO	PbGEM-022409	5	FALSE	21	34
N/A	ATP synthase-associated protein, putative	protein coding	PBANKA_0715400	PBANKA_071540	Dispensable	0.864874	0.0597659	0.296106	-0.532445	0.651977	Not reduced	-0.184027	0.321832	-0.82769	0.459636	Not reduced	No change	reduced	NO	PbGEM-281914	6	FALSE	NA	20
N/A	conserved Plasmodium protein, unknown function	protein coding	PBANKA_0716100	PBANKA_071610	Slow	0.64905	0.5861	0.122495	0.34111	0.83109	Not reduced	0.549542	0.112165	0.325212	0.773872	Not reduced	No change	no power	NO	PbGEM-330971	12	FALSE	NA	45
N/A	Rab5-interacting protein, putative	protein coding	PBANKA_0716300	PBANKA_071630	Dispensable	0.986971	-0.834239	0.224289	-1.28282	-0.385661	No power	-0.720643	0.201362	-1.12337	-0.317919	No power	No change	not reduced	NO	PbGEM-282042	7	FALSE	NA	20
N/A	RNA-binding protein, putative	protein coding	PBANKA_0716500	PBANKA_071650	Dispensable	0.938558	-2.2899	0.182537	-2.65498	-1.92483	Reduced	-0.380754	0.0491565	-0.479067	-0.282441	Not reduced	lossOfMales	no power	NO	PbGEM-282066	5	TRUE	3	47
APH	acylated pleckstrin-homology domain-containing protein, putative	protein coding	PBANKA_0716600	PBANKA_071660	Slow	0.787601	0.216001	0.471622	-0.727242	1.15924	Not reduced	0.258917	0.440228	-0.621539	1.13937	Not reduced	No change	reduced	NO	PbGEM-282090	15	FALSE	13	39
N/A	GTP-binding protein, putative	protein coding	PBANKA_0716700	PBANKA_071670	Slow	0.58433	-0.322181	0.645318	-1.61282	0.968455	No power	0.100044	0.687501	-1.27496	1.47505	No power	No change	no power	NO	PbGEM-236237	12	FALSE	15	30
CBP20	nuclear cap-binding protein subunit 2, putative	protein coding	PBANKA_0717500	PBANKA_071750	Dispensable	0.951254	-0.431092	0.210492	-0.852075	-0.010108	Not reduced	0.369446	0.195503	-0.0215598	0.760452	Not reduced	No change	no power	NO	PbGEM-265044	5	FALSE	22	27
MCM9	DNA helicase MCM9, putative	protein coding	PBANKA_0718300	PBANKA_071830	Dispensable	0.974069	0.0561204	0.0450099	-0.0338995	0.14614	Not reduced	-0.0239562	0.0442639	-0.112484	0.0645716	Not reduced	No change	not reduced	NO	PbGEM-265612	5	TRUE	12	41
N/A	CDGSH iron-sulfur domain-containing protein, putative	protein coding	PBANKA_0718700	PBANKA_071870	Dispensable	0.963996	-0.136322	0.0628502	-0.262023	-0.0106219	Not reduced	-0.164428	0.0832129	-0.330853	0.00199794	Not reduced	No change	not reduced	NO	PbGEM-331019	2	FALSE	18	38
N/A	memo-like protein	protein coding	PBANKA_0719600	PBANKA_071960	Dispensable	0.999438	-0.644518	0.212247	-1.06901	-0.220023	No power	-0.1938	0.195469	-0.584738	0.197137	Not reduced	No change	reduced	NO	PbGEM-282394	6	FALSE	23	43
N/A	regulator of chromosome condensation, putative	protein coding	PBANKA_0720700	PBANKA_072070	Dispensable	0.961788	0.272255	0.2946	-0.316946	0.861456	Not reduced	-0.195791	0.333603	-0.862998	0.471416	Not reduced	No change	not reduced	NO	PbGEM-331075	4	FALSE	3	11
N/A	MOLO1 domain-containing protein, putative	protein coding	PBANKA_0720900	PBANKA_072090	Dispensable	1.06484	0.141686	0.188585	-0.235484	0.518856	Not reduced	-0.00763597	0.205817	-0.419271	0.403999	Not reduced	No change	not reduced	YES	PbGEM-237100	9	FALSE	5	15
N/A	conserved protein, unknown function	protein coding	PBANKA_0721000	PBANKA_072100	Dispensable	1.00415	0.457163	0.271041	-0.0849195	0.999245	Not reduced	0.520772	0.268896	-0.0170204	1.05856	Not reduced	No change	not reduced	NO	PbGEM-331083	4	FALSE	11	24
N/A	PIR protein	protein coding	PBANKA_0800100	PBANKA_080010	Dispensable	0.881098	0.230406	0.126587	-0.022767	0.48358	Not reduced	0.0531296	0.0861122	-0.119095	0.225354	Not reduced	No change	no power	NO	PbGEM-331123	1	FALSE	NA	34
N/A	conserved Plasmodium protein, unknown function	protein coding	PBANKA_0800300	PBANKA_080030	Dispensable	0.938807	-1.20671	0.314076	-1.83486	-0.578554	No power	-1.20896	0.233787	-1.67653	-0.741385	No power	No change	not reduced	NO	PbGEM-534451	4	TRUE	NA	1
N/A	conserved Plasmodium protein, unknown function	protein coding	PBANKA_0800400	PBANKA_080040	Slow	0.744197	-0.405	0.272504	-0.950009	0.140008	Not reduced	-0.307524	0.205192	-0.717909	0.10286	Not reduced	No change	no power	NO	PbGEM-331139	13	TRUE	10	26
CHT1	chitinase	protein coding	PBANKA_0800500	PBANKA_080050	Slow	0.792297	0.761707	0.210198	0.341312	1.1821	Not reduced	0.443452	0.215576	0.0123007	0.874604	Not reduced	No change	not reduced	NO	PbGEM-534459	14	FALSE	NA	41
N/A	centrin, putative	protein coding	PBANKA_0800600	PBANKA_080060	Dispensable	0.97717	0.281534	0.269619	-0.257703	0.820771	Not reduced	-0.106104	0.280174	-0.666453	0.454244	Not reduced	No change	not reduced	NO	PbGEM-331155	9	FALSE	NA	28
N/A	conserved protein, unknown function	protein coding	PBANKA_0801300	PBANKA_080130	Slow	0.704406	0.0798314	0.521619	-0.963407	1.12307	Not reduced	-0.229438	0.560783	-1.351	0.892127	No power	No change	not reduced	NO	PbGEM-331195	13	FALSE	NA	11
PPM12	protein phosphatase PPM12, putative	protein coding	PBANKA_0802500	PBANKA_080250	Dispensable	0.943226	-0.281688	0.289139	-0.859966	0.296589	Not reduced	-0.156048	0.33068	-0.817408	0.505313	Not reduced	No change	not reduced	NO	PbGEM-283042	4	FALSE	7	14
N/A	importin-7, putative	protein coding	PBANKA_0803600	PBANKA_080360	Slow	0.805014	0.741958	0.560971	-0.379984	1.8639	Not reduced	0.651342	0.578624	-0.505906	1.80859	Not reduced	No change	reduced	NO	PbGEM-283154	14	FALSE	6	50
MSH2-2	DNA mismatch repair protein MSH2	protein coding	PBANKA_0804300	PBANKA_080430	Dispensable	0.958052	-0.224494	0.246659	-0.717812	0.268824	Not reduced	-0.470242	0.180689	-0.83162	-0.108864	Not reduced	No change	not reduced	NO	PbGEM-235933	7	FALSE	1	47
N/A	E3 ubiquitin-protein ligase, putative	protein coding	PBANKA_0804900	PBANKA_080490	Slow	0.48701	0.638326	0.643653	-0.648981	1.92563	Not reduced	-0.292456	0.775144	-1.84274	1.25783	No power	No change	reduced	NO	PbGEM-283354	10	FALSE	6	35
N/A	conserved Plasmodium protein, unknown function	protein coding	PBANKA_0805500	PBANKA_080550	Dispensable	1.04794	0.110833	0.395346	-0.679859	0.901525	Not reduced	0.407414	0.368704	-0.329994	1.14482	Not reduced	No change	not reduced	NO	PbGEM-283466	7	FALSE	1	62
N/A	kinesin-8X	protein coding	PBANKA_0805900	PBANKA_080590	Dispensable	0.958001	-0.072307	0.264223	-0.600752	0.456138	Not reduced	-0.0694445	0.223339	-0.516123	0.377234	Not reduced	No change	not reduced	NO	PbGEM-236279	3	FALSE	3	53
N/A	ubiquitin-conjugating enzyme E2, putative	protein coding	PBANKA_0806000	PBANKA_080600	Dispensable	0.840241	-1.93356	0.508697	-2.95095	-0.916161	No power	-2.00676	0.599244	-3.20525	-0.808273	No power	No change	reduced	NO	PbGEM-236306	4	FALSE	NA	10
CCR4-4	CCR4 domain-containing protein 4, putative	protein coding	PBANKA_0806100	PBANKA_080610	Dispensable	0.967536	-0.364538	0.302701	-0.969941	0.240864	Not reduced	-0.114021	0.282229	-0.678478	0.450437	Not reduced	No change	not reduced	NO	PbGEM-331387	6	FALSE	18	17
ATPase7	P-type ATPase, putative	protein coding	PBANKA_0806300	PBANKA_080630	Dispensable	0.962426	-0.0551249	0.150765	-0.356654	0.246404	Not reduced	-0.0529714	0.132067	-0.317105	0.211162	Not reduced	No change	reduced	NO	PbGEM-090491	2	FALSE	13	14
N/A	conserved protein, unknown function	protein coding	PBANKA_0806400	PBANKA_080640	Dispensable	1.00988	0.28228	0.184679	-0.087078	0.651638	Not reduced	0.431265	0.212022	0.00722219	0.855308	Not reduced	No change	not reduced	NO	PbGEM-283538	7	FALSE	6	27
N/A	triosephosphate isomerase, putative	protein coding	PBANKA_0806500	PBANKA_080650	Dispensable	1.04216	0.306431	0.384878	-0.463326	1.07619	Not reduced	-0.445072	0.426715	-1.2985	0.408358	No power	No change	not reduced	YES	PbGEM-090509	1	FALSE	2	3
N/A	conserved Plasmodium protein, unknown function	protein coding	PBANKA_0806700	PBANKA_080670	Slow	0.56698	0.923808	0.704257	-0.484705	2.33232	Not reduced	0.747179	0.463409	-0.179639	1.674	Not reduced	No change	no power	NO	PbGEM-534515	2	FALSE	13	45
N/A	conserved Plasmodium protein, unknown function	protein coding	PBANKA_0806900	PBANKA_080690	Dispensable	0.982119	-0.129204	0.23671	-0.602623	0.344216	Not reduced	0.0518785	0.24953	-0.447182	0.550939	Not reduced	No change	not reduced	NO	PbGEM-024371	6	FALSE	2	51
STOML	stomatin-like protein	protein coding	PBANKA_0807100	PBANKA_080710	Dispensable	0.951519	-0.234384	0.215798	-0.66598	0.197211	Not reduced	-0.254654	0.229218	-0.713089	0.203781	Not reduced	No change	reduced	NO	PbGEM-331419	2	FALSE	2	52
N/A	conserved Plasmodium protein, unknown function	protein coding	PBANKA_0807200	PBANKA_080720	Dispensable	1.04579	-0.0093343	0.290766	-0.590866	0.572197	Not reduced	0.318452	0.305805	-0.293158	0.930063	Not reduced	No change	no power	NO	PbGEM-236591	8	FALSE	5	7
B9	6-cysteine protein	protein coding	PBANKA_0808100	PBANKA_080810	Dispensable	0.957758	0.600557	0.362283	-0.12401	1.32512	Not reduced	0.343127	0.382922	-0.422718	1.10897	Not reduced	No change	not reduced	NO	PbGEM-283762	5	FALSE	NA	43
N/A	translation initiation factor SUI1, putative	protein coding	PBANKA_0809000	PBANKA_080900	Dispensable	0.991021	3.72219e-05	0.173346	-0.346655	0.34673	Not reduced	0.166446	0.141784	-0.117123	0.450015	Not reduced	No change	not reduced	NO	PbGEM-236932	3	FALSE	7	53
PMP1	plasma membrane protein 1	protein coding	PBANKA_0809400	PBANKA_080940	Dispensable	1.0428	0.343389	0.197234	-0.0510786	0.737856	Not reduced	0.0386842	0.229889	-0.421095	0.498463	Not reduced	No change	reduced	NO	PbGEM-283874	7	FALSE	3	29
N/A	apicoplast integral membrane protein, putative	protein coding	PBANKA_0809500	PBANKA_080950	Dispensable	1.02908	0.304275	0.245418	-0.186562	0.795112	Not reduced	0.415745	0.196515	0.0227158	0.808774	Not reduced	No change	not reduced	NO	PbGEM-331475	7	FALSE	NA	44
SPM1	subpellicular microtubule protein 1, putative	protein coding	PBANKA_0810700	PBANKA_081070	Dispensable	1.00111	0.375264	0.227968	-0.0806716	0.831199	Not reduced	0.0621022	0.213489	-0.364875	0.48908	Not reduced	No change	no power	YES	PbGEM-090719	7	FALSE	5	8
N/A	helicase SKI2W, putative	protein coding	PBANKA_0811100	PBANKA_081110	Dispensable	0.918355	-0.338245	0.330398	-0.999041	0.322551	Not reduced	0.0700038	0.38491	-0.699816	0.839824	Not reduced	No change	no power	NO	PbGEM-237372	5	FALSE	21	18
SET4	SET domain protein, putative	protein coding	PBANKA_0811200	PBANKA_081120	Dispensable	0.968204	-0.795293	0.122527	-1.04035	-0.550239	No power	-0.934261	0.102828	-1.13992	-0.728605	No power	No change	not reduced	NO	PbGEM-237397	7	TRUE	NA	45
ALP5a	actin-like protein, putative	protein coding	PBANKA_0811800	PBANKA_081180	Dispensable	1.0273	-0.196184	0.408707	-1.0136	0.621231	No power	-0.0299	0.400929	-0.831758	0.771958	Not reduced	No change	no power	NO	PbGEM-237576	8	FALSE	1	56
CRMP1	cysteine repeat modular protein 1	protein coding	PBANKA_0812400	PBANKA_081240	Dispensable	0.79043	0.915281	0.807984	-0.700687	2.53125	Not reduced	0.816925	0.886529	-0.956134	2.58998	Not reduced	No change	not reduced	NO	PbGEM-341547	1	FALSE	NA	50
N/A	GTP-binding protein, putative	protein coding	PBANKA_0812800	PBANKA_081280	Slow	0.677303	-0.517156	0.154314	-0.825784	-0.208529	Not reduced	-0.357554	0.130876	-0.619306	-0.0958022	Not reduced	No change	not reduced	NO	PbGEM-284146	13	TRUE	4	17
ICP	inhibitor of cysteine proteases	protein coding	PBANKA_0813000	PBANKA_081300	Essential	0.313403	0.109336	0.258216	-0.407096	0.625768	Not reduced	0.172373	0.265286	-0.358198	0.702945	Not reduced	No change	no power	NO	PbGEM-534555	1	FALSE	6	52
N/A	elongation factor 1-beta, putative	protein coding	PBANKA_0814200	PBANKA_081420	Dispensable	0.957394	0.0831108	0.258801	-0.434491	0.600713	Not reduced	-0.0185997	0.214833	-0.448265	0.411066	Not reduced	No change	not reduced	NO	PbGEM-342108	6	FALSE	9	27
NDH2	type II NADH:ubiquinone oxidoreductase	protein coding	PBANKA_0816000	PBANKA_081600	Dispensable	0.934342	0.142214	0.22761	-0.313005	0.597434	Not reduced	0.165922	0.245062	-0.324201	0.656046	Not reduced	No change	reduced	NO	PbGEM-342124	8	FALSE	15	38
GLTP	glycolipid transfer protein, putative	protein coding	PBANKA_0816800	PBANKA_081680	Dispensable	0.982017	-0.195167	0.212298	-0.619763	0.22943	Not reduced	-0.266202	0.224596	-0.715393	0.18299	Not reduced	No change	not reduced	YES	PbGEM-238655	6	FALSE	5	23
MFS2	major facilitator superfamily domain-containing protein, putative	protein coding	PBANKA_0817000	PBANKA_081700	Dispensable	0.964536	0.188766	0.179727	-0.170687	0.54822	Not reduced	0.145104	0.178935	-0.212767	0.502974	Not reduced	No change	no power	NO	PbGEM-238732	2	FALSE	22	40
N/A	methyltransferase, putative	protein coding	PBANKA_0817600	PBANKA_081760	Dispensable	0.981762	-0.121108	0.181341	-0.483791	0.241574	Not reduced	-0.0248392	0.147664	-0.320166	0.270488	Not reduced	No change	not reduced	NO	PbGEM-238901	5	FALSE	4	41
N/A	conserved Plasmodium protein, unknown function	protein coding	PBANKA_0818400	PBANKA_081840	Dispensable	1.03079	-0.0591027	0.372327	-0.803756	0.685551	Not reduced	-0.0128133	0.300278	-0.613369	0.587743	Not reduced	No change	no power	NO	PbGEM-331667	5	FALSE	23	22
N/A	cytochrome b5, putative	protein coding	PBANKA_0819100	PBANKA_081910	Slow	0.735516	-0.702718	0.754121	-2.21096	0.805525	No power	-2.07625	0.852619	-3.78149	-0.371012	No power	No change	not reduced	YES	PbGEM-284922	13	TRUE	9	27
N/A	conserved Plasmodium protein, unknown function	protein coding	PBANKA_0819400	PBANKA_081940	Dispensable	1.04157	0.0475335	0.187683	-0.327833	0.4229	Not reduced	-0.226924	0.135455	-0.497834	0.0439867	Not reduced	No change	reduced	NO	PbGEM-331683	3	FALSE	16	31
RECQ1	ATP-dependent DNA helicase Q1, putative	protein coding	PBANKA_0819500	PBANKA_081950	Dispensable	0.870983	0.0986884	0.155262	-0.211835	0.409212	Not reduced	0.165232	0.155403	-0.145573	0.476037	Not reduced	No change	reduced	NO	PbGEM-265460	1	FALSE	19	14
N/A	dihydrouridine synthase, putative	protein coding	PBANKA_0819700	PBANKA_081970	Slow	0.748843	-1.15886	1.81751	-4.79388	2.47615	No power	-0.500394	1.86443	-4.22925	3.22846	No power	No change	not reduced	NO	PbGEM-239470	14	FALSE	9	3
N/A	PPPDE peptidase, putative	protein coding	PBANKA_0820100	PBANKA_082010	Dispensable	1.02396	0.217062	0.136043	-0.0550232	0.489148	Not reduced	0.0671225	0.141818	-0.216514	0.350759	Not reduced	No change	not reduced	NO	PbGEM-285018	9	FALSE	14	4
TrxL1	thioredoxin-like protein 1, putative	protein coding	PBANKA_0820200	PBANKA_082020	Dispensable	1.04677	0.0980528	0.16894	-0.239827	0.435932	Not reduced	-0.146821	0.184097	-0.515016	0.221374	Not reduced	No change	not reduced	NO	PbGEM-026142	7	FALSE	18	5
PDI-Trans	protein disulfide-isomerase PDI-Trans	protein coding	PBANKA_0820300	PBANKA_082030	Dispensable	0.933824	-1.36966	0.0970684	-1.5638	-1.17552	Reduced	-0.614765	0.131421	-0.877607	-0.351923	Not reduced	lossOfMales	no power	NO	PbGEM-239637	5	TRUE	8	53
MFS3	major facilitator superfamily domain-containing protein, putative	protein coding	PBANKA_0820400	PBANKA_082040	Dispensable	0.976038	-0.550657	0.346931	-1.24452	0.143205	No power	-0.151511	0.377978	-0.907467	0.604445	Not reduced	No change	not reduced	NO	PbGEM-026174	4	FALSE	NA	53
ELO-A	elongation of fatty acids protein, putative	protein coding	PBANKA_0820900	PBANKA_082090	Dispensable	0.910289	-0.916645	0.773313	-2.46327	0.62998	No power	-1.37537	0.668212	-2.7118	-0.03895	No power	No change	not reduced	NO	PbGEM-239778	7	FALSE	NA	9
N/A	chaperone, putative	protein coding	PBANKA_0821000	PBANKA_082100	Slow	0.825703	0.211213	0.446671	-0.682129	1.10456	Not reduced	0.103672	0.465933	-0.828193	1.03554	Not reduced	No change	no power	NO	PbGEM-239805	14	FALSE	NA	2
N/A	conserved Plasmodium protein, unknown function	protein coding	PBANKA_0821300	PBANKA_082130	Dispensable	0.786976	-0.0961322	0.171201	-0.438534	0.24627	Not reduced	-0.264249	0.19193	-0.648108	0.119611	Not reduced	No change	no power	NO	PbGEM-285074	2	FALSE	3	37
N/A	CRAL/TRIO domain-containing protein, putative	protein coding	PBANKA_0821600	PBANKA_082160	Slow	0.810447	0.499049	0.266521	-0.0339924	1.03209	Not reduced	0.527526	0.244666	0.0381941	1.01686	Not reduced	No change	not reduced	NO	PbGEM-285114	14	FALSE	14	13
NifU	NifU-like scaffold protein	protein coding	PBANKA_0822300	PBANKA_082230	Dispensable	0.918825	-0.0596346	0.413556	-0.886746	0.767476	Not reduced	-0.0608995	0.254186	-0.569271	0.447472	Not reduced	No change	not reduced	NO	PbGEM-259332	7	FALSE	NA	27
N/A	ubiquitin-like protein, putative	protein coding	PBANKA_0823000	PBANKA_082300	Slow	0.727914	-0.826127	0.487507	-1.80114	0.148886	No power	-0.430091	0.421692	-1.27347	0.413292	No power	No change	reduced	NO	PbGEM-331755	1	FALSE	3	61
N/A	conserved protein, unknown function	protein coding	PBANKA_0823200	PBANKA_082320	Dispensable	1.03392	0.124533	0.216519	-0.308504	0.557571	Not reduced	0.200569	0.172434	-0.144299	0.545437	Not reduced	No change	not reduced	YES	PbGEM-026405	5	FALSE	15	7
N/A	glutamine synthetase, putative	protein coding	PBANKA_0823500	PBANKA_082350	Dispensable	0.948021	0.345602	0.241743	-0.137883	0.829088	Not reduced	0.354252	0.193417	-0.0325826	0.741086	Not reduced	No change	not reduced	NO	PbGEM-026453	4	FALSE	6	28
FabG	3-oxoacyl-[acyl-carrier-protein] reductase, putative	protein coding	PBANKA_0823800	PBANKA_082380	Dispensable	0.96023	-0.497911	0.159174	-0.816259	-0.179563	Not reduced	-0.517088	0.112098	-0.741284	-0.292892	Not reduced	No change	not reduced	NO	PbGEM-342140	5	FALSE	NA	11
N/A	OTU domain-containing protein, putative	protein coding	PBANKA_0824000	PBANKA_082400	Slow	0.8535	0.365481	0.684656	-1.00383	1.73479	No power	0.559391	0.713885	-0.868379	1.98716	Not reduced	No change	not reduced	NO	PbGEM-259444	15	FALSE	5	15
PLP3	perforin-like protein 3	protein coding	PBANKA_0824200	PBANKA_082420	Dispensable	0.901085	0.367608	0.205476	-0.0433436	0.77856	Not reduced	0.415083	0.218696	-0.0223081	0.852474	Not reduced	No change	no power	NO	PbGEM-285386	4	FALSE	18	15
N/A	conserved Plasmodium protein, unknown function	protein coding	PBANKA_0824300	PBANKA_082430	Dispensable	1.02514	-2.6822	0.176008	-3.03421	-2.33018	Reduced	-2.907	0.153424	-3.21385	-2.60015	Reduced	lossOfBoth	reduced	NO	PbGEM-026560	5	TRUE	NA	45
N/A	cyclin-dependent kinases regulatory subunit, putative	protein coding	PBANKA_0824400	PBANKA_082440	Dispensable	0.956891	0.441319	0.255373	-0.069427	0.952065	Not reduced	0.589597	0.312981	-0.036365	1.21556	Not reduced	No change	no power	NO	PbGEM-285418	7	FALSE	13	24
N/A	conserved protein, unknown function	protein coding	PBANKA_0824600	PBANKA_082460	Dispensable	1.04177	0.466542	0.152699	0.161143	0.771941	Not reduced	0.210159	0.162462	-0.114765	0.535082	Not reduced	No change	no power	NO	PbGEM-331819	7	FALSE	8	55
TPK	thiamine pyrophosphokinase, putative	protein coding	PBANKA_0825200	PBANKA_082520	Dispensable	1.01385	0.113184	0.192203	-0.271221	0.49759	Not reduced	0.105176	0.195277	-0.285379	0.49573	Not reduced	No change	reduced	NO	PbGEM-026648	9	FALSE	2	13
N/A	conserved Plasmodium protein, unknown function	protein coding	PBANKA_0825300	PBANKA_082530	Dispensable	0.796266	0.127591	0.132511	-0.137432	0.392614	Not reduced	-0.191518	0.141844	-0.475207	0.0921699	Not reduced	No change	not reduced	NO	PbGEM-285522	3	FALSE	22	18
N/A	zinc binding protein (Yippee), putative	protein coding	PBANKA_0826400	PBANKA_082640	Dispensable	0.959113	-0.125918	0.137102	-0.400122	0.148286	Not reduced	0.144663	0.19581	-0.246957	0.536283	Not reduced	No change	reduced	NO	PbGEM-331827	3	TRUE	22	39
N/A	conserved Plasmodium protein, unknown function	protein coding	PBANKA_0827400	PBANKA_082740	Dispensable	0.990257	-0.147995	0.204558	-0.557111	0.261121	Not reduced	-0.0102556	0.207207	-0.424669	0.404158	Not reduced	No change	no power	YES	PbGEM-259700	1	FALSE	5	16
NADSYN	glutamine-dependent NAD(+) synthetase, putative	protein coding	PBANKA_0827500	PBANKA_082750	Slow	0.703436	-2.73382	0.369597	-3.47301	-1.99462	Reduced	-2.38524	0.603798	-3.59283	-1.17764	Reduced	lossOfBoth	reduced	NO	PbGEM-026953	13	TRUE	10	42
N/A	zinc finger protein, putative	protein coding	PBANKA_0828000	PBANKA_082800	Dispensable	0.837573	-0.903789	0.32523	-1.55425	-0.253329	No power	-3.41885	0.195883	-3.81062	-3.02709	Reduced	lossOfFemales	reduced	NO	PbGEM-091835	1	TRUE	13	31
N/A	conserved Plasmodium protein, unknown function	protein coding	PBANKA_0828200	PBANKA_082820	Dispensable	1.0057	0.0679944	0.275005	-0.482016	0.618005	Not reduced	0.015019	0.303492	-0.591965	0.622003	Not reduced	No change	reduced	NO	PbGEM-285842	6	FALSE	1	56
PPP4	serine/threonine protein phosphatase 4	protein coding	PBANKA_0828500	PBANKA_082850	Dispensable	0.933065	-0.157342	0.245908	-0.649157	0.334474	Not reduced	0.00866123	0.24355	-0.478439	0.495762	Not reduced	No change	no power	YES	PbGEM-331899	7	FALSE	20	5
N/A	conserved Plasmodium protein, unknown function	protein coding	PBANKA_0829300	PBANKA_082930	Dispensable	0.864672	-0.280975	0.530624	-1.34222	0.780273	No power	0.515889	0.513307	-0.510724	1.5425	Not reduced	No change	not reduced	NO	PbGEM-285946	4	FALSE	NA	45
N/A	conserved Plasmodium protein, unknown function	protein coding	PBANKA_0829400	PBANKA_082940	Slow	0.653684	-2.76881	0.209188	-3.18718	-2.35043	Reduced	-3.13251	0.22142	-3.57535	-2.68967	Reduced	lossOfBoth	reduced	NO	PbGEM-285962	13	FALSE	NA	37
N/A	G2 protein	protein coding	PBANKA_0830400	PBANKA_083040	Dispensable	1.0103	0.0996653	0.291924	-0.484183	0.683513	Not reduced	0.233339	0.239352	-0.245366	0.712044	Not reduced	No change	reduced	NO	PbGEM-027375	5	FALSE	5	8
N/A	zinc finger protein, putative	protein coding	PBANKA_0831100	PBANKA_083110	Dispensable	1.01189	-0.0429228	0.100857	-0.244636	0.158791	Not reduced	0.112426	0.105413	-0.0983999	0.323252	Not reduced	No change	no power	NO	PbGEM-286154	4	TRUE	1	45
NFU1	NifU-like protein, putative	protein coding	PBANKA_0831700	PBANKA_083170	Dispensable	0.931914	0.0256173	0.151009	-0.276401	0.327635	Not reduced	0.0659416	0.129159	-0.192377	0.32426	Not reduced	No change	reduced	NO	PbGEM-260028	9	FALSE	NA	38
N/A	elongation factor Tu, putative	protein coding	PBANKA_0831800	PBANKA_083180	Dispensable	1.0147	-0.149897	0.199657	-0.54921	0.249416	Not reduced	-0.00543521	0.279735	-0.564905	0.554035	Not reduced	No change	reduced	NO	PbGEM-286250	3	FALSE	6	19
Sel2	selenoprotein, putative	protein coding	PBANKA_0832000	PBANKA_083200	Dispensable	0.970315	0.209145	0.242922	-0.276698	0.694988	Not reduced	0.210973	0.243597	-0.276222	0.698167	Not reduced	No change	not reduced	NO	PbGEM-286266	8	FALSE	NA	3
N/A	conserved Plasmodium protein, unknown function	protein coding	PBANKA_0832100	PBANKA_083210	Dispensable	0.927773	0.35588	0.186374	-0.0168678	0.728627	Not reduced	0.606988	0.230507	0.145975	1.068	Not reduced	No change	not reduced	NO	PbGEM-332011	4	TRUE	NA	49
N/A	conserved protein, unknown function	protein coding	PBANKA_0832400	PBANKA_083240	Dispensable	0.960602	0.0387179	0.303977	-0.569236	0.646671	Not reduced	-0.60841	0.448047	-1.5045	0.287684	No power	No change	reduced	NO	PbGEM-286338	7	FALSE	20	40
N/A	PIH1 domain-containing protein, putative	protein coding	PBANKA_0832500	PBANKA_083250	Dispensable	0.998214	-0.0226438	0.33273	-0.688103	0.642816	Not reduced	-0.310863	0.381283	-1.07343	0.451703	No power	No change	no power	NO	PbGEM-286362	4	FALSE	1	63
N/A	proteasome subunit beta type-6, putative	protein coding	PBANKA_0832600	PBANKA_083260	Slow	0.42175	-0.856603	0.343054	-1.54271	-0.170496	No power	-0.918222	0.317626	-1.55347	-0.28297	No power	No change	not reduced	NO	PbGEM-027695	10	FALSE	6	52
N/A	conserved Plasmodium protein, unknown function	protein coding	PBANKA_0832800	PBANKA_083280	Dispensable	0.990043	-1.50574	0.358945	-2.22363	-0.787853	No power	-1.72506	0.313416	-2.35189	-1.09823	Reduced	lossOfFemales	not reduced	YES	PbGEM-286394	7	TRUE	18	25
N/A	protein MAM3, putative	protein coding	PBANKA_0832900	PBANKA_083290	Slow	0.60617	-0.175419	0.335995	-0.847409	0.496572	Not reduced	-1.50508	0.407031	-2.31914	-0.691021	No power	No change	no power	NO	PbGEM-286410	13	TRUE	17	25
DHHC6	palmitoyltransferase DHHC6, putative	protein coding	PBANKA_0833300	PBANKA_083330	Dispensable	0.944884	0.516226	0.21514	0.0859465	0.946506	Not reduced	0.265426	0.228089	-0.190752	0.721605	Not reduced	No change	not reduced	NO	PbGEM-260164	4	FALSE	18	14
N/A	tubulin delta chain, putative	protein coding	PBANKA_0834600	PBANKA_083460	Dispensable	1.03655	-0.253696	0.0679694	-0.389635	-0.117757	Not reduced	-0.350877	0.0862882	-0.523453	-0.1783	Not reduced	No change	no power	NO	PbGEM-264156	2	FALSE	1	40
N/A	ATP synthase-associated protein, putative	protein coding	PBANKA_0835100	PBANKA_083510	Slow	0.738063	0.476909	0.114216	0.248477	0.705342	Not reduced	-0.23123	0.177472	-0.586173	0.123714	Not reduced	No change	reduced	NO	PbGEM-332107	13	FALSE	NA	20
N/A	UBX domain-containing protein, putative	protein coding	PBANKA_0835500	PBANKA_083550	Dispensable	0.912886	-0.514515	0.41175	-1.33801	0.308984	No power	0.175843	0.394004	-0.612165	0.963851	Not reduced	No change	not reduced	NO	PbGEM-286738	6	FALSE	13	5
N/A	conserved Plasmodium protein, unknown function	protein coding	PBANKA_0835700	PBANKA_083570	Dispensable	1.12792	0.0272297	0.28308	-0.538931	0.59339	Not reduced	0.177464	0.292122	-0.406781	0.761708	Not reduced	No change	not reduced	NO	PbGEM-286754	9	FALSE	NA	35
NA	NA	NA	NA	PBANKA_083655	Dispensable	1.01639	0.1867	0.359462	-0.532224	0.905623	Not reduced	0.246248	0.274988	-0.303729	0.796224	Not reduced	No change	no power	NA	PbGEM-332139	8	FALSE	NA	NA
NA	NA	NA	NA	PBANKA_083655	Dispensable	1.01639	0.1867	0.359462	-0.532224	0.905623	Not reduced	0.246248	0.274988	-0.303729	0.796224	Not reduced	No change	not reduced	NA	PbGEM-332139	8	FALSE	NA	NA
NA	NA	NA	NA	PBANKA_083655	Dispensable	1.01639	0.1867	0.359462	-0.532224	0.905623	Not reduced	0.246248	0.274988	-0.303729	0.796224	Not reduced	No change	not reduced	NA	PbGEM-332139	8	FALSE	NA	NA
NA	NA	NA	NA	PBANKA_083655	Dispensable	1.01639	0.1867	0.359462	-0.532224	0.905623	Not reduced	0.246248	0.274988	-0.303729	0.796224	Not reduced	No change	not reduced	NA	PbGEM-332139	8	FALSE	NA	NA
N/A	fam-b protein	protein coding	PBANKA_0836600	PBANKA_083660	Dispensable	0.957529	0.0806157	0.285386	-0.490157	0.651388	Not reduced	0.463389	0.282224	-0.101059	1.02784	Not reduced	No change	not reduced	NO	PbGEM-286858	9	FALSE	NA	59
EMAP1	erythrocyte membrane associated protein 1	protein coding	PBANKA_0836800	PBANKA_083680	Dispensable	1.0005	0.0678573	0.231507	-0.395156	0.530871	Not reduced	-0.445454	0.316446	-1.07835	0.187438	No power	No change	not reduced	YES	PbGEM-332155	8	FALSE	10	26
N/A	PIR protein	protein coding	PBANKA_1400051	PBANKA_090020	Dispensable	0.940703	0.173698	0.250969	-0.328241	0.675637	Not reduced	0.264617	0.247997	-0.231378	0.760611	Not reduced	No change	NA	NO	PbGEM-534763	2	FALSE	NA	60
NA	NA	NA	PBANKA_1040561;PBANKA_1400061.1	PBANKA_090030	Dispensable	0.891914	0.243703	0.156929	-0.0701555	0.557562	Not reduced	0.0776374	0.109431	-0.141224	0.296499	Not reduced	No change	NA	NA	PbGEM-286938	3	FALSE	NA	NA
N/A	PIR protein	protein coding	PBANKA_1400071	PBANKA_090040	Slow	0.871078	-0.968232	1.27934	-3.52692	1.59045	No power	-0.434817	1.32905	-3.09292	2.22328	No power	No change	not reduced	YES	PbGEM-332171	15	FALSE	NA	42
N/A	ATP synthase subunit delta, mitochondrial, putative	protein coding	PBANKA_0901400	PBANKA_090140	Slow	0.79345	0.649369	0.906535	-1.1637	2.46244	No power	0.176449	0.832069	-1.48769	1.84059	No power	No change	reduced	NO	PbGEM-092506	15	FALSE	12	28
N/A	conserved Plasmodium protein, unknown function	protein coding	PBANKA_0901500	PBANKA_090150	Dispensable	1.00489	-0.342085	0.2104	-0.762886	0.0787155	Not reduced	-0.253827	0.252745	-0.759317	0.251664	Not reduced	No change	not reduced	NO	PbGEM-287066	9	FALSE	11	52
N/A	conserved Plasmodium protein, unknown function	protein coding	PBANKA_0901800	PBANKA_090180	Dispensable	0.913366	0.0330392	0.162629	-0.292218	0.358297	Not reduced	0.0899891	0.398906	-0.707823	0.887802	Not reduced	No change	no power	NO	PbGEM-332211	4	TRUE	12	33
N/A	dynein light chain, putative	protein coding	PBANKA_0902000	PBANKA_090200	Dispensable	1.04429	0.506562	0.257902	-0.00924144	1.02237	Not reduced	0.235488	0.23981	-0.244132	0.715107	Not reduced	No change	not reduced	NO	PbGEM-332227	8	FALSE	NA	55
SLARP	sporozoite and liver stage asparagine-rich protein	protein coding	PBANKA_0902100	PBANKA_090210	Dispensable	0.918584	-0.148492	0.220932	-0.590356	0.293371	Not reduced	0.0587327	0.232245	-0.405757	0.523223	Not reduced	No change	not reduced	NO	PbGEM-342172	1	FALSE	2	17
N/A	conserved Plasmodium protein, unknown function	protein coding	PBANKA_0902300	PBANKA_090240	Dispensable	0.934769	-0.0241295	0.0689456	-0.162021	0.113762	Not reduced	-2.83854	0.315079	-3.4687	-2.20838	Reduced	lossOfFemales	no power	NO	PbGEM-287226	1	TRUE	13	32
N/A	kinesin-X4, putative	protein coding	PBANKA_0902400	PBANKA_090250	Dispensable	1.00936	0.0327762	0.173188	-0.313601	0.379153	Not reduced	-0.0288524	0.192264	-0.41338	0.355675	Not reduced	No change	no power	NO	PbGEM-287242	6	FALSE	1	64
ORP1	oocyst rupture protein 1	protein coding	PBANKA_0902500	PBANKA_090260	Slow	0.886586	-0.917886	0.206807	-1.3315	-0.504272	No power	-0.826874	0.180954	-1.18878	-0.464966	No power	No change	no power	NO	PbGEM-332267	14	TRUE	20	13
LRR10	leucine-rich repeat protein	protein coding	PBANKA_0902600	PBANKA_090270	Dispensable	1.01691	0.325174	0.231866	-0.138558	0.788906	Not reduced	0.0804897	0.13983	-0.199171	0.360151	Not reduced	No change	no power	NO	PbGEM-287290	9	FALSE	1	55
CRIPT	cysteine-rich PDZ-binding protein, putative	protein coding	PBANKA_0903700	PBANKA_090370	Dispensable	1.0539	-0.169057	0.198059	-0.565175	0.227062	Not reduced	-0.166878	0.222876	-0.61263	0.278874	Not reduced	No change	not reduced	NO	PbGEM-287402	7	FALSE	NA	28
N/A	conserved Plasmodium protein, unknown function	protein coding	PBANKA_0904000	PBANKA_090400	Dispensable	0.985054	0.136665	0.146275	-0.155886	0.429216	Not reduced	-0.10839	0.159389	-0.427168	0.210388	Not reduced	No change	not reduced	NO	PbGEM-287418	9	FALSE	11	14
N/A	conserved Plasmodium protein, unknown function	protein coding	PBANKA_0904200	PBANKA_090420	Dispensable	1.0135	0.0569631	0.176733	-0.296502	0.410429	Not reduced	0.0185461	0.160868	-0.303191	0.340283	Not reduced	No change	not reduced	NO	PbGEM-260676	8	FALSE	5	15
N/A	conserved Plasmodium protein, unknown function	protein coding	PBANKA_0904600	PBANKA_090460	Dispensable	1.02672	0.277499	0.136188	0.00512345	0.549875	Not reduced	0.00655677	0.141201	-0.275846	0.28896	Not reduced	No change	no power	NO	PbGEM-287482	7	FALSE	1	47
CAP93	oocyst capsule protein Cap93	protein coding	PBANKA_0905200	PBANKA_090520	Dispensable	0.992078	-0.502427	0.286126	-1.07468	0.0698255	No power	-0.102305	0.195414	-0.493132	0.288523	Not reduced	No change	not reduced	NO	PbGEM-287586	8	FALSE	2	36
N/A	conserved Plasmodium protein, unknown function	protein coding	PBANKA_0905300	PBANKA_090530	Dispensable	1.03831	-0.05768	0.269635	-0.59695	0.48159	Not reduced	-0.136848	0.260538	-0.657924	0.384228	Not reduced	No change	not reduced	NO	PbGEM-332323	8	FALSE	22	48
N/A	alpha/beta hydrolase, putative	protein coding	PBANKA_0906000	PBANKA_090600	Dispensable	1.02767	-0.138291	0.281241	-0.700772	0.424191	Not reduced	0.0391568	0.201864	-0.364571	0.442885	Not reduced	No change	reduced	NO	PbGEM-287658	7	FALSE	13	22
N/A	conserved Plasmodium protein, unknown function	protein coding	PBANKA_0906100	PBANKA_090610	Slow	0.74433	1.21299	0.169758	0.873471	1.5525	Not reduced	1.3566	0.130526	1.09555	1.61765	Not reduced	gainOfFemales	not reduced	NO	PbGEM-332331	13	FALSE	18	22
N/A	ATP synthase-associated protein, putative	protein coding	PBANKA_0906200	PBANKA_090620	Dispensable	0.888938	-0.166073	0.101069	-0.368212	0.0360658	Not reduced	-1.04238	0.117152	-1.27669	-0.808079	No power	No change	reduced	YES	PbGEM-287690	15	TRUE	6	19
IMC1b	inner membrane complex protein 1b	protein coding	PBANKA_0907100	PBANKA_090710	Dispensable	0.986026	-0.44059	0.275238	-0.991067	0.109887	Not reduced	-0.677423	0.224408	-1.12624	-0.228607	No power	No change	no power	YES	PbGEM-029200	4	FALSE	5	7
N/A	ATP synthase-associated protein, putative	protein coding	PBANKA_0907800	PBANKA_090780	Dispensable	0.881638	0.412447	0.328685	-0.244922	1.06982	Not reduced	-0.202726	0.407984	-1.01869	0.613242	No power	No change	reduced	YES	PbGEM-287946	5	FALSE	NA	21
N/A	conserved Plasmodium protein, unknown function	protein coding	PBANKA_0908400	PBANKA_090840	Dispensable	0.890843	-0.0269838	0.17828	-0.383544	0.329577	Not reduced	-0.107606	0.192542	-0.492691	0.277479	Not reduced	No change	no power	NO	PbGEM-288058	1	FALSE	16	23
MyoK	myosin K	protein coding	PBANKA_0908500	PBANKA_090850	Dispensable	1.01518	0.153297	0.183626	-0.213956	0.52055	Not reduced	0.0479283	0.192349	-0.33677	0.432626	Not reduced	No change	no power	NO	PbGEM-237320	3	FALSE	1	56
N/A	conserved Plasmodium protein, unknown function	protein coding	PBANKA_0908600	PBANKA_090860	Dispensable	0.991762	-0.515319	0.237243	-0.989804	-0.0408326	Not reduced	-0.816619	0.21274	-1.2421	-0.391139	No power	No change	not reduced	NO	PbGEM-288074	8	FALSE	NA	37
N/A	conserved Plasmodium protein, unknown function	protein coding	PBANKA_0908800	PBANKA_090880	Dispensable	1.01362	0.529391	0.129204	0.270984	0.787799	Not reduced	-0.291705	0.220484	-0.732673	0.149262	Not reduced	No change	not reduced	NO	PbGEM-288090	7	FALSE	1	54
N/A	conserved Plasmodium protein, unknown function	protein coding	PBANKA_0909400	PBANKA_090940	Dispensable	1.07879	0.230598	0.367416	-0.504234	0.965429	Not reduced	0.0700546	0.350169	-0.630284	0.770393	Not reduced	No change	not reduced	NO	PbGEM-288138	7	FALSE	1	24
N/A	AAA family ATPase, putative	protein coding	PBANKA_0909500	PBANKA_090950	Dispensable	0.936281	0.493955	0.24879	-0.00362562	0.991535	Not reduced	0.109584	0.209867	-0.31015	0.529318	Not reduced	No change	not reduced	NO	PbGEM-342188	4	FALSE	15	16
N/A	RNA-binding protein, putative	protein coding	PBANKA_0909800	PBANKA_090980	Dispensable	0.985895	-0.0141347	0.213973	-0.44208	0.413811	Not reduced	-0.275911	0.221494	-0.718899	0.167076	Not reduced	No change	no power	NO	PbGEM-288170	2	FALSE	NA	10
PPM2	protein phosphatase PPM2	protein coding	PBANKA_0910200	PBANKA_091020	Slow	0.782761	0.356319	0.352419	-0.34852	1.06116	Not reduced	-2.21677	0.550273	-3.31731	-1.11622	Reduced	lossOfFemales	reduced	NO	PbGEM-029668	14	FALSE	7	52
N/A	calcium-binding protein, putative	protein coding	PBANKA_0911000	PBANKA_091100	Dispensable	1.02191	-0.33644	0.218795	-0.774031	0.10115	Not reduced	-0.331153	0.261516	-0.854185	0.191879	Not reduced	No change	not reduced	NO	PbGEM-288322	5	FALSE	1	64
N/A	UVB-resistance protein UVR8 homologue, putative	protein coding	PBANKA_0911300	PBANKA_091130	Slow	0.531599	0.241023	0.694038	-1.14705	1.6291	No power	0.0851561	0.811304	-1.53745	1.70776	No power	No change	reduced	NO	PbGEM-288370	13	FALSE	2	50
N/A	CLPTM1 domain-containing protein, putative	protein coding	PBANKA_0911400	PBANKA_091140	Slow	0.727551	-1.99967	0.288501	-2.57667	-1.42267	Reduced	-0.572744	0.246884	-1.06651	-0.0789752	No power	lossOfMales	not reduced	NO	PbGEM-332483	13	TRUE	9	43
AEP	apical exonemal protein, putative	protein coding	PBANKA_0911500	PBANKA_091150	Slow	0.842128	0.421852	1.02246	-1.62307	2.46677	No power	0.47859	0.697917	-0.917244	1.87442	Not reduced	No change	not reduced	NO	PbGEM-332491	15	FALSE	1	40
TSN	tudor staphylococcal nuclease, putative	protein coding	PBANKA_0912300	PBANKA_091230	Dispensable	0.96808	-0.965331	0.0671394	-1.09961	-0.831052	No power	-0.0489558	0.0555706	-0.160097	0.0621855	Not reduced	No change	no power	NO	PbGEM-265572	2	TRUE	14	10
N/A	conserved Plasmodium protein, unknown function	protein coding	PBANKA_0912400	PBANKA_091240	Dispensable	0.969555	0.1956	0.360487	-0.525374	0.916574	Not reduced	0.064539	0.440095	-0.815651	0.944729	Not reduced	No change	not reduced	NO	PbGEM-332523	4	FALSE	NA	42
N/A	conserved Plasmodium protein, unknown function	protein coding	PBANKA_0912500	PBANKA_091250	Dispensable	1.05561	0.109766	0.241665	-0.373565	0.593096	Not reduced	-0.0133951	0.259947	-0.53329	0.506499	Not reduced	No change	not reduced	NO	PbGEM-288538	9	FALSE	5	16
N/A	conserved Plasmodium protein, unknown function	protein coding	PBANKA_0912600	PBANKA_091260	Dispensable	0.95929	-0.0475519	0.196026	-0.439604	0.3445	Not reduced	-0.0487435	0.157181	-0.363106	0.265619	Not reduced	No change	no power	NO	PbGEM-030028	5	FALSE	1	63
CAPD3	condensin-2 complex subunit D3, putative	protein coding	PBANKA_0913000	PBANKA_091300	Dispensable	0.936421	-0.0183007	0.371286	-0.760872	0.724271	Not reduced	-0.0536901	0.340365	-0.73442	0.627039	Not reduced	No change	no power	NO	PbGEM-288594	4	FALSE	1	47
N/A	conserved Plasmodium protein, unknown function	protein coding	PBANKA_0913600	PBANKA_091360	Dispensable	1.03225	-0.0695216	0.233914	-0.53735	0.398307	Not reduced	0.0209102	0.232544	-0.444177	0.485998	Not reduced	No change	no power	NO	PbGEM-093235	8	FALSE	1	64
N/A	conserved Plasmodium protein, unknown function	protein coding	PBANKA_0914100	PBANKA_091410	Dispensable	0.861266	0.208616	0.214917	-0.221218	0.63845	Not reduced	0.0247193	0.236328	-0.447936	0.497375	Not reduced	No change	not reduced	NO	PbGEM-288737	3	FALSE	NA	19
CDC50B	LEM3/CDC50 family protein, putative	protein coding	PBANKA_0915100	PBANKA_091510	Dispensable	0.978151	0.660109	0.225682	0.208746	1.11147	Not reduced	0.435102	0.238886	-0.0426698	0.912874	Not reduced	No change	not reduced	NO	PbGEM-332595	6	FALSE	NA	57
N/A	conserved Plasmodium protein, unknown function	protein coding	PBANKA_0916000	PBANKA_091600	Dispensable	0.925454	0.351407	0.230392	-0.109377	0.812191	Not reduced	0.042212	0.188446	-0.33468	0.419104	Not reduced	No change	no power	NO	PbGEM-093381	3	FALSE	7	59
N/A	ubiquitin-like protein, putative	protein coding	PBANKA_0916400	PBANKA_091640	Slow	0.820511	0.312462	0.0751151	0.162231	0.462692	Not reduced	-0.831547	0.121013	-1.07357	-0.589522	No power	No change	not reduced	NO	PbGEM-289113	14	TRUE	6	36
N/A	conserved Plasmodium protein, unknown function	protein coding	PBANKA_0916500	PBANKA_091650	Dispensable	0.976819	0.13052	0.202411	-0.274301	0.535342	Not reduced	0.0379716	0.293125	-0.548278	0.624221	Not reduced	No change	not reduced	NO	PbGEM-332659	4	FALSE	23	37
N/A	conserved Plasmodium protein, unknown function	protein coding	PBANKA_0916700	PBANKA_091670	Dispensable	1.01639	-0.0257878	0.355493	-0.736775	0.685199	Not reduced	0.0522106	0.199691	-0.347172	0.451593	Not reduced	No change	not reduced	YES	PbGEM-093488	6	FALSE	5	8
N/A	conserved Plasmodium protein, unknown function	protein coding	PBANKA_0916900	PBANKA_091690	Dispensable	0.990951	0.30989	0.243478	-0.177065	0.796845	Not reduced	0.319317	0.218219	-0.117121	0.755754	Not reduced	No change	no power	NO	PbGEM-289193	5	FALSE	13	13
N/A	serpentine receptor, putative	protein coding	PBANKA_0917100	PBANKA_091710	Slow	0.55786	-0.902628	0.404167	-1.71096	-0.0942934	No power	-1.65594	0.49881	-2.65356	-0.658324	No power	No change	reduced	NO	PbGEM-289209	13	TRUE	3	14
N/A	phosphoacetylglucosamine mutase, putative	protein coding	PBANKA_0918200	PBANKA_091820	Slow	0.768042	0.225603	0.513524	-0.801445	1.25265	Not reduced	0.73731	0.499881	-0.262452	1.73707	Not reduced	No change	not reduced	NO	PbGEM-093581	14	FALSE	NA	43
N/A	phosphatidylinositol-4-phosphate 5-kinase, putative	protein coding	PBANKA_0918600	PBANKA_091860	Dispensable	1.03048	-0.161534	0.21876	-0.599054	0.275986	Not reduced	-0.0947012	0.24088	-0.576462	0.387059	Not reduced	No change	reduced	NO	PbGEM-030772	5	FALSE	1	40
N/A	A/G-specific adenine glycosylase, putative	protein coding	PBANKA_0918700	PBANKA_091870	Dispensable	0.952321	-2.37259	0.302485	-2.97756	-1.76762	Reduced	-2.61723	0.285751	-3.18873	-2.04573	Reduced	lossOfBoth	not reduced	NO	PbGEM-030788	5	TRUE	13	18
PV1	parasitophorous vacuolar protein 1	protein coding	PBANKA_0919100	PBANKA_091910	Slow	0.835965	-0.662965	0.981342	-2.62565	1.29972	No power	-0.470587	1.50002	-3.47064	2.52946	No power	No change	not reduced	NO	PbGEM-289441	15	FALSE	NA	36
PFK11	ATP-dependent 6-phosphofructokinase, putative	protein coding	PBANKA_0919900	PBANKA_091990	Dispensable	1.00866	-0.0276455	0.183327	-0.3943	0.339009	Not reduced	-0.400091	0.209861	-0.819812	0.0196306	Not reduced	No change	no power	NO	PbGEM-030952	3	FALSE	13	24
N/A	prefoldin subunit 5, putative	protein coding	PBANKA_0920100	PBANKA_092010	Slow	0.748939	0.479768	0.329418	-0.179069	1.1386	Not reduced	0.405763	0.345817	-0.285871	1.0974	Not reduced	No change	no power	NO	PbGEM-342244	13	FALSE	21	36
NA	NA	NA	NA	PBANKA_092020	Dispensable	1.07064	-0.189488	0.21141	-0.612308	0.233331	Not reduced	-0.593694	0.235219	-1.06413	-0.123256	No power	No change	no power	NA	PbGEM-289537	7	FALSE	NA	NA
NA	NA	NA	NA	PBANKA_092020	Dispensable	1.07064	-0.189488	0.21141	-0.612308	0.233331	Not reduced	-0.593694	0.235219	-1.06413	-0.123256	No power	No change	not reduced	NA	PbGEM-289537	7	FALSE	NA	NA
NA	NA	NA	NA	PBANKA_092020	Dispensable	1.07064	-0.189488	0.21141	-0.612308	0.233331	Not reduced	-0.593694	0.235219	-1.06413	-0.123256	No power	No change	not reduced	NA	PbGEM-289537	7	FALSE	NA	NA
NA	NA	NA	NA	PBANKA_092020	Dispensable	1.07064	-0.189488	0.21141	-0.612308	0.233331	Not reduced	-0.593694	0.235219	-1.06413	-0.123256	No power	No change	not reduced	NA	PbGEM-289537	7	FALSE	NA	NA
N/A	protein disulfide-isomerase, putative	protein coding	PBANKA_0920900	PBANKA_092090	Slow	0.227726	0.369928	0.547495	-0.725062	1.46492	Not reduced	1.06823	0.503512	0.061208	2.07525	Not reduced	No change	no power	NO	PbGEM-240365	10	FALSE	11	28
N/A	tRNA (guanine-N(7)-)-methyltransferase, putative	protein coding	PBANKA_0921100	PBANKA_092110	Dispensable	0.788731	-2.0164	0.150212	-2.31682	-1.71598	Reduced	-1.58062	0.244758	-2.07014	-1.09111	Reduced	lossOfBoth	not reduced	YES	PbGEM-093744	13	TRUE	NA	3
N/A	protein phosphatase, putative	protein coding	PBANKA_0921400	PBANKA_092140	Slow	0.815343	0.0187663	0.47241	-0.926053	0.963586	Not reduced	-1.38272	0.815152	-3.01302	0.247586	No power	No change	not reduced	NO	PbGEM-332731	14	FALSE	NA	42
SR-MG	alternative splicing factor SR-MG	protein coding	PBANKA_0921600	PBANKA_092160	Dispensable	1.03098	0.00297682	0.0766618	-0.150347	0.1563	Not reduced	0.00602171	0.0785436	-0.151066	0.163109	Not reduced	No change	no power	NO	PbGEM-240478	3	FALSE	8	31
N/A	steryl ester hydrolase, putative	protein coding	PBANKA_0921800	PBANKA_092180	Dispensable	1.01248	-0.759611	0.168595	-1.0968	-0.422421	No power	-0.73978	0.187826	-1.11543	-0.364129	No power	No change	no power	NO	PbGEM-031109	2	FALSE	NA	59
N/A	RING zinc finger protein, putative	protein coding	PBANKA_0925000	PBANKA_092500	Dispensable	1.11693	-0.160552	0.101552	-0.363655	0.0425519	Not reduced	0.0745019	0.106003	-0.137504	0.286507	Not reduced	No change	no power	NO	PbGEM-289969	3	FALSE	3	53
CDPK6	calcium-dependent protein kinase 6	protein coding	PBANKA_0925500	PBANKA_092550	Slow	0.807679	-0.279144	0.597144	-1.47343	0.915145	No power	-0.133635	0.612478	-1.35859	1.09132	No power	No change	not reduced	NO	PbGEM-111850	14	FALSE	11	19
GCN20	protein GCN20, putative	protein coding	PBANKA_0926600	PBANKA_092660	Dispensable	1.00031	0.0238555	0.195782	-0.367708	0.415419	Not reduced	-0.128244	0.201529	-0.531301	0.274814	Not reduced	No change	not reduced	NO	PbGEM-121290	9	FALSE	20	19
N/A	WD repeat-containing protein, putative	protein coding	PBANKA_0926900	PBANKA_092690	Slow	0.816069	-0.352919	0.147385	-0.64769	-0.0581484	Not reduced	-0.547365	0.163844	-0.875053	-0.219677	Not reduced	No change	not reduced	NO	PbGEM-535011	1	FALSE	16	24
TKL2	tyrosine kinase-like protein, putative	protein coding	PBANKA_0927000	PBANKA_092700	Slow	0.73365	0.878514	0.109951	0.658611	1.09842	Not reduced	0.515772	0.103699	0.308374	0.723169	Not reduced	No change	not reduced	NO	PbGEM-241597	12	FALSE	NA	12
N/A	DDRGK domain-containing protein, putative	protein coding	PBANKA_0927700	PBANKA_092770	Dispensable	0.913737	0.376871	0.25713	-0.137389	0.89113	Not reduced	0.387564	0.235132	-0.0826999	0.857828	Not reduced	No change	no power	NO	PbGEM-332883	1	FALSE	1	55
N/A	conserved Plasmodium protein, unknown function	protein coding	PBANKA_0928400	PBANKA_092840	Dispensable	0.97319	-0.419903	0.157449	-0.734801	-0.105006	Not reduced	-0.652584	0.159899	-0.972381	-0.332787	Not reduced	No change	not reduced	NO	PbGEM-290512	2	FALSE	8	12
N/A	ubiquitin-protein ligase, putative	protein coding	PBANKA_0928700	PBANKA_092870	Dispensable	0.97149	0.0407735	0.147665	-0.254557	0.336104	Not reduced	0.0836438	0.132052	-0.18046	0.347747	Not reduced	No change	not reduced	NO	PbGEM-342300	1	FALSE	16	36
N/A	tRNA m(1)G methyltransferase, putative	protein coding	PBANKA_0929000	PBANKA_092900	Dispensable	0.981272	0.013022	0.170219	-0.327417	0.353461	Not reduced	-0.0995827	0.18373	-0.467042	0.267877	Not reduced	No change	not reduced	NO	PbGEM-242008	4	FALSE	NA	33
ARC40	actin-related protein 2/3 complex subunit 1, putative	protein coding	PBANKA_0929300	PBANKA_092930	Dispensable	1.0675	-0.511793	0.235267	-0.982327	-0.041258	Not reduced	-0.394784	0.204484	-0.803752	0.0141829	Not reduced	No change	no power	NO	PbGEM-290656	8	FALSE	16	24
N/A	haloacid dehalogenase-like hydrolase, putative	protein coding	PBANKA_0929700	PBANKA_092970	Dispensable	0.986375	0.432502	0.243109	-0.0537155	0.91872	Not reduced	0.393485	0.383628	-0.373772	1.16074	Not reduced	No change	not reduced	NO	PbGEM-238659	9	FALSE	16	22
N/A	insulinase, putative	protein coding	PBANKA_0929800	PBANKA_092980	Dispensable	1.09188	0.174295	0.114238	-0.054181	0.402771	Not reduced	0.00466254	0.119327	-0.23399	0.243316	Not reduced	No change	not reduced	NO	PbGEM-094275	2	FALSE	NA	17
N/A	conserved Plasmodium protein, unknown function	protein coding	PBANKA_0930100	PBANKA_093010	Dispensable	0.9158	-0.16631	0.142571	-0.451451	0.118832	Not reduced	-0.219381	0.107254	-0.433889	-0.00487241	Not reduced	No change	not reduced	NO	PbGEM-332955	2	FALSE	4	30
ICT1	peptidyl-tRNA hydrolase ICT1, putative	protein coding	PBANKA_0930400	PBANKA_093040	Dispensable	1.0133	-0.170101	0.280433	-0.730966	0.390765	Not reduced	-0.203782	0.390965	-0.985713	0.578148	Not reduced	No change	reduced	YES	PbGEM-290800	9	FALSE	NA	13
N/A	conserved Plasmodium protein, unknown function	protein coding	PBANKA_0930800	PBANKA_093080	Dispensable	0.937958	-0.0172161	0.189788	-0.396793	0.362361	Not reduced	-0.171308	0.173764	-0.518836	0.176219	Not reduced	No change	not reduced	NO	PbGEM-032387	6	FALSE	19	47
UCH54	ubiquitin carboxyl-terminal hydrolase UCH54, putative	protein coding	PBANKA_0930900	PBANKA_093090	Slow	0.901694	0.121959	1.78027	-3.43857	3.68249	No power	-0.0352568	1.42287	-2.881	2.81049	No power	No change	not reduced	NO	PbGEM-342316	15	FALSE	2	36
Pb115	MFS domain-containing protein P115	protein coding	PBANKA_0931000	PBANKA_093100	Dispensable	0.931915	-0.271474	0.239199	-0.749872	0.206924	Not reduced	-0.214731	0.248596	-0.711922	0.282461	Not reduced	No change	no power	NO	PbGEM-290856	2	FALSE	19	37
FT2	folate transporter 2, putative	protein coding	PBANKA_0931500	PBANKA_093150	Dispensable	0.944236	-0.189472	0.274501	-0.738475	0.359531	Not reduced	-0.00848932	0.302541	-0.61357	0.596592	Not reduced	No change	not reduced	YES	PbGEM-342324	9	FALSE	4	5
N/A	serine esterase, putative	protein coding	PBANKA_0931900	PBANKA_093190	Dispensable	0.99538	0.0797364	0.384642	-0.689547	0.84902	Not reduced	0.317451	0.399917	-0.482383	1.11728	Not reduced	No change	no power	NO	PbGEM-290936	6	FALSE	NA	45
DHHC9	palmitoyltransferase DHHC9	protein coding	PBANKA_0932100	PBANKA_093210	Dispensable	0.959512	-0.153292	0.254932	-0.663156	0.356572	Not reduced	0.440204	0.225023	-0.00984143	0.89025	Not reduced	No change	not reduced	NO	PbGEM-239370	8	FALSE	18	13
N/A	conserved protein, unknown function	protein coding	PBANKA_0932600	PBANKA_093260	Dispensable	1.05742	0.371962	0.201128	-0.030293	0.774218	Not reduced	0.182512	0.15796	-0.133409	0.498432	Not reduced	No change	not reduced	YES	PbGEM-239492	9	FALSE	15	7
G3PDH	glycerol-3-phosphate dehydrogenase, putative	protein coding	PBANKA_0932900	PBANKA_093290	Dispensable	0.988926	0.313816	0.24266	-0.171505	0.799136	Not reduced	-0.33344	0.355018	-1.04348	0.376596	No power	No change	not reduced	NO	PbGEM-032706	9	FALSE	11	39
ROM1	rhomboid protease ROM1	protein coding	PBANKA_0933500	PBANKA_093350	Dispensable	1.00703	0.175029	0.107568	-0.0401071	0.390165	Not reduced	0.062664	0.114298	-0.165932	0.29126	Not reduced	No change	no power	NO	PbGEM-239781	3	FALSE	8	39
N/A	dynein light chain Tctex-type, putative	protein coding	PBANKA_0933600	PBANKA_093360	Dispensable	1.00434	0.431817	0.231311	-0.0308052	0.894439	Not reduced	0.172066	0.248494	-0.324923	0.669055	Not reduced	No change	reduced	NO	PbGEM-291200	8	FALSE	1	64
MAPK2	mitogen-activated protein kinase 2	protein coding	PBANKA_0933700	PBANKA_093370	Dispensable	1.01624	-0.23963	0.205859	-0.651349	0.172088	Not reduced	-0.469468	0.217387	-0.904243	-0.0346929	Not reduced	No change	reduced	NO	PbGEM-111778	8	FALSE	1	47
N/A	conserved Plasmodium protein, unknown function	protein coding	PBANKA_0933800	PBANKA_093380	Dispensable	0.956907	-0.508317	0.171071	-0.85046	-0.166175	Not reduced	-0.62195	0.147885	-0.91772	-0.326179	Not reduced	No change	no power	NO	PbGEM-291216	5	FALSE	4	53
GLO1	glyoxalase I, putative	protein coding	PBANKA_0933900	PBANKA_093390	Dispensable	1.02476	0.17142	0.221936	-0.272452	0.615291	Not reduced	0.201859	0.24195	-0.282041	0.685758	Not reduced	No change	not reduced	NO	PbGEM-032866	6	FALSE	7	18
N/A	conserved protein, unknown function	protein coding	PBANKA_0934700	PBANKA_093470	Dispensable	0.951132	-0.217088	0.220335	-0.657758	0.223581	Not reduced	-0.209597	0.199453	-0.608503	0.189308	Not reduced	No change	not reduced	NO	PbGEM-291376	7	FALSE	1	47
ALP1	actin-like protein, putative	protein coding	PBANKA_0936900	PBANKA_093690	Slow	0.604099	1.17697	0.376189	0.42459	1.92934	Not reduced	1.23031	0.375533	0.479244	1.98138	Not reduced	No change	not reduced	NO	PbGEM-240525	13	FALSE	NA	27
N/A	conserved Plasmodium protein, unknown function	protein coding	PBANKA_0937500	PBANKA_093750	Dispensable	1.02725	-0.0957739	0.283146	-0.662066	0.470518	Not reduced	-0.503709	0.221211	-0.946131	-0.0612873	Not reduced	No change	not reduced	NO	PbGEM-333131	7	FALSE	5	6
N/A	succinyl-CoA synthetase alpha subunit, putative	protein coding	PBANKA_0938500	PBANKA_093850	Slow	0.610333	-0.114125	0.471716	-1.05756	0.829306	No power	-0.00321415	0.460205	-0.923623	0.917195	Not reduced	No change	reduced	NO	PbGEM-033491	13	FALSE	15	21
N/A	IWS1-like protein, putative	protein coding	PBANKA_0938900	PBANKA_093890	Slow	0.81807	-0.606073	0.518202	-1.64248	0.430332	No power	0.508232	0.406073	-0.303913	1.32038	Not reduced	No change	reduced	NO	PbGEM-291880	14	FALSE	16	45
N/A	nucleic acid binding protein, putative	protein coding	PBANKA_0939800	PBANKA_093980	Dispensable	1.00088	-0.663926	0.358631	-1.38119	0.0533366	No power	-0.844119	0.519277	-1.88267	0.194434	No power	No change	reduced	NO	PbGEM-241174	4	FALSE	2	52
pTKL	pseudo-tyrosine kinase-like protein	protein coding	PBANKA_0940100	PBANKA_094010	Dispensable	0.994997	-0.232968	0.221736	-0.676439	0.210503	Not reduced	-0.5874	0.125614	-0.838628	-0.336172	Not reduced	No change	reduced	NO	PbGEM-342364	5	TRUE	2	18
DNA2	DNA replication ATP-dependent helicase/nuclease DNA2, putative	protein coding	PBANKA_0940200	PBANKA_094020	Dispensable	0.991685	-1.12689	0.0916084	-1.31011	-0.943672	No power	-0.606187	0.0946728	-0.795533	-0.416842	Not reduced	No change	not reduced	NO	PbGEM-241251	4	TRUE	NA	18
N/A	radial spoke head protein, putative	protein coding	PBANKA_0942300	PBANKA_094230	Dispensable	0.772845	-0.267625	0.238118	-0.74386	0.20861	Not reduced	-0.109533	0.230037	-0.569607	0.350541	Not reduced	No change	no power	NO	PbGEM-241876	3	TRUE	1	55
N/A	CPW-WPC family protein	protein coding	PBANKA_0943400	PBANKA_094340	Dispensable	0.89328	0.538586	0.161208	0.21617	0.861003	Not reduced	0.4472	0.177649	0.091902	0.802499	Not reduced	No change	no power	YES	PbGEM-095192	1	FALSE	15	8
N/A	PIR protein	protein coding	PBANKA_0943900	PBANKA_094390	Dispensable	1.00134	0.632315	0.260766	0.110782	1.15385	Not reduced	0.547374	0.277342	-0.0073107	1.10206	Not reduced	No change	not reduced	NO	PbGEM-292384	6	FALSE	3	25
NA	NA	NA	PBANKA_1000100.1;PBANKA_0524841;PBANKA_0501000	PBANKA_100010	Dispensable	1.00976	-0.244218	0.0964797	-0.437178	-0.0512591	Not reduced	-0.324097	0.0876314	-0.499359	-0.148834	Not reduced	No change	NA	NA	PbGEM-333323	8	FALSE	NA	NA
NA	NA	NA	PBANKA_1000100.1;PBANKA_0524841;PBANKA_0501000	PBANKA_100010	Dispensable	1.00976	-0.244218	0.0964797	-0.437178	-0.0512591	Not reduced	-0.324097	0.0876314	-0.499359	-0.148834	Not reduced	No change	NA	NA	PbGEM-333323	11	FALSE	NA	NA
N/A	Plasmodium exported protein, unknown function	protein coding	PBANKA_1000300	PBANKA_100030	Dispensable	0.780543	-0.0167258	0.141239	-0.299205	0.265753	Not reduced	-0.821739	0.167218	-1.15617	-0.487303	No power	No change	no power	NO	PbGEM-535235	3	FALSE	20	27
N/A	erythrocyte membrane antigen 1	protein coding	PBANKA_1000600	PBANKA_100060	Dispensable	0.926157	0.062109	0.216784	-0.37146	0.495678	Not reduced	-0.541496	0.237879	-1.01725	-0.0657382	No power	No change	no power	NO	PbGEM-292488	3	FALSE	10	59
N/A	conserved Plasmodium protein, unknown function	protein coding	PBANKA_1001200	PBANKA_100120	Dispensable	0.991636	0.435352	0.136282	0.162789	0.707915	Not reduced	0.491099	0.488819	-0.486538	1.46874	Not reduced	No change	not reduced	NO	PbGEM-292616	9	TRUE	8	40
N/A	conserved Plasmodium protein, unknown function	protein coding	PBANKA_1001300	PBANKA_100130	Slow	0.438004	0.342859	0.376981	-0.411102	1.09682	Not reduced	0.263222	0.386632	-0.510041	1.03649	Not reduced	No change	not reduced	NO	PbGEM-535243	11	FALSE	3	52
N/A	alpha/beta hydrolase, putative	protein coding	PBANKA_1001500	PBANKA_100150	Slow	0.766722	0.64021	0.141802	0.356607	0.923814	Not reduced	-0.743072	0.162549	-1.06817	-0.417974	No power	No change	not reduced	NO	PbGEM-034462	13	FALSE	16	38
SET8	SET domain protein, putative	protein coding	PBANKA_1001600	PBANKA_100160	Slow	0.871433	-0.379072	0.615829	-1.61073	0.852585	No power	-0.402952	0.786275	-1.9755	1.1696	No power	No change	not reduced	NO	PbGEM-342380	15	FALSE	23	2
P36	6-cysteine protein P36	protein coding	PBANKA_1002100	PBANKA_100210	Dispensable	1.01784	0.15394	0.123682	-0.0934246	0.401304	Not reduced	0.110382	0.124632	-0.138881	0.359645	Not reduced	No change	not reduced	YES	PbGEM-333419	5	FALSE	5	15
P36p	6-cysteine protein P52	protein coding	PBANKA_1002200	PBANKA_100220	Dispensable	0.951442	-0.108464	0.203696	-0.515857	0.298928	Not reduced	0.0610837	0.205408	-0.349732	0.471899	Not reduced	No change	not reduced	NO	PbGEM-292744	8	FALSE	NA	NA
DPAP3	dipeptidyl aminopeptidase 3, putative	protein coding	PBANKA_1002400	PBANKA_100240	Slow	0.737107	-3.04154	0.390237	-3.82202	-2.26107	Reduced	-4.40997	0.649829	-5.70962	-3.11031	Reduced	lossOfBoth	no power	NO	PbGEM-034599	13	TRUE	3	57
S10	sporozoite-specific protein S10	protein coding	PBANKA_1002500	PBANKA_100250	Dispensable	0.991251	-0.496656	0.299835	-1.09633	0.103014	No power	-0.186114	0.306426	-0.798965	0.426738	Not reduced	No change	not reduced	NO	PbGEM-292784	6	FALSE	3	24
P41	6-cysteine protein P41, putative	protein coding	PBANKA_1002600	PBANKA_100260	Slow	0.92339	0.20958	0.174142	-0.138704	0.557864	Not reduced	0.045435	0.18171	-0.317985	0.408855	Not reduced	No change	not reduced	YES	PbGEM-292800	7	FALSE	3	25
N/A	conserved protein, unknown function	protein coding	PBANKA_1003500	PBANKA_100350	Dispensable	0.95432	0.293738	0.268487	-0.243235	0.830712	Not reduced	-0.613151	0.382317	-1.37779	0.151484	No power	No change	no power	NO	PbGEM-333467	8	FALSE	NA	20
ASP	apical sushi protein, putative	protein coding	PBANKA_1003600	PBANKA_100360	Slow	0.895601	-0.102661	0.978234	-2.05913	1.85381	No power	0.245251	0.887127	-1.529	2.01951	No power	No change	not reduced	NO	PbGEM-264676	15	FALSE	8	29
N/A	conserved Plasmodium protein, unknown function	protein coding	PBANKA_1005000	PBANKA_100500	Slow	0.788538	0.703566	1.19715	-1.69073	3.09787	No power	-0.838387	1.62225	-4.08289	2.40612	No power	No change	reduced	NO	PbGEM-293232	14	FALSE	4	2
N/A	conserved Plasmodium protein, unknown function	protein coding	PBANKA_1005200	PBANKA_100520	Dispensable	0.982517	0.0153328	0.246104	-0.476876	0.507542	Not reduced	0.0468172	0.240245	-0.433673	0.527308	Not reduced	No change	not reduced	NO	PbGEM-293248	8	FALSE	NA	61
N/A	conserved Plasmodium protein, unknown function	protein coding	PBANKA_1005300	PBANKA_100530	Slow	0.906026	-0.953795	0.778842	-2.51148	0.603888	No power	-0.788138	0.803312	-2.39476	0.818486	No power	No change	not reduced	NO	PbGEM-333507	15	FALSE	2	10
N/A	AAA family ATPase, putative	protein coding	PBANKA_1005500	PBANKA_100550	Dispensable	0.953116	-0.310301	0.236618	-0.783537	0.162934	Not reduced	-1.22844	0.271442	-1.77133	-0.685558	No power	No change	no power	NO	PbGEM-243822	6	FALSE	17	10
N/A	conserved Plasmodium protein, unknown function	protein coding	PBANKA_1005700	PBANKA_100570	Dispensable	0.998377	-0.230503	0.191879	-0.614262	0.153256	Not reduced	-0.446003	0.208929	-0.86386	-0.0281448	Not reduced	No change	not reduced	NO	PbGEM-293312	2	FALSE	20	50
ZRANB2	zinc finger Ran-binding domain-containing protein 2, putative	protein coding	PBANKA_1005900	PBANKA_100590	Dispensable	0.985312	0.355558	0.339081	-0.322603	1.03372	Not reduced	0.233283	0.289015	-0.344747	0.811312	Not reduced	No change	not reduced	NO	PbGEM-333539	6	FALSE	4	42
FEN1	flap endonuclease 1, putative	protein coding	PBANKA_1006100	PBANKA_100610	Slow	0.550069	-1.54216	1.41369	-4.36954	1.28522	No power	-1.45056	1.47281	-4.39618	1.49505	No power	No change	no power	NO	PbGEM-293400	11	FALSE	1	62
PLP1	perforin-like protein 1	protein coding	PBANKA_1006300	PBANKA_100630	Dispensable	0.789992	-0.702849	0.283869	-1.27059	-0.135111	No power	-0.517393	0.251064	-1.01952	-0.0152649	No power	No change	not reduced	NO	PbGEM-293440	1	FALSE	NA	40
N/A	conserved Plasmodium protein, unknown function	protein coding	PBANKA_1006400	PBANKA_100640	Dispensable	1.04271	-0.534709	0.242425	-1.01956	-0.0498595	No power	-0.44936	0.244666	-0.938693	0.0399723	Not reduced	No change	not reduced	NO	PbGEM-095750	8	FALSE	1	39
N/A	conserved Plasmodium protein, unknown function	protein coding	PBANKA_1006400	PBANKA_100640	Dispensable	1.04271	-0.534709	0.242425	-1.01956	-0.0498595	No power	-0.44936	0.244666	-0.938693	0.0399723	Not reduced	No change	not reduced	NO	PbGEM-095750	8	FALSE	1	39
N/A	methyltransferase, putative	protein coding	PBANKA_1006900	PBANKA_100690	Dispensable	1.02699	0.00646631	0.202004	-0.397541	0.410474	Not reduced	-0.15863	0.262662	-0.683953	0.366693	Not reduced	No change	no power	NO	PbGEM-293520	7	FALSE	17	33
N/A	NAD(P)-binding protein, putative	protein coding	PBANKA_1007100	PBANKA_100710	Dispensable	1.07794	-0.474551	0.274934	-1.02442	0.075317	No power	-0.55902	0.208708	-0.976436	-0.141603	Not reduced	No change	not reduced	NO	PbGEM-538579	2	FALSE	13	10
RF2	peptide chain release factor 2, putative	protein coding	PBANKA_1007300	PBANKA_100730	Dispensable	0.849018	0.358558	0.104056	0.150446	0.566669	Not reduced	0.264121	0.218437	-0.172753	0.700996	Not reduced	No change	no power	NO	PbGEM-293552	12	TRUE	NA	20
EVP1	erythrocyte vesicle protein 1, putative	protein coding	PBANKA_1007600	PBANKA_100760	Dispensable	0.905582	0.403334	0.202724	-0.00211371	0.808782	Not reduced	0.575291	0.337806	-0.100322	1.2509	Not reduced	No change	not reduced	NO	PbGEM-333587	4	TRUE	NA	27
N/A	conserved Plasmodium protein, unknown function	protein coding	PBANKA_1007900	PBANKA_100790	Dispensable	1.0207	-0.00236969	0.478655	-0.959681	0.954941	Not reduced	-0.0872279	0.327575	-0.742378	0.567922	Not reduced	No change	no power	NO	PbGEM-035437	6	FALSE	5	15
N/A	conserved Plasmodium protein, unknown function	protein coding	PBANKA_1008600	PBANKA_100860	Dispensable	0.956237	0.228328	0.149005	-0.0696825	0.526338	Not reduced	0.215853	0.150642	-0.0854317	0.517137	Not reduced	No change	not reduced	NO	PbGEM-293744	4	TRUE	3	43
N/A	conserved Plasmodium protein, unknown function	protein coding	PBANKA_1008700	PBANKA_100870	Dispensable	0.890113	0.240084	0.913479	-1.58688	2.06704	No power	1.62726	1.47388	-1.32051	4.57503	No power	No change	reduced	NO	PbGEM-333619	3	TRUE	7	12
N/A	conserved protein, unknown function	protein coding	PBANKA_1009600	PBANKA_100960	Dispensable	0.968699	-0.0557168	0.262979	-0.581674	0.470241	Not reduced	-0.0808133	0.224629	-0.530071	0.368444	Not reduced	No change	not reduced	NO	PbGEM-293880	8	FALSE	5	8
HOP	Hsp70/Hsp90 organizing protein, putative	protein coding	PBANKA_1010500	PBANKA_101050	Dispensable	0.831979	0.322312	0.263389	-0.204467	0.849091	Not reduced	-0.772275	0.304748	-1.38177	-0.162779	No power	No change	no power	NO	PbGEM-096105	3	FALSE	10	43
CAF16	CCR4-associated factor 16, putative	protein coding	PBANKA_1010800	PBANKA_101080	Slow	0.85026	-1.16522	0.806086	-2.77739	0.446952	No power	-0.910494	0.769737	-2.44997	0.62898	No power	No change	reduced	NO	PbGEM-342412	15	FALSE	10	26
N/A	HP12 protein homolog, putative	protein coding	PBANKA_1012100	PBANKA_101210	Dispensable	0.996943	0.349417	0.188725	-0.0280333	0.726867	Not reduced	0.156409	0.204819	-0.253229	0.566046	Not reduced	No change	no power	NO	PbGEM-333755	4	FALSE	19	35
N/A	conserved Plasmodium protein, unknown function	protein coding	PBANKA_1012300	PBANKA_101230	Slow	0.767431	-0.000231039	0.2201	-0.44043	0.439968	Not reduced	0.390469	0.362847	-0.335226	1.11616	Not reduced	No change	not reduced	NO	PbGEM-294240	1	TRUE	4	45
N/A	RNA methyltransferase, putative	protein coding	PBANKA_1012400	PBANKA_101240	Slow	0.479763	-0.380532	1.25173	-2.88399	2.12292	No power	2.45351	0.886511	0.680485	4.22653	Not reduced	No change	no power	NO	PbGEM-333763	11	FALSE	NA	36
MAPK1	mitogen-activated protein kinase 1	protein coding	PBANKA_1013300	PBANKA_101330	Dispensable	1.01127	0.456688	0.201025	0.0546394	0.858737	Not reduced	0.537676	0.203892	0.129893	0.94546	Not reduced	No change	no power	NO	PbGEM-036210	9	FALSE	22	30
PIP3	PhIL1 interacting protein PIP3, putative	protein coding	PBANKA_1013900	PBANKA_101390	Dispensable	0.971045	0.347178	0.179092	-0.011006	0.705362	Not reduced	0.480896	0.307153	-0.13341	1.0952	Not reduced	No change	not reduced	NO	PbGEM-036306	3	TRUE	1	48
N/A	endonuclease/exonuclease/phosphatase family protein, putative	protein coding	PBANKA_1014100	PBANKA_101410	Dispensable	0.946315	-0.114598	0.0818197	-0.278237	0.0490418	Not reduced	-0.0947958	0.15561	-0.406015	0.216424	Not reduced	No change	not reduced	NO	PbGEM-294448	1	TRUE	3	62
N/A	conserved protein, unknown function	protein coding	PBANKA_1014700	PBANKA_101470	Dispensable	0.993812	0.128567	0.205651	-0.282735	0.539869	Not reduced	0.211024	0.219504	-0.227984	0.650033	Not reduced	No change	not reduced	NO	PbGEM-294520	8	FALSE	NA	52
WRN	ADP-dependent DNA helicase RecQ, putative	protein coding	PBANKA_1014800	PBANKA_101480	Slow	0.711572	1.09594	0.913335	-0.730728	2.92261	Not reduced	0.927579	0.999223	-1.07087	2.92603	No power	No change	no power	NO	PbGEM-263084	12	FALSE	3	31
DPH2	diphthamide biosynthesis protein 2, putative	protein coding	PBANKA_1015200	PBANKA_101520	Slow	0.625218	-1.10102	0.201284	-1.50359	-0.698454	No power	-0.623845	0.19582	-1.01549	-0.232205	No power	No change	reduced	NO	PbGEM-263108	13	TRUE	4	50
N/A	rRNA (adenosine-2'-O-)-methyltransferase, putative	protein coding	PBANKA_1015300	PBANKA_101530	Dispensable	0.765453	0.624343	0.250453	0.123437	1.12525	Not reduced	0.510806	0.253323	0.00416052	1.01745	Not reduced	No change	no power	NO	PbGEM-036523	1	FALSE	NA	35
RF1	peptide chain release factor 1, putative	protein coding	PBANKA_1016100	PBANKA_101610	Dispensable	1.0297	-0.261432	0.185545	-0.632522	0.109659	Not reduced	-0.411229	0.240913	-0.893055	0.0705967	Not reduced	No change	not reduced	NO	PbGEM-036651	8	FALSE	19	52
N/A	protein kinase, putative	protein coding	PBANKA_1016200	PBANKA_101620	Dispensable	0.934327	-0.207753	0.261048	-0.729849	0.314343	Not reduced	-0.638403	0.28379	-1.20598	-0.0708229	No power	No change	not reduced	NO	PbGEM-036667	1	FALSE	16	14
MFS5	major facilitator superfamily domain-containing protein, putative	protein coding	PBANKA_1016400	PBANKA_101640	Dispensable	0.871042	-0.183766	0.181566	-0.546897	0.179366	Not reduced	-1.15548	0.20502	-1.56552	-0.74544	No power	No change	reduced	NO	PbGEM-263196	1	FALSE	NA	19
MIT3	CorA-like Mg2+ transporter protein, putative	protein coding	PBANKA_1017000	PBANKA_101700	Dispensable	1.01234	-0.292621	0.163913	-0.620448	0.0352053	Not reduced	-0.375723	0.22296	-0.821643	0.0701964	Not reduced	No change	no power	NO	PbGEM-036774	5	FALSE	NA	5
MIT3	CorA-like Mg2+ transporter protein, putative	protein coding	PBANKA_1017000	PBANKA_101700	Dispensable	1.01234	-0.292621	0.163913	-0.620448	0.0352053	Not reduced	-0.375723	0.22296	-0.821643	0.0701964	Not reduced	No change	no power	NO	PbGEM-036774	5	FALSE	NA	5
UIS28	lipase, putative	protein coding	PBANKA_1017500	PBANKA_101750	Dispensable	0.871673	-0.395461	0.144707	-0.684875	-0.106046	Not reduced	-0.522122	0.15615	-0.834422	-0.209821	Not reduced	No change	not reduced	NO	PbGEM-096504	1	FALSE	2	19
ABCG2	ABC transporter G family member 2, putative	protein coding	PBANKA_1018100	PBANKA_101810	Slow	0.833529	-2.12379	1.30892	-4.74162	0.494053	No power	-1.6277	1.21307	-4.05385	0.798448	No power	No change	no power	YES	PbGEM-121258	15	FALSE	15	6
N/A	dynein intermediate chain, putative	protein coding	PBANKA_1018300	PBANKA_101830	Dispensable	0.96152	-0.118971	0.141049	-0.401069	0.163128	Not reduced	-0.505985	0.252904	-1.01179	-0.000177381	No power	No change	no power	NO	PbGEM-263324	2	FALSE	1	56
PRMT1	protein arginine N-methyltransferase 1, putative	protein coding	PBANKA_1018400	PBANKA_101840	Slow	0.842652	0.0650191	0.259223	-0.453428	0.583466	Not reduced	0.599451	0.238816	0.12182	1.07708	Not reduced	No change	reduced	NO	PbGEM-294894	14	FALSE	6	2
N/A	conserved Plasmodium protein, unknown function	protein coding	PBANKA_1019000	PBANKA_101900	Dispensable	1.06542	-0.362539	0.223835	-0.81021	0.085131	Not reduced	-0.189336	0.21823	-0.625795	0.247123	Not reduced	No change	no power	NO	PbGEM-294982	8	FALSE	1	48
N/A	DEAD/DEAH box helicase, putative	protein coding	PBANKA_1019100	PBANKA_101910	Dispensable	0.995407	0.767197	0.40475	-0.0423022	1.5767	Not reduced	0.713642	0.362711	-0.0117801	1.43907	Not reduced	No change	not reduced	NO	PbGEM-263388	4	FALSE	11	12
NA	NA	NA	NA	PBANKA_101935	Dispensable	1.05787	0.530953	0.191669	0.147615	0.914292	Not reduced	0.884774	0.191183	0.502408	1.26714	Not reduced	No change	not reduced	NA	PbGEM-333995	8	TRUE	NA	NA
NA	NA	NA	NA	PBANKA_101935	Dispensable	1.05787	0.530953	0.191669	0.147615	0.914292	Not reduced	0.884774	0.191183	0.502408	1.26714	Not reduced	No change	not reduced	NA	PbGEM-333995	8	TRUE	NA	NA
NA	NA	NA	NA	PBANKA_101935	Dispensable	1.05787	0.530953	0.191669	0.147615	0.914292	Not reduced	0.884774	0.191183	0.502408	1.26714	Not reduced	No change	not reduced	NA	PbGEM-333995	8	TRUE	NA	NA
NA	NA	NA	NA	PBANKA_101935	Dispensable	1.05787	0.530953	0.191669	0.147615	0.914292	Not reduced	0.884774	0.191183	0.502408	1.26714	Not reduced	No change	no power	NA	PbGEM-333995	8	TRUE	NA	NA
N/A	calcium-dependent protein kinase, putative	protein coding	PBANKA_1019800	PBANKA_101980	Dispensable	0.847093	-0.564523	0.232635	-1.02979	-0.0992542	No power	-0.700906	0.130159	-0.961224	-0.440589	Not reduced	No change	not reduced	NO	PbGEM-263460	1	FALSE	5	23
CYP52	peptidyl-prolyl cis-trans isomerase, putative	protein coding	PBANKA_1020200	PBANKA_102020	Dispensable	1.02873	0.251337	0.219895	-0.188453	0.691128	Not reduced	0.311108	0.275951	-0.240794	0.86301	Not reduced	No change	not reduced	NO	PbGEM-263492	6	FALSE	12	27
N/A	ankyrin-repeat protein, putative	protein coding	PBANKA_1020300	PBANKA_102030	Dispensable	0.946441	0.483549	0.285709	-0.0878684	1.05497	Not reduced	0.250334	0.337703	-0.425073	0.92574	Not reduced	No change	no power	NO	PbGEM-037288	6	FALSE	5	7
N/A	conserved Plasmodium protein, unknown function	protein coding	PBANKA_1020700	PBANKA_102070	Dispensable	0.904451	0.694284	0.323868	0.0465483	1.34202	Not reduced	0.67236	0.31216	0.0480391	1.29668	Not reduced	No change	reduced	NO	PbGEM-334035	3	FALSE	4	43
N/A	conserved Plasmodium protein, unknown function	protein coding	PBANKA_1022100	PBANKA_102210	Dispensable	0.929246	-0.230382	0.0784102	-0.387202	-0.0735612	Not reduced	-0.139359	0.0881845	-0.315728	0.0370102	Not reduced	No change	not reduced	NO	PbGEM-295390	1	FALSE	NA	43
PANK1	pantothenate kinase 1, putative	protein coding	PBANKA_1022600	PBANKA_102260	Dispensable	1.00872	0.467745	0.290034	-0.112324	1.04781	Not reduced	0.124903	0.26235	-0.399797	0.649602	Not reduced	No change	not reduced	NO	PbGEM-342468	4	FALSE	23	13
GR	glutathione reductase, putative	protein coding	PBANKA_1023400	PBANKA_102340	Dispensable	0.989807	-0.0425563	0.143845	-0.330246	0.245133	Not reduced	-0.0720374	0.139403	-0.350844	0.206769	Not reduced	No change	not reduced	NO	PbGEM-096918	2	FALSE	21	44
GST	glutathione S-transferase, putative	protein coding	PBANKA_1023900	PBANKA_102390	Dispensable	0.876713	0.0181171	0.24874	-0.479364	0.515598	Not reduced	-0.329387	0.253885	-0.837157	0.178382	Not reduced	No change	no power	NO	PbGEM-334091	4	FALSE	14	37
DDX55	ATP-dependent RNA helicase DDX55, putative	protein coding	PBANKA_1024100	PBANKA_102410	Dispensable	0.886209	-2.35628	0.259929	-2.87613	-1.83642	Reduced	-1.15044	0.170124	-1.49069	-0.810194	No power	lossOfMales	reduced	NO	PbGEM-263764	2	TRUE	4	41
LISP1	liver specific protein 1	protein coding	PBANKA_1024600	PBANKA_102460	Dispensable	0.975438	0.254129	0.143698	-0.033268	0.541525	Not reduced	0.0701226	0.143615	-0.217107	0.357352	Not reduced	No change	not reduced	NO	PbGEM-334115	2	FALSE	8	10
N/A	ATP synthase-associated protein, putative	protein coding	PBANKA_1024800	PBANKA_102480	Dispensable	0.898095	0.40034	0.296447	-0.192553	0.993234	Not reduced	-0.160924	0.275401	-0.711726	0.389878	Not reduced	No change	no power	NO	PbGEM-295742	7	FALSE	4	21
N/A	conserved protein, unknown function	protein coding	PBANKA_1026000	PBANKA_102600	Dispensable	0.996664	-0.430332	0.230104	-0.890541	0.0298768	Not reduced	-0.565185	0.235744	-1.03667	-0.0936979	No power	No change	not reduced	NO	PbGEM-263908	8	FALSE	15	23
GDH1	NADP-specific glutamate dehydrogenase, putative	protein coding	PBANKA_1026200	PBANKA_102620	Insufficient data	0.495948	0.222487	0.426179	-0.629871	1.07484	Not reduced	0.380708	0.319786	-0.258863	1.02028	Not reduced	No change	reduced	NO	PbGEM-295934	3	TRUE	6	33
N/A	conserved protein, unknown function	protein coding	PBANKA_1026300	PBANKA_102630	Dispensable	0.966948	0.375956	0.147466	0.0810248	0.670887	Not reduced	0.341344	0.150332	0.0406794	0.642008	Not reduced	No change	not reduced	NO	PbGEM-097088	3	FALSE	15	24
N/A	conserved Plasmodium protein, unknown function	protein coding	PBANKA_1027200	PBANKA_102720	Dispensable	1.05748	0.287034	0.24598	-0.204926	0.778994	Not reduced	0.312905	0.245217	-0.177529	0.803339	Not reduced	No change	not reduced	NO	PbGEM-334219	4	FALSE	8	18
N/A	Btz domain-containing protein, putative	protein coding	PBANKA_1027300	PBANKA_102730	Dispensable	0.997193	0.0694479	0.130461	-0.191475	0.33037	Not reduced	-0.125321	0.123023	-0.371367	0.120724	Not reduced	No change	no power	NO	PbGEM-296110	2	FALSE	8	36
N/A	conserved protein, unknown function	protein coding	PBANKA_1027600	PBANKA_102760	Slow	0.93309	-0.115637	0.769726	-1.65509	1.42381	No power	-0.358091	0.767706	-1.8935	1.17732	No power	No change	not reduced	NO	PbGEM-296182	15	FALSE	NA	39
N/A	conserved Plasmodium protein, unknown function	protein coding	PBANKA_1029100	PBANKA_102910	Dispensable	1.01537	-0.346736	0.254277	-0.85529	0.161819	Not reduced	-0.243126	0.243956	-0.731039	0.244787	Not reduced	No change	not reduced	NO	PbGEM-296326	9	FALSE	NA	33
N/A	ubiquitin-conjugating enzyme E2, putative	protein coding	PBANKA_1029700	PBANKA_102970	Dispensable	1.02293	-0.0370896	0.218511	-0.474112	0.399933	Not reduced	-0.287184	0.200412	-0.688008	0.11364	Not reduced	No change	no power	YES	PbGEM-241496	5	FALSE	NA	36
ACT2	actin II	protein coding	PBANKA_1030100	PBANKA_103010	Dispensable	0.971184	-0.0938072	0.0477121	-0.189231	0.00161706	Not reduced	-0.430267	0.0545557	-0.539378	-0.321156	Not reduced	No change	no power	NO	PbGEM-241608	2	TRUE	1	47
N/A	conserved Plasmodium protein, unknown function	protein coding	PBANKA_1030400	PBANKA_103040	Dispensable	1.0029	0.0290632	0.154159	-0.279254	0.337381	Not reduced	-0.0304922	0.126981	-0.284453	0.223469	Not reduced	No change	no power	NO	PbGEM-334315	5	FALSE	1	55
N/A	ankyrin-repeat protein, putative	protein coding	PBANKA_1031700	PBANKA_103170	Slow	0.793909	-0.384109	0.154182	-0.692473	-0.0757443	Not reduced	-0.537528	0.178619	-0.894765	-0.180291	Not reduced	No change	not reduced	NO	PbGEM-334339	14	TRUE	NA	54
RAP1	rhoptry-associated protein 1	protein coding	PBANKA_1032100	PBANKA_103210	Slow	0.712966	-0.906241	0.171224	-1.24869	-0.563792	No power	-0.693925	0.160154	-1.01423	-0.373617	No power	No change	NA	NO	PbGEM-334355	13	TRUE	NA	57
N/A	WD repeat-containing protein, putative	protein coding	PBANKA_1032200	PBANKA_103220	Dispensable	0.771833	0.435555	0.200046	0.0354617	0.835647	Not reduced	0.641601	0.237901	0.1658	1.1174	Not reduced	No change	not reduced	NO	PbGEM-535555	1	FALSE	2	35
N/A	alpha/beta hydrolase, putative	protein coding	PBANKA_1032400	PBANKA_103240	Dispensable	1.0757	0.0642121	0.27488	-0.485548	0.613973	Not reduced	0.387322	0.267036	-0.14675	0.921393	Not reduced	No change	not reduced	NO	PbGEM-038941	4	FALSE	15	24
CELF2	CUGBP Elav-like family member 2, putative	protein coding	PBANKA_1032700	PBANKA_103270	Dispensable	1.03394	-0.10999	0.241756	-0.593502	0.373522	Not reduced	0.021323	0.342165	-0.663007	0.705653	Not reduced	No change	reduced	NO	PbGEM-334379	4	FALSE	8	18
N/A	conserved Plasmodium protein, unknown function	protein coding	PBANKA_1033300	PBANKA_103330	Dispensable	0.983005	-0.064487	0.139819	-0.344124	0.21515	Not reduced	-0.090128	0.157447	-0.405021	0.224765	Not reduced	No change	no power	NO	PbGEM-334403	5	FALSE	7	21
N/A	tRNA-dihydrouridine synthase, putative	protein coding	PBANKA_1033600	PBANKA_103360	Dispensable	0.991137	0.39813	0.364065	-0.33	1.12626	Not reduced	0.395978	0.360161	-0.324345	1.1163	Not reduced	No change	not reduced	YES	PbGEM-242532	6	FALSE	NA	3
FANCJ	FANCJ-like helicase, putative	protein coding	PBANKA_1034100	PBANKA_103410	Slow	0.784502	0.486644	0.249893	-0.0131417	0.986429	Not reduced	0.313451	0.27078	-0.22811	0.855011	Not reduced	No change	no power	NO	PbGEM-242674	14	FALSE	1	62
AP2-G2	AP2 domain transcription factor AP2-G2	protein coding	PBANKA_1034300	PBANKA_103430	Slow	0.687327	-4.02951	0.507575	-5.04466	-3.01436	Reduced	-4.20983	0.577469	-5.36476	-3.05489	Reduced	lossOfBoth	reduced	NO	PbGEM-334459	13	TRUE	7	45
PM4	plasmepsin IV	protein coding	PBANKA_1034400	PBANKA_103440	Slow	0.674255	0.749972	0.286972	0.176029	1.32392	Not reduced	0.107958	0.30128	-0.494603	0.710518	Not reduced	No change	reduced	NO	PbGEM-039254	13	TRUE	10	34
N/A	conserved protein, unknown function	protein coding	PBANKA_1034500	PBANKA_103450	Dispensable	0.99477	0.0781092	0.167666	-0.257223	0.413441	Not reduced	-0.160824	0.250807	-0.662438	0.34079	Not reduced	No change	not reduced	NO	PbGEM-296942	7	FALSE	NA	22
N/A	conserved protein, unknown function	protein coding	PBANKA_1034500	PBANKA_103450	Dispensable	0.99477	0.0781092	0.167666	-0.257223	0.413441	Not reduced	-0.160824	0.250807	-0.662438	0.34079	Not reduced	No change	not reduced	NO	PbGEM-296942	7	FALSE	NA	22
N/A	conserved Plasmodium protein, unknown function	protein coding	PBANKA_1034600	PBANKA_103460	Dispensable	1.05828	-0.0421483	0.171452	-0.385052	0.300756	Not reduced	-0.12898	0.167155	-0.46329	0.20533	Not reduced	No change	not reduced	NO	PbGEM-334467	5	FALSE	8	46
N/A	conserved Plasmodium protein, unknown function	protein coding	PBANKA_1034800	PBANKA_103480	Dispensable	0.996629	-0.157867	0.29412	-0.746106	0.430373	Not reduced	-0.373535	0.358026	-1.08959	0.342516	No power	No change	no power	NO	PbGEM-334475	6	FALSE	1	54
CCp3	LCCL domain-containing protein	protein coding	PBANKA_1035200	PBANKA_103520	Dispensable	0.873372	-0.206713	0.22952	-0.665753	0.252327	Not reduced	-0.130817	0.141303	-0.413423	0.151788	Not reduced	No change	no power	NO	PbGEM-097658	2	FALSE	15	16
RRP5	rRNA biogenesis protein RRP5, putative	protein coding	PBANKA_1037600	PBANKA_103760	Slow	0.61402	0.526432	0.789108	-1.05178	2.10465	No power	0.191491	0.8509	-1.51031	1.89329	No power	No change	reduced	NO	PbGEM-243448	12	FALSE	4	1
SOAP	secreted ookinete adhesive protein	protein coding	PBANKA_1037800	PBANKA_103780	Dispensable	0.99716	-0.763799	0.091093	-0.945985	-0.581613	Not reduced	-0.989809	0.0788259	-1.14746	-0.832157	No power	No change	not reduced	NO	PbGEM-097822	8	TRUE	3	7
MISFIT	nuclear formin-like protein MISFIT	protein coding	PBANKA_1038200	PBANKA_103820	Dispensable	0.978655	0.103494	0.133988	-0.164483	0.37147	Not reduced	0.133383	0.129457	-0.125531	0.392297	Not reduced	No change	no power	NO	PbGEM-342532	1	FALSE	1	47
TRAM	translocation associated membrane protein, putative	protein coding	PBANKA_1038300	PBANKA_103830	Dispensable	0.986012	-0.293993	0.252196	-0.798384	0.210399	Not reduced	-0.435441	0.265777	-0.966996	0.0961134	Not reduced	No change	no power	NO	PbGEM-243678	8	FALSE	12	37
N/A	dynein light chain, putative	protein coding	PBANKA_1038500	PBANKA_103850	Dispensable	1.08394	0.00943407	0.151239	-0.293044	0.311913	Not reduced	0.145038	0.22394	-0.302842	0.592918	Not reduced	No change	no power	NO	PbGEM-297446	6	FALSE	1	39
N/A	tetratricopeptide repeat protein, putative	protein coding	PBANKA_1038700	PBANKA_103870	Dispensable	1.08313	-0.120289	0.285478	-0.691245	0.450668	Not reduced	-0.230852	0.241863	-0.714578	0.252873	Not reduced	No change	reduced	NO	PbGEM-334571	6	FALSE	1	64
N/A	pseudouridine synthase, putative	protein coding	PBANKA_1039800	PBANKA_103980	Dispensable	0.953258	-0.207742	0.37475	-0.957243	0.541759	Not reduced	-0.247451	0.222058	-0.691566	0.196664	Not reduced	No change	not reduced	NO	PbGEM-334603	9	FALSE	2	42
N/A	conserved protein, unknown function	protein coding	PBANKA_1040000	PBANKA_104000	Dispensable	0.963117	-1.36171	0.890731	-3.14317	0.419756	No power	-1.12375	1.18042	-3.48458	1.23708	No power	No change	reduced	NO	PbGEM-334611	8	FALSE	1	62
N/A	PIR protein	protein coding	PBANKA_1040200	PBANKA_104020	Dispensable	0.883581	0.147	0.146802	-0.146604	0.440605	Not reduced	0.211253	0.231398	-0.251543	0.674049	Not reduced	No change	no power	NO	PbGEM-297662	2	TRUE	NA	41
N/A	fam-b protein	protein coding	PBANKA_1040300	PBANKA_104030	Slow	0.679072	0.651748	0.227236	0.197277	1.10622	Not reduced	0.441153	0.237208	-0.0332623	0.915569	Not reduced	No change	NA	NO	PbGEM-297678	13	FALSE	7	34
N/A	fam-a protein	protein coding	PBANKA_1100900	PBANKA_110090	Dispensable	0.946197	0.188465	0.42166	-0.654854	1.03178	Not reduced	-0.0954994	0.438237	-0.971973	0.780974	Not reduced	No change	not reduced	YES	PbGEM-297805	4	FALSE	2	49
N/A	fam-a protein	protein coding	PBANKA_1101000	PBANKA_110100	Dispensable	1.10315	0.651592	0.14949	0.352612	0.950571	Not reduced	0.752228	0.36526	0.0217085	1.48275	Not reduced	No change	not reduced	NO	PbGEM-297821	7	TRUE	2	59
SBP1	skeleton-binding protein 1	protein coding	PBANKA_1101300	PBANKA_110130	Slow	0.499713	-0.173117	0.361991	-0.897098	0.550865	Not reduced	-0.221625	0.399731	-1.02109	0.577837	No power	No change	not reduced	NO	PbGEM-456598	12	FALSE	6	42
RAP2/3	rhoptry-associated protein 2/3	protein coding	PBANKA_1101400	PBANKA_110140	Slow	0.727399	0.275524	0.172663	-0.0698019	0.62085	Not reduced	0.581412	0.16634	0.248732	0.914091	Not reduced	No change	not reduced	NO	PbGEM-334659	13	FALSE	18	12
APC3	anaphase-promoting complex subunit 3	protein coding	PBANKA_1101500	PBANKA_110150	Dispensable	0.998925	0.153797	0.170083	-0.18637	0.493963	Not reduced	-0.0377202	0.261425	-0.560571	0.485131	Not reduced	No change	no power	NO	PbGEM-334667	6	FALSE	20	48
N/A	conserved protein, unknown function	protein coding	PBANKA_1101700	PBANKA_110170	Slow	0.791046	-0.453579	0.102422	-0.658424	-0.248735	Not reduced	-0.402409	0.107567	-0.617543	-0.187274	Not reduced	No change	not reduced	NO	PbGEM-297933	14	FALSE	NA	28
N/A	conserved Plasmodium protein, unknown function	protein coding	PBANKA_1102300	PBANKA_110230	Dispensable	0.906899	0.0811804	0.198742	-0.316303	0.478664	Not reduced	0.315005	0.204315	-0.0936246	0.723634	Not reduced	No change	not reduced	NO	PbGEM-334675	2	FALSE	1	54
N/A	protein kinase, putative	protein coding	PBANKA_1103200	PBANKA_110320	Dispensable	1.00996	-0.0366109	0.164942	-0.366494	0.293273	Not reduced	-0.168425	0.165105	-0.498636	0.161785	Not reduced	No change	not reduced	NO	PbGEM-264084	5	FALSE	NA	18
MyoB	myosin B	protein coding	PBANKA_1103300	PBANKA_110330	Dispensable	0.992978	-0.0761831	0.250483	-0.577149	0.424782	Not reduced	-0.0306396	0.254539	-0.539717	0.478438	Not reduced	No change	not reduced	NO	PbGEM-298173	6	FALSE	NA	11
N/A	conserved Plasmodium protein, unknown function	protein coding	PBANKA_1103900	PBANKA_110390	Dispensable	1.02857	0.0690844	0.314574	-0.560063	0.698231	Not reduced	0.166156	0.247494	-0.328832	0.661144	Not reduced	No change	not reduced	NO	PbGEM-298253	7	FALSE	15	38
N/A	MOLO1 domain-containing protein, putative	protein coding	PBANKA_1104100	PBANKA_110410	Dispensable	0.942871	0.232877	0.395936	-0.558996	1.02475	Not reduced	0.456182	0.358757	-0.261332	1.1737	Not reduced	No change	not reduced	YES	PbGEM-334747	6	FALSE	15	7
BCKDHB	2-oxoisovalerate dehydrogenase subunit beta, mitochondrial, putative	protein coding	PBANKA_1104200	PBANKA_110420	Slow	0.606476	1.31309	0.659101	-0.00511023	2.63129	Not reduced	0.990228	0.686456	-0.382685	2.36314	Not reduced	No change	reduced	NO	PbGEM-122074	13	TRUE	12	20
CEP120	centrosomal protein CEP120, putative	protein coding	PBANKA_1104300	PBANKA_110430	Dispensable	1.05605	0.178245	0.150458	-0.12267	0.47916	Not reduced	0.0310505	0.153156	-0.275262	0.337363	Not reduced	No change	no power	NO	PbGEM-334763	3	FALSE	4	50
ALP2b	actin-like protein, putative	protein coding	PBANKA_1104800	PBANKA_110480	Dispensable	0.990602	-1.27401	0.230674	-1.73535	-0.812659	No power	-1.77657	0.158932	-2.09443	-1.4587	Reduced	lossOfFemales	reduced	NO	PbGEM-245297	6	TRUE	NA	18
N/A	UDP-N-acetylglucosamine transporter, putative	protein coding	PBANKA_1104900	PBANKA_110490	Dispensable	0.964672	-0.182348	0.231368	-0.645085	0.280388	Not reduced	-0.103118	0.200349	-0.503815	0.297579	Not reduced	No change	not reduced	NO	PbGEM-342556	4	FALSE	1	62
N/A	GTPase-activating protein, putative	protein coding	PBANKA_1106300	PBANKA_110630	Slow	0.585109	0.202492	0.332368	-0.462244	0.867229	Not reduced	0.414836	0.331006	-0.247176	1.07685	Not reduced	No change	no power	NO	PbGEM-334819	12	FALSE	13	45
TCF25	transcription factor 25, putative	protein coding	PBANKA_1106400	PBANKA_110640	Dispensable	0.908942	-0.221114	0.176314	-0.573742	0.131515	Not reduced	-0.20743	0.18557	-0.57857	0.16371	Not reduced	No change	not reduced	NO	PbGEM-334827	3	FALSE	20	17
PIMMS2	PIMMS2 protein	protein coding	PBANKA_1106900	PBANKA_110690	Dispensable	1.00845	0.636026	0.353689	-0.0713524	1.34341	Not reduced	0.656661	0.361195	-0.0657295	1.37905	Not reduced	No change	no power	NO	PbGEM-098495	2	FALSE	18	40
PIMMS2	PIMMS2 protein	protein coding	PBANKA_1106900	PBANKA_110690	Dispensable	1.00845	0.636026	0.353689	-0.0713524	1.34341	Not reduced	0.656661	0.361195	-0.0657295	1.37905	Not reduced	No change	no power	NO	PbGEM-098495	2	FALSE	18	40
SUB1-ProM	subtilisin propeptide-like protein, putative	protein coding	PBANKA_1107000	PBANKA_110700	Dispensable	0.938096	0.0399942	0.289637	-0.539279	0.619268	Not reduced	-0.277374	0.262672	-0.802719	0.24797	Not reduced	No change	no power	NO	PbGEM-298629	4	FALSE	NA	40
P38	6-cysteine protein	protein coding	PBANKA_1107600	PBANKA_110760	Dispensable	0.980888	0.0526052	0.246478	-0.44035	0.545561	Not reduced	-0.00765887	0.254551	-0.516761	0.501443	Not reduced	No change	not reduced	NO	PbGEM-265060	8	FALSE	16	38
N/A	longevity-assurance (LAG1) protein, putative	protein coding	PBANKA_1107800	PBANKA_110780	Dispensable	1.07356	-0.101678	0.140117	-0.381912	0.178557	Not reduced	-0.0381113	0.247368	-0.532847	0.456624	Not reduced	No change	not reduced	NO	PbGEM-298717	3	TRUE	22	5
N/A	conserved protein, unknown function	protein coding	PBANKA_1108000	PBANKA_110800	Dispensable	0.976604	-0.192588	0.142033	-0.476655	0.0914786	Not reduced	-0.316834	0.145458	-0.607751	-0.0259173	Not reduced	No change	not reduced	NO	PbGEM-342572	2	FALSE	1	56
N/A	conserved protein, unknown function	protein coding	PBANKA_1108200	PBANKA_110820	Dispensable	0.980169	-0.160098	0.314476	-0.78905	0.468855	Not reduced	-0.0513544	0.273313	-0.59798	0.495271	Not reduced	No change	reduced	NO	PbGEM-334907	6	FALSE	NA	2
LRR2	leucine-rich repeat protein	protein coding	PBANKA_1108800	PBANKA_110880	Dispensable	1.0861	-0.3319	0.207939	-0.747779	0.0839788	Not reduced	-0.504041	0.189643	-0.883328	-0.124754	Not reduced	No change	reduced	NO	PbGEM-298837	7	FALSE	8	47
N/A	conserved Plasmodium protein, unknown function	protein coding	PBANKA_1108900	PBANKA_110890	Dispensable	1.01494	0.166387	0.306284	-0.446182	0.778955	Not reduced	0.161417	0.191326	-0.221235	0.544068	Not reduced	No change	not reduced	NO	PbGEM-298853	5	FALSE	NA	36
N/A	conserved Plasmodium protein, unknown function	protein coding	PBANKA_1109300	PBANKA_110930	Dispensable	1.0301	0.242195	0.176306	-0.110417	0.594806	Not reduced	0.863785	0.398638	0.0665094	1.66106	Not reduced	No change	no power	YES	PbGEM-098697	6	TRUE	5	7
N/A	conserved Plasmodium protein, unknown function	protein coding	PBANKA_1109600	PBANKA_110960	Dispensable	0.981134	-0.327607	0.167348	-0.662303	0.00708906	Not reduced	-0.407869	0.19367	-0.795209	-0.0205294	Not reduced	No change	reduced	NO	PbGEM-334955	2	FALSE	1	56
CYP87	peptidyl-prolyl cis-trans isomerase, putative	protein coding	PBANKA_1109800	PBANKA_110980	Slow	0.520571	-0.0433306	0.316467	-0.676266	0.589604	Not reduced	-0.493766	0.346809	-1.18738	0.199851	No power	No change	no power	NO	PbGEM-298981	12	FALSE	11	44
SIP	stripes inner membrane complex protein, putative	protein coding	PBANKA_1109900	PBANKA_110990	Dispensable	1.05083	0.0912567	0.2756	-0.459943	0.642456	Not reduced	0.00624763	0.221528	-0.436809	0.449304	Not reduced	No change	not reduced	YES	PbGEM-298997	6	FALSE	13	15
TCTP	translationally-controlled tumor protein homolog	protein coding	PBANKA_1110500	PBANKA_111050	Slow	0.810815	-0.182364	0.32358	-0.829523	0.464796	Not reduced	0.276107	0.61242	-0.948733	1.50095	Not reduced	No change	no power	NO	PbGEM-299083	5	TRUE	9	27
N/A	conserved Plasmodium protein, unknown function	protein coding	PBANKA_1110600	PBANKA_111060	Dispensable	0.90585	0.121281	0.161306	-0.20133	0.443893	Not reduced	0.147664	0.183047	-0.21843	0.513757	Not reduced	No change	not reduced	NO	PbGEM-041538	15	FALSE	5	15
N/A	MORN repeat protein, putative	protein coding	PBANKA_1110800	PBANKA_111080	Dispensable	0.859663	-0.283277	0.138497	-0.560271	-0.00628351	Not reduced	-0.158139	0.328577	-0.815292	0.499015	Not reduced	No change	not reduced	NO	PbGEM-041570	1	FALSE	6	18
N/A	conserved Plasmodium protein, unknown function	protein coding	PBANKA_1110900	PBANKA_111090	Dispensable	1.0476	0.014128	0.214486	-0.414844	0.4431	Not reduced	0.120785	0.226457	-0.332129	0.573699	Not reduced	No change	not reduced	NO	PbGEM-334995	5	FALSE	NA	14
GS	glutathione synthetase	protein coding	PBANKA_1111800	PBANKA_111180	Dispensable	0.83006	0.149918	0.217111	-0.284304	0.584141	Not reduced	0.180197	0.212627	-0.245057	0.605451	Not reduced	No change	no power	NO	PbGEM-041695	3	FALSE	21	50
N/A	conserved Plasmodium protein, unknown function	protein coding	PBANKA_1112000	PBANKA_111200	Dispensable	1.03924	0.353937	0.229842	-0.105746	0.813621	Not reduced	0.923634	0.467767	-0.0119006	1.85917	Not reduced	No change	not reduced	NO	PbGEM-041727	7	TRUE	NA	1
N/A	conserved Plasmodium protein, unknown function	protein coding	PBANKA_1112000	PBANKA_111200	Dispensable	1.03924	0.353937	0.229842	-0.105746	0.813621	Not reduced	0.923634	0.467767	-0.0119006	1.85917	Not reduced	No change	not reduced	NO	PbGEM-041727	7	TRUE	NA	1
N/A	conserved Plasmodium protein, unknown function	protein coding	PBANKA_1112100	PBANKA_111210	Dispensable	0.878456	0.113147	0.12965	-0.146153	0.372446	Not reduced	0.150992	0.128916	-0.106841	0.408824	Not reduced	No change	not reduced	NO	PbGEM-299227	5	FALSE	3	26
N/A	conserved protein, unknown function	protein coding	PBANKA_1112700	PBANKA_111270	Dispensable	0.945339	-0.048736	0.527955	-1.10465	1.00717	No power	0.382098	0.536411	-0.690723	1.45492	Not reduced	No change	no power	YES	PbGEM-299315	6	FALSE	16	15
N/A	deoxyribodipyrimidine photo-lyase, putative	protein coding	PBANKA_1113300	PBANKA_111330	Slow	0.814441	-1.0853	0.809372	-2.70404	0.533446	No power	-1.39993	1.39626	-4.19246	1.39259	No power	No change	not reduced	NO	PbGEM-041928	14	FALSE	19	14
PSOP12	secreted ookinete protein	protein coding	PBANKA_1113400	PBANKA_111340	Dispensable	1.02085	0.490875	0.324765	-0.158655	1.14041	Not reduced	0.97458	0.734681	-0.494782	2.44394	Not reduced	No change	no power	NO	PbGEM-041944	8	TRUE	15	16
N/A	tubulin--tyrosine ligase, putative	protein coding	PBANKA_1113700	PBANKA_111370	Dispensable	0.96545	-0.0799795	0.156534	-0.393048	0.233088	Not reduced	-0.000398025	0.178408	-0.357214	0.356418	Not reduced	No change	not reduced	NO	PbGEM-041992	5	FALSE	22	48
UvrD	ATP-dependent DNA helicase UvrD, putative	protein coding	PBANKA_1113800	PBANKA_111380	Dispensable	0.958582	-0.00883879	0.149466	-0.307771	0.290094	Not reduced	-0.0442952	0.145933	-0.336161	0.247571	Not reduced	No change	no power	NO	PbGEM-042008	3	FALSE	13	30
N/A	MORN repeat protein, putative	protein coding	PBANKA_1114300	PBANKA_111430	Dispensable	0.846606	-0.53236	0.298217	-1.12879	0.064074	No power	-0.183895	0.267817	-0.719528	0.351738	Not reduced	No change	not reduced	NO	PbGEM-042088	2	FALSE	1	63
N/A	inositol polyphosphate multikinase, putative	protein coding	PBANKA_1114400	PBANKA_111440	Dispensable	0.833082	-0.262064	0.481728	-1.22552	0.701392	No power	-1.7039	0.794122	-3.29215	-0.115657	No power	No change	reduced	NO	PbGEM-244357	2	FALSE	3	61
ROM9	rhomboid protease ROM9	protein coding	PBANKA_1114700	PBANKA_111470	Dispensable	0.971064	-0.152575	0.185044	-0.522664	0.217514	Not reduced	-0.157832	0.200303	-0.558439	0.242774	Not reduced	No change	no power	NO	PbGEM-244426	6	FALSE	NA	27
N/A	conserved protein, unknown function	protein coding	PBANKA_1115000	PBANKA_111500	Dispensable	0.925784	-0.454325	0.137789	-0.729903	-0.178747	Not reduced	-0.224991	0.129827	-0.484644	0.0346629	Not reduced	No change	no power	YES	PbGEM-299539	1	FALSE	5	8
GEP1	gametogenesis essential protein 1, putative	protein coding	PBANKA_1115100	PBANKA_111510	Dispensable	0.968952	0.146178	0.141088	-0.135997	0.428353	Not reduced	-0.124393	0.138635	-0.401662	0.152877	Not reduced	No change	reduced	NO	PbGEM-121266	3	FALSE	3	48
GEP	gamete egress protein GEP	protein coding	PBANKA_1115200	PBANKA_111520	Dispensable	0.969542	0.0853102	0.217725	-0.350139	0.52076	Not reduced	-0.250316	0.156757	-0.56383	0.0631981	Not reduced	No change	reduced	NO	PbGEM-335099	3	FALSE	15	40
TLP	TRAP-like protein	protein coding	PBANKA_1116000	PBANKA_111600	Dispensable	0.949879	-0.132696	0.465585	-1.06387	0.798474	No power	0.112768	0.655789	-1.19881	1.42434	No power	No change	not reduced	NO	PbGEM-042332	8	FALSE	7	19
N/A	conserved protein, unknown function	protein coding	PBANKA_1116100	PBANKA_111610	Dispensable	0.941232	-0.229745	0.177122	-0.583989	0.124499	Not reduced	-0.137307	0.121376	-0.380059	0.105445	Not reduced	No change	not reduced	NO	PbGEM-299651	5	FALSE	15	13
MQO	malate:quinone oxidoreductase, putative	protein coding	PBANKA_1116300	PBANKA_111630	Slow	0.896033	-0.393673	0.274823	-0.94332	0.155974	Not reduced	-0.436209	0.269014	-0.974238	0.101819	Not reduced	No change	reduced	NO	PbGEM-342604	14	FALSE	19	28
N/A	conserved Plasmodium protein, unknown function	protein coding	PBANKA_1116900	PBANKA_111690	Dispensable	1.01615	-0.00748933	0.529713	-1.06692	1.05194	No power	0.296946	0.443638	-0.590329	1.18422	Not reduced	No change	not reduced	NO	PbGEM-335155	9	FALSE	NA	38
N/A	LMBR1 domain-containing protein, putative	protein coding	PBANKA_1117600	PBANKA_111760	Dispensable	0.958437	-0.0808232	0.21363	-0.508084	0.346437	Not reduced	-0.122989	0.226656	-0.576301	0.330322	Not reduced	No change	not reduced	NO	PbGEM-299859	8	FALSE	18	6
MDH	malate dehydrogenase, putative	protein coding	PBANKA_1117700	PBANKA_111770	Slow	0.860204	0.391217	0.189773	0.0116717	0.770763	Not reduced	0.329533	0.2146	-0.0996658	0.758733	Not reduced	No change	no power	YES	PbGEM-342620	15	TRUE	13	38
ACS12	acyl-CoA synthetase, putative	protein coding	PBANKA_1118700	PBANKA_111870	Dispensable	0.971644	-0.0908035	0.305171	-0.701145	0.519538	Not reduced	-0.143023	0.248176	-0.639374	0.353329	Not reduced	No change	not reduced	NO	PbGEM-245479	7	FALSE	10	42
PIMMS43	PIMMS43 protein	protein coding	PBANKA_1119200	PBANKA_111920	Dispensable	0.955991	-1.27519	0.192258	-1.6597	-0.890671	No power	-1.25125	0.175171	-1.60159	-0.900904	No power	No change	reduced	NO	PbGEM-042760	4	TRUE	18	23
N/A	cleavage stimulation factor subunit 1, putative	protein coding	PBANKA_1119700	PBANKA_111970	Slow	0.854827	-0.193295	0.641676	-1.47665	1.09006	No power	-0.478134	0.6576	-1.79333	0.837066	No power	No change	no power	NO	PbGEM-300147	15	FALSE	4	2
PDX1	pyridoxine biosynthesis protein PDX1, putative	protein coding	PBANKA_1120200	PBANKA_112020	Dispensable	0.905151	0.0365605	0.441668	-0.846776	0.919897	Not reduced	-0.156509	0.369743	-0.895995	0.582976	Not reduced	No change	not reduced	NO	PbGEM-042878	5	FALSE	6	3
ALV7	inner membrane complex protein 1j, putative	protein coding	PBANKA_1120400	PBANKA_112040	Dispensable	0.975631	-0.052384	0.130072	-0.312527	0.207759	Not reduced	0.0443626	0.176005	-0.307648	0.396373	Not reduced	No change	NA	YES	PbGEM-099323	2	TRUE	5	8
N/A	conserved Plasmodium protein, unknown function	protein coding	PBANKA_1121000	PBANKA_112100	Dispensable	0.944333	-0.0338036	0.215185	-0.464174	0.396567	Not reduced	-0.248015	0.181839	-0.611693	0.115662	Not reduced	No change	no power	NO	PbGEM-099377	2	FALSE	5	15
N/A	radical SAM protein, putative	protein coding	PBANKA_1121100	PBANKA_112110	Dispensable	0.959059	0.178071	0.193415	-0.208758	0.5649	Not reduced	0.0208112	0.215296	-0.40978	0.451402	Not reduced	No change	no power	NO	PbGEM-246288	1	FALSE	4	50
N/A	vacuolar transporter chaperone, putative	protein coding	PBANKA_1121200	PBANKA_112120	Dispensable	1.00758	-0.230257	0.388414	-1.00708	0.54657	No power	-0.361361	0.278041	-0.917444	0.194721	Not reduced	No change	not reduced	NO	PbGEM-300363	4	TRUE	2	10
N/A	RNA methyltransferase, putative	protein coding	PBANKA_1121400	PBANKA_112140	Dispensable	0.901429	-0.0631739	0.201818	-0.466811	0.340463	Not reduced	-0.257904	0.268177	-0.794258	0.278449	Not reduced	No change	not reduced	YES	PbGEM-300411	4	FALSE	22	13
CS	chorismate synthase	protein coding	PBANKA_1121900	PBANKA_112190	Dispensable	0.848288	0.0545869	0.731871	-1.40915	1.51833	No power	0.302067	0.731163	-1.16026	1.76439	No power	No change	not reduced	YES	PbGEM-043101	1	FALSE	4	10
PlasMei2	MEI2-like RNA-binding protein, putative	protein coding	PBANKA_1122300	PBANKA_112230	Dispensable	1.04737	-0.892568	0.284832	-1.46223	-0.322904	No power	-0.914925	0.223487	-1.3619	-0.467951	No power	No change	no power	NO	PbGEM-300555	3	FALSE	14	4
SOD2	superoxide dismutase [Fe], putative	protein coding	PBANKA_1122400	PBANKA_112240	Dispensable	1.00098	0.159518	0.458274	-0.75703	1.07607	Not reduced	0.0479116	0.501436	-0.954959	1.05078	Not reduced	No change	not reduced	NO	PbGEM-043181	3	FALSE	11	20
SMS1	sphingomyelin synthase 1, putative	protein coding	PBANKA_1123900	PBANKA_112390	Dispensable	1.00573	-0.280517	0.213787	-0.70809	0.147057	Not reduced	-0.323794	0.216313	-0.756421	0.108833	Not reduced	No change	not reduced	NO	PbGEM-247136	9	FALSE	NA	28
N/A	conserved protein, unknown function	protein coding	PBANKA_1124600	PBANKA_112460	Slow	0.836881	1.02579	0.66346	-0.30113	2.35271	Not reduced	-0.760656	0.853378	-2.46741	0.946101	No power	No change	reduced	NO	PbGEM-300779	15	FALSE	23	13
N/A	conserved Plasmodium protein, unknown function	protein coding	PBANKA_1124700	PBANKA_112470	Dispensable	1.01216	0.456267	0.255945	-0.0556224	0.968157	Not reduced	0.384854	0.287274	-0.189694	0.959402	Not reduced	No change	no power	NO	PbGEM-099647	4	FALSE	23	15
FabB/FabF	3-oxoacyl-acyl-carrier protein synthase, putative	protein coding	PBANKA_1125100	PBANKA_112510	Dispensable	1.07555	0.648881	0.177863	0.293155	1.00461	Not reduced	0.452874	0.188174	0.076525	0.829223	Not reduced	No change	not reduced	NO	PbGEM-043599	5	FALSE	NA	14
FabB/FabF	3-oxoacyl-acyl-carrier protein synthase, putative	protein coding	PBANKA_1125100	PBANKA_112510	Dispensable	1.07555	0.648881	0.177863	0.293155	1.00461	Not reduced	0.452874	0.188174	0.076525	0.829223	Not reduced	No change	not reduced	NO	PbGEM-043599	5	FALSE	NA	14
N/A	conserved Plasmodium protein, unknown function	protein coding	PBANKA_1125300	PBANKA_112530	Dispensable	0.978277	0.337823	0.17497	-0.0121167	0.687763	Not reduced	0.641899	0.462111	-0.282322	1.56612	Not reduced	No change	no power	NO	PbGEM-043631	7	TRUE	1	47
DJ1	protein DJ-1, putative	protein coding	PBANKA_1126200	PBANKA_112620	Dispensable	0.9281	-0.0502946	0.155548	-0.361391	0.260802	Not reduced	-0.192368	0.255062	-0.702492	0.317756	Not reduced	No change	not reduced	NO	PbGEM-043765	7	FALSE	9	28
N/A	6-pyruvoyltetrahydropterin synthase, putative	protein coding	PBANKA_1126700	PBANKA_112670	Dispensable	0.924397	0.428011	0.418148	-0.408285	1.26431	Not reduced	1.38617	0.855311	-0.324452	3.09679	Not reduced	No change	no power	NO	PbGEM-342636	5	TRUE	9	1
PK4	eukaryotic translation initiation factor 2-alpha kinase	protein coding	PBANKA_1126900	PBANKA_112690	Slow	0.815454	-2.25114	0.330227	-2.91159	-1.59068	Reduced	0.233845	0.216387	-0.19893	0.666619	Not reduced	lossOfMales	no power	NO	PbGEM-099789	1	FALSE	NA	17
N/A	protease, putative	protein coding	PBANKA_1127100	PBANKA_112710	Dispensable	1.03421	0.259504	0.240316	-0.221127	0.740136	Not reduced	0.186219	0.207197	-0.228175	0.600612	Not reduced	No change	not reduced	NO	PbGEM-043881	9	FALSE	20	22
N/A	DnaJ protein, putative	protein coding	PBANKA_1127800	PBANKA_112780	Slow	0.898211	-1.95794	0.933023	-3.82399	-0.0918944	No power	-0.583816	0.659456	-1.90273	0.735095	No power	No change	reduced	NO	PbGEM-248353	15	FALSE	22	28
PL	phospholipase	protein coding	PBANKA_1128100	PBANKA_112810	Dispensable	0.972285	-0.120055	0.174382	-0.46882	0.22871	Not reduced	-0.176529	0.185185	-0.546899	0.19384	Not reduced	No change	not reduced	NO	PbGEM-099883	3	FALSE	4	9
N/A	alpha/beta hydrolase, putative	protein coding	PBANKA_1128900	PBANKA_112890	Dispensable	1.00728	0.139647	0.285035	-0.430422	0.709716	Not reduced	0.260328	0.323399	-0.386471	0.907127	Not reduced	No change	not reduced	NO	PbGEM-301306	8	FALSE	NA	39
PSOP6	secreted ookinete protein, putative	protein coding	PBANKA_1129000	PBANKA_112900	Dispensable	1.04842	-0.426419	0.225847	-0.878113	0.0252743	Not reduced	-0.373418	0.246502	-0.866423	0.119587	Not reduced	No change	not reduced	YES	PbGEM-248759	6	FALSE	15	7
N/A	conserved Plasmodium protein, unknown function	protein coding	PBANKA_1129200	PBANKA_112920	Dispensable	1.01814	-3.04427	0.180033	-3.40434	-2.68421	Reduced	-3.50862	0.176183	-3.86099	-3.15626	Reduced	lossOfBoth	no power	NO	PbGEM-335547	4	TRUE	16	21
N/A	tetratricopeptide repeat protein, putative	protein coding	PBANKA_1129800	PBANKA_112980	Dispensable	1.07489	0.0282182	0.187615	-0.347013	0.403449	Not reduced	-0.265323	0.196478	-0.658278	0.127633	Not reduced	No change	not reduced	NO	PbGEM-044263	8	FALSE	5	23
PP5	serine/threonine protein phosphatase 5	protein coding	PBANKA_1131900	PBANKA_113190	Dispensable	0.927028	-0.0301162	0.276301	-0.582719	0.522486	Not reduced	-1.35164	0.24957	-1.85078	-0.852497	No power	No change	no power	NO	PbGEM-301794	1	TRUE	NA	44
N/A	conserved Plasmodium protein, unknown function	protein coding	PBANKA_1132300	PBANKA_113230	Dispensable	0.950404	0.286287	0.174557	-0.0628267	0.6354	Not reduced	0.608629	0.296198	0.0162329	1.20102	Not reduced	No change	no power	YES	PbGEM-100268	4	TRUE	5	15
N/A	conserved Plasmodium protein, unknown function	protein coding	PBANKA_1132400	PBANKA_113240	Dispensable	1.07087	0.180168	0.104982	-0.029796	0.390131	Not reduced	0.166912	0.11301	-0.0591089	0.392933	Not reduced	No change	not reduced	NO	PbGEM-335691	3	FALSE	14	18
N/A	conserved Plasmodium protein, unknown function	protein coding	PBANKA_1132800	PBANKA_113280	Dispensable	1.00004	0.428161	0.260873	-0.0935855	0.949907	Not reduced	0.186991	0.185948	-0.184904	0.558887	Not reduced	No change	reduced	NO	PbGEM-335707	6	FALSE	14	56
EF-1alpha	elongation factor 1-alpha	protein coding	PBANKA_1133400	PBANKA_113340	Slow	0.849942	-0.071744	0.134813	-0.341369	0.197881	Not reduced	-0.252975	0.14778	-0.548535	0.0425847	Not reduced	No change	not reduced	NO	PbGEM-245543	3	FALSE	NA	26
N/A	DNA helicase, putative	protein coding	PBANKA_1133800	PBANKA_113380	Dispensable	0.986351	0.334809	0.130804	0.0732014	0.596417	Not reduced	-0.049957	0.134155	-0.318267	0.218353	Not reduced	No change	not reduced	NO	PbGEM-245693	7	FALSE	3	54
N/A	pyrroline-5-carboxylate reductase, putative	protein coding	PBANKA_1134200	PBANKA_113420	Dispensable	0.943403	0.332626	0.351958	-0.371289	1.03654	Not reduced	-0.0108637	0.37079	-0.752444	0.730717	Not reduced	No change	not reduced	NO	PbGEM-342684	4	FALSE	21	43
N/A	zinc finger protein, putative	protein coding	PBANKA_1134900	PBANKA_113490	Essential	0.0330307	-0.106834	0.166455	-0.439745	0.226076	Not reduced	0.152246	0.156523	-0.1608	0.465292	Not reduced	No change	NA	YES	PbGEM-535875	1	FALSE	5	8
HMGB4	high mobility group protein B4, putative	protein coding	PBANKA_1135500	PBANKA_113550	Dispensable	0.883507	0.00817519	0.203214	-0.398252	0.414603	Not reduced	-0.11484	0.175388	-0.465615	0.235935	Not reduced	No change	no power	NO	PbGEM-246246	7	FALSE	1	39
N/A	conserved Plasmodium protein, unknown function	protein coding	PBANKA_1135900	PBANKA_113590	Dispensable	0.99914	-0.105782	0.234004	-0.573791	0.362226	Not reduced	-0.0576899	0.228277	-0.514244	0.398864	Not reduced	No change	not reduced	NO	PbGEM-335779	6	FALSE	22	30
N/A	conserved Plasmodium protein, unknown function	protein coding	PBANKA_1137400	PBANKA_113740	Dispensable	0.957011	-0.133892	0.21878	-0.571451	0.303667	Not reduced	0.202187	0.345348	-0.48851	0.892883	Not reduced	No change	no power	YES	PbGEM-100629	5	TRUE	15	15
14-3-3II	14-3-3 protein, putative	protein coding	PBANKA_1138100	PBANKA_113810	Dispensable	1.0368	0.705201	0.273004	0.159194	1.25121	Not reduced	0.898359	0.334951	0.228456	1.56826	Not reduced	No change	not reduced	NO	PbGEM-247030	8	FALSE	11	23
N/A	conserved protein, unknown function	protein coding	PBANKA_1138600	PBANKA_113860	Dispensable	0.994683	0.528739	0.319274	-0.109809	1.16729	Not reduced	0.300335	0.335654	-0.370972	0.971642	Not reduced	No change	no power	YES	PbGEM-247164	6	FALSE	5	7
N/A	conserved Plasmodium protein, unknown function	protein coding	PBANKA_1138700	PBANKA_113870	Dispensable	0.85976	-0.192453	0.42016	-1.03277	0.647866	No power	-0.17773	0.409677	-0.997085	0.641625	Not reduced	No change	not reduced	NO	PbGEM-335859	4	FALSE	2	17
N/A	conserved Plasmodium protein, unknown function	protein coding	PBANKA_1138900	PBANKA_113890	Dispensable	0.932428	0.0844644	0.122827	-0.16119	0.330118	Not reduced	0.153974	0.173715	-0.193456	0.501405	Not reduced	No change	no power	NO	PbGEM-045551	2	TRUE	5	8
CCR4-2	CCR4 domain-containing protein 2, putative	protein coding	PBANKA_1139500	PBANKA_113950	Dispensable	0.934728	0.0292031	0.0946581	-0.160113	0.218519	Not reduced	-0.163615	0.110242	-0.384098	0.0568688	Not reduced	No change	not reduced	NO	PbGEM-247352	3	FALSE	20	13
GEX1	nuclear fusion protein	protein coding	PBANKA_1139800	PBANKA_113980	Dispensable	0.938453	-0.533485	0.194998	-0.923481	-0.143489	Not reduced	-0.470272	0.261764	-0.993799	0.0532554	Not reduced	No change	no power	NO	PbGEM-045681	4	TRUE	13	56
GCVT	aminomethyltransferase, mitochondrial	protein coding	PBANKA_1141300	PBANKA_114130	Dispensable	0.9157	0.231212	0.303568	-0.375924	0.838347	Not reduced	0.398045	0.264161	-0.130277	0.926367	Not reduced	No change	not reduced	NO	PbGEM-100931	6	FALSE	2	50
TOP6B	DNA topoisomerase 6 subunit B, putative	protein coding	PBANKA_1141400	PBANKA_114140	Dispensable	0.940433	-0.153995	0.212202	-0.578398	0.270408	Not reduced	-0.124452	0.135261	-0.394975	0.14607	Not reduced	No change	no power	NO	PbGEM-342756	5	FALSE	15	15
RHOP148	rhoptry protein RHOP148, putative	protein coding	PBANKA_1142300	PBANKA_114230	Slow	0.867315	0.187841	0.324011	-0.46018	0.835862	Not reduced	-0.298429	0.305711	-0.909851	0.312993	Not reduced	No change	not reduced	NO	PbGEM-335923	14	FALSE	16	41
N/A	CLAMP domain-containing protein, putative	protein coding	PBANKA_1143100	PBANKA_114310	Dispensable	1.0589	-0.657839	0.373367	-1.40457	0.088894	No power	-1.01528	0.387585	-1.79045	-0.240112	No power	No change	not reduced	NO	PbGEM-303098	9	FALSE	1	47
N/A	conserved Plasmodium protein, unknown function	protein coding	PBANKA_1143200	PBANKA_114320	Dispensable	1.00857	0.305603	0.158845	-0.0120868	0.623294	Not reduced	-0.0140844	0.164231	-0.342546	0.314377	Not reduced	No change	reduced	NO	PbGEM-335947	6	FALSE	3	31
N/A	NADH-cytochrome b5 reductase, putative	protein coding	PBANKA_1143400	PBANKA_114340	Dispensable	0.921653	0.0138104	0.212703	-0.411596	0.439217	Not reduced	-0.267752	0.211148	-0.690048	0.154543	Not reduced	No change	not reduced	YES	PbGEM-342764	7	FALSE	5	15
PSOP2	secreted ookinete protein, putative	protein coding	PBANKA_1143700	PBANKA_114370	Dispensable	0.960076	-0.0376858	0.26887	-0.575426	0.500055	Not reduced	0.0512459	0.251514	-0.451783	0.554275	Not reduced	No change	not reduced	NO	PbGEM-303170	5	FALSE	23	15
N/A	ribosomal protein L1, putative	protein coding	PBANKA_1144300	PBANKA_114430	Slow	0.553968	-1.80547	0.885654	-3.57678	-0.0341646	No power	-0.200174	0.544946	-1.29007	0.889719	No power	No change	no power	NO	PbGEM-335979	13	FALSE	14	2
N/A	conserved protein, unknown function	protein coding	PBANKA_1144800	PBANKA_114480	Dispensable	0.88898	-0.258884	0.194668	-0.64822	0.130451	Not reduced	-3.16229	0.591928	-4.34614	-1.97843	Reduced	lossOfFemales	reduced	NO	PbGEM-303314	7	TRUE	1	38
N/A	conserved protein, unknown function	protein coding	PBANKA_1145500	PBANKA_114550	Dispensable	0.915185	-0.183642	0.394457	-0.972556	0.605273	Not reduced	0.375525	0.2948	-0.214074	0.965124	Not reduced	No change	reduced	NO	PbGEM-336035	5	FALSE	21	17
MAHRP1b	membrane associated histidine-rich protein 1b	protein coding	PBANKA_1145900	PBANKA_114590	Dispensable	1.16045	-0.888842	0.105465	-1.09977	-0.677913	No power	-1.08084	0.0629567	-1.20675	-0.954926	No power	No change	not reduced	NO	PbGEM-456558	8	TRUE	8	42
MAHRP1b	membrane associated histidine-rich protein 1b	protein coding	PBANKA_1145900	PBANKA_114590	Dispensable	1.16045	-0.888842	0.105465	-1.09977	-0.677913	No power	-1.08084	0.0629567	-1.20675	-0.954926	No power	No change	not reduced	NO	PbGEM-456558	15	TRUE	8	42
N/A	Plasmodium exported protein, unknown function	protein coding	PBANKA_1200600	PBANKA_120060	Dispensable	0.914328	-0.439147	0.0703328	-0.579813	-0.298481	Not reduced	-0.728184	0.0667768	-0.861738	-0.59463	Not reduced	No change	not reduced	NO	PbGEM-303554	9	TRUE	NA	58
N/A	conserved Plasmodium protein, unknown function	protein coding	PBANKA_1201100	PBANKA_120110	Dispensable	0.955925	-0.0401307	0.185158	-0.410446	0.330184	Not reduced	-0.321294	0.189248	-0.69979	0.057202	Not reduced	No change	not reduced	NO	PbGEM-303650	5	FALSE	14	30
N/A	conserved Plasmodium protein, unknown function	protein coding	PBANKA_1201800	PBANKA_120180	Slow	0.778248	0.134493	0.397437	-0.660381	0.929367	Not reduced	0.110266	0.414802	-0.719338	0.93987	Not reduced	No change	not reduced	NO	PbGEM-303714	14	FALSE	5	6
N/A	dynein attachment factor-domain containing protein, putative	protein coding	PBANKA_1202300	PBANKA_120230	Dispensable	1.01708	-0.263466	0.320724	-0.904913	0.377982	Not reduced	-0.552258	0.326321	-1.2049	0.100385	No power	No change	no power	NO	PbGEM-303794	9	FALSE	1	63
N/A	E3 ubiquitin-protein ligase, putative	protein coding	PBANKA_1202600	PBANKA_120260	Dispensable	0.785888	0.463233	0.382445	-0.301657	1.22812	Not reduced	0.73966	0.329149	0.0813614	1.39796	Not reduced	No change	reduced	NO	PbGEM-336139	1	FALSE	5	5
N/A	conserved Plasmodium protein, unknown function	protein coding	PBANKA_1202900	PBANKA_120290	Dispensable	0.939598	0.0219011	0.109772	-0.197644	0.241446	Not reduced	0.167041	0.114347	-0.0616536	0.395736	Not reduced	No change	no power	NO	PbGEM-303882	3	FALSE	NA	61
N/A	conserved Plasmodium protein, unknown function	protein coding	PBANKA_1203600	PBANKA_120360	Dispensable	1.04837	0.288941	0.312818	-0.336695	0.914577	Not reduced	-0.0309263	0.292367	-0.61566	0.553808	Not reduced	No change	not reduced	NO	PbGEM-303986	9	FALSE	3	39
N/A	conserved Plasmodium protein, unknown function	protein coding	PBANKA_1203600	PBANKA_120360	Dispensable	1.04837	0.288941	0.312818	-0.336695	0.914577	Not reduced	-0.0309263	0.292367	-0.61566	0.553808	Not reduced	No change	not reduced	NO	PbGEM-303986	9	FALSE	3	39
UPF1	regulator of nonsense transcripts 1, putative	protein coding	PBANKA_1203700	PBANKA_120370	Dispensable	0.847575	0.472982	0.255683	-0.0383841	0.984349	Not reduced	0.543064	0.298259	-0.053454	1.13958	Not reduced	No change	not reduced	NO	PbGEM-536075	2	FALSE	8	31
N/A	conserved Plasmodium protein, unknown function	protein coding	PBANKA_1204000	PBANKA_120400	Dispensable	0.842298	0.101772	0.286875	-0.471978	0.675523	Not reduced	-0.228419	0.324057	-0.876532	0.419694	Not reduced	No change	not reduced	NO	PbGEM-336155	2	FALSE	NA	11
IMP4	IMP1-like protein, putative	protein coding	PBANKA_1204200	PBANKA_120420	Dispensable	0.88212	-0.120412	0.206601	-0.533614	0.29279	Not reduced	-0.385841	0.24262	-0.87108	0.0993982	Not reduced	No change	no power	NO	PbGEM-536083	2	FALSE	1	56
TMEM147	transmembrane protein 147, putative	protein coding	PBANKA_1205200	PBANKA_120520	Dispensable	1.01729	-0.0853401	0.187038	-0.459417	0.288736	Not reduced	-0.112374	0.249424	-0.611222	0.386474	Not reduced	No change	not reduced	NO	PbGEM-336187	9	FALSE	5	6
N/A	roadblock/LC7 domain-containing protein, putative	protein coding	PBANKA_1205300	PBANKA_120530	Dispensable	0.938221	-0.00801279	0.303411	-0.614834	0.598809	Not reduced	0.1909	0.289462	-0.388024	0.769823	Not reduced	No change	reduced	NO	PbGEM-047172	9	FALSE	1	48
N/A	rho GTPase-activating protein, putative	protein coding	PBANKA_1205400	PBANKA_120540	Dispensable	0.882653	0.295968	0.242427	-0.188885	0.780822	Not reduced	0.0885902	0.250093	-0.411596	0.588777	Not reduced	No change	not reduced	NO	PbGEM-304306	4	FALSE	1	53
N/A	conserved Plasmodium protein, unknown function	protein coding	PBANKA_1205700	PBANKA_120570	Dispensable	1.02781	-0.165814	0.176776	-0.519366	0.187739	Not reduced	-0.327677	0.14977	-0.627217	-0.0281368	Not reduced	No change	not reduced	NO	PbGEM-304362	5	FALSE	NA	28
N/A	zinc finger (CCCH type) protein, putative	protein coding	PBANKA_1206800	PBANKA_120680	Dispensable	1.0203	-0.0943467	0.129013	-0.352373	0.16368	Not reduced	-0.154372	0.131658	-0.417689	0.108945	Not reduced	No change	not reduced	NO	PbGEM-336235	7	FALSE	7	40
N/A	Plasmodium exported protein, unknown function	protein coding	PBANKA_1207100	PBANKA_120710	Dispensable	0.979824	-0.055583	0.129056	-0.313695	0.202529	Not reduced	0.0998128	0.12259	-0.145368	0.344993	Not reduced	No change	not reduced	NO	PbGEM-336251	5	FALSE	NA	3
N/A	conserved Plasmodium protein, unknown function	protein coding	PBANKA_1207400	PBANKA_120740	Dispensable	1.01779	0.100023	0.176655	-0.253287	0.453333	Not reduced	-0.446408	0.225785	-0.897978	0.00516126	Not reduced	No change	not reduced	NO	PbGEM-336259	7	FALSE	13	24
ZNF2	zinc finger protein, putative	protein coding	PBANKA_1207700	PBANKA_120770	Dispensable	0.971929	-0.274465	0.275331	-0.825128	0.276197	Not reduced	-0.394458	0.303514	-1.00149	0.21257	No power	No change	reduced	NO	PbGEM-304586	9	FALSE	7	50
N/A	metalloprotease, putative	protein coding	PBANKA_1207800	PBANKA_120780	Dispensable	1.0154	0.215506	0.0685441	0.0784182	0.352595	Not reduced	0.13177	0.070301	-0.00883196	0.272372	Not reduced	No change	not reduced	NO	PbGEM-304602	9	TRUE	2	3
PPM10	protein phosphatase PPM10, putative	protein coding	PBANKA_1207900	PBANKA_120790	Dispensable	1.0182	0.0745412	0.159798	-0.245055	0.394138	Not reduced	0.213866	0.422883	-0.6319	1.05963	Not reduced	No change	not reduced	NO	PbGEM-304618	7	TRUE	NA	58
N/A	tubulin--tyrosine ligase, putative	protein coding	PBANKA_1208000	PBANKA_120800	Dispensable	0.977078	-0.509924	0.303713	-1.11735	0.0975018	No power	-0.258729	0.23753	-0.733788	0.21633	Not reduced	No change	no power	NO	PbGEM-101938	5	FALSE	18	24
N/A	PI31 domain-containing protein, putative	protein coding	PBANKA_1208500	PBANKA_120850	Slow	0.791613	-2.07966	1.11487	-4.3094	0.150076	No power	-0.51696	0.725759	-1.96848	0.934557	No power	No change	no power	NO	PbGEM-304722	14	FALSE	4	37
N/A	heptatricopeptide repeat-containing protein, putative	protein coding	PBANKA_1210000	PBANKA_121000	Dispensable	1.0297	-0.253783	0.300637	-0.855057	0.347491	Not reduced	-0.162409	0.228702	-0.619812	0.294994	Not reduced	No change	not reduced	NO	PbGEM-304850	8	FALSE	2	50
RAD23	DNA repair protein RAD23, putative	protein coding	PBANKA_1210100	PBANKA_121010	Slow	0.82245	-0.0653704	0.281942	-0.629254	0.498513	Not reduced	-0.389823	0.311728	-1.01328	0.233634	No power	No change	not reduced	NO	PbGEM-246270	14	FALSE	6	42
N/A	RING zinc finger protein, putative	protein coding	PBANKA_1210400	PBANKA_121040	Dispensable	1.03328	-0.768606	0.153717	-1.07604	-0.461171	No power	-0.622685	0.148494	-0.919673	-0.325697	Not reduced	No change	no power	NO	PbGEM-342804	5	FALSE	20	53
RA	rhoptry associated adhesin, putative	protein coding	PBANKA_1210600	PBANKA_121060	Dispensable	0.917166	-0.583561	0.374098	-1.33176	0.164635	No power	-0.292324	0.364098	-1.02052	0.435871	No power	No change	not reduced	NO	PbGEM-304938	7	FALSE	3	12
N/A	phosphoglucomutase, putative	protein coding	PBANKA_1210900	PBANKA_121090	Dispensable	0.992168	-0.816513	0.15058	-1.11767	-0.515353	No power	-0.275624	0.13443	-0.544484	-0.00676344	Not reduced	No change	not reduced	NO	PbGEM-336347	5	FALSE	18	30
N/A	zinc finger protein, putative	protein coding	PBANKA_1211400	PBANKA_121140	Dispensable	1.0048	-0.200954	0.278637	-0.758227	0.35632	Not reduced	-0.187647	0.337934	-0.863515	0.48822	Not reduced	No change	not reduced	NO	PbGEM-336355	5	FALSE	18	13
N/A	conserved Plasmodium protein, unknown function	protein coding	PBANKA_1211800	PBANKA_121180	Dispensable	0.997735	-0.283871	0.241253	-0.766378	0.198635	Not reduced	-0.0751244	0.245403	-0.565931	0.415682	Not reduced	No change	not reduced	NO	PbGEM-336371	3	FALSE	NA	62
N/A	conserved Plasmodium protein, unknown function	protein coding	PBANKA_1212200	PBANKA_121220	Slow	0.659328	0.652689	0.356775	-0.0608609	1.36624	Not reduced	0.793326	0.364798	0.0637289	1.52292	Not reduced	No change	not reduced	NO	PbGEM-305242	13	FALSE	2	11
FS	GDP-L-fucose synthase, putative	protein coding	PBANKA_1212400	PBANKA_121240	Dispensable	0.964033	-0.515891	0.297811	-1.11151	0.0797308	No power	-0.738977	0.306962	-1.3529	-0.125054	No power	No change	not reduced	NO	PbGEM-247010	7	FALSE	NA	14
HAP2	male gamete fusion factor HAP2	protein coding	PBANKA_1212600	PBANKA_121260	Dispensable	1.01121	-0.927458	0.296713	-1.52088	-0.334033	No power	-1.26833	0.32031	-1.90895	-0.627712	No power	No change	no power	NO	PbGEM-102303	3	TRUE	3	55
N/A	conserved Plasmodium protein, unknown function	protein coding	PBANKA_1213200	PBANKA_121320	Dispensable	0.84774	0.188988	0.120602	-0.0522162	0.430193	Not reduced	-0.0846071	0.132297	-0.349201	0.179987	Not reduced	No change	no power	NO	PbGEM-336427	3	FALSE	1	47
N/A	FAD synthetase, putative	protein coding	PBANKA_1213400	PBANKA_121340	Dispensable	0.978073	-0.274395	0.292275	-0.858945	0.310154	Not reduced	0.200983	0.292861	-0.38474	0.786706	Not reduced	No change	no power	NO	PbGEM-048328	5	FALSE	NA	53
METAP1b	methionine aminopeptidase 1b, putative	protein coding	PBANKA_1213700	PBANKA_121370	Dispensable	0.961244	-0.222855	0.158019	-0.538894	0.0931836	Not reduced	0.113764	0.156795	-0.199825	0.427354	Not reduced	No change	not reduced	NO	PbGEM-048376	3	FALSE	16	3
N/A	conserved Plasmodium protein, unknown function	protein coding	PBANKA_1214400	PBANKA_121440	Dispensable	0.984755	0.405314	0.279902	-0.154491	0.965118	Not reduced	0.173432	0.300299	-0.427166	0.77403	Not reduced	No change	no power	YES	PbGEM-336467	6	FALSE	15	23
N/A	conserved Plasmodium protein, unknown function	protein coding	PBANKA_1214700	PBANKA_121470	Dispensable	0.862617	-0.610053	0.0879464	-0.785945	-0.43416	Not reduced	-2.26136	0.49254	-3.24644	-1.27628	Reduced	lossOfFemales	reduced	NO	PbGEM-336483	2	TRUE	NA	30
N/A	conserved Plasmodium protein, unknown function	protein coding	PBANKA_1215900	PBANKA_121590	Dispensable	1.02332	0.425471	0.336443	-0.247415	1.09836	Not reduced	0.293607	0.357811	-0.422015	1.00923	Not reduced	No change	not reduced	NO	PbGEM-336523	4	FALSE	1	54
N/A	conserved Plasmodium protein, unknown function	protein coding	PBANKA_1216300	PBANKA_121630	Dispensable	1.02856	-0.310224	0.212497	-0.735218	0.11477	Not reduced	-0.43616	0.243215	-0.92259	0.0502707	Not reduced	No change	reduced	NO	PbGEM-336539	3	FALSE	20	23
N/A	conserved Plasmodium protein, unknown function	protein coding	PBANKA_1216800	PBANKA_121680	Dispensable	1.01515	-0.148239	0.196014	-0.540267	0.243788	Not reduced	-0.0783806	0.13703	-0.352442	0.19568	Not reduced	No change	no power	NO	PbGEM-305842	5	FALSE	8	37
DDX42	ATP-dependent RNA helicase DDX42, putative	protein coding	PBANKA_1216900	PBANKA_121690	Dispensable	0.979337	-0.250286	0.0993809	-0.449048	-0.0515245	Not reduced	-0.305982	0.099599	-0.50518	-0.106784	Not reduced	No change	not reduced	YES	PbGEM-248306	7	FALSE	2	50
pPK1	pseudo protein kinase 1, putative	protein coding	PBANKA_1217100	PBANKA_121710	Slow	0.853846	1.10454	0.669861	-0.235183	2.44426	Not reduced	1.46671	0.700023	0.066661	2.86675	Not reduced	No change	NA	NO	PbGEM-336571	14	FALSE	3	29
DOZI	ATP-dependent RNA helicase DDX6	protein coding	PBANKA_1217700	PBANKA_121770	Dispensable	0.915077	-1.49391	0.117126	-1.72816	-1.25966	Reduced	-2.26231	0.272198	-2.80671	-1.71792	Reduced	lossOfBoth	reduced	NO	PbGEM-305946	3	TRUE	13	30
N/A	nicotinamidase, putative	protein coding	PBANKA_1218000	PBANKA_121800	Dispensable	1.00194	-0.0116425	0.253374	-0.518391	0.495106	Not reduced	-0.172093	0.270362	-0.712818	0.368631	Not reduced	No change	not reduced	NO	PbGEM-048959	6	FALSE	5	5
Cap380	oocyst capsule protein Cap380	protein coding	PBANKA_1218100	PBANKA_121810	Dispensable	0.901621	-0.189602	0.182821	-0.555245	0.176041	Not reduced	-0.0312915	0.185032	-0.401355	0.338772	Not reduced	No change	no power	NO	PbGEM-336595	2	FALSE	9	17
N/A	CPW-WPC family protein	protein coding	PBANKA_1218300	PBANKA_121830	Dispensable	1.02567	-0.0741986	0.337958	-0.750115	0.601718	Not reduced	-0.106987	0.270471	-0.647928	0.433954	Not reduced	No change	not reduced	NO	PbGEM-248816	8	FALSE	5	8
N/A	cg1 protein, putative	protein coding	PBANKA_1219600	PBANKA_121960	Dispensable	1.01561	-0.309026	0.18813	-0.685286	0.0672336	Not reduced	0.288812	0.181574	-0.0743355	0.651959	Not reduced	No change	not reduced	NO	PbGEM-336643	4	FALSE	2	36
GLP3	glutaredoxin-like protein	protein coding	PBANKA_1219700	PBANKA_121970	Dispensable	1.05437	-0.103571	0.125604	-0.354779	0.147636	Not reduced	-0.237017	0.137975	-0.512968	0.0389331	Not reduced	No change	not reduced	NO	PbGEM-249381	3	FALSE	NA	30
PARE	prodrug activation and resistance esterase, putative	protein coding	PBANKA_1220300	PBANKA_122030	Dispensable	1.09419	0.453566	0.123543	0.20648	0.700652	Not reduced	0.328295	0.133451	0.0613923	0.595198	Not reduced	No change	not reduced	NO	PbGEM-102772	3	FALSE	NA	26
N/A	conserved protein, unknown function	protein coding	PBANKA_1220900	PBANKA_122090	Dispensable	0.834266	0.286884	0.316419	-0.345953	0.919721	Not reduced	0.0749626	0.350416	-0.62587	0.775795	Not reduced	No change	not reduced	NO	PbGEM-336675	4	FALSE	NA	2
RAD14	DNA repair protein RAD14, putative	protein coding	PBANKA_1221000	PBANKA_122100	Dispensable	1.0351	0.0699182	0.153007	-0.236096	0.375933	Not reduced	0.073388	0.155606	-0.237825	0.384601	Not reduced	No change	not reduced	NO	PbGEM-049404	6	TRUE	9	59
SAP18	histone deacetylase complex subunit SAP18, putative	protein coding	PBANKA_1222000	PBANKA_122200	Slow	0.78785	-1.94136	1.72851	-5.39837	1.51566	No power	0.0669215	0.916404	-1.76589	1.89973	No power	No change	reduced	NO	PbGEM-306506	14	FALSE	14	35
SEC28	coatomer subunit epsilon, putative	protein coding	PBANKA_1222300	PBANKA_122230	Dispensable	0.903903	0.0487314	0.0780809	-0.10743	0.204893	Not reduced	-0.286423	0.0823784	-0.45118	-0.121666	Not reduced	No change	no power	NO	PbGEM-250360	1	FALSE	12	28
N/A	conserved Plasmodium protein, unknown function	protein coding	PBANKA_1223000	PBANKA_122300	Dispensable	0.991852	-0.372281	0.121301	-0.614883	-0.129678	Not reduced	-0.915865	0.125381	-1.16663	-0.665104	No power	No change	not reduced	NO	PbGEM-306626	8	TRUE	19	17
COQ10	coenzyme Q-binding protein COQ10 homolog, mitochondrial, putative	protein coding	PBANKA_1223200	PBANKA_122320	Slow	0.576171	-0.214116	0.452288	-1.11869	0.690459	No power	-0.356966	0.516544	-1.39005	0.676123	No power	No change	reduced	NO	PbGEM-536243	11	FALSE	12	5
N/A	kinesin-like protein, putative	protein coding	PBANKA_1224100	PBANKA_122410	Slow	0.754419	0.522977	0.345253	-0.167529	1.21348	Not reduced	0.304289	0.381886	-0.459482	1.06806	Not reduced	No change	no power	NO	PbGEM-306778	13	FALSE	4	53
N/A	conserved protein, unknown function	protein coding	PBANKA_1224800	PBANKA_122480	Essential	0.353703	-0.499358	0.272318	-1.04399	0.0452777	No power	-0.480561	0.199506	-0.879573	-0.0815493	Not reduced	No change	not reduced	NO	PbGEM-536307	1	FALSE	12	61
N/A	conserved Plasmodium protein, unknown function	protein coding	PBANKA_1225100	PBANKA_122510	Dispensable	0.902143	0.0021378	0.199966	-0.397794	0.402069	Not reduced	0.266429	0.200191	-0.133953	0.666812	Not reduced	No change	NA	NO	PbGEM-336811	3	FALSE	3	30
N/A	N-acetyltransferase, GNAT family, putative	protein coding	PBANKA_1225200	PBANKA_122520	Dispensable	0.960852	0.0774867	0.267732	-0.457977	0.61295	Not reduced	-0.0254416	0.210147	-0.445735	0.394852	Not reduced	No change	not reduced	NO	PbGEM-342900	9	FALSE	NA	50
GAMER	gamete release protein	protein coding	PBANKA_1225400	PBANKA_122540	Dispensable	0.985132	-0.34566	0.0812235	-0.508107	-0.183213	Not reduced	-0.652561	0.11816	-0.888881	-0.416241	Not reduced	No change	NA	NO	PbGEM-050063	6	TRUE	NA	11
N/A	conserved protein, unknown function	protein coding	PBANKA_1225500	PBANKA_122550	Dispensable	0.984485	0.246004	0.216616	-0.187228	0.679236	Not reduced	0.765059	0.430253	-0.0954478	1.62557	Not reduced	No change	no power	YES	PbGEM-050079	4	TRUE	5	8
N/A	alpha/beta hydrolase, putative	protein coding	PBANKA_1225600	PBANKA_122560	Dispensable	1.0252	0.224949	0.33607	-0.447191	0.897088	Not reduced	-0.134044	0.310786	-0.755615	0.487527	Not reduced	No change	not reduced	YES	PbGEM-121250	8	FALSE	NA	4
N/A	AAA family ATPase, putative	protein coding	PBANKA_1226700	PBANKA_122670	Slow	0.504087	-0.377586	0.175189	-0.727965	-0.0272067	Not reduced	-0.351612	0.173489	-0.69859	-0.00463429	Not reduced	No change	no power	NO	PbGEM-265652	10	FALSE	20	36
RAD54	DNA repair and recombination protein RAD54, putative	protein coding	PBANKA_1226800	PBANKA_122680	Slow	0.782098	-0.203389	0.18451	-0.572409	0.16563	Not reduced	-0.104545	0.201073	-0.506691	0.297601	Not reduced	No change	no power	NO	PbGEM-307226	3	FALSE	11	14
N/A	conserved Plasmodium protein, unknown function	protein coding	PBANKA_1227500	PBANKA_122750	Dispensable	1.02617	-0.18867	0.331769	-0.852208	0.474868	Not reduced	0.143099	0.337735	-0.532372	0.818569	Not reduced	No change	not reduced	YES	PbGEM-307282	8	FALSE	11	16
GDH3	glutamate dehydrogenase, putative	protein coding	PBANKA_1228200	PBANKA_122820	Dispensable	0.960633	-0.0708143	0.378026	-0.826866	0.685238	Not reduced	-0.46379	0.412104	-1.288	0.360417	No power	No change	NA	NO	PbGEM-538891	1	FALSE	15	13
N/A	mannose-6-phosphate isomerase, putative	protein coding	PBANKA_1228400	PBANKA_122840	Slow	0.611255	0.119778	0.781634	-1.44349	1.68304	No power	-1.56314	1.21169	-3.98651	0.860233	No power	No change	not reduced	NO	PbGEM-103204	12	FALSE	7	59
N/A	conserved Plasmodium protein, unknown function	protein coding	PBANKA_1229600	PBANKA_122960	Slow	0.784905	-0.107085	0.247676	-0.602438	0.388267	Not reduced	-0.326538	0.257292	-0.841121	0.188045	Not reduced	No change	not reduced	NO	PbGEM-307522	14	FALSE	1	36
N/A	conserved protein, unknown function	protein coding	PBANKA_1229900	PBANKA_122990	Dispensable	1.03082	-0.130169	0.386509	-0.903188	0.642849	Not reduced	-0.516596	0.511007	-1.53861	0.505419	No power	No change	no power	YES	PbGEM-050692	8	FALSE	5	7
N/A	zinc finger protein, putative	protein coding	PBANKA_1230300	PBANKA_123030	Dispensable	0.900357	0.213489	0.189709	-0.16593	0.592908	Not reduced	0.0989527	0.192889	-0.286824	0.48473	Not reduced	No change	not reduced	NO	PbGEM-336947	1	FALSE	17	43
N/A	protein phosphatase, putative	protein coding	PBANKA_1230700	PBANKA_123070	Dispensable	0.889692	0.0226504	0.205793	-0.388936	0.434237	Not reduced	-0.149445	0.173183	-0.49581	0.196921	Not reduced	No change	no power	NO	PbGEM-336963	2	FALSE	7	41
N/A	ubiquitin carboxyl-terminal hydrolase 2, putative	protein coding	PBANKA_1231500	PBANKA_123150	Slow	0.828732	-1.69749	1.1124	-3.92228	0.527299	No power	-0.180313	0.765396	-1.7111	1.35048	No power	No change	no power	NO	PbGEM-050934	14	FALSE	NA	2
AP2-O2	AP2 domain transcription factor AP2-O2	protein coding	PBANKA_1231600	PBANKA_123160	Dispensable	0.840019	0.379462	0.287262	-0.195062	0.953986	Not reduced	-1.91313	0.480803	-2.87473	-0.951523	No power	No change	reduced	NO	PbGEM-337003	1	FALSE	9	35
N/A	conserved Plasmodium protein, unknown function	protein coding	PBANKA_1232000	PBANKA_123200	Dispensable	1.08191	-0.000271115	0.223323	-0.446916	0.446374	Not reduced	-0.319712	0.237745	-0.795202	0.155778	Not reduced	No change	not reduced	NO	PbGEM-337019	9	FALSE	11	22
N/A	UTP--glucose-1-phosphate uridylyltransferase, putative	protein coding	PBANKA_1232300	PBANKA_123230	Dispensable	0.979257	-0.189266	0.167108	-0.523483	0.14495	Not reduced	-0.279488	0.134017	-0.547523	-0.0114534	Not reduced	No change	no power	NO	PbGEM-051034	5	FALSE	19	24
CPbeta	F-actin-capping protein subunit beta	protein coding	PBANKA_1232400	PBANKA_123240	Dispensable	1.01163	-0.45853	0.206223	-0.870976	-0.0460837	Not reduced	-0.74278	0.2122	-1.16718	-0.318379	No power	No change	reduced	NO	PbGEM-307922	8	FALSE	13	31
N/A	NOSIP domain-containing protein, putative	protein coding	PBANKA_1232800	PBANKA_123280	Dispensable	1.04416	0.100391	0.347111	-0.593832	0.794614	Not reduced	0.539275	0.325171	-0.111068	1.18962	Not reduced	No change	not reduced	NO	PbGEM-337027	4	FALSE	NA	28
WDR26	WD repeat-containing protein 26, putative	protein coding	PBANKA_1233400	PBANKA_123340	Dispensable	1.04318	-0.0968131	0.336451	-0.769715	0.576088	Not reduced	0.325121	0.249039	-0.172956	0.823199	Not reduced	No change	reduced	NO	PbGEM-308114	9	FALSE	3	54
PSOP13	secreted ookinete protein, putative	protein coding	PBANKA_1233600	PBANKA_123360	Dispensable	0.977868	-0.34292	0.197525	-0.73797	0.0521295	Not reduced	-0.131818	0.205942	-0.543701	0.280065	Not reduced	No change	not reduced	YES	PbGEM-051214	6	FALSE	15	8
CCR4-1	CCR4 domain-containing protein 1, putative	protein coding	PBANKA_1234300	PBANKA_123430	Dispensable	0.883522	0.403004	0.0979906	0.207023	0.598985	Not reduced	0.0465904	0.104044	-0.161497	0.254677	Not reduced	No change	not reduced	NO	PbGEM-337083	2	FALSE	7	44
PPM9	protein phosphatase PPM9	protein coding	PBANKA_1234900	PBANKA_123490	Dispensable	1.00042	-0.26892	0.313599	-0.896119	0.358279	Not reduced	-0.306877	0.185274	-0.677425	0.0636716	Not reduced	No change	not reduced	NO	PbGEM-261356	7	FALSE	11	37
SAHH	adenosylhomocysteinase, putative	protein coding	PBANKA_1235600	PBANKA_123560	Slow	0.778007	-1.37757	0.136766	-1.6511	-1.10404	Reduced	-0.494897	0.104769	-0.704436	-0.285359	Not reduced	lossOfMales	reduced	NO	PbGEM-308410	1	TRUE	10	42
N/A	zinc finger protein, putative	protein coding	PBANKA_1235900	PBANKA_123590	Slow	0.740874	-1.64439	0.239182	-2.12275	-1.16602	Reduced	-0.919503	0.221344	-1.36219	-0.476815	No power	lossOfMales	reduced	NO	PbGEM-337115	3	TRUE	NA	18
N/A	AFG1-like ATPase, putative	protein coding	PBANKA_1236400	PBANKA_123640	Dispensable	0.837973	-0.00341793	0.211372	-0.426162	0.419326	Not reduced	0.0865357	0.31021	-0.533884	0.706955	Not reduced	No change	reduced	NO	PbGEM-261452	1	TRUE	11	20
N/A	magnesium transporter NIPA, putative	protein coding	PBANKA_1237300	PBANKA_123730	Dispensable	0.955397	0.184638	0.286404	-0.388169	0.757445	Not reduced	-0.185536	0.249883	-0.685301	0.314229	Not reduced	No change	no power	NO	PbGEM-103704	5	FALSE	1	39
SufA	iron-sulfur cluster assembly protein SufA	protein coding	PBANKA_1237400	PBANKA_123740	Dispensable	0.995602	0.351195	0.357753	-0.364311	1.0667	Not reduced	0.0620271	0.231875	-0.401723	0.525778	Not reduced	No change	not reduced	NO	PbGEM-261516	8	FALSE	12	52
N/A	dynein light chain Tctex-type, putative	protein coding	PBANKA_1238300	PBANKA_123830	Dispensable	1.08455	0.134373	0.236782	-0.339191	0.607936	Not reduced	0.16549	0.223339	-0.281189	0.612168	Not reduced	No change	not reduced	NO	PbGEM-308649	8	FALSE	3	40
UFD1	ubiquitin fusion degradation protein 1, putative	protein coding	PBANKA_1239600	PBANKA_123960	Dispensable	1.01802	-0.429912	0.338808	-1.10753	0.247705	No power	-0.26993	0.318493	-0.906915	0.367056	Not reduced	No change	not reduced	NO	PbGEM-337179	8	FALSE	NA	36
N/A	7-helix-1 protein, putative	protein coding	PBANKA_1240200	PBANKA_124020	Dispensable	0.954545	-1.19358	0.392958	-1.9795	-0.407666	No power	-1.42843	0.409767	-2.24796	-0.608892	No power	No change	not reduced	NO	PbGEM-308849	7	TRUE	16	28
ARFGAP2	ADP-ribosylation factor GTPase-activating protein 2, putative	protein coding	PBANKA_1241000	PBANKA_124100	Dispensable	0.878257	-0.281647	0.148509	-0.578664	0.0153702	Not reduced	-0.781363	0.173566	-1.12849	-0.434232	No power	No change	no power	NO	PbGEM-052172	2	FALSE	23	37
N/A	conserved Plasmodium protein, unknown function	protein coding	PBANKA_1241200	PBANKA_124120	Dispensable	0.969147	-0.230021	0.256011	-0.742043	0.282002	Not reduced	-0.158358	0.263088	-0.684535	0.367818	Not reduced	No change	no power	NO	PbGEM-052197	8	FALSE	16	12
USP14	ubiquitin carboxyl-terminal hydrolase 14, putative	protein coding	PBANKA_1242000	PBANKA_124200	Dispensable	0.86683	0.411957	0.381907	-0.351857	1.17577	Not reduced	0.167683	0.36655	-0.565417	0.900783	Not reduced	No change	not reduced	NO	PbGEM-052290	1	FALSE	2	18
N/A	conserved Plasmodium protein, unknown function	protein coding	PBANKA_1242200	PBANKA_124220	Dispensable	0.705953	0.281631	0.120668	0.0402943	0.522968	Not reduced	0.110877	0.138976	-0.167076	0.38883	Not reduced	No change	not reduced	NO	PbGEM-103970	1	TRUE	NA	26
N/A	conserved Plasmodium protein, unknown function	protein coding	PBANKA_1242400	PBANKA_124240	Dispensable	0.896402	-0.0139195	0.222651	-0.459221	0.431382	Not reduced	-0.298463	0.232154	-0.762771	0.165846	Not reduced	No change	not reduced	YES	PbGEM-309105	9	FALSE	11	5
TIC22	apicoplast TIC22 protein, putative	protein coding	PBANKA_1243800	PBANKA_124380	Dispensable	0.910931	0.116733	0.157579	-0.198425	0.431891	Not reduced	-0.0034186	0.157266	-0.317951	0.311113	Not reduced	No change	not reduced	NO	PbGEM-337299	5	FALSE	3	43
N/A	cell cycle regulator protein, putative	protein coding	PBANKA_1244000	PBANKA_124400	Dispensable	0.917404	-0.701683	0.367049	-1.43578	0.0324146	No power	-0.697287	0.340707	-1.3787	-0.0158725	No power	No change	reduced	YES	PbGEM-309377	6	FALSE	NA	27
N/A	RING zinc finger protein, putative	protein coding	PBANKA_1244300	PBANKA_124430	Dispensable	0.997942	0.182948	0.170962	-0.158976	0.524872	Not reduced	0.202736	0.162322	-0.121907	0.527379	Not reduced	No change	no power	NO	PbGEM-309433	7	FALSE	NA	37
N/A	conserved Plasmodium protein, unknown function	protein coding	PBANKA_1244400	PBANKA_124440	Dispensable	1.05698	-0.0209097	0.288569	-0.598047	0.556227	Not reduced	-0.00904877	0.25639	-0.521829	0.503732	Not reduced	No change	not reduced	NO	PbGEM-337307	8	FALSE	9	28
N/A	conserved Plasmodium protein, unknown function	protein coding	PBANKA_1244900	PBANKA_124490	Dispensable	1.00218	0.274121	0.547652	-0.821183	1.36943	Not reduced	0.677848	0.483902	-0.289957	1.64565	Not reduced	No change	not reduced	NO	PbGEM-262020	8	FALSE	21	22
N/A	conserved Plasmodium protein, unknown function	protein coding	PBANKA_1245700	PBANKA_124570	Dispensable	0.935579	-0.105881	0.390266	-0.886413	0.674651	Not reduced	-0.233802	0.3693	-0.972402	0.504799	Not reduced	No change	not reduced	NO	PbGEM-309681	4	FALSE	NA	52
N/A	fam-b protein	protein coding	PBANKA_0112641	PBANKA_124600	Dispensable	0.797475	0.22832	0.224499	-0.220678	0.677317	Not reduced	-0.375484	0.273299	-0.922081	0.171114	Not reduced	No change	no power	NO	PbGEM-536459	1	FALSE	17	1
CP1	cleft-like protein 1	protein coding	PBANKA_1246600	PBANKA_124660	Dispensable	0.964748	-0.149162	0.235023	-0.619207	0.320883	Not reduced	-0.354211	0.244744	-0.843698	0.135276	Not reduced	No change	not reduced	NO	PbGEM-052958	7	FALSE	10	33
N/A	PIR protein	protein coding	PBANKA_1246700	PBANKA_124670	Dispensable	0.82689	1.36817	0.166504	1.03516	1.70118	Not reduced	1.02389	0.194189	0.635514	1.41227	Not reduced	gainOfMales	NA	NO	PbGEM-052974	9	FALSE	NA	26
N/A	tubulin epsilon chain, putative	protein coding	PBANKA_1300500	PBANKA_130050	Dispensable	0.945608	-0.209369	0.408817	-1.027	0.608265	No power	-0.534553	0.461567	-1.45769	0.388581	No power	No change	no power	NO	PbGEM-309911	8	FALSE	1	48
N/A	DNA repair metallo-beta-lactamase protein, putative	protein coding	PBANKA_1301900	PBANKA_130190	Dispensable	0.883668	0.0629212	0.112745	-0.162569	0.288411	Not reduced	-0.0107854	0.0792656	-0.169317	0.147746	Not reduced	No change	not reduced	NO	PbGEM-310183	1	FALSE	3	18
MCA2	metacaspase-2, putative	protein coding	PBANKA_1302300	PBANKA_130230	Dispensable	1.0066	-0.00426664	0.300866	-0.605998	0.597464	Not reduced	0.299976	0.341098	-0.38222	0.982172	Not reduced	No change	no power	NO	PbGEM-337419	4	FALSE	8	29
TPx1	thioredoxin peroxidase 1	protein coding	PBANKA_1302800	PBANKA_130280	Dispensable	0.994364	-0.884063	0.193753	-1.27157	-0.496556	No power	-0.692492	0.111687	-0.915866	-0.469118	Not reduced	No change	not reduced	NO	PbGEM-342972	9	TRUE	21	20
N/A	conserved Plasmodium protein, unknown function	protein coding	PBANKA_1303100	PBANKA_130310	Dispensable	1.07516	0.0590668	0.272209	-0.485351	0.603485	Not reduced	-0.0351168	0.295747	-0.62661	0.556377	Not reduced	No change	reduced	NO	PbGEM-310335	9	FALSE	8	63
ORP2	oocyst rupture protein 2	protein coding	PBANKA_1303400	PBANKA_130340	Dispensable	0.925218	-0.393725	0.129503	-0.652731	-0.13472	Not reduced	-0.321298	0.125413	-0.572124	-0.0704718	Not reduced	No change	no power	NO	PbGEM-310399	2	TRUE	2	29
N/A	allantoicase, putative	protein coding	PBANKA_1304400	PBANKA_130440	Dispensable	0.996099	0.610218	0.293979	0.0222594	1.19818	Not reduced	0.543388	0.380138	-0.216888	1.30366	Not reduced	No change	reduced	NO	PbGEM-310535	4	FALSE	1	63
SOC3	protein SOC3	protein coding	PBANKA_1304500	PBANKA_130450	Dispensable	0.91849	0.148951	0.274288	-0.399625	0.697527	Not reduced	0.721	0.602194	-0.483388	1.92539	Not reduced	No change	no power	NO	PbGEM-053684	8	TRUE	1	48
MFS6	major facilitator superfamily domain-containing protein, putative	protein coding	PBANKA_1304700	PBANKA_130470	Slow	0.516093	0.176375	0.814385	-1.45239	1.80514	No power	-0.122294	0.707047	-1.53639	1.2918	No power	No change	no power	NO	PbGEM-121314	13	FALSE	NA	50
N/A	conserved Plasmodium protein, unknown function	protein coding	PBANKA_1304800	PBANKA_130480	Dispensable	0.99333	-0.29185	0.656357	-1.60456	1.02086	No power	-0.602439	0.51699	-1.63642	0.431541	No power	No change	reduced	NO	PbGEM-310583	8	FALSE	NA	11
N/A	serine/threonine protein kinase, putative	protein coding	PBANKA_1305200	PBANKA_130520	Dispensable	0.975628	-1.17652	0.122526	-1.42157	-0.931467	No power	-1.21417	0.076208	-1.36659	-1.06176	Reduced	lossOfFemales	reduced	NO	PbGEM-053796	9	TRUE	5	23
tRIP	tRNA import protein tRIP	protein coding	PBANKA_1306200	PBANKA_130620	Slow	0.524195	-1.19074	0.552786	-2.29631	-0.0851677	No power	-1.09782	0.538796	-2.17541	-0.0202233	No power	No change	no power	NO	PbGEM-053942	13	FALSE	6	44
N/A	conserved Plasmodium protein, unknown function	protein coding	PBANKA_1306700	PBANKA_130670	Dispensable	1.02823	0.653091	0.287325	0.0784413	1.22774	Not reduced	0.283368	0.293698	-0.304028	0.870764	Not reduced	No change	no power	NO	PbGEM-337539	4	FALSE	3	61
SRPK2	serine/threonine protein kinase, putative	protein coding	PBANKA_1306900	PBANKA_130690	Dispensable	0.939767	0.279552	0.197561	-0.115569	0.674673	Not reduced	0.14061	0.144005	-0.1474	0.42862	Not reduced	No change	not reduced	NO	PbGEM-104812	2	FALSE	18	31
N/A	conserved Plasmodium protein, unknown function	protein coding	PBANKA_1307900	PBANKA_130790	Dispensable	1.00946	-0.0894906	0.203652	-0.496794	0.317812	Not reduced	-0.152127	0.141175	-0.434477	0.130224	Not reduced	No change	no power	NO	PbGEM-536539	3	FALSE	3	63
N/A	conserved Plasmodium protein, unknown function	protein coding	PBANKA_1309600	PBANKA_130960	Dispensable	0.826419	0.127465	0.214516	-0.301566	0.556497	Not reduced	0.171881	0.188487	-0.205094	0.548855	Not reduced	No change	no power	NO	PbGEM-536571	1	FALSE	NA	1
N/A	conserved Plasmodium protein, unknown function	protein coding	PBANKA_1309800	PBANKA_130980	Dispensable	0.968538	-0.267526	0.165665	-0.598855	0.0638039	Not reduced	-0.14919	0.183739	-0.516668	0.218288	Not reduced	No change	not reduced	YES	PbGEM-337659	2	FALSE	15	24
N/A	glutaminyl-peptide cyclotransferase, putative	protein coding	PBANKA_1310700	PBANKA_131070	Dispensable	0.99043	0.00678244	0.117191	-0.227599	0.241164	Not reduced	-0.0241426	0.114618	-0.253378	0.205092	Not reduced	No change	not reduced	NO	PbGEM-342996	8	FALSE	19	22
N/A	conserved protein, unknown function	protein coding	PBANKA_1311400	PBANKA_131140	Dispensable	1.02027	0.29376	0.175127	-0.0564934	0.644013	Not reduced	0.203803	0.179573	-0.155343	0.562948	Not reduced	No change	not reduced	YES	PbGEM-054729	6	FALSE	15	8
N/A	conserved protein, unknown function	protein coding	PBANKA_1311500	PBANKA_131150	Dispensable	0.993016	-0.21024	0.280569	-0.771378	0.350897	Not reduced	-0.429681	0.341968	-1.11362	0.254254	No power	No change	no power	NO	PbGEM-311439	9	FALSE	2	2
CAPG2	condensin-2 complex subunit G2, putative	protein coding	PBANKA_1312000	PBANKA_131200	Dispensable	0.943988	-0.106221	0.330111	-0.766443	0.554001	Not reduced	-0.0501151	0.30026	-0.650634	0.550404	Not reduced	No change	no power	NO	PbGEM-337699	1	FALSE	11	48
N/A	conserved protein, unknown function	protein coding	PBANKA_1312600	PBANKA_131260	Dispensable	1.04351	0.585772	0.241189	0.103394	1.06815	Not reduced	0.319001	0.181881	-0.0447613	0.682764	Not reduced	No change	reduced	YES	PbGEM-311597	7	FALSE	NA	21
GEST	gamete egress and sporozoite traversal protein	protein coding	PBANKA_1312700	PBANKA_131270	Dispensable	0.993017	-0.242212	0.157478	-0.557169	0.0727441	Not reduced	-0.365943	0.0996622	-0.565268	-0.166619	Not reduced	No change	reduced	NO	PbGEM-311621	7	TRUE	15	56
N/A	CLASP domain-containing protein, putative	protein coding	PBANKA_1312800	PBANKA_131280	Dispensable	0.929745	0.117688	0.272601	-0.427513	0.662889	Not reduced	0.250325	0.268963	-0.287601	0.788252	Not reduced	No change	not reduced	NO	PbGEM-337723	2	FALSE	11	39
N/A	conserved Plasmodium protein, unknown function	protein coding	PBANKA_1314200	PBANKA_131420	Slow	0.924232	0.307887	0.666652	-1.02542	1.64119	No power	-0.144919	0.692932	-1.53078	1.24095	No power	No change	no power	NO	PbGEM-311741	15	FALSE	2	35
N/A	conserved Plasmodium protein, unknown function	protein coding	PBANKA_1314900	PBANKA_131490	Dispensable	1.057	0.507577	0.224726	0.0581241	0.95703	Not reduced	-0.13597	0.260145	-0.65626	0.38432	Not reduced	No change	not reduced	NO	PbGEM-311877	9	FALSE	19	19
Sir2b	transcriptional regulatory protein sir2b	protein coding	PBANKA_1315100	PBANKA_131510	Dispensable	0.872554	0.0592374	0.143184	-0.227131	0.345606	Not reduced	-0.19658	0.109498	-0.415575	0.0224151	Not reduced	No change	no power	NO	PbGEM-055230	1	FALSE	7	10
LAP5	LCCL domain-containing protein	protein coding	PBANKA_1315300	PBANKA_131530	Dispensable	1.03325	0.113193	0.330033	-0.546874	0.773259	Not reduced	0.250268	0.245718	-0.241168	0.741704	Not reduced	No change	no power	NO	PbGEM-055262	9	FALSE	5	8
DER1-1	DER1-like protein, putative	protein coding	PBANKA_1316000	PBANKA_131600	Slow	0.79059	-0.781776	0.601536	-1.98485	0.421297	No power	-0.771009	0.792556	-2.35612	0.814103	No power	No change	not reduced	NO	PbGEM-264692	14	FALSE	NA	52
N/A	conserved Plasmodium protein, unknown function	protein coding	PBANKA_1316700	PBANKA_131670	Slow	0.595145	-2.57787	0.53694	-3.65175	-1.50399	Reduced	-2.97001	0.772136	-4.51429	-1.42574	Reduced	lossOfBoth	reduced	NO	PbGEM-312157	13	TRUE	6	42
N/A	conserved Plasmodium protein, unknown function	protein coding	PBANKA_1316900	PBANKA_131690	Slow	0.693266	-0.326668	0.300582	-0.927832	0.274495	Not reduced	-0.69937	0.349122	-1.39761	-0.00112569	No power	No change	not reduced	NO	PbGEM-312173	2	FALSE	11	12
NTH	NAD(P) transhydrogenase	protein coding	PBANKA_1317200	PBANKA_131720	Dispensable	1.02917	-0.212842	0.132258	-0.477358	0.0516738	Not reduced	-0.0891795	0.1209	-0.330979	0.15262	Not reduced	No change	not reduced	NO	PbGEM-055524	1	FALSE	5	8
KIN	SNF1-related serine/threonine protein kinase KIN	protein coding	PBANKA_1318000	PBANKA_131800	Dispensable	0.961464	0.350472	0.329061	-0.30765	1.00859	Not reduced	0.258148	0.380039	-0.50193	1.01823	Not reduced	No change	no power	NO	PbGEM-105530	4	FALSE	NA	19
PPM3	protein phosphatase PPM3	protein coding	PBANKA_1318700	PBANKA_131870	Dispensable	1.00988	-0.0504338	0.173288	-0.397011	0.296143	Not reduced	-0.195394	0.168853	-0.5331	0.142312	Not reduced	No change	not reduced	NO	PbGEM-343036	5	FALSE	1	56
HlyIII	hemolysin III, putative	protein coding	PBANKA_1319100	PBANKA_131910	Dispensable	1.0157	0.21342	0.189602	-0.165784	0.592625	Not reduced	0.505132	0.175621	0.15389	0.856374	Not reduced	No change	reduced	NO	PbGEM-337899	9	FALSE	NA	21
N/A	conserved Plasmodium protein, unknown function	protein coding	PBANKA_1319400	PBANKA_131940	Dispensable	0.999511	0.231685	0.232333	-0.232981	0.696351	Not reduced	0.248592	0.224511	-0.200431	0.697614	Not reduced	No change	not reduced	NO	PbGEM-337907	5	FALSE	3	53
ApiAP2	AP2 domain transcription factor, putative	protein coding	PBANKA_1319700	PBANKA_131970	Dispensable	0.984623	-0.411527	0.190296	-0.792119	-0.0309349	Not reduced	-0.345376	0.206272	-0.757921	0.0671688	Not reduced	No change	not reduced	NO	PbGEM-337923	4	FALSE	1	40
UIS25	conserved Plasmodium protein, unknown function	protein coding	PBANKA_1320100	PBANKA_132010	Dispensable	1.02289	0.154005	0.0952708	-0.0365365	0.344547	Not reduced	0.228197	0.106796	0.0146054	0.441789	Not reduced	No change	no power	NO	PbGEM-337939	3	FALSE	1	56
N/A	MA3 domain-containing protein, putative	protein coding	PBANKA_1321000	PBANKA_132100	Dispensable	1.04174	0.030623	0.228172	-0.425721	0.486967	Not reduced	-0.334846	0.183323	-0.701492	0.0317999	Not reduced	No change	NA	NO	PbGEM-337971	5	FALSE	10	19
N/A	alpha/beta hydrolase, putative	protein coding	PBANKA_1322000	PBANKA_132200	Dispensable	0.938801	0.421945	0.169528	0.0828878	0.761002	Not reduced	0.41182	0.135921	0.139978	0.683662	Not reduced	No change	not reduced	NO	PbGEM-312837	6	FALSE	8	28
ADCL	aminodeoxychorismate lyase, putative	protein coding	PBANKA_1322100	PBANKA_132210	Dispensable	0.661544	-0.479474	0.332842	-1.14516	0.18621	No power	-0.236501	0.220404	-0.67731	0.204307	Not reduced	No change	not reduced	NO	PbGEM-539091	1	FALSE	3	62
SAS4	spindle assembly abnormal protein 4, putative	protein coding	PBANKA_1322200	PBANKA_132220	Dispensable	0.931677	0.258987	0.14708	-0.0351722	0.553147	Not reduced	0.140234	0.149954	-0.159673	0.440141	Not reduced	No change	no power	NO	PbGEM-338003	1	FALSE	3	54
N/A	conserved Plasmodium protein, unknown function	protein coding	PBANKA_1323200	PBANKA_132320	Dispensable	0.96306	-0.333174	0.124417	-0.582007	-0.0843401	Not reduced	-0.042175	0.15932	-0.360815	0.276466	Not reduced	No change	no power	NO	PbGEM-313053	5	FALSE	NA	52
N/A	pyridoxal 5'-phosphate synthase, putative	protein coding	PBANKA_1323300	PBANKA_132330	Dispensable	0.966126	0.224423	0.181077	-0.137731	0.586577	Not reduced	0.183129	0.162308	-0.141488	0.507745	Not reduced	No change	not reduced	NO	PbGEM-313077	6	TRUE	19	5
HCS2	biotin--protein ligase 2	protein coding	PBANKA_1323600	PBANKA_132360	Dispensable	0.93487	-0.0761551	0.269687	-0.61553	0.46322	Not reduced	0.016918	0.187281	-0.357644	0.391479	Not reduced	No change	not reduced	NO	PbGEM-343052	6	FALSE	22	40
N/A	kelch domain-containing protein, putative	protein coding	PBANKA_1323800	PBANKA_132380	Dispensable	1.00383	-0.405615	0.210869	-0.827352	0.0161225	Not reduced	-0.667369	0.258538	-1.18445	-0.150293	No power	No change	not reduced	YES	PbGEM-106052	8	FALSE	5	8
N/A	conserved Plasmodium protein, unknown function	protein coding	PBANKA_1324700	PBANKA_132470	Dispensable	0.693045	-0.00347311	0.273964	-0.5514	0.544454	Not reduced	0.39154	0.331422	-0.271304	1.05438	Not reduced	No change	not reduced	NO	PbGEM-313293	1	TRUE	14	22
N/A	conserved Plasmodium protein, unknown function	protein coding	PBANKA_1326100	PBANKA_132610	Dispensable	1.0281	0.0531104	0.113963	-0.174817	0.281037	Not reduced	0.157629	0.0961851	-0.0347408	0.35	Not reduced	No change	no power	NO	PbGEM-106217	3	TRUE	1	47
N/A	conserved Plasmodium protein, unknown function	protein coding	PBANKA_1327900	PBANKA_132790	Slow	0.78616	-0.37299	0.645998	-1.66499	0.919006	No power	-0.791768	0.728973	-2.24971	0.666178	No power	No change	not reduced	NO	PbGEM-313645	14	FALSE	14	35
N/A	conserved protein, unknown function	protein coding	PBANKA_1328800	PBANKA_132880	Essential	0.142696	-4.48799	1.94142	-8.37084	-0.605142	No power	-5.49574	1.98805	-9.47184	-1.51963	Reduced	lossOfFemales	NA	NO	NA	NA	TRUE	NA	5
K2	potassium channel K2	protein coding	PBANKA_1328900	PBANKA_132890	Dispensable	0.946683	-0.253909	0.19864	-0.651188	0.14337	Not reduced	-0.153605	0.13369	-0.420986	0.113775	Not reduced	No change	not reduced	NO	PbGEM-248549	2	FALSE	15	40
N/A	conserved Plasmodium protein, unknown function	protein coding	PBANKA_1329000	PBANKA_132900	Dispensable	1.04498	0.523749	0.308723	-0.0936959	1.14119	Not reduced	0.332737	0.360798	-0.38886	1.05433	Not reduced	No change	no power	NO	PbGEM-313781	8	FALSE	1	47
PM8	plasmepsin VIII	protein coding	PBANKA_1329100	PBANKA_132910	Dispensable	1.00515	-0.263407	0.16355	-0.590507	0.063693	Not reduced	-0.365058	0.159856	-0.684771	-0.0453464	Not reduced	No change	not reduced	YES	PbGEM-057101	7	FALSE	5	15
N/A	conserved protein, unknown function	protein coding	PBANKA_1329400	PBANKA_132940	Dispensable	1.05612	0.195293	0.284487	-0.37368	0.764266	Not reduced	-0.238782	0.220617	-0.680017	0.202452	Not reduced	No change	no power	YES	PbGEM-106474	8	FALSE	15	7
N/A	conserved Plasmodium protein, unknown function	protein coding	PBANKA_1329600	PBANKA_132960	Slow	0.623092	-1.09019	0.271092	-1.63237	-0.548004	No power	0.199062	0.206768	-0.214474	0.612597	Not reduced	No change	no power	NO	PbGEM-338227	2	TRUE	8	30
N/A	DNA-3-methyladenine glycosylase, putative	protein coding	PBANKA_1330400	PBANKA_133040	Dispensable	0.944154	-0.112048	0.478758	-1.06956	0.845469	No power	0.455144	0.436129	-0.417113	1.3274	Not reduced	No change	not reduced	NO	PbGEM-106571	6	FALSE	2	42
N/A	conserved Plasmodium protein, unknown function	protein coding	PBANKA_1330900	PBANKA_133090	Dispensable	0.993227	-0.00131779	0.252847	-0.507012	0.504376	Not reduced	0.434898	0.3929	-0.350902	1.2207	Not reduced	No change	not reduced	NO	PbGEM-057298	6	TRUE	1	48
DER1-1	derlin-1, putative	protein coding	PBANKA_1331800	PBANKA_133180	Slow	0.790802	-1.5275	0.159105	-1.84571	-1.20929	Reduced	-1.94301	0.431174	-2.80536	-1.08067	Reduced	lossOfBoth	reduced	NO	PbGEM-249676	14	TRUE	NA	37
N/A	conserved Plasmodium protein, unknown function	protein coding	PBANKA_1333900	PBANKA_133390	Essential	0.179144	0.0584448	0.330136	-0.601827	0.718717	Not reduced	-0.134477	0.332493	-0.799464	0.53051	Not reduced	No change	no power	NO	PbGEM-536795	2	FALSE	6	1
N/A	diacylglycerol kinase, putative	protein coding	PBANKA_1334600	PBANKA_133460	Slow	0.369094	-0.0235279	0.585278	-1.19408	1.14703	No power	1.43737	0.639767	0.15784	2.71691	Not reduced	No change	reduced	YES	PbGEM-265364	10	FALSE	10	42
N/A	conserved Plasmodium protein, unknown function	protein coding	PBANKA_1334900	PBANKA_133490	Dispensable	1.0185	0.0137828	0.215664	-0.417546	0.445111	Not reduced	0.00803479	0.224721	-0.441407	0.457477	Not reduced	No change	no power	NO	PbGEM-106899	6	FALSE	5	16
N/A	conserved Plasmodium protein, unknown function	protein coding	PBANKA_1335000	PBANKA_133500	Dispensable	1.05568	0.166266	0.228525	-0.290783	0.623316	Not reduced	-0.027578	0.21597	-0.459518	0.404362	Not reduced	No change	no power	NO	PbGEM-057898	6	FALSE	5	8
N/A	M1-family alanyl aminopeptidase, putative	protein coding	PBANKA_1335600	PBANKA_133560	Dispensable	0.942603	-0.181343	0.245686	-0.672715	0.31003	Not reduced	0.239144	0.245195	-0.251245	0.729533	Not reduced	No change	no power	NO	PbGEM-057987	2	FALSE	8	45
N/A	protein disulfide-isomerase, putative	protein coding	PBANKA_1335800	PBANKA_133580	Dispensable	0.98808	-0.385571	0.301321	-0.988213	0.217071	Not reduced	-0.24888	0.25847	-0.76582	0.268059	Not reduced	No change	not reduced	NO	PbGEM-058012	6	FALSE	19	38
N/A	CKK domain-containing protein, putative	protein coding	PBANKA_1336500	PBANKA_133650	Dispensable	1.00071	0.336266	0.166594	0.00307757	0.669454	Not reduced	0.340538	0.201879	-0.0632201	0.744296	Not reduced	No change	no power	NO	PbGEM-314709	3	FALSE	1	62
N/A	conserved protein, unknown function	protein coding	PBANKA_1336600	PBANKA_133660	Dispensable	1.00262	0.268053	0.168362	-0.0686705	0.604777	Not reduced	0.339167	0.139174	0.0608197	0.617514	Not reduced	No change	reduced	NO	PbGEM-058133	5	FALSE	11	40
N/A	conserved Plasmodium protein, unknown function	protein coding	PBANKA_1336900	PBANKA_133690	Dispensable	0.966871	0.0171379	0.196719	-0.3763	0.410576	Not reduced	0.433122	0.404931	-0.37674	1.24298	Not reduced	No change	no power	NO	PbGEM-338419	7	TRUE	1	40
N/A	protein transport protein SFT2, putative	protein coding	PBANKA_1337200	PBANKA_133720	Dispensable	0.936805	0.0367323	0.371393	-0.706053	0.779518	Not reduced	-0.362703	0.295368	-0.95344	0.228033	Not reduced	No change	not reduced	NO	PbGEM-251670	4	FALSE	NA	36
FabZ	beta-hydroxyacyl-ACP dehydratase, putative	protein coding	PBANKA_1338200	PBANKA_133820	Dispensable	0.969979	0.173277	0.301283	-0.42929	0.775843	Not reduced	0.059963	0.564521	-1.06908	1.189	No power	No change	not reduced	NO	PbGEM-252132	6	FALSE	NA	3
GAPM1	glideosome associated protein with multiple membrane spans 1, putative	protein coding	PBANKA_1338900	PBANKA_133890	Essential	0.108763	-0.0758261	0.142879	-0.361585	0.209933	Not reduced	-0.481113	0.103925	-0.688963	-0.273263	Not reduced	No change	NA	YES	NA	NA	FALSE	11	23
N/A	conserved Plasmodium protein, unknown function	protein coding	PBANKA_1339500	PBANKA_133950	Dispensable	0.893883	0.137225	0.137065	-0.136904	0.411354	Not reduced	0.0140294	0.117501	-0.220973	0.249032	Not reduced	No change	not reduced	NO	PbGEM-338515	1	FALSE	11	44
N/A	lactate dehydrogenase, putative	protein coding	PBANKA_1340400	PBANKA_134040	Dispensable	1.0193	0.0215428	0.234137	-0.446732	0.489818	Not reduced	0.0457608	0.228956	-0.412152	0.503674	Not reduced	No change	no power	NO	PbGEM-058661	3	FALSE	1	64
N/A	conserved protein, unknown function	protein coding	PBANKA_1342300	PBANKA_134230	Dispensable	0.940569	-0.0612608	0.293195	-0.64765	0.525129	Not reduced	-0.0626495	0.331658	-0.725966	0.600667	Not reduced	No change	no power	NO	PbGEM-253428	4	FALSE	15	15
N/A	conserved Plasmodium protein, unknown function	protein coding	PBANKA_1342500	PBANKA_134250	Dispensable	0.930313	0.551324	0.812156	-1.07299	2.17564	No power	-0.0404637	1.69785	-3.43616	3.35524	No power	No change	not reduced	NO	PbGEM-253484	1	FALSE	5	23
Sir2A	transcriptional regulatory protein sir2a	protein coding	PBANKA_1343800	PBANKA_134380	Dispensable	0.967626	-0.259472	0.206786	-0.673044	0.1541	Not reduced	-0.216859	0.20631	-0.629479	0.195762	Not reduced	No change	no power	NO	PbGEM-059126	8	FALSE	18	4
N/A	conserved Plasmodium protein, unknown function	protein coding	PBANKA_1344200	PBANKA_134420	Dispensable	0.995832	0.162207	0.221889	-0.28157	0.605985	Not reduced	-0.0970981	0.243325	-0.583749	0.389553	Not reduced	No change	no power	NO	PbGEM-315755	4	FALSE	1	48
N/A	RNA-binding protein, putative	protein coding	PBANKA_1345800	PBANKA_134580	Slow	0.863336	-1.02669	0.394755	-1.8162	-0.237177	No power	-0.421112	0.364312	-1.14974	0.307511	No power	No change	reduced	NO	PbGEM-315947	14	FALSE	10	33
POLQ	DNA polymerase theta, putative	protein coding	PBANKA_1346000	PBANKA_134600	Dispensable	1.01943	0.122545	0.123116	-0.123687	0.368778	Not reduced	0.151309	0.1189	-0.0864913	0.389109	Not reduced	No change	not reduced	NO	PbGEM-264468	7	FALSE	12	10
UIS19	CPW-WPC family protein	protein coding	PBANKA_1346300	PBANKA_134630	Dispensable	1.02245	0.0477583	0.217685	-0.387613	0.483129	Not reduced	-0.241033	0.225484	-0.692	0.209934	Not reduced	No change	not reduced	YES	PbGEM-059519	9	FALSE	5	15
N/A	conserved Plasmodium protein, unknown function	protein coding	PBANKA_1346400	PBANKA_134640	Slow	0.749405	-0.384431	0.258577	-0.901585	0.132722	Not reduced	-0.137987	0.257051	-0.652089	0.376114	Not reduced	No change	not reduced	NO	PbGEM-316019	13	FALSE	NA	4
PTPLA	protein tyrosine phosphatase-like protein	protein coding	PBANKA_1346500	PBANKA_134650	Dispensable	1.00954	-0.112746	0.153767	-0.42028	0.194788	Not reduced	-0.0621181	0.137118	-0.336354	0.212118	Not reduced	No change	not reduced	NO	PbGEM-264324	5	FALSE	20	26
N/A	nucleotidyltransferase, putative	protein coding	PBANKA_1347200	PBANKA_134720	Slow	0.710504	-0.868909	0.322007	-1.51292	-0.224896	No power	-2.35691	0.337096	-3.03111	-1.68272	Reduced	lossOfFemales	reduced	NO	PbGEM-343156	13	TRUE	18	19
N/A	transmembrane emp24 domain-containing protein, putative	protein coding	PBANKA_1348000	PBANKA_134800	Dispensable	0.992707	0.0370311	0.19163	-0.346228	0.42029	Not reduced	-0.315205	0.207106	-0.729417	0.0990058	Not reduced	No change	no power	NO	PbGEM-249320	8	FALSE	NA	28
N/A	AMMECR1 domain-containing protein, putative	protein coding	PBANKA_1348100	PBANKA_134810	Dispensable	1.05133	-0.355212	0.293159	-0.941529	0.231105	Not reduced	0.191707	0.227836	-0.263966	0.64738	Not reduced	No change	reduced	NO	PbGEM-249387	6	FALSE	9	18
N/A	DNA replication complex GINS protein, putative	protein coding	PBANKA_1349400	PBANKA_134940	Dispensable	1.01077	-0.331761	0.0979399	-0.527641	-0.135881	Not reduced	-0.0815545	0.0926331	-0.266821	0.103712	Not reduced	No change	no power	NO	PbGEM-059959	3	FALSE	3	64
N/A	conserved Plasmodium protein, unknown function	protein coding	PBANKA_1349700	PBANKA_134970	Dispensable	0.949096	-0.843107	0.221817	-1.28674	-0.399473	No power	-0.193527	0.218913	-0.631354	0.244299	Not reduced	No change	no power	NO	PbGEM-316451	5	FALSE	7	44
TRAP	thrombospondin-related anonymous protein	protein coding	PBANKA_1349800	PBANKA_134980	Dispensable	0.945317	0.366821	0.353228	-0.339635	1.07328	Not reduced	0.261323	0.371515	-0.481708	1.00435	Not reduced	No change	not reduced	NO	PbGEM-338811	6	FALSE	18	11
N/A	zinc finger protein, putative	protein coding	PBANKA_1351200	PBANKA_135120	Dispensable	0.957356	-0.195427	0.174238	-0.543903	0.153049	Not reduced	0.291112	0.155155	-0.0191975	0.601422	Not reduced	No change	no power	NO	PbGEM-338835	3	FALSE	10	34
N/A	SprT-like domain-containing protein, putative	protein coding	PBANKA_1352100	PBANKA_135210	Dispensable	0.971467	0.393168	0.342592	-0.292017	1.07835	Not reduced	0.346686	0.282001	-0.217316	0.910688	Not reduced	No change	not reduced	NO	PbGEM-108076	7	FALSE	1	63
N/A	CPW-WPC family protein	protein coding	PBANKA_1352500	PBANKA_135250	Dispensable	1.04595	0.34417	0.31745	-0.29073	0.979071	Not reduced	0.470862	0.320296	-0.169729	1.11145	Not reduced	No change	not reduced	YES	PbGEM-060427	4	FALSE	15	8
N/A	serine/threonine protein kinase, putative	protein coding	PBANKA_1352600	PBANKA_135260	Dispensable	1.00056	-0.30999	0.205393	-0.720776	0.100795	Not reduced	-0.983547	0.332122	-1.64779	-0.319303	No power	No change	no power	NO	PbGEM-111802	6	FALSE	7	37
ABCB5	ABC transporter B family member 5, putative	protein coding	PBANKA_1353300	PBANKA_135330	Slow	0.906404	-0.212189	0.297103	-0.806395	0.382016	Not reduced	-0.0272152	0.34418	-0.715574	0.661144	Not reduced	No change	no power	NO	PbGEM-251495	15	FALSE	13	37
ISC1	inner membrane complex suture component, putative	protein coding	PBANKA_1354600	PBANKA_135460	Dispensable	0.98227	-0.0557837	0.224867	-0.505518	0.39395	Not reduced	-0.1831	0.239658	-0.662417	0.296217	Not reduced	No change	not reduced	NO	PbGEM-338923	6	FALSE	NA	6
ISC1	inner membrane complex suture component, putative	protein coding	PBANKA_1354600	PBANKA_135460	Dispensable	0.98227	-0.0557837	0.224867	-0.505518	0.39395	Not reduced	-0.1831	0.239658	-0.662417	0.296217	Not reduced	No change	not reduced	NO	PbGEM-338923	6	FALSE	NA	6
PEPCK	phosphoenolpyruvate carboxykinase, putative	protein coding	PBANKA_1355900	PBANKA_135590	Dispensable	0.944434	-0.331302	0.139153	-0.609607	-0.0529962	Not reduced	-0.537442	0.142128	-0.821698	-0.253187	Not reduced	No change	not reduced	YES	PbGEM-108369	2	FALSE	11	6
LipA	lipoyl synthase	protein coding	PBANKA_1357500	PBANKA_135750	Dispensable	0.998692	-0.0990945	0.161251	-0.421596	0.223407	Not reduced	0.168004	0.34364	-0.519276	0.855285	Not reduced	No change	not reduced	NO	PbGEM-317331	5	TRUE	21	59
N/A	conserved Plasmodium protein, unknown function	protein coding	PBANKA_1357800	PBANKA_135780	Slow	0.618295	1.48578	0.591536	0.302704	2.66885	Not reduced	0.104284	0.670373	-1.23646	1.44503	No power	No change	no power	NO	PbGEM-317363	10	FALSE	1	53
N/A	conserved Plasmodium protein, unknown function	protein coding	PBANKA_1357900	PBANKA_135790	Dispensable	1.02036	0.0623405	0.271717	-0.481094	0.605775	Not reduced	0.0375762	0.26067	-0.483764	0.558917	Not reduced	No change	not reduced	NO	PbGEM-061170	7	FALSE	13	7
TRX2	thioredoxin 2	protein coding	PBANKA_1358000	PBANKA_135800	Slow	0.753558	-0.0619921	0.128776	-0.319543	0.195559	Not reduced	-1.16202	0.15532	-1.47266	-0.851376	No power	No change	not reduced	NO	PbGEM-317419	14	TRUE	NA	28
N/A	conserved Plasmodium protein, unknown function	protein coding	PBANKA_1358200	PBANKA_135820	Dispensable	0.968775	0.0911455	0.162738	-0.23433	0.416621	Not reduced	0.10648	0.126043	-0.145607	0.358566	Not reduced	No change	not reduced	NO	PbGEM-317435	8	FALSE	13	21
N/A	conserved Plasmodium protein, unknown function	protein coding	PBANKA_1358700	PBANKA_135870	Dispensable	0.949714	0.384307	0.0966842	0.190939	0.577676	Not reduced	-1.20552	0.193505	-1.59254	-0.818515	No power	No change	no power	NO	PbGEM-317507	5	TRUE	11	45
N/A	dynactin subunit 2, putative	protein coding	PBANKA_1358900	PBANKA_135890	Dispensable	1.00186	-0.0248287	0.217545	-0.459919	0.410261	Not reduced	-0.0856303	0.207909	-0.501448	0.330187	Not reduced	No change	reduced	NO	PbGEM-253597	9	FALSE	15	31
ALBA2	DNA/RNA-binding protein Alba 2, putative	protein coding	PBANKA_1359200	PBANKA_135920	Dispensable	0.676126	-0.257948	0.125922	-0.509793	-0.00610322	Not reduced	-0.43915	0.180021	-0.799192	-0.0791075	Not reduced	No change	no power	NO	PbGEM-253702	2	FALSE	10	1
N/A	conserved Plasmodium protein, unknown function	protein coding	PBANKA_1359400	PBANKA_135940	Slow	0.666109	-2.53845	0.741152	-4.02075	-1.05614	Reduced	-3.37159	0.762794	-4.89718	-1.84601	Reduced	lossOfBoth	reduced	NO	PbGEM-317603	13	TRUE	15	41
P48/45	6-cysteine protein	protein coding	PBANKA_1359600	PBANKA_135960	Dispensable	0.944872	-0.427673	0.0865034	-0.60068	-0.254666	Not reduced	-0.488959	0.0655414	-0.620042	-0.357876	Not reduced	No change	reduced	NO	PbGEM-061442	8	TRUE	3	47
P47	6-cysteine protein P47	protein coding	PBANKA_1359700	PBANKA_135970	Dispensable	0.981431	-0.160082	0.0516546	-0.263391	-0.0567723	Not reduced	-0.149848	0.0483421	-0.246533	-0.0531642	Not reduced	No change	reduced	NO	PbGEM-343204	9	TRUE	15	56
ALBA4	DNA/RNA-binding protein Alba 4, putative	protein coding	PBANKA_1360300	PBANKA_136030	Slow	0.846225	-0.0131381	0.404364	-0.821866	0.795589	Not reduced	-0.153794	0.439828	-1.03345	0.725862	No power	No change	reduced	NO	PbGEM-061533	15	FALSE	10	52
N/A	conserved protein, unknown function	protein coding	PBANKA_1360400	PBANKA_136040	Dispensable	1.07395	0.552183	0.299944	-0.0477062	1.15207	Not reduced	0.498523	0.292762	-0.0870011	1.08405	Not reduced	No change	not reduced	YES	PbGEM-254107	6	FALSE	15	15
WDR16	WD repeat-containing protein 16, putative	protein coding	PBANKA_1361500	PBANKA_136150	Dispensable	0.911723	0.209526	0.226117	-0.242708	0.661761	Not reduced	0.0828005	0.317963	-0.553125	0.718726	Not reduced	No change	not reduced	NO	PbGEM-061725	2	FALSE	1	64
N/A	conserved Plasmodium protein, unknown function	protein coding	PBANKA_1361800	PBANKA_136180	Dispensable	0.971568	-0.139395	0.178231	-0.495858	0.217068	Not reduced	-0.205178	0.17654	-0.558257	0.147902	Not reduced	No change	not reduced	NO	PbGEM-339211	8	FALSE	11	24
N/A	nucleoside diphosphate hydrolase, putative	protein coding	PBANKA_1361900	PBANKA_136190	Dispensable	0.923873	0.246406	0.210917	-0.175427	0.66824	Not reduced	1.27592	0.385114	0.505691	2.04615	Not reduced	No change	not reduced	NO	PbGEM-061754	9	TRUE	NA	27
TKL3	tyrosine kinase-like protein, putative	protein coding	PBANKA_1362100	PBANKA_136210	Slow	0.971254	0.168806	0.106884	-0.0449618	0.382574	Not reduced	0.0886478	0.101014	-0.113381	0.290676	Not reduced	No change	reduced	NO	PbGEM-108848	3	FALSE	20	30
N/A	ubiquitin-activating enzyme E1, putative	protein coding	PBANKA_1363200	PBANKA_136320	Slow	0.735491	-0.115929	0.234897	-0.585723	0.353865	Not reduced	-0.254904	0.139766	-0.534437	0.0246284	Not reduced	No change	reduced	NO	PbGEM-108933	13	FALSE	20	53
AP2-O4	AP2 domain transcription factor AP2-O4	protein coding	PBANKA_1363700	PBANKA_136370	Dispensable	0.97853	-0.162106	0.164601	-0.491308	0.167095	Not reduced	-0.0979254	0.170736	-0.439397	0.243546	Not reduced	No change	no power	NO	PbGEM-226413	5	FALSE	14	23
N/A	PIR protein	protein coding	PBANKA_1400200	PBANKA_140020	Slow	0.803196	0.885088	0.127816	0.629455	1.14072	Not reduced	0.8598	0.190825	0.47815	1.24145	Not reduced	No change	NA	NO	PbGEM-318395	3	TRUE	NA	58
N/A	fam-b protein	protein coding	PBANKA_1400400	PBANKA_140040	Dispensable	0.950589	0.264381	0.248442	-0.232502	0.761264	Not reduced	0.527911	0.487754	-0.447597	1.50342	Not reduced	No change	no power	NO	PbGEM-318427	7	TRUE	10	33
N/A	Plasmodium exported protein, unknown function	protein coding	PBANKA_1400700	PBANKA_140070	Dispensable	0.830318	0.181027	0.422215	-0.663403	1.02546	Not reduced	-0.0687621	0.454732	-0.978227	0.840702	Not reduced	No change	no power	NO	PbGEM-062339	4	FALSE	10	27
N/A	methyltransferase, putative	protein coding	PBANKA_1401600	PBANKA_140160	Slow	0.540882	0.463993	0.34596	-0.227928	1.15591	Not reduced	0.956525	0.364459	0.227607	1.68544	Not reduced	No change	reduced	NO	PbGEM-062476	13	TRUE	NA	28
N/A	SNARE protein, putative	protein coding	PBANKA_1401700	PBANKA_140170	Dispensable	0.990563	0.0784969	0.209708	-0.340919	0.497913	Not reduced	-0.345969	0.175021	-0.696012	0.00407328	Not reduced	No change	reduced	NO	PbGEM-343220	8	FALSE	NA	2
N/A	Sld5 domain-containing protein, putative	protein coding	PBANKA_1402400	PBANKA_140240	Dispensable	0.981822	-0.331659	0.198589	-0.728838	0.0655189	Not reduced	0.0630277	0.196434	-0.32984	0.455896	Not reduced	No change	no power	NO	PbGEM-339371	8	FALSE	1	47
MIT2	CorA-like Mg2+ transporter protein, putative	protein coding	PBANKA_1402700	PBANKA_140270	Dispensable	0.95913	-0.158339	0.0799981	-0.318335	0.00165739	Not reduced	-0.231722	0.0804146	-0.392552	-0.0708932	Not reduced	No change	no power	NO	PbGEM-318755	2	FALSE	NA	26
N/A	small heat shock protein, putative	protein coding	PBANKA_1403000	PBANKA_140300	Dispensable	0.902813	0.33236	0.364954	-0.397549	1.06227	Not reduced	-0.225968	0.307193	-0.840354	0.388419	Not reduced	No change	not reduced	NO	PbGEM-537067	2	FALSE	21	46
NIF1	NLI interacting factor-like phosphatase	protein coding	PBANKA_1403300	PBANKA_140330	Slow	0.660761	0.362015	0.389838	-0.417661	1.14169	Not reduced	0.240733	0.386298	-0.531863	1.01333	Not reduced	No change	not reduced	NO	PbGEM-339403	1	FALSE	11	22
MKP1	mitogen-activated protein kinase phosphatase 1, putative	protein coding	PBANKA_1404000	PBANKA_140400	Dispensable	0.99615	-0.472703	0.13608	-0.744862	-0.200543	Not reduced	-0.461489	0.183556	-0.828601	-0.0943773	Not reduced	No change	not reduced	NO	PbGEM-264076	7	FALSE	6	18
N/A	conserved Plasmodium protein, unknown function	protein coding	PBANKA_1404300	PBANKA_140430	Dispensable	1.0264	0.406083	0.253096	-0.100108	0.912275	Not reduced	0.352521	0.330408	-0.308296	1.01334	Not reduced	No change	not reduced	NO	PbGEM-339443	8	FALSE	13	24
N/A	conserved Plasmodium protein, unknown function	protein coding	PBANKA_1404400	PBANKA_140440	Dispensable	1.05301	-1.89179	0.129497	-2.15079	-1.6328	Reduced	-1.7171	0.118014	-1.95313	-1.48108	Reduced	lossOfBoth	no power	NO	PbGEM-339451	7	TRUE	1	36
N/A	conserved Plasmodium protein, unknown function	protein coding	PBANKA_1404500	PBANKA_140450	Slow	0.935084	-0.253972	0.48478	-1.22353	0.715587	No power	-0.0945053	0.439437	-0.973379	0.784368	Not reduced	No change	no power	NO	PbGEM-318995	15	FALSE	NA	25
N/A	SAM dependent methyltransferase, putative	protein coding	PBANKA_1404800	PBANKA_140480	Dispensable	0.922809	0.829736	0.267041	0.295653	1.36382	Not reduced	0.434342	0.284816	-0.13529	1.00397	Not reduced	No change	no power	NO	PbGEM-109406	4	FALSE	9	50
N/A	MORN repeat protein, putative	protein coding	PBANKA_1405000	PBANKA_140500	Dispensable	1.00181	0.385541	0.616423	-0.847305	1.61839	Not reduced	0.184949	0.414562	-0.644174	1.01407	Not reduced	No change	no power	NO	PbGEM-062978	4	FALSE	1	47
N/A	conserved Plasmodium protein, unknown function	protein coding	PBANKA_1405200	PBANKA_140520	Dispensable	1.0534	0.0759394	0.25066	-0.425381	0.577259	Not reduced	0.556578	0.252744	0.0510908	1.06207	Not reduced	No change	not reduced	NO	PbGEM-319091	9	FALSE	15	36
N/A	CCAAT-binding transcription factor, putative	protein coding	PBANKA_1406600	PBANKA_140660	Dispensable	0.983419	0.552103	0.201888	0.148328	0.955879	Not reduced	0.162945	0.158436	-0.153928	0.479817	Not reduced	No change	not reduced	NO	PbGEM-339507	7	FALSE	1	54
N/A	conserved Plasmodium protein, unknown function	protein coding	PBANKA_1407000	PBANKA_140700	Dispensable	0.67851	0.423331	0.260224	-0.0971165	0.943778	Not reduced	0.227357	0.269836	-0.312315	0.767029	Not reduced	No change	not reduced	NO	PbGEM-537083	2	FALSE	15	31
N/A	HORMA domain protein, putative	protein coding	PBANKA_1407900	PBANKA_140790	Dispensable	0.941833	1.38435	0.183094	1.01816	1.75053	Not reduced	0.264192	0.222093	-0.179993	0.708378	Not reduced	gainOfMales	not reduced	NO	PbGEM-109573	4	FALSE	5	6
N/A	conserved Plasmodium protein, unknown function	protein coding	PBANKA_1408600	PBANKA_140860	Dispensable	1.07877	-0.0444173	0.188039	-0.420496	0.331661	Not reduced	0.00650163	0.198309	-0.390116	0.403119	Not reduced	No change	not reduced	NO	PbGEM-319595	9	FALSE	6	18
EMC7	ER membrane protein complex subunit 7, putative	protein coding	PBANKA_1409000	PBANKA_140900	Dispensable	0.93786	-1.23252	0.102793	-1.4381	-1.02693	Reduced	-1.35089	0.138799	-1.62849	-1.07329	Reduced	lossOfBoth	not reduced	NO	PbGEM-319691	9	TRUE	NA	3
N/A	RNA-binding protein, putative	protein coding	PBANKA_1409200	PBANKA_140920	Dispensable	1.06013	-1.09614	0.0684086	-1.23296	-0.959325	No power	-0.659392	0.05694	-0.773272	-0.545512	Not reduced	No change	no power	NO	PbGEM-319715	9	TRUE	18	12
N/A	meiosis-specific nuclear structural protein 1, putative	protein coding	PBANKA_1409600	PBANKA_140960	Dispensable	1.01799	0.46538	0.123722	0.217937	0.712824	Not reduced	0.196203	0.130525	-0.0648481	0.457254	Not reduced	No change	not reduced	NO	PbGEM-319803	7	FALSE	1	64
N/A	cytochrome c, putative	protein coding	PBANKA_1410200	PBANKA_141020	Dispensable	1.0433	0.32975	0.16098	0.00778946	0.65171	Not reduced	0.0744402	0.124186	-0.173932	0.322813	Not reduced	No change	not reduced	YES	PbGEM-343244	7	FALSE	NA	26
MCAT	malonyl CoA-acyl carrier protein transacylase, putative	protein coding	PBANKA_1410500	PBANKA_141050	Dispensable	0.907172	-0.462595	0.252467	-0.967529	0.0423383	Not reduced	0.147172	0.411033	-0.674894	0.969238	Not reduced	No change	not reduced	NO	PbGEM-063795	6	TRUE	18	6
MCAT	malonyl CoA-acyl carrier protein transacylase, putative	protein coding	PBANKA_1410500	PBANKA_141050	Dispensable	0.907172	-0.462595	0.252467	-0.967529	0.0423383	Not reduced	0.147172	0.411033	-0.674894	0.969238	Not reduced	No change	not reduced	NO	PbGEM-063795	6	TRUE	18	6
BCKDHA	2-oxoisovalerate dehydrogenase subunit alpha, mitochondrial	protein coding	PBANKA_1411100	PBANKA_141110	Slow	0.551702	1.55206	0.46524	0.621586	2.48254	Not reduced	-0.187974	0.533344	-1.25466	0.878714	No power	No change	reduced	YES	PbGEM-319971	13	TRUE	14	20
N/A	ankyrin-repeat protein, putative	protein coding	PBANKA_1412300	PBANKA_141230	Dispensable	1.03567	0.576385	0.180807	0.214772	0.937998	Not reduced	0.258165	0.198941	-0.139716	0.656047	Not reduced	No change	no power	NO	PbGEM-320083	4	FALSE	6	26
N/A	transmembrane emp24 domain-containing protein, putative	protein coding	PBANKA_1413000	PBANKA_141300	Dispensable	0.948969	-0.13317	0.138827	-0.410825	0.144484	Not reduced	-0.390193	0.150935	-0.692064	-0.0883232	Not reduced	No change	no power	NO	PbGEM-254861	7	FALSE	NA	13
N/A	ubiquitin-like protein, putative	protein coding	PBANKA_1413300	PBANKA_141330	Dispensable	1.02347	0.361366	0.270531	-0.179696	0.902428	Not reduced	0.213195	0.265715	-0.318235	0.744624	Not reduced	No change	no power	NO	PbGEM-264796	9	FALSE	1	47
N/A	serine/threonine protein kinase PK9, putative	protein coding	PBANKA_1413600	PBANKA_141360	Dispensable	1.02067	-0.124	0.256984	-0.637967	0.389967	Not reduced	-0.220993	0.263156	-0.747304	0.305318	Not reduced	No change	not reduced	NO	PbGEM-064151	8	FALSE	1	55
N/A	exportin-T, putative	protein coding	PBANKA_1414400	PBANKA_141440	Slow	0.805326	-0.524849	0.688031	-1.90091	0.851213	No power	0.541354	0.577051	-0.612747	1.69546	Not reduced	No change	no power	NO	PbGEM-320323	14	FALSE	NA	43
IPK2	inositol polyphosphate kinase, putative	protein coding	PBANKA_1414600	PBANKA_141460	Dispensable	0.986505	0.237796	0.120902	-0.00400693	0.479599	Not reduced	-0.150135	0.158819	-0.467774	0.167503	Not reduced	No change	not reduced	NO	PbGEM-064297	3	FALSE	NA	45
N/A	ADP-ribosylation factor, putative	protein coding	PBANKA_1414700	PBANKA_141470	Dispensable	0.961815	-0.327467	0.190913	-0.709292	0.0543582	Not reduced	0.00365906	0.149309	-0.294958	0.302276	Not reduced	No change	no power	NO	PbGEM-343260	8	FALSE	NA	53
N/A	zinc finger protein, putative	protein coding	PBANKA_1415900	PBANKA_141590	Dispensable	0.851944	0.847819	0.458753	-0.0696868	1.76533	Not reduced	1.04222	0.44093	0.160363	1.92409	Not reduced	No change	not reduced	NO	PbGEM-320435	4	FALSE	9	41
N/A	conserved Plasmodium protein, unknown function	protein coding	PBANKA_1417000	PBANKA_141700	Dispensable	1.09839	0.348768	0.287967	-0.227166	0.924702	Not reduced	0.131133	0.324041	-0.51695	0.779215	Not reduced	No change	not reduced	NO	PbGEM-320627	8	FALSE	8	40
N/A	conserved Plasmodium protein, unknown function	protein coding	PBANKA_1417700	PBANKA_141770	Dispensable	0.866417	0.0760161	0.211176	-0.346337	0.498369	Not reduced	-0.0833518	0.166127	-0.415605	0.248902	Not reduced	No change	no power	NO	PbGEM-537195	1	FALSE	8	47
N/A	ACDC domain-containing protein, putative	protein coding	PBANKA_1418100	PBANKA_141810	Dispensable	0.993408	0.278642	0.0955104	0.0876216	0.469663	Not reduced	-3.06048	0.273144	-3.60677	-2.51419	Reduced	lossOfFemales	no power	NO	PbGEM-064794	2	TRUE	3	32
N/A	TBC domain protein, putative	protein coding	PBANKA_1418500	PBANKA_141850	Dispensable	1.05233	0.0310833	0.153945	-0.276806	0.338973	Not reduced	-0.14296	0.161309	-0.465579	0.179658	Not reduced	No change	not reduced	NO	PbGEM-320835	7	FALSE	12	37
N/A	conserved protein, unknown function	protein coding	PBANKA_1418600	PBANKA_141860	Dispensable	1.02919	0.307753	0.356967	-0.406181	1.02169	Not reduced	-0.0472869	0.293829	-0.634945	0.540371	Not reduced	No change	not reduced	NO	PbGEM-339827	7	FALSE	3	53
N/A	dihydrolipoyllysine-residue succinyltransferase component of 2-oxoglutarate dehydrogenase complex, putative	protein coding	PBANKA_1419100	PBANKA_141910	Dispensable	0.998814	-0.0564357	0.202319	-0.461073	0.348202	Not reduced	-0.112477	0.224789	-0.562056	0.337102	Not reduced	No change	no power	NO	PbGEM-110413	5	FALSE	12	13
N/A	conserved Plasmodium protein, unknown function	protein coding	PBANKA_1419300	PBANKA_141930	Dispensable	0.847744	-0.0438998	0.417474	-0.878848	0.791048	Not reduced	0.136829	0.40833	-0.679832	0.953489	Not reduced	No change	NA	YES	PbGEM-064944	5	FALSE	5	8
N/A	conserved Plasmodium protein, unknown function	protein coding	PBANKA_1421500	PBANKA_142150	Dispensable	0.918585	0.0212761	0.231348	-0.441421	0.483973	Not reduced	-0.0262921	0.225044	-0.476381	0.423796	Not reduced	No change	no power	NO	PbGEM-257060	5	FALSE	5	16
N/A	calcium/calmodulin-dependent protein kinase, putative	protein coding	PBANKA_1421600	PBANKA_142160	Dispensable	0.997085	-0.218058	0.173713	-0.565485	0.129369	Not reduced	-0.165597	0.174316	-0.51423	0.183035	Not reduced	No change	not reduced	NO	PbGEM-110533	4	FALSE	11	16
DMT1	drug/metabolite transporter DMT1, putative	protein coding	PBANKA_1422100	PBANKA_142210	Dispensable	0.894815	-0.176779	0.124278	-0.425335	0.071776	Not reduced	-0.309091	0.145322	-0.599734	-0.0184478	Not reduced	No change	no power	NO	PbGEM-321267	2	FALSE	2	18
CDF	cation diffusion facilitator family protein, putative	protein coding	PBANKA_1422200	PBANKA_142220	Dispensable	0.979717	-1.14736	0.093857	-1.33507	-0.959644	No power	-3.04253	0.198886	-3.4403	-2.64476	Reduced	lossOfFemales	reduced	NO	PbGEM-065359	7	TRUE	6	10
N/A	conserved Plasmodium protein, unknown function	protein coding	PBANKA_1422800	PBANKA_142280	Dispensable	1.02396	0.280811	0.193411	-0.10601	0.667632	Not reduced	0.174917	0.206864	-0.23881	0.588644	Not reduced	No change	not reduced	NO	PbGEM-539339	2	FALSE	13	16
N/A	phospholipase DDHD1, putative	protein coding	PBANKA_1423100	PBANKA_142310	Slow	0.923966	1.00479	0.655109	-0.305429	2.31501	Not reduced	0.547331	0.718871	-0.890411	1.98507	Not reduced	No change	reduced	NO	PbGEM-065482	15	FALSE	16	39
GMD	GDP-mannose 4,6-dehydratase, putative	protein coding	PBANKA_1423700	PBANKA_142370	Dispensable	1.00925	0.182547	0.338437	-0.494328	0.859421	Not reduced	-0.265684	0.291473	-0.84863	0.317261	Not reduced	No change	not reduced	YES	PbGEM-065557	8	FALSE	5	15
SSP3	sporozoite surface protein 3	protein coding	PBANKA_1425200	PBANKA_142520	Dispensable	0.921633	-0.06437	0.29131	-0.646989	0.518249	Not reduced	-0.130713	0.297713	-0.726139	0.464712	Not reduced	No change	not reduced	NO	PbGEM-321587	9	FALSE	14	22
N/A	trypsin-like serine protease, putative	protein coding	PBANKA_1425300	PBANKA_142530	Dispensable	0.997297	0.0782826	0.0793162	-0.0803498	0.236915	Not reduced	0.0384432	0.0878897	-0.137336	0.214223	Not reduced	No change	not reduced	NO	PbGEM-343316	5	FALSE	2	43
N/A	proteasome activator complex subunit 4, putative	protein coding	PBANKA_1425400	PBANKA_142540	Dispensable	0.957171	0.278801	0.216387	-0.153974	0.711575	Not reduced	-0.223503	0.240347	-0.704196	0.25719	Not reduced	No change	no power	NO	PbGEM-321611	2	FALSE	8	17
N/A	conserved Plasmodium protein, unknown function	protein coding	PBANKA_1425800	PBANKA_142580	Dispensable	0.971091	-0.211104	0.180869	-0.572842	0.150634	Not reduced	-0.219616	0.163162	-0.545939	0.106707	Not reduced	No change	no power	NO	PbGEM-321659	2	FALSE	3	47
N/A	conserved protein, unknown function	protein coding	PBANKA_1425900	PBANKA_142590	Slow	0.332813	-4.29473	0.480375	-5.25548	-3.33398	Reduced	-3.99306	0.814744	-5.62254	-2.36357	Reduced	lossOfBoth	reduced	NO	PbGEM-065839	11	TRUE	3	29
CARM1	histone-arginine methyltransferase CARM1, putative	protein coding	PBANKA_1426000	PBANKA_142600	Slow	0.844408	-0.0738702	0.571306	-1.21648	1.06874	No power	0.788765	0.679602	-0.57044	2.14797	Not reduced	No change	reduced	NO	PbGEM-253924	14	FALSE	6	58
N/A	conserved protein, unknown function	protein coding	PBANKA_1426100	PBANKA_142610	Dispensable	1.00789	0.114878	0.146244	-0.177609	0.407365	Not reduced	0.348836	0.1474	0.0540355	0.643636	Not reduced	No change	not reduced	NO	PbGEM-321675	4	FALSE	2	43
N/A	conserved Plasmodium protein, unknown function	protein coding	PBANKA_1426800	PBANKA_142680	Essential	0.0337482	-0.39406	0.104149	-0.602358	-0.185762	Not reduced	-0.201599	0.0920331	-0.385665	-0.0175325	Not reduced	No change	not reduced	NO	PbGEM-537283	12	FALSE	NA	2
DBP1	ATP-dependent RNA helicase DBP1, putative	protein coding	PBANKA_1426900	PBANKA_142690	Slow	0.716943	-2.42449	0.115044	-2.65458	-2.1944	Reduced	-2.30714	0.113854	-2.53485	-2.07944	Reduced	lossOfBoth	reduced	NO	PbGEM-254316	12	TRUE	7	45
PPM7	protein phosphatase PPM7	protein coding	PBANKA_1427000	PBANKA_142700	Dispensable	1.01767	0.0864242	0.127975	-0.169526	0.342375	Not reduced	0.0749304	0.142693	-0.210455	0.360316	Not reduced	No change	not reduced	YES	PbGEM-066015	3	FALSE	4	2
AQP2	aquaporin, putative	protein coding	PBANKA_1427100	PBANKA_142710	Dispensable	1.01237	0.281109	0.18691	-0.0927103	0.654929	Not reduced	-0.0202888	0.23815	-0.496589	0.456011	Not reduced	No change	not reduced	NO	PbGEM-321755	7	FALSE	15	23
PPM5	protein phosphatase PPM5	protein coding	PBANKA_1427200	PBANKA_142720	Dispensable	1.11099	0.339015	0.870106	-1.4012	2.07923	No power	0.364051	0.648796	-0.933541	1.66164	Not reduced	No change	reduced	NO	PbGEM-066047	4	FALSE	20	63
N/A	acyl-CoA binding protein, putative	protein coding	PBANKA_1427500	PBANKA_142750	Dispensable	0.967076	-0.411299	0.252416	-0.91613	0.093533	Not reduced	-0.433344	0.268503	-0.970351	0.103663	Not reduced	No change	not reduced	NO	PbGEM-254500	5	FALSE	NA	2
N/A	asparagine-rich antigen, putative	protein coding	PBANKA_1428100	PBANKA_142810	Dispensable	0.970414	-0.445925	0.456246	-1.35842	0.466568	No power	-0.364639	0.43284	-1.23032	0.501041	No power	No change	reduced	NO	PbGEM-321843	6	FALSE	18	30
SDHB	succinate dehydrogenase [ubiquinone] iron-sulfur subunit, mitochondrial, putative	protein coding	PBANKA_1428800	PBANKA_142880	Dispensable	0.969255	0.307251	0.174702	-0.042152	0.656655	Not reduced	0.019588	0.176553	-0.333517	0.372693	Not reduced	No change	reduced	NO	PbGEM-111006	7	FALSE	13	13
BDP2	bromodomain protein 2, putative	protein coding	PBANKA_1428900	PBANKA_142890	Slow	0.65362	-0.437307	0.304554	-1.04641	0.1718	No power	-1.99098	0.472517	-2.93602	-1.04595	Reduced	lossOfFemales	no power	NO	PbGEM-340043	13	TRUE	NA	59
S20	kelch domain-containing protein, putative	protein coding	PBANKA_1429200	PBANKA_142920	Dispensable	1.03269	-0.261236	0.227847	-0.71693	0.194458	Not reduced	-0.202957	0.307841	-0.818639	0.412725	Not reduced	No change	not reduced	NO	PbGEM-111063	8	FALSE	5	8
N/A	integral membrane protein GPR180, putative	protein coding	PBANKA_1429300	PBANKA_142930	Dispensable	0.925359	0.135519	0.267594	-0.399669	0.670707	Not reduced	0.612476	0.41423	-0.215983	1.44094	Not reduced	No change	no power	NO	PbGEM-340051	7	TRUE	3	16
N/A	conserved Plasmodium protein, unknown function	protein coding	PBANKA_1430300	PBANKA_143030	Dispensable	0.928676	0.0741597	0.298834	-0.523509	0.671828	Not reduced	-0.116513	0.393512	-0.903538	0.670512	Not reduced	No change	no power	YES	PbGEM-111148	6	FALSE	5	7
N/A	conserved Plasmodium protein, unknown function	protein coding	PBANKA_1430600	PBANKA_143060	Dispensable	1.00129	0.157421	0.250877	-0.344333	0.659176	Not reduced	-0.295618	0.323671	-0.942961	0.351725	Not reduced	No change	no power	NO	PbGEM-066521	6	FALSE	15	16
Trx-Px2	thioredoxin peroxidase 2, putative	protein coding	PBANKA_1430800	PBANKA_143080	Dispensable	0.965323	0.306686	0.223675	-0.140664	0.754037	Not reduced	-0.0375013	0.35613	-0.749762	0.67476	Not reduced	No change	not reduced	NO	PbGEM-111172	6	FALSE	12	13
N/A	SUN domain-containing protein, putative	protein coding	PBANKA_1430900	PBANKA_143090	Dispensable	0.913686	0.735922	0.300584	0.134754	1.33709	Not reduced	0.608021	0.316472	-0.0249231	1.24097	Not reduced	No change	no power	NO	PbGEM-322203	6	FALSE	1	39
N/A	conserved Plasmodium protein, unknown function	protein coding	PBANKA_1431200	PBANKA_143120	Dispensable	1.05034	-2.71196	0.276813	-3.26559	-2.15833	Reduced	-1.68663	0.225475	-2.13758	-1.23568	Reduced	lossOfBoth	not reduced	NO	PbGEM-322251	9	TRUE	1	63
N/A	conserved Plasmodium protein, unknown function	protein coding	PBANKA_1431400	PBANKA_143140	Dispensable	1.03429	0.18616	0.161229	-0.136298	0.508618	Not reduced	0.327444	0.163448	0.000548294	0.654341	Not reduced	No change	not reduced	NO	PbGEM-255828	7	FALSE	1	64
RSPH9	radial spoke head protein 9, putative	protein coding	PBANKA_1431500	PBANKA_143150	Dispensable	0.878359	0.266431	0.41943	-0.572429	1.10529	Not reduced	0.0270958	0.428427	-0.829759	0.88395	Not reduced	No change	reduced	NO	PbGEM-066674	8	FALSE	1	64
SR10	serpentine receptor, putative	protein coding	PBANKA_1431600	PBANKA_143160	Dispensable	0.843975	0.905018	0.193777	0.517464	1.29257	Not reduced	-0.337517	0.24262	-0.822757	0.147723	Not reduced	No change	no power	NO	PbGEM-322275	14	FALSE	20	52
N/A	glycerol-3-phosphate dehydrogenase [NAD(+)], putative	protein coding	PBANKA_1431900	PBANKA_143190	Dispensable	0.849571	-0.247915	0.0856531	-0.419221	-0.0766088	Not reduced	-0.272617	0.112468	-0.497552	-0.0476811	Not reduced	No change	not reduced	NO	PbGEM-537347	2	FALSE	2	34
APC10	anaphase-promoting complex subunit 10, putative	protein coding	PBANKA_1433200	PBANKA_143320	Dispensable	0.926639	0.412443	0.250964	-0.0894856	0.914372	Not reduced	0.219863	0.268209	-0.316555	0.756282	Not reduced	No change	no power	NO	PbGEM-340155	6	FALSE	8	39
N/A	phosphate translocator, putative	protein coding	PBANKA_1434000	PBANKA_143400	Dispensable	0.916854	0.0898367	0.225333	-0.36083	0.540503	Not reduced	-0.573516	0.270012	-1.11354	-0.0334918	No power	No change	no power	NO	PbGEM-256341	6	FALSE	22	28
N/A	conserved Plasmodium protein, unknown function	protein coding	PBANKA_1434300	PBANKA_143430	Dispensable	1.03157	-0.0921511	0.260018	-0.612186	0.427884	Not reduced	-0.152459	0.280097	-0.712654	0.407736	Not reduced	No change	no power	NO	PbGEM-340195	6	FALSE	21	32
PSOP17	secreted ookinete protein, putative	protein coding	PBANKA_1434400	PBANKA_143440	Dispensable	1.03103	0.123446	0.149625	-0.175803	0.422695	Not reduced	-0.123077	0.179907	-0.482891	0.236737	Not reduced	No change	not reduced	NO	PbGEM-111449	7	FALSE	11	16
N/A	conserved Plasmodium protein, unknown function	protein coding	PBANKA_1435000	PBANKA_143500	Dispensable	1.0069	-0.0346201	0.278952	-0.592525	0.523285	Not reduced	0.0338363	0.294477	-0.555118	0.622791	Not reduced	No change	not reduced	YES	PbGEM-322779	5	FALSE	NA	16
N/A	zinc finger protein, putative	protein coding	PBANKA_1435200	PBANKA_143520	Dispensable	0.911968	-0.380335	0.174687	-0.72971	-0.0309606	Not reduced	-2.84267	0.522631	-3.88793	-1.79741	Reduced	lossOfFemales	reduced	NO	PbGEM-067210	3	TRUE	13	24
N/A	conserved Plasmodium protein, unknown function	protein coding	PBANKA_1435400	PBANKA_143540	Dispensable	0.789951	-0.205228	0.107507	-0.420242	0.00978526	Not reduced	-0.293558	0.106508	-0.506575	-0.0805417	Not reduced	No change	no power	NO	PbGEM-340251	1	FALSE	16	18
UIS27	conserved Plasmodium protein, unknown function	protein coding	PBANKA_1435900	PBANKA_143590	Dispensable	1.02724	0.314381	0.162445	-0.0105099	0.639272	Not reduced	0.295487	0.167903	-0.0403179	0.631292	Not reduced	No change	not reduced	NO	PbGEM-322939	6	FALSE	8	14
SET10	histone-lysine N-methyltransferase, H3 lysine-4 specific, putative	protein coding	PBANKA_1436200	PBANKA_143620	Slow	0.849105	0.494445	1.01453	-1.53461	2.5235	No power	0.717381	1.01467	-1.31195	2.74671	No power	No change	not reduced	NO	PbGEM-257004	14	FALSE	3	18
N/A	conserved Plasmodium protein, unknown function	protein coding	PBANKA_1436300	PBANKA_143630	Dispensable	1.06086	0.271656	0.377424	-0.483193	1.0265	Not reduced	-0.00401537	0.261723	-0.527461	0.51943	Not reduced	No change	not reduced	YES	PbGEM-067386	8	FALSE	15	8
IMC1h	inner membrane complex protein 1h	protein coding	PBANKA_1436600	PBANKA_143660	Dispensable	1.00047	-0.212396	0.226285	-0.664965	0.240173	Not reduced	-0.114528	0.247108	-0.608743	0.379687	Not reduced	No change	no power	YES	PbGEM-079278	2	FALSE	5	8
AP2-G	AP2 domain transcription factor AP2-G	protein coding	PBANKA_1437500	PBANKA_143750	Fast	1.24695	-2.56426	0.22646	-3.01718	-2.11134	Reduced	-2.56122	0.347672	-3.25656	-1.86588	Reduced	lossOfBoth	reduced	NO	PbGEM-340307	4	FALSE	21	17
VIT	vacuolar iron transporter	protein coding	PBANKA_1438600	PBANKA_143860	Dispensable	0.995246	0.132108	0.0611875	0.00973251	0.254483	Not reduced	-0.0606991	0.0609208	-0.182541	0.0611425	Not reduced	No change	not reduced	NO	PbGEM-264852	3	FALSE	6	27
YHM2	citrate/oxoglutarate carrier protein, putative	protein coding	PBANKA_1438700	PBANKA_143870	Dispensable	0.988587	-0.531895	0.205827	-0.943549	-0.120242	Not reduced	0.0244253	0.199768	-0.37511	0.423961	Not reduced	No change	reduced	NO	PbGEM-257534	7	FALSE	4	33
GCH1	GTP cyclohydrolase 1, putative	protein coding	PBANKA_1438900	PBANKA_143890	Dispensable	0.934481	-0.202685	0.443477	-1.08964	0.684269	No power	-0.0564636	0.534281	-1.12503	1.0121	No power	No change	no power	NO	PbGEM-257581	2	FALSE	2	2
N/A	BRO1 domain-containing protein, putative	protein coding	PBANKA_1439100	PBANKA_143910	Dispensable	0.914989	0.102894	0.428123	-0.753352	0.95914	Not reduced	-0.00377159	0.647455	-1.29868	1.29114	No power	No change	reduced	NO	PbGEM-323355	4	FALSE	5	15
HAD2	haloacid dehalogenase-like hydrolase, putative	protein coding	PBANKA_1441100	PBANKA_144110	Dispensable	0.919135	-0.333483	0.090783	-0.515049	-0.151917	Not reduced	0.0735385	0.0825399	-0.0915412	0.238618	Not reduced	No change	reduced	NO	PbGEM-265660	1	FALSE	8	36
PCNA2	proliferating cell nuclear antigen 2	protein coding	PBANKA_1441400	PBANKA_144140	Dispensable	0.866694	0.768638	0.144276	0.480086	1.05719	Not reduced	0.154727	0.164213	-0.173698	0.483153	Not reduced	No change	not reduced	NO	PbGEM-258076	1	FALSE	8	54
PV2	parasitophorous vacuolar protein 2	protein coding	PBANKA_1441700	PBANKA_144170	Dispensable	0.952825	0.530564	0.353499	-0.176434	1.23756	Not reduced	0.319276	0.368772	-0.418268	1.05682	Not reduced	No change	not reduced	NO	PbGEM-340435	4	FALSE	10	59
N/A	protein KIC2, putative	protein coding	PBANKA_1442400	PBANKA_144240	Dispensable	0.912909	-0.381299	0.19545	-0.772199	0.00960208	Not reduced	-0.792039	0.219395	-1.23083	-0.353249	No power	No change	not reduced	NO	PbGEM-323819	2	FALSE	8	59
MRP2	multidrug resistance-associated protein 2	protein coding	PBANKA_1443800	PBANKA_144380	Slow	0.641369	-0.580123	0.435682	-1.45149	0.291242	No power	-0.827494	0.408793	-1.64508	-0.00990722	No power	No change	no power	NO	PbGEM-068513	12	TRUE	NA	43
MIF	macrophage migration inhibitory factor	protein coding	PBANKA_1444000	PBANKA_144400	Dispensable	0.999392	-0.0679619	0.147835	-0.363632	0.227708	Not reduced	-0.0994046	0.124296	-0.347997	0.149188	Not reduced	No change	not reduced	NO	PbGEM-258421	5	FALSE	6	26
TLAP1	thioredoxin-like associated protein 1, putative	protein coding	PBANKA_1444800	PBANKA_144480	Dispensable	0.963709	0.455463	0.280235	-0.105007	1.01593	Not reduced	-0.105995	0.314185	-0.734364	0.522375	Not reduced	No change	not reduced	YES	PbGEM-079841	4	FALSE	5	8
N/A	vacuolar transporter chaperone, putative	protein coding	PBANKA_1444900	PBANKA_144490	Dispensable	0.993092	0.140806	0.144384	-0.147961	0.429573	Not reduced	0.0425581	0.142863	-0.243168	0.328285	Not reduced	No change	not reduced	NO	PbGEM-258539	5	FALSE	2	18
N/A	conserved Plasmodium protein, unknown function	protein coding	PBANKA_1445700	PBANKA_144570	Dispensable	0.853036	0.135774	0.145925	-0.156076	0.427624	Not reduced	-0.151869	0.220818	-0.593505	0.289768	Not reduced	No change	no power	NO	PbGEM-324235	3	FALSE	15	6
N/A	conserved Plasmodium protein, unknown function	protein coding	PBANKA_1445900	PBANKA_144590	Dispensable	1.01591	0.24932	0.225176	-0.201032	0.699672	Not reduced	0.517496	0.238427	0.0406423	0.99435	Not reduced	No change	reduced	NO	PbGEM-340587	6	FALSE	10	21
N/A	conserved Plasmodium protein, unknown function	protein coding	PBANKA_1446000	PBANKA_144600	Dispensable	0.904591	0.589142	0.185025	0.219093	0.959191	Not reduced	0.47194	0.205616	0.0607083	0.883171	Not reduced	No change	no power	NO	PbGEM-068823	1	FALSE	8	16
N/A	CG2-related protein, putative	protein coding	PBANKA_1447200	PBANKA_144720	Dispensable	0.78237	-0.281242	0.137423	-0.556087	-0.00639598	Not reduced	-0.26183	0.127622	-0.517074	-0.00658632	Not reduced	No change	not reduced	NO	PbGEM-340635	2	FALSE	3	31
N/A	conserved Plasmodium protein, unknown function	protein coding	PBANKA_1447900	PBANKA_144790	Slow	0.883588	-4.41555	0.370898	-5.15734	-3.67375	Reduced	-0.0572387	0.0671086	-0.191456	0.0769784	Not reduced	lossOfMales	NA	NO	PbGEM-340675	14	TRUE	8	32
MiGS	microgamete surface protein MiGS, putative	protein coding	PBANKA_1449000	PBANKA_144900	Dispensable	0.987712	0.47306	0.233698	0.00566287	0.940457	Not reduced	0.211856	0.237739	-0.263622	0.687333	Not reduced	No change	not reduced	NO	PbGEM-069268	5	FALSE	1	64
N/A	tetQ family GTPase, putative	protein coding	PBANKA_1450000	PBANKA_145000	Dispensable	0.912425	0.267179	0.173421	-0.0796633	0.614021	Not reduced	0.0160619	0.18522	-0.354378	0.386502	Not reduced	No change	no power	NO	PbGEM-257165	2	FALSE	NA	19
ATPbeta	ATP synthase subunit beta, mitochondrial	protein coding	PBANKA_1450300	PBANKA_145030	Slow	0.778615	0.596113	0.271827	0.0524587	1.13977	Not reduced	-0.286164	0.282701	-0.851567	0.279239	Not reduced	No change	reduced	NO	PbGEM-324795	14	TRUE	14	28
N/A	p25-alpha family protein, putative	protein coding	PBANKA_1451200	PBANKA_145120	Fast	1.06583	0.398005	0.219883	-0.0417609	0.83777	Not reduced	0.227082	0.273502	-0.319923	0.774087	Not reduced	No change	not reduced	NO	PbGEM-324947	7	FALSE	NA	6
N/A	conserved Plasmodium protein, unknown function	protein coding	PBANKA_1451900	PBANKA_145190	Dispensable	0.835298	-0.452648	0.406401	-1.26545	0.360154	No power	-0.674336	0.438845	-1.55203	0.203353	No power	No change	not reduced	NO	PbGEM-340827	8	FALSE	8	47
QSOX	sulfhydryl oxidase, putative	protein coding	PBANKA_1455400	PBANKA_145540	Dispensable	0.951612	-0.418388	0.228401	-0.87519	0.0384136	Not reduced	-0.543063	0.269054	-1.08117	-0.00495419	No power	No change	not reduced	NO	PbGEM-325539	9	FALSE	NA	19
N/A	ubiquitin-conjugating enzyme E2, putative	protein coding	PBANKA_1457000	PBANKA_145700	Dispensable	1.01908	-0.0294232	0.362741	-0.754906	0.69606	Not reduced	-0.148303	0.275471	-0.699245	0.402639	Not reduced	No change	not reduced	NO	PbGEM-264860	8	FALSE	3	14
PSOP26	conserved Plasmodium protein, unknown function	protein coding	PBANKA_1457700	PBANKA_145770	Dispensable	1.0613	-0.478421	0.156844	-0.79211	-0.164732	Not reduced	-0.262157	0.115616	-0.493389	-0.030926	Not reduced	No change	no power	NO	PbGEM-080757	5	FALSE	NA	31
N/A	conserved Plasmodium protein, unknown function	protein coding	PBANKA_1458700	PBANKA_145870	Slow	0.772454	-0.283592	0.186031	-0.655654	0.0884707	Not reduced	-0.397167	0.163261	-0.723689	-0.0706457	Not reduced	No change	not reduced	NO	PbGEM-325915	2	FALSE	11	43
N/A	conserved Plasmodium protein, unknown function	protein coding	PBANKA_1459100	PBANKA_145910	Dispensable	0.999397	0.300896	0.122399	0.0560989	0.545694	Not reduced	0.205041	0.148097	-0.091154	0.501236	Not reduced	No change	reduced	NO	PbGEM-258884	5	FALSE	3	40
ALAS	delta-aminolevulinic acid synthetase	protein coding	PBANKA_1459200	PBANKA_145920	Dispensable	0.971845	0.268155	0.207743	-0.147331	0.683641	Not reduced	0.171732	0.166893	-0.162054	0.505518	Not reduced	No change	not reduced	NO	PbGEM-343452	3	FALSE	NA	30
N/A	conserved Plasmodium protein, unknown function	protein coding	PBANKA_1459800	PBANKA_145980	Dispensable	0.902981	0.341494	0.131854	0.0777856	0.605202	Not reduced	-0.0110202	0.140814	-0.292648	0.270607	Not reduced	No change	no power	NO	PbGEM-341067	3	FALSE	17	18
N/A	uroporphyrinogen-III synthase, putative	protein coding	PBANKA_1460600	PBANKA_146060	Dispensable	1.03624	0.67704	0.287926	0.101189	1.25289	Not reduced	0.29319	0.243389	-0.193589	0.779969	Not reduced	No change	not reduced	NO	PbGEM-071005	9	FALSE	14	6
DPAP2	dipeptidyl aminopeptidase 2	protein coding	PBANKA_1460700	PBANKA_146070	Dispensable	1.0129	0.908852	0.219374	0.470104	1.3476	Not reduced	0.821338	0.352412	0.116514	1.52616	Not reduced	No change	not reduced	NO	PbGEM-258996	4	FALSE	15	7
N/A	methyltransferase, putative	protein coding	PBANKA_1461000	PBANKA_146100	Dispensable	1.00213	0.187271	0.217842	-0.248412	0.622955	Not reduced	-0.00494737	0.269421	-0.543789	0.533894	Not reduced	No change	not reduced	NO	PbGEM-341107	6	FALSE	NA	1
N/A	conserved Plasmodium protein, unknown function	protein coding	PBANKA_1461300	PBANKA_146130	Dispensable	1.02028	-0.543683	0.187106	-0.917896	-0.16947	Not reduced	-0.725431	0.195449	-1.11633	-0.334533	No power	No change	not reduced	YES	PbGEM-080906	9	FALSE	5	7
PPM4	protein phosphatase PPM4	protein coding	PBANKA_1462200	PBANKA_146220	Dispensable	0.952829	0.0340432	0.299433	-0.564823	0.632909	Not reduced	-0.184667	0.310289	-0.805244	0.435911	Not reduced	No change	not reduced	NO	PbGEM-343468	4	FALSE	2	27
G377	osmiophilic body protein G377	protein coding	PBANKA_1463000	PBANKA_146300	Dispensable	0.991637	-0.286841	0.146051	-0.578944	0.00526104	Not reduced	-0.12334	0.174206	-0.471752	0.225072	Not reduced	No change	not reduced	NO	PbGEM-326387	8	TRUE	15	24
N/A	DNA repair protein rhp16, putative	protein coding	PBANKA_1463700	PBANKA_146370	Dispensable	0.871744	0.076847	0.136094	-0.195341	0.349035	Not reduced	0.100957	0.161621	-0.222284	0.424198	Not reduced	No change	not reduced	NO	PbGEM-326459	3	FALSE	7	44
N/A	conserved Plasmodium protein, unknown function	protein coding	PBANKA_1464600	PBANKA_146460	Dispensable	1.0347	-2.33968	0.0650355	-2.46975	-2.20961	Reduced	-2.01163	0.112814	-2.23726	-1.78601	Reduced	lossOfBoth	reduced	NO	PbGEM-326555	9	TRUE	NA	27

## Sheet: Individual screens
gene	Sorted_population	Pool	Mouse	log2change	log2change_sd
PBANKA_100010	GFPsort	SP3	3	-0.293838	0.182711
PBANKA_100010	RFPsort	SP3	3	-0.31634	0.147953
PBANKA_100010	GFPsort	SP3	1	-0.308811	0.165608
PBANKA_100010	RFPsort	SP3	1	-0.297144	0.157326
PBANKA_100010	GFPsort	SP3	2	-0.263634	0.185986
PBANKA_100010	RFPsort	SP3	2	-0.324206	0.170698
PBANKA_140920	RFPsort	Targeted	1	-0.760019	0.0663763
PBANKA_140920	GFPsort	Targeted	1	-1.26715	0.0824877
PBANKA_140920	RFPsort	Targeted	3	-0.584267	0.0634251
PBANKA_140920	GFPsort	Targeted	3	-0.930392	0.104023
PBANKA_140920	RFPsort	Targeted	2	-0.604622	0.0685742
PBANKA_140920	GFPsort	Targeted	2	-1.01403	0.0753223
PBANKA_091870	GFPsort	Targeted	1	-2.82216	0.0930178
PBANKA_091870	RFPsort	Targeted	1	-2.84726	0.0760712
PBANKA_091870	GFPsort	Targeted	3	-2.75928	0.139669
PBANKA_091870	RFPsort	Targeted	3	-3.00794	0.0711435
PBANKA_091870	GFPsort	Targeted	2	-2.58772	0.0840998
PBANKA_091870	RFPsort	Targeted	2	-2.70188	0.0869634
PBANKA_071830	GFPsort	Targeted	2	0.109295	0.0753223
PBANKA_071830	RFPsort	Targeted	2	0.0689826	0.0685742
PBANKA_071830	GFPsort	Targeted	3	0.101789	0.104023
PBANKA_071830	RFPsort	Targeted	3	-0.129422	0.0634251
PBANKA_071830	GFPsort	Targeted	1	-0.0260945	0.0824877
PBANKA_071830	RFPsort	Targeted	1	-0.00678162	0.0663763
PBANKA_071650	RFPsort	Targeted	3	-0.485928	0.0634251
PBANKA_071650	GFPsort	Targeted	3	-2.82882	0.163251
PBANKA_071650	RFPsort	Targeted	1	-0.305849	0.0663763
PBANKA_071650	GFPsort	Targeted	1	-1.9149	0.0902953
PBANKA_071650	RFPsort	Targeted	2	-0.4165	0.0685742
PBANKA_071650	GFPsort	Targeted	2	-2.68223	0.0840998
PBANKA_051500	RFPsort	Targeted	1	-0.17925	0.0663763
PBANKA_051500	GFPsort	Targeted	1	-0.293379	0.0824877
PBANKA_051500	GFPsort	Targeted	3	-0.392949	0.104023
PBANKA_051500	RFPsort	Targeted	3	-0.425414	0.0634251
PBANKA_051500	GFPsort	Targeted	2	-0.377797	0.0753223
PBANKA_051500	RFPsort	Targeted	2	-0.436718	0.0685742
PBANKA_103780	GFPsort	Targeted	2	-0.796228	0.0753223
PBANKA_103780	RFPsort	Targeted	2	-0.958155	0.0685742
PBANKA_103780	GFPsort	Targeted	1	-0.878887	0.0824877
PBANKA_103780	RFPsort	Targeted	1	-1.03619	0.0707572
PBANKA_103780	GFPsort	Targeted	3	-0.824188	0.104023
PBANKA_103780	RFPsort	Targeted	3	-1.11271	0.0690265
PBANKA_071430	GFPsort	Targeted	2	-0.56122	0.0826349
PBANKA_071430	RFPsort	Targeted	2	-0.551058	0.0765342
PBANKA_071430	GFPsort	Targeted	1	-0.363101	0.0824877
PBANKA_071430	RFPsort	Targeted	1	-0.475323	0.0663763
PBANKA_071430	GFPsort	Targeted	3	-0.420199	0.104023
PBANKA_071430	RFPsort	Targeted	3	-0.642329	0.0634251
PBANKA_135970	GFPsort	Targeted	3	-0.196035	0.104023
PBANKA_135970	RFPsort	Targeted	3	-0.234531	0.0634251
PBANKA_135970	GFPsort	Targeted	1	-0.124081	0.0828859
PBANKA_135970	RFPsort	Targeted	1	-0.0741158	0.0668704
PBANKA_081120	GFPsort	Targeted	2	-0.91918	0.0935099
PBANKA_081120	RFPsort	Targeted	2	-0.960627	0.0865651
PBANKA_081120	GFPsort	Targeted	1	-0.927341	0.093371
PBANKA_081120	RFPsort	Targeted	1	-0.984211	0.0733782
PBANKA_135970	GFPsort	Targeted	2	-0.262775	0.0863976
PBANKA_135970	RFPsort	Targeted	2	-0.19209	0.0798357
PBANKA_081120	GFPsort	Targeted	3	-0.774618	0.104023
PBANKA_081120	RFPsort	Targeted	3	-1.0217	0.0711435
PBANKA_103010	GFPsort	Targeted	2	-0.115136	0.0857017
PBANKA_103010	RFPsort	Targeted	2	-0.475185	0.0846668
PBANKA_103010	GFPsort	Targeted	1	-0.109869	0.0828859
PBANKA_103010	RFPsort	Targeted	1	-0.400946	0.0668704
PBANKA_146460	RFPsort	Targeted	2	-2.22405	0.0980623
PBANKA_146460	GFPsort	Targeted	2	-2.40696	0.103394
PBANKA_092160	RFPsort	PbSTM101	3	-0.319254	0.134158
PBANKA_092160	GFPsort	PbSTM101	3	-0.14566	0.137589
PBANKA_103010	GFPsort	Targeted	3	-0.026352	0.104023
PBANKA_103010	RFPsort	Targeted	3	-0.549312	0.0690265
PBANKA_051060	GFPsort	Targeted	3	-0.0697306	0.104161
PBANKA_051060	RFPsort	Targeted	3	-0.115632	0.0636503
PBANKA_051060	RFPsort	Targeted	1	0.00183304	0.0668704
PBANKA_051060	GFPsort	Targeted	1	-0.231962	0.0889222
PBANKA_146460	RFPsort	Targeted	3	-2.25246	0.0974526
PBANKA_146460	GFPsort	Targeted	3	-2.61978	0.164783
PBANKA_140440	RFPsort	Targeted	3	-1.9721	0.0958819
PBANKA_140440	GFPsort	Targeted	3	-2.28385	0.165781
PBANKA_051060	RFPsort	Targeted	2	-0.0697031	0.0798357
PBANKA_051060	GFPsort	Targeted	2	-0.277007	0.0935099
PBANKA_146460	RFPsort	Targeted	1	-1.86693	0.0841001
PBANKA_146460	GFPsort	Targeted	1	-2.19778	0.109921
PBANKA_140440	RFPsort	Targeted	1	-1.62613	0.0816489
PBANKA_140440	GFPsort	Targeted	1	-1.90778	0.109921
PBANKA_140440	RFPsort	Targeted	2	-1.83017	0.0980623
PBANKA_140440	GFPsort	Targeted	2	-1.96174	0.098395
PBANKA_092110	RFPsort	SP3	3	-2.07496	0.15224
PBANKA_092110	GFPsort	SP3	3	-2.37449	0.190962
PBANKA_143120	RFPsort	Targeted	1	-2.06696	0.0841001
PBANKA_143120	GFPsort	Targeted	1	-3.1309	0.154381
PBANKA_112920	GFPsort	Targeted	1	-2.93916	0.119687
PBANKA_112920	RFPsort	Targeted	1	-3.3341	0.116022
PBANKA_092160	RFPsort	PbSTM101	2	0.0490135	0.131682
PBANKA_092160	GFPsort	PbSTM101	2	0.0762413	0.127379
PBANKA_112920	GFPsort	Targeted	3	-3.55639	0.167145
PBANKA_112920	RFPsort	Targeted	3	-3.8292	0.118359
PBANKA_110170	GFPsort	SP3	2	-0.609262	0.185986
PBANKA_110170	RFPsort	SP3	2	-0.60041	0.170698
PBANKA_130520	GFPsort	Targeted	3	-1.22502	0.158256
PBANKA_130520	RFPsort	Targeted	3	-1.44734	0.0923871
PBANKA_092110	RFPsort	SP3	1	-2.02926	0.174917
PBANKA_092110	GFPsort	SP3	1	-2.26896	0.181507
PBANKA_112920	GFPsort	Targeted	2	-2.89911	0.114912
PBANKA_112920	RFPsort	Targeted	2	-3.28589	0.149857
PBANKA_071470	GFPsort	Targeted	3	-1.4069	0.167991
PBANKA_071470	RFPsort	Targeted	3	-1.33954	0.0814335
PBANKA_143860	GFPsort	PbSTM101	2	0.0915532	0.127379
PBANKA_143860	RFPsort	PbSTM101	2	-0.116298	0.131682
PBANKA_130520	GFPsort	Targeted	1	-1.21859	0.093371
PBANKA_130520	RFPsort	Targeted	1	-1.13497	0.0778813
PBANKA_142680	RFPsort	SP3	3	-0.141546	0.147953
PBANKA_142680	GFPsort	SP3	3	-0.269738	0.182711
PBANKA_040170	GFPsort	PbSTM101	1	-0.306904	0.123689
PBANKA_040170	RFPsort	PbSTM101	1	-1.12684	0.140124
PBANKA_110170	RFPsort	SP3	1	-0.214477	0.157326
PBANKA_110170	GFPsort	SP3	1	-0.403646	0.165608
PBANKA_071470	RFPsort	Targeted	1	-1.37348	0.0849178
PBANKA_071470	GFPsort	Targeted	1	-1.55453	0.101758
PBANKA_135960	GFPsort	Targeted	1	-0.546774	0.105848
PBANKA_135960	RFPsort	Targeted	1	-0.538273	0.0913145
PBANKA_143860	GFPsort	PbSTM101	3	0.155161	0.137589
PBANKA_143860	RFPsort	PbSTM101	3	-0.121713	0.134158
PBANKA_071470	RFPsort	Targeted	2	-1.21525	0.104256
PBANKA_071470	GFPsort	Targeted	2	-1.42518	0.10147
PBANKA_130520	RFPsort	Targeted	2	-1.13766	0.106408
PBANKA_130520	GFPsort	Targeted	2	-1.27746	0.102227
PBANKA_094020	RFPsort	Targeted	2	-0.942692	0.106408
PBANKA_094020	GFPsort	Targeted	2	-1.41464	0.103832
PBANKA_143120	RFPsort	Targeted	3	-1.82292	0.108193
PBANKA_143120	GFPsort	Targeted	3	-3.21634	0.170147
PBANKA_040170	GFPsort	PbSTM101	2	-0.144382	0.127379
PBANKA_040170	RFPsort	PbSTM101	2	-1.22336	0.131682
PBANKA_114590	GFPsort	Targeted	2	-0.895066	0.102227
PBANKA_114590	RFPsort	Targeted	2	-1.21213	0.106408
PBANKA_082030	RFPsort	Targeted	2	-0.650855	0.102905
PBANKA_082030	GFPsort	Targeted	2	-1.49041	0.106714
PBANKA_070620	RFPsort	SP3	1	-0.524101	0.157326
PBANKA_070620	GFPsort	SP3	1	-0.798867	0.168845
PBANKA_142680	RFPsort	SP3	1	-0.176685	0.157326
PBANKA_142680	GFPsort	SP3	1	-0.511929	0.165608
PBANKA_140900	GFPsort	Targeted	3	-1.4109	0.170697
PBANKA_140900	RFPsort	Targeted	3	-1.74287	0.122117
PBANKA_094020	RFPsort	Targeted	3	-0.54912	0.0889381
PBANKA_094020	GFPsort	Targeted	3	-0.867825	0.156841
PBANKA_114590	GFPsort	Targeted	3	-0.888295	0.178463
PBANKA_114590	RFPsort	Targeted	3	-1.07891	0.108051
PBANKA_092160	RFPsort	PbSTM101	1	0.139038	0.140124
PBANKA_092160	GFPsort	PbSTM101	1	0.140007	0.123689
PBANKA_040670	GFPsort	Targeted	2	0.494809	0.102227
PBANKA_040670	RFPsort	Targeted	2	0.401082	0.0922972
PBANKA_120780	GFPsort	Targeted	1	0.141697	0.103464
PBANKA_120780	RFPsort	Targeted	1	0.130144	0.0872417
PBANKA_120780	GFPsort	Targeted	3	0.166354	0.128499
PBANKA_120780	RFPsort	Targeted	3	0.0363717	0.103695
PBANKA_135960	GFPsort	Targeted	3	-0.263165	0.129279
PBANKA_135960	RFPsort	Targeted	3	-0.594224	0.10466
PBANKA_082030	RFPsort	Targeted	3	-0.890288	0.10466
PBANKA_082030	GFPsort	Targeted	3	-1.22979	0.180397
PBANKA_094020	RFPsort	Targeted	1	-0.418078	0.0913145
PBANKA_094020	GFPsort	Targeted	1	-0.986048	0.105848
PBANKA_143520	GFPsort	Targeted	2	-0.730637	0.102227
PBANKA_143520	RFPsort	Targeted	2	-4.33326	0.313582
PBANKA_143860	RFPsort	PbSTM101	1	-0.131135	0.140124
PBANKA_143860	GFPsort	PbSTM101	1	0.0309908	0.123689
PBANKA_040170	GFPsort	PbSTM101	3	-0.248668	0.137589
PBANKA_040170	RFPsort	PbSTM101	3	-1.16811	0.134158
PBANKA_120780	GFPsort	Targeted	2	0.176595	0.102227
PBANKA_120780	RFPsort	Targeted	2	0.126143	0.0959159
PBANKA_143520	GFPsort	Targeted	3	-0.810184	0.180397
PBANKA_143520	RFPsort	Targeted	3	-4.78737	0.215599
PBANKA_122540	GFPsort	Targeted	3	-0.534906	0.153802
PBANKA_122540	RFPsort	Targeted	3	-0.88279	0.10466
PBANKA_143120	RFPsort	Targeted	2	-1.51417	0.106408
PBANKA_143120	GFPsort	Targeted	2	-2.74425	0.130951
PBANKA_122540	GFPsort	Targeted	2	-0.265709	0.102227
PBANKA_122540	RFPsort	Targeted	2	-0.545085	0.106408
PBANKA_120060	GFPsort	Targeted	2	-0.51596	0.102227
PBANKA_120060	RFPsort	Targeted	2	-0.757509	0.106408
PBANKA_101935	RFPsort	Targeted	2	1.16769	0.0898894
PBANKA_101935	GFPsort	Targeted	2	0.805845	0.102227
PBANKA_135960	RFPsort	Targeted	2	-0.338578	0.0959159
PBANKA_135960	GFPsort	Targeted	2	-0.439933	0.102227
PBANKA_082030	RFPsort	Targeted	1	-0.672231	0.0976861
PBANKA_082030	GFPsort	Targeted	1	-1.51033	0.122433
PBANKA_130280	RFPsort	Targeted	3	-0.906622	0.111916
PBANKA_130280	GFPsort	Targeted	3	-1.21492	0.180456
PBANKA_120060	GFPsort	Targeted	3	-0.414779	0.151621
PBANKA_120060	RFPsort	Targeted	3	-0.850548	0.12469
PBANKA_140900	GFPsort	Targeted	1	-1.05841	0.127981
PBANKA_140900	RFPsort	Targeted	1	-1.13308	0.116427
PBANKA_010620	RFPsort	Targeted	1	-1.73375	0.128285
PBANKA_010620	GFPsort	Targeted	1	-1.96614	0.140306
PBANKA_010620	RFPsort	Targeted	2	-1.76383	0.108927
PBANKA_010620	GFPsort	Targeted	2	-2.00005	0.122111
PBANKA_140900	GFPsort	Targeted	2	-1.40266	0.11134
PBANKA_140900	RFPsort	Targeted	2	-1.43323	0.106408
PBANKA_114590	GFPsort	Targeted	1	-0.768558	0.128414
PBANKA_114590	RFPsort	Targeted	1	-0.857555	0.120161
PBANKA_143520	GFPsort	Targeted	1	-0.729535	0.141043
PBANKA_143520	RFPsort	Targeted	1	-3.63058	0.22355
PBANKA_120060	GFPsort	Targeted	1	-0.449679	0.149081
PBANKA_120060	RFPsort	Targeted	1	-0.633625	0.142033
PBANKA_130280	RFPsort	Targeted	2	-0.716041	0.106408
PBANKA_130280	GFPsort	Targeted	2	-1.2201	0.11134
PBANKA_122540	GFPsort	Targeted	1	-0.418607	0.150673
PBANKA_122540	RFPsort	Targeted	1	-0.770832	0.143703
PBANKA_113190	GFPsort	Targeted	1	-0.915562	0.154254
PBANKA_113190	RFPsort	Targeted	1	-1.91456	0.15879
PBANKA_113190	GFPsort	Targeted	2	-0.627979	0.102227
PBANKA_113190	RFPsort	Targeted	2	-1.78756	0.118201
PBANKA_010620	RFPsort	Targeted	3	-1.65941	0.140046
PBANKA_010620	GFPsort	Targeted	3	-1.85746	0.183951
PBANKA_142690	RFPsort	SP3	1	-2.28299	0.222656
PBANKA_142690	GFPsort	SP3	1	-2.33281	0.220099
PBANKA_110170	GFPsort	SP3	3	-0.364111	0.182711
PBANKA_110170	RFPsort	SP3	3	-0.419864	0.147953
PBANKA_130280	RFPsort	Targeted	1	-0.625976	0.143703
PBANKA_130280	GFPsort	Targeted	1	-0.943582	0.158343
PBANKA_100730	GFPsort	SP3	1	0.319375	0.167228
PBANKA_100730	RFPsort	SP3	1	0.255874	0.15903
PBANKA_101410	GFPsort	PbSTM101	3	-0.234513	0.137589
PBANKA_101410	RFPsort	PbSTM101	3	-0.456918	0.134158
PBANKA_142690	RFPsort	SP3	2	-2.31947	0.222555
PBANKA_142690	GFPsort	SP3	2	-2.33868	0.230191
PBANKA_051820	GFPsort	Targeted	3	-0.160487	0.152996
PBANKA_051820	RFPsort	Targeted	3	-0.328432	0.110672
PBANKA_092110	RFPsort	SP3	2	-1.99355	0.191805
PBANKA_092110	GFPsort	SP3	2	-2.26807	0.230191
PBANKA_113190	GFPsort	Targeted	3	-0.841953	0.187153
PBANKA_113190	RFPsort	Targeted	3	-1.79402	0.144226
PBANKA_091230	RFPsort	Targeted	2	-0.0864437	0.102905
PBANKA_091230	GFPsort	Targeted	2	-0.982738	0.11134
PBANKA_040670	GFPsort	Targeted	3	0.463933	0.13855
PBANKA_040670	RFPsort	Targeted	3	0.176069	0.115917
PBANKA_070620	RFPsort	SP3	3	-0.649164	0.15224
PBANKA_070620	GFPsort	SP3	3	-0.799935	0.18596
PBANKA_010470	GFPsort	PbSTM101	1	-0.0155654	0.123689
PBANKA_010470	RFPsort	PbSTM101	1	-0.375376	0.140124
PBANKA_071870	GFPsort	PbSTM101	3	-0.023221	0.137589
PBANKA_071870	RFPsort	PbSTM101	3	-0.46726	0.134158
PBANKA_051820	RFPsort	Targeted	1	-0.1351	0.141597
PBANKA_051820	GFPsort	Targeted	1	-0.431446	0.1519
PBANKA_101410	RFPsort	PbSTM101	2	-0.215822	0.131682
PBANKA_101410	GFPsort	PbSTM101	2	-0.0968927	0.127379
PBANKA_101410	RFPsort	PbSTM101	1	-0.122141	0.140124
PBANKA_101410	GFPsort	PbSTM101	1	0.0478418	0.123689
PBANKA_010470	GFPsort	PbSTM101	3	-0.151732	0.137589
PBANKA_010470	RFPsort	PbSTM101	3	-0.533607	0.134158
PBANKA_071870	RFPsort	PbSTM101	1	0.0152271	0.140124
PBANKA_071870	GFPsort	PbSTM101	1	-0.120599	0.123689
PBANKA_040670	GFPsort	Targeted	1	0.484891	0.153641
PBANKA_040670	RFPsort	Targeted	1	0.245842	0.144014
PBANKA_083110	RFPsort	Targeted	3	0.242748	0.115917
PBANKA_083110	GFPsort	Targeted	3	0.0896107	0.149644
PBANKA_083460	GFPsort	PbSTM101	3	-0.324821	0.137589
PBANKA_083460	RFPsort	PbSTM101	3	-0.626469	0.136944
PBANKA_101935	RFPsort	Targeted	3	1.03676	0.112798
PBANKA_101935	GFPsort	Targeted	3	0.816434	0.13855
PBANKA_010470	GFPsort	PbSTM101	2	-0.107577	0.127379
PBANKA_010470	RFPsort	PbSTM101	2	-0.616239	0.131682
PBANKA_091230	RFPsort	Targeted	1	-0.0632152	0.144751
PBANKA_091230	GFPsort	Targeted	1	-1.00042	0.164226
PBANKA_061960	GFPsort	Targeted	1	-0.871679	0.164226
PBANKA_061960	RFPsort	Targeted	1	-0.986137	0.14819
PBANKA_121970	GFPsort	PbSTM101	3	-0.396844	0.141094
PBANKA_121970	RFPsort	PbSTM101	3	-0.620106	0.142254
PBANKA_083110	RFPsort	Targeted	2	0.28251	0.0959159
PBANKA_083110	GFPsort	Targeted	2	0.121578	0.102227
PBANKA_141810	GFPsort	Targeted	1	0.39972	0.153641
PBANKA_141810	RFPsort	Targeted	1	-2.90486	0.189843
PBANKA_091230	RFPsort	Targeted	3	-0.029385	0.115917
PBANKA_091230	GFPsort	Targeted	3	-0.976993	0.187153
PBANKA_070620	RFPsort	SP3	2	-0.626725	0.174176
PBANKA_070620	GFPsort	SP3	2	-0.761609	0.194586
PBANKA_102210	RFPsort	PbSTM101	1	-0.17328	0.142649
PBANKA_102210	GFPsort	PbSTM101	1	-0.25097	0.12927
PBANKA_051820	GFPsort	Targeted	2	-0.0140437	0.109373
PBANKA_051820	RFPsort	Targeted	2	-0.131375	0.11329
PBANKA_041340	RFPsort	Targeted	1	0.100854	0.144014
PBANKA_041340	GFPsort	Targeted	1	-3.68552	0.234316
PBANKA_083110	GFPsort	Targeted	1	0.112234	0.153641
PBANKA_083110	RFPsort	Targeted	1	0.197908	0.144014
PBANKA_092160	RFPsort	SP3	2	-0.0528673	0.170698
PBANKA_092160	GFPsort	SP3	2	-0.207471	0.185986
PBANKA_030240	RFPsort	SP3	3	0.382916	0.147953
PBANKA_030240	GFPsort	SP3	3	0.214459	0.182711
PBANKA_082640	RFPsort	PbSTM101	1	-0.218958	0.146845
PBANKA_082640	GFPsort	PbSTM101	1	-0.352776	0.137287
PBANKA_040170	GFPsort	SP3	2	-0.764233	0.194586
PBANKA_040170	RFPsort	SP3	2	-1.04319	0.187718
PBANKA_041340	RFPsort	Targeted	3	0.220417	0.115917
PBANKA_041340	GFPsort	Targeted	3	-4.22663	0.306414
PBANKA_092160	GFPsort	SP3	1	0.228725	0.16761
PBANKA_092160	RFPsort	SP3	1	0.136849	0.159431
PBANKA_040170	GFPsort	SP3	1	-0.439293	0.178152
PBANKA_040170	RFPsort	SP3	1	-1.13366	0.179202
PBANKA_144790	RFPsort	Targeted	2	-0.058755	0.113436
PBANKA_144790	GFPsort	Targeted	2	-4.10697	0.274112
PBANKA_071870	RFPsort	PbSTM101	2	-0.165221	0.131682
PBANKA_071870	GFPsort	PbSTM101	2	-0.191922	0.127379
PBANKA_041340	RFPsort	Targeted	2	0.398914	0.11031
PBANKA_041340	GFPsort	Targeted	2	-3.5253	0.213721
PBANKA_052480	GFPsort	Targeted	2	-0.980033	0.134398
PBANKA_052480	RFPsort	Targeted	2	-1.19105	0.125269
PBANKA_010720	GFPsort	PbSTM101	3	-0.0953091	0.14168
PBANKA_010720	RFPsort	PbSTM101	3	-0.587523	0.146712
PBANKA_071230	GFPsort	SP3	3	-0.944138	0.192843
PBANKA_071230	RFPsort	SP3	3	-2.77236	0.33553
PBANKA_141810	GFPsort	Targeted	3	0.410341	0.144631
PBANKA_141810	RFPsort	Targeted	3	-4.19024	0.248438
PBANKA_050570	RFPsort	SP3	3	0.238107	0.151692
PBANKA_050570	GFPsort	SP3	3	-0.542461	0.191318
PBANKA_144790	RFPsort	Targeted	3	-0.184546	0.129368
PBANKA_144790	GFPsort	Targeted	3	-6.65711	0.511873
PBANKA_010530	GFPsort	Targeted	3	-3.3778	0.290334
PBANKA_010530	RFPsort	Targeted	3	-3.38814	0.221282
PBANKA_090240	GFPsort	PbSTM101	2	0.11027	0.132829
PBANKA_090240	RFPsort	PbSTM101	2	-3.48835	0.330343
PBANKA_010530	GFPsort	Targeted	2	-3.10317	0.158168
PBANKA_010530	RFPsort	Targeted	2	-3.34412	0.319185
PBANKA_121470	GFPsort	Targeted	2	-0.451255	0.126841
PBANKA_121470	RFPsort	Targeted	2	-3.57926	0.320989
PBANKA_133890	GFPsort	SP3	3	-0.0104794	0.189378
PBANKA_133890	RFPsort	SP3	3	-0.392112	0.156397
PBANKA_101935	RFPsort	Targeted	1	0.894678	0.144014
PBANKA_101935	GFPsort	Targeted	1	0.536225	0.153641
PBANKA_092160	RFPsort	SP3	3	0.154094	0.161276
PBANKA_092160	GFPsort	SP3	3	-0.280334	0.193426
PBANKA_061960	GFPsort	Targeted	3	-0.240375	0.187153
PBANKA_061960	RFPsort	Targeted	3	-0.344269	0.129368
PBANKA_052480	GFPsort	Targeted	1	-0.722969	0.164226
PBANKA_052480	RFPsort	Targeted	1	-0.942186	0.154082
PBANKA_020510	GFPsort	PbSTM101	2	0.0101768	0.132829
PBANKA_020510	RFPsort	PbSTM101	2	-0.283088	0.136961
PBANKA_141810	GFPsort	Targeted	2	0.40222	0.123283
PBANKA_141810	RFPsort	Targeted	2	-3.75743	0.351875
PBANKA_020510	RFPsort	PbSTM101	1	0.0155427	0.149501
PBANKA_020510	GFPsort	PbSTM101	1	0.148867	0.135593
PBANKA_052480	RFPsort	Targeted	3	-0.670623	0.144226
PBANKA_052480	GFPsort	Targeted	3	-0.830433	0.187153
PBANKA_112230	RFPsort	PbSTM101	2	-1.11899	0.175677
PBANKA_112230	GFPsort	PbSTM101	2	-1.26554	0.153573
PBANKA_143860	GFPsort	SP3	1	0.400392	0.170127
PBANKA_143860	RFPsort	SP3	1	0.112892	0.162491
PBANKA_061960	GFPsort	Targeted	2	-0.406754	0.130939
PBANKA_061960	RFPsort	Targeted	2	-0.787424	0.126771
PBANKA_142680	RFPsort	SP3	2	-0.318865	0.176838
PBANKA_142680	GFPsort	SP3	2	-0.371804	0.196972
PBANKA_121260	GFPsort	Targeted	1	-1.42487	0.184592
PBANKA_121260	RFPsort	Targeted	1	-1.78886	0.16837
PBANKA_121260	GFPsort	Targeted	2	-1.623	0.149235
PBANKA_121260	RFPsort	Targeted	2	-2.0555	0.17359
PBANKA_040170	GFPsort	SP3	3	-0.271727	0.201695
PBANKA_040170	RFPsort	SP3	3	-1.20772	0.211551
PBANKA_143860	GFPsort	SP3	3	0.117475	0.201695
PBANKA_143860	RFPsort	SP3	3	-0.0600302	0.171105
PBANKA_090240	GFPsort	PbSTM101	1	-0.111468	0.148513
PBANKA_090240	RFPsort	PbSTM101	1	-2.83121	0.341152
PBANKA_083460	GFPsort	PbSTM101	2	-0.161378	0.132829
PBANKA_083460	RFPsort	PbSTM101	2	-0.385476	0.136961
PBANKA_121260	GFPsort	Targeted	3	-1.5406	0.187153
PBANKA_121260	RFPsort	Targeted	3	-1.80107	0.145249
PBANKA_010110	GFPsort	PbSTM101	1	-0.212559	0.157667
PBANKA_010110	RFPsort	PbSTM101	1	-0.546227	0.179157
PBANKA_100730	GFPsort	SP3	2	0.292932	0.188482
PBANKA_100730	RFPsort	SP3	2	0.0935729	0.173413
PBANKA_083280	GFPsort	Targeted	3	-2.32992	0.213016
PBANKA_083280	RFPsort	Targeted	3	-2.37659	0.174902
PBANKA_050570	RFPsort	SP3	1	0.111523	0.171892
PBANKA_050570	GFPsort	SP3	1	-0.601949	0.178152
PBANKA_142220	GFPsort	Targeted	1	-1.03234	0.164226
PBANKA_142220	RFPsort	Targeted	1	-2.71945	0.209768
PBANKA_090240	GFPsort	PbSTM101	3	-0.263724	0.14168
PBANKA_090240	RFPsort	PbSTM101	3	-3.63731	0.445862
PBANKA_143860	GFPsort	SP3	2	0.0959224	0.188482
PBANKA_143860	RFPsort	SP3	2	0.0471477	0.173413
PBANKA_083460	RFPsort	PbSTM101	1	-0.125302	0.168969
PBANKA_083460	GFPsort	PbSTM101	1	-0.0843767	0.15155
PBANKA_142220	GFPsort	Targeted	3	-1.17692	0.187153
PBANKA_142220	RFPsort	Targeted	3	-3.29445	0.221282
PBANKA_131270	RFPsort	Targeted	2	-0.423391	0.131501
PBANKA_131270	GFPsort	Targeted	2	-0.520956	0.136147
PBANKA_140270	GFPsort	PbSTM101	1	0.00250584	0.151284
PBANKA_140270	RFPsort	PbSTM101	1	-0.358771	0.171625
PBANKA_121470	GFPsort	Targeted	3	-0.930997	0.187153
PBANKA_121470	RFPsort	Targeted	3	-4.4694	0.271929
PBANKA_100730	GFPsort	SP3	3	0.44174	0.201591
PBANKA_100730	RFPsort	SP3	3	0.154645	0.17445
PBANKA_142220	GFPsort	Targeted	2	-1.21879	0.144503
PBANKA_142220	RFPsort	Targeted	2	-3.27176	0.32296
PBANKA_082430	GFPsort	Targeted	2	-3.17433	0.222304
PBANKA_082430	RFPsort	Targeted	2	-3.34432	0.32296
PBANKA_030240	RFPsort	SP3	1	0.252717	0.166457
PBANKA_030240	GFPsort	SP3	1	-0.0668533	0.17328
PBANKA_071230	GFPsort	SP3	1	-1.00649	0.189688
PBANKA_071230	RFPsort	SP3	1	-2.99453	0.315991
PBANKA_020510	RFPsort	PbSTM101	3	-0.307333	0.158932
PBANKA_020510	GFPsort	PbSTM101	3	-0.134645	0.145258
PBANKA_130190	RFPsort	PbSTM101	1	0.0516739	0.16576
PBANKA_130190	GFPsort	PbSTM101	1	0.188711	0.153373
PBANKA_112230	RFPsort	PbSTM101	3	-1.46116	0.231363
PBANKA_112230	GFPsort	PbSTM101	3	-1.42247	0.232164
PBANKA_131270	GFPsort	Targeted	1	-0.566104	0.164226
PBANKA_131270	RFPsort	Targeted	1	-0.610725	0.154082
PBANKA_144790	RFPsort	Targeted	1	0.0342959	0.14819
PBANKA_144790	GFPsort	Targeted	1	-4.35525	0.321366
PBANKA_083280	GFPsort	Targeted	2	-1.98046	0.153266
PBANKA_083280	RFPsort	Targeted	2	-2.11949	0.17359
PBANKA_142530	GFPsort	SP3	2	0.187639	0.188482
PBANKA_142530	RFPsort	SP3	2	0.184108	0.173413
PBANKA_102210	RFPsort	PbSTM101	2	-0.44116	0.165392
PBANKA_102210	GFPsort	PbSTM101	2	-0.423392	0.134341
PBANKA_102210	RFPsort	PbSTM101	3	0.0267712	0.145676
PBANKA_102210	GFPsort	PbSTM101	3	-0.0341652	0.148842
PBANKA_083460	RFPsort	SP3	2	-0.257099	0.179228
PBANKA_083460	GFPsort	SP3	2	-0.510432	0.199122
PBANKA_130190	RFPsort	PbSTM101	2	-0.00722962	0.142994
PBANKA_130190	GFPsort	PbSTM101	2	-0.000756532	0.139042
PBANKA_083170	RFPsort	PbSTM101	1	-0.247853	0.1867
PBANKA_083170	GFPsort	PbSTM101	1	-0.251283	0.175882
PBANKA_092700	GFPsort	SP3	3	0.784043	0.201591
PBANKA_092700	RFPsort	SP3	3	0.328938	0.17445
PBANKA_051490	RFPsort	Targeted	2	-1.37354	0.173076
PBANKA_051490	GFPsort	Targeted	2	-1.57662	0.152047
PBANKA_083170	RFPsort	SP3	2	-0.233685	0.179228
PBANKA_083170	GFPsort	SP3	2	-0.29848	0.199122
PBANKA_122230	GFPsort	PbSTM101	2	0.04687	0.142189
PBANKA_122230	RFPsort	PbSTM101	2	-0.295275	0.153408
PBANKA_060150	GFPsort	PbSTM101	1	0.0511804	0.16717
PBANKA_060150	RFPsort	PbSTM101	1	-0.56932	0.198557
PBANKA_121970	GFPsort	PbSTM101	2	0.308296	0.146741
PBANKA_121970	RFPsort	PbSTM101	2	-0.00346381	0.150492
PBANKA_051490	RFPsort	Targeted	3	-0.858311	0.144226
PBANKA_051490	GFPsort	Targeted	3	-1.59216	0.187153
PBANKA_142530	RFPsort	SP3	3	0.0626842	0.17445
PBANKA_142530	GFPsort	SP3	3	-0.0126594	0.20454
PBANKA_143520	GFPsort	PbSTM101	1	-0.0530742	0.174267
PBANKA_143520	RFPsort	PbSTM101	1	-1.66207	0.247304
PBANKA_131270	GFPsort	Targeted	3	-0.454047	0.191033
PBANKA_131270	RFPsort	Targeted	3	-0.502393	0.149227
PBANKA_140270	RFPsort	PbSTM101	2	-0.33593	0.170804
PBANKA_140270	GFPsort	PbSTM101	2	-0.207297	0.146741
PBANKA_010720	RFPsort	PbSTM101	2	0.0384109	0.153381
PBANKA_010720	GFPsort	PbSTM101	2	0.129863	0.149703
PBANKA_010530	GFPsort	Targeted	1	-2.84008	0.229217
PBANKA_010530	RFPsort	Targeted	1	-3.17204	0.282024
PBANKA_144140	GFPsort	PbSTM101	3	0.408486	0.149157
PBANKA_144140	RFPsort	PbSTM101	3	-0.170428	0.162503
PBANKA_030850	GFPsort	PbSTM101	2	0.016432	0.152821
PBANKA_030850	RFPsort	PbSTM101	2	-0.337298	0.18245
PBANKA_121690	RFPsort	PbSTM101	3	-0.546759	0.163776
PBANKA_121690	GFPsort	PbSTM101	3	-0.434869	0.192563
PBANKA_090620	GFPsort	SP3	1	-0.019874	0.178152
PBANKA_090620	RFPsort	SP3	1	-1.15864	0.216183
PBANKA_121970	GFPsort	PbSTM101	1	-0.0508113	0.174267
PBANKA_121970	RFPsort	PbSTM101	1	-0.321499	0.197277
PBANKA_142210	GFPsort	PbSTM101	3	-0.506402	0.205441
PBANKA_142210	RFPsort	PbSTM101	3	-0.707779	0.185805
PBANKA_122230	GFPsort	PbSTM101	3	-0.0115114	0.149157
PBANKA_122230	RFPsort	PbSTM101	3	-0.255862	0.162503
PBANKA_051720	RFPsort	PbSTM101	2	-0.235787	0.172709
PBANKA_051720	GFPsort	PbSTM101	2	-0.372875	0.17034
PBANKA_083280	GFPsort	Targeted	1	-1.73418	0.241383
PBANKA_083280	RFPsort	Targeted	1	-1.81486	0.192069
PBANKA_040060	GFPsort	PbSTM101	3	-0.10378	0.154163
PBANKA_040060	RFPsort	PbSTM101	3	-0.608297	0.179543
PBANKA_091640	GFPsort	Targeted	2	0.312246	0.12859
PBANKA_091640	RFPsort	Targeted	2	-0.818417	0.158671
PBANKA_091640	GFPsort	Targeted	3	0.34637	0.195175
PBANKA_091640	RFPsort	Targeted	3	-0.785265	0.154493
PBANKA_020420	RFPsort	PbSTM101	3	-0.160071	0.167109
PBANKA_020420	GFPsort	PbSTM101	3	-0.260845	0.189438
PBANKA_031490	GFPsort	Targeted	2	-1.26509	0.159562
PBANKA_031490	RFPsort	Targeted	2	-2.64639	0.326566
PBANKA_041050	GFPsort	Targeted	2	0.360501	0.147205
PBANKA_041050	RFPsort	Targeted	2	-4.08497	0.360864
PBANKA_030890	GFPsort	PbSTM101	1	-2.0575	0.24165
PBANKA_030890	RFPsort	PbSTM101	1	-2.68459	0.354631
PBANKA_144570	GFPsort	PbSTM101	3	-0.423225	0.210321
PBANKA_144570	RFPsort	PbSTM101	3	-0.999728	0.205429
PBANKA_143190	RFPsort	PbSTM101	1	-0.465074	0.209614
PBANKA_143190	GFPsort	PbSTM101	1	-0.418357	0.196539
PBANKA_091640	GFPsort	Targeted	1	0.65252	0.18723
PBANKA_091640	RFPsort	Targeted	1	-0.495829	0.190732
PBANKA_082940	GFPsort	SP3	1	-2.90899	0.324986
PBANKA_082940	RFPsort	SP3	1	-3.41859	0.348037
PBANKA_040780	RFPsort	Targeted	1	-0.263066	0.183157
PBANKA_040780	GFPsort	Targeted	1	-1.63212	0.253233
PBANKA_080010	RFPsort	PbSTM101	2	0.106574	0.156426
PBANKA_080010	GFPsort	PbSTM101	2	0.24046	0.152821
PBANKA_144110	RFPsort	PbSTM101	2	-0.0398933	0.160734
PBANKA_144110	GFPsort	PbSTM101	2	-0.270656	0.157564
PBANKA_144140	GFPsort	PbSTM101	1	0.801069	0.160366
PBANKA_144140	RFPsort	PbSTM101	1	-0.00746443	0.1867
PBANKA_030850	GFPsort	PbSTM101	1	0.182589	0.173278
PBANKA_030850	RFPsort	PbSTM101	1	-0.233689	0.197277
PBANKA_093010	GFPsort	PbSTM101	3	-0.0215463	0.155811
PBANKA_093010	RFPsort	PbSTM101	3	-0.475953	0.18096
PBANKA_083510	GFPsort	SP3	1	0.571216	0.174324
PBANKA_083510	RFPsort	SP3	1	-0.355864	0.180211
PBANKA_031490	GFPsort	Targeted	3	-0.918294	0.203041
PBANKA_031490	RFPsort	Targeted	3	-1.8176	0.165218
PBANKA_131720	GFPsort	PbSTM101	1	-0.284367	0.196539
PBANKA_131720	RFPsort	PbSTM101	1	-0.508532	0.209614
PBANKA_142690	RFPsort	SP3	3	-1.95486	0.269591
PBANKA_142690	GFPsort	SP3	3	-2.16377	0.274032
PBANKA_092500	RFPsort	PbSTM101	2	-0.124648	0.176055
PBANKA_092500	GFPsort	PbSTM101	2	-0.146047	0.152821
PBANKA_092110	RFPsort	Targeted	1	-1.31215	0.201995
PBANKA_092110	GFPsort	Targeted	1	-1.50123	0.254939
PBANKA_082380	RFPsort	SP3	1	-0.437083	0.180211
PBANKA_082380	GFPsort	SP3	1	-0.677523	0.202556
PBANKA_144400	RFPsort	SP3	3	-0.475736	0.204867
PBANKA_144400	GFPsort	SP3	3	-0.591009	0.209099
PBANKA_083460	RFPsort	SP3	3	-0.0995593	0.187465
PBANKA_083460	GFPsort	SP3	3	-0.226442	0.214533
PBANKA_050570	RFPsort	SP3	2	0.333476	0.179228
PBANKA_050570	GFPsort	SP3	2	-0.0704676	0.199122
PBANKA_080010	RFPsort	PbSTM101	3	-0.136101	0.169858
PBANKA_080010	GFPsort	PbSTM101	3	-0.0826316	0.155811
PBANKA_142210	RFPsort	PbSTM101	2	-0.216723	0.18792
PBANKA_142210	GFPsort	PbSTM101	2	-0.194049	0.170392
PBANKA_071870	RFPsort	SP3	2	-0.0389505	0.190397
PBANKA_071870	GFPsort	SP3	2	-0.201247	0.199122
PBANKA_071870	GFPsort	SP3	1	-0.170366	0.181657
PBANKA_071870	RFPsort	SP3	1	-0.179605	0.182687
PBANKA_142700	GFPsort	PbSTM101	1	0.0614536	0.180717
PBANKA_142700	RFPsort	PbSTM101	1	-0.196427	0.197277
PBANKA_040780	RFPsort	Targeted	3	-0.183925	0.174088
PBANKA_040780	GFPsort	Targeted	3	-1.46599	0.234268
PBANKA_051760	RFPsort	PbSTM101	1	-0.000243137	0.197277
PBANKA_051760	GFPsort	PbSTM101	1	0.170756	0.174267
PBANKA_051720	RFPsort	PbSTM101	3	-0.0733484	0.169858
PBANKA_051720	GFPsort	PbSTM101	3	-0.244479	0.2077
PBANKA_040280	RFPsort	PbSTM101	2	-0.155776	0.182499
PBANKA_040280	GFPsort	PbSTM101	2	0.00102653	0.152879
PBANKA_030970	RFPsort	PbSTM101	1	-0.292008	0.202609
PBANKA_030970	GFPsort	PbSTM101	1	-0.122491	0.195537
PBANKA_144110	RFPsort	PbSTM101	1	0.266806	0.184066
PBANKA_144110	GFPsort	PbSTM101	1	-0.316624	0.196539
PBANKA_113190	GFPsort	PbSTM101	3	0.687089	0.155811
PBANKA_113190	RFPsort	PbSTM101	3	-1.1315	0.236074
PBANKA_122230	GFPsort	PbSTM101	1	0.110882	0.180717
PBANKA_122230	RFPsort	PbSTM101	1	-0.339627	0.209614
PBANKA_143190	GFPsort	SP3	2	-0.154393	0.199122
PBANKA_143190	RFPsort	SP3	2	-0.314997	0.192415
PBANKA_080010	GFPsort	PbSTM101	1	0.503778	0.16717
PBANKA_080010	RFPsort	PbSTM101	1	-0.0313153	0.197277
PBANKA_090030	GFPsort	PbSTM101	2	0.21691	0.152879
PBANKA_090030	RFPsort	PbSTM101	2	-0.075542	0.182499
PBANKA_080640	RFPsort	PbSTM101	1	-0.0213908	0.197277
PBANKA_080640	GFPsort	PbSTM101	1	0.053611	0.19318
PBANKA_101980	GFPsort	PbSTM101	3	-0.579045	0.21337
PBANKA_101980	RFPsort	PbSTM101	3	-0.850016	0.205429
PBANKA_051760	GFPsort	PbSTM101	2	-0.366935	0.170392
PBANKA_051760	RFPsort	PbSTM101	2	-0.573743	0.191287
PBANKA_142530	RFPsort	SP3	1	0.139084	0.184121
PBANKA_142530	GFPsort	SP3	1	0.101283	0.1831
PBANKA_134940	RFPsort	PbSTM101	1	0.00579946	0.197277
PBANKA_134940	GFPsort	PbSTM101	1	-0.451129	0.196539
PBANKA_051490	RFPsort	Targeted	1	-1.11961	0.237842
PBANKA_051490	GFPsort	Targeted	1	-1.49671	0.284184
PBANKA_121690	RFPsort	PbSTM101	2	-0.0935803	0.18792
PBANKA_121690	GFPsort	PbSTM101	2	-0.085715	0.170392
PBANKA_020420	RFPsort	SP3	2	-0.292517	0.192415
PBANKA_020420	GFPsort	SP3	2	-0.608181	0.204562
PBANKA_113190	GFPsort	PbSTM101	1	0.752582	0.162264
PBANKA_113190	RFPsort	PbSTM101	1	-0.275627	0.209614
PBANKA_134940	RFPsort	PbSTM101	3	-0.173194	0.169858
PBANKA_134940	GFPsort	PbSTM101	3	-0.212789	0.210321
PBANKA_133890	GFPsort	SP3	2	0.140702	0.199122
PBANKA_133890	RFPsort	SP3	2	-0.516528	0.192415
PBANKA_030470	GFPsort	PbSTM101	3	-0.168935	0.210321
PBANKA_030470	RFPsort	PbSTM101	3	-0.617806	0.205429
PBANKA_144110	RFPsort	PbSTM101	3	-0.0152976	0.169858
PBANKA_144110	GFPsort	PbSTM101	3	-0.589424	0.21337
PBANKA_142700	RFPsort	PbSTM101	2	0.0354181	0.180773
PBANKA_142700	GFPsort	PbSTM101	2	0.14525	0.152879
PBANKA_113240	RFPsort	PbSTM101	1	-0.0959454	0.198557
PBANKA_113240	GFPsort	PbSTM101	1	-0.0574288	0.196539
PBANKA_051980	GFPsort	Targeted	1	-1.16245	0.284184
PBANKA_051980	RFPsort	Targeted	1	-4.79653	0.403515
PBANKA_130190	RFPsort	PbSTM101	3	0.148472	0.168631
PBANKA_130190	GFPsort	PbSTM101	3	0.316511	0.155811
PBANKA_092690	GFPsort	PbSTM101	3	-0.514771	0.21337
PBANKA_092690	RFPsort	PbSTM101	3	-0.928216	0.236074
PBANKA_111080	GFPsort	PbSTM101	3	-0.631566	0.236859
PBANKA_111080	RFPsort	PbSTM101	3	-1.10695	0.236074
PBANKA_041850	RFPsort	PbSTM101	2	0.00736796	0.182499
PBANKA_041850	GFPsort	PbSTM101	2	-0.023891	0.15762
PBANKA_082430	GFPsort	Targeted	1	-2.21342	0.284184
PBANKA_082430	RFPsort	Targeted	1	-2.73606	0.328264
PBANKA_051980	GFPsort	Targeted	3	-1.84644	0.245343
PBANKA_051980	RFPsort	Targeted	3	-5.90754	0.537587
PBANKA_133890	GFPsort	SP3	1	-0.345963	0.19259
PBANKA_133890	RFPsort	SP3	1	-0.589716	0.201226
PBANKA_040780	RFPsort	Targeted	2	0.0345046	0.149925
PBANKA_040780	GFPsort	Targeted	2	-1.59491	0.174926
PBANKA_110480	GFPsort	Targeted	2	-1.5807	0.17798
PBANKA_110480	RFPsort	Targeted	2	-1.92529	0.214955
PBANKA_060610	RFPsort	SP3	2	-0.347176	0.192415
PBANKA_060610	GFPsort	SP3	2	-0.417124	0.204562
PBANKA_110480	GFPsort	Targeted	3	-1.66489	0.234268
PBANKA_110480	RFPsort	Targeted	3	-2.12655	0.229101
PBANKA_083110	RFPsort	PbSTM101	3	-0.330673	0.191188
PBANKA_083110	GFPsort	PbSTM101	3	-0.171044	0.210321
PBANKA_092700	GFPsort	SP3	1	1.02173	0.179975
PBANKA_092700	RFPsort	SP3	1	0.595976	0.185684
PBANKA_090030	RFPsort	PbSTM101	1	0.0317507	0.197277
PBANKA_090030	GFPsort	PbSTM101	1	0.208599	0.180717
PBANKA_121690	RFPsort	PbSTM101	1	-0.307006	0.209614
PBANKA_121690	GFPsort	PbSTM101	1	-0.15831	0.196539
PBANKA_091230	RFPsort	PbSTM101	1	-0.0463688	0.198557
PBANKA_091230	GFPsort	PbSTM101	1	-0.778687	0.223671
PBANKA_124100	GFPsort	PbSTM101	3	-0.529771	0.216492
PBANKA_124100	RFPsort	PbSTM101	3	-0.96033	0.236074
PBANKA_110320	RFPsort	SP3	2	-0.28923	0.192415
PBANKA_110320	GFPsort	SP3	2	-0.361288	0.204562
PBANKA_092110	RFPsort	Targeted	3	-0.659038	0.174088
PBANKA_092110	GFPsort	Targeted	3	-1.60722	0.234268
PBANKA_050170	RFPsort	SP3	3	-0.0303752	0.199798
PBANKA_050170	GFPsort	SP3	3	-0.384114	0.230402
PBANKA_131510	GFPsort	PbSTM101	2	0.147097	0.152879
PBANKA_131510	RFPsort	PbSTM101	2	-0.191546	0.191287
PBANKA_091640	GFPsort	SP3	3	0.197833	0.218403
PBANKA_091640	RFPsort	SP3	3	-0.73303	0.223354
PBANKA_051980	GFPsort	Targeted	2	-1.31598	0.178074
PBANKA_051980	RFPsort	Targeted	2	-4.21865	0.365045
PBANKA_041830	RFPsort	SP3	3	0.206434	0.194052
PBANKA_041830	GFPsort	SP3	3	-2.01143	0.285195
PBANKA_082750	GFPsort	SP3	1	-2.5877	0.328465
PBANKA_082750	RFPsort	SP3	1	-2.64898	0.319711
PBANKA_010150	GFPsort	PbSTM101	1	-0.0183273	0.196539
PBANKA_010150	RFPsort	PbSTM101	1	-0.414426	0.244166
PBANKA_143440	GFPsort	PbSTM101	1	-0.0472263	0.196539
PBANKA_143440	RFPsort	PbSTM101	1	-0.521191	0.244166
PBANKA_113240	RFPsort	PbSTM101	2	0.105028	0.182499
PBANKA_113240	GFPsort	PbSTM101	2	0.235418	0.152879
PBANKA_144570	RFPsort	PbSTM101	2	0.113222	0.182499
PBANKA_144570	GFPsort	PbSTM101	2	0.240852	0.152879
PBANKA_110780	GFPsort	PbSTM101	2	-0.228914	0.170392
PBANKA_110780	RFPsort	PbSTM101	2	-0.472786	0.191287
PBANKA_020420	RFPsort	PbSTM101	2	0.0370548	0.191287
PBANKA_020420	GFPsort	PbSTM101	2	0.107373	0.153267
PBANKA_030970	GFPsort	PbSTM101	3	0.120981	0.195555
PBANKA_030970	RFPsort	PbSTM101	3	-0.769779	0.236074
PBANKA_093010	RFPsort	SP3	2	0.00277504	0.192415
PBANKA_093010	GFPsort	SP3	2	-0.365497	0.204562
PBANKA_030240	GFPsort	SP3	2	0.510738	0.193034
PBANKA_030240	RFPsort	SP3	2	0.282617	0.190397
PBANKA_092110	RFPsort	Targeted	2	-1.17719	0.198612
PBANKA_092110	GFPsort	Targeted	2	-1.76451	0.191716
PBANKA_082800	GFPsort	PbSTM101	2	-0.446458	0.171211
PBANKA_082800	RFPsort	PbSTM101	2	-3.33379	0.437847
PBANKA_090620	GFPsort	SP3	3	-0.192622	0.223528
PBANKA_090620	RFPsort	SP3	3	-0.849093	0.228369
PBANKA_132010	RFPsort	PbSTM101	1	0.200841	0.197277
PBANKA_132010	GFPsort	PbSTM101	1	0.242133	0.195537
PBANKA_113950	GFPsort	PbSTM101	2	0.148595	0.152879
PBANKA_113950	RFPsort	PbSTM101	2	-0.0722414	0.191287
PBANKA_080590	RFPsort	PbSTM101	2	-0.748829	0.228315
PBANKA_080590	GFPsort	PbSTM101	2	-0.708437	0.218506
PBANKA_143190	RFPsort	PbSTM101	2	-0.513502	0.191287
PBANKA_143190	GFPsort	PbSTM101	2	-0.351561	0.171211
PBANKA_082640	RFPsort	PbSTM101	2	0.331001	0.163366
PBANKA_082640	GFPsort	PbSTM101	2	0.148011	0.156046
PBANKA_132610	RFPsort	Targeted	2	0.177349	0.164361
PBANKA_132610	GFPsort	Targeted	2	-0.107881	0.173807
PBANKA_030970	GFPsort	PbSTM101	2	0.405654	0.152879
PBANKA_030970	RFPsort	PbSTM101	2	-0.0876321	0.191287
PBANKA_082940	GFPsort	SP3	2	-2.53782	0.338063
PBANKA_082940	RFPsort	SP3	2	-3.00683	0.376201
PBANKA_051760	GFPsort	PbSTM101	3	0.397474	0.155811
PBANKA_051760	RFPsort	PbSTM101	3	-0.00683202	0.169858
PBANKA_041810	RFPsort	PbSTM101	2	-0.483262	0.191287
PBANKA_041810	GFPsort	PbSTM101	2	-0.505969	0.181379
PBANKA_142530	GFPsort	PbSTM101	2	-0.146049	0.170392
PBANKA_142530	RFPsort	PbSTM101	2	-0.392672	0.191287
PBANKA_071610	GFPsort	SP3	3	0.62178	0.21927
PBANKA_071610	RFPsort	SP3	3	0.427853	0.191508
PBANKA_121770	RFPsort	PbSTM101	1	-1.3453	0.290946
PBANKA_121770	GFPsort	PbSTM101	1	-1.29534	0.24165
PBANKA_083510	GFPsort	SP3	3	0.436615	0.223528
PBANKA_083510	RFPsort	SP3	3	0.114811	0.200564
PBANKA_101410	RFPsort	SP3	3	0.287405	0.200564
PBANKA_101410	GFPsort	SP3	3	-0.423731	0.236947
PBANKA_110480	GFPsort	Targeted	1	-1.21916	0.284184
PBANKA_110480	RFPsort	Targeted	1	-1.76244	0.258736
PBANKA_135920	GFPsort	PbSTM101	3	-0.125349	0.210321
PBANKA_135920	RFPsort	PbSTM101	3	-0.902943	0.236074
PBANKA_142530	RFPsort	PbSTM101	1	0.0807521	0.198557
PBANKA_142530	GFPsort	PbSTM101	1	0.184517	0.195537
PBANKA_143540	GFPsort	PbSTM101	1	-0.0507767	0.196539
PBANKA_143540	RFPsort	PbSTM101	1	-0.240995	0.209614
PBANKA_031490	GFPsort	Targeted	1	-1.16474	0.284184
PBANKA_031490	RFPsort	Targeted	1	-1.71197	0.258736
PBANKA_040280	RFPsort	PbSTM101	3	-0.175876	0.19266
PBANKA_040280	GFPsort	PbSTM101	3	-0.109756	0.211195
PBANKA_111920	GFPsort	Targeted	2	-1.6842	0.192778
PBANKA_111920	RFPsort	Targeted	2	-1.72987	0.222856
PBANKA_144140	GFPsort	PbSTM101	2	1.01408	0.152879
PBANKA_144140	RFPsort	PbSTM101	2	0.394445	0.163366
PBANKA_082430	GFPsort	Targeted	3	-2.84362	0.321803
PBANKA_082430	RFPsort	Targeted	3	-2.88381	0.242144
PBANKA_010470	RFPsort	SP3	3	-0.203455	0.228369
PBANKA_010470	GFPsort	SP3	3	-0.586025	0.236947
PBANKA_136320	RFPsort	SP3	1	-0.476336	0.220809
PBANKA_136320	GFPsort	SP3	1	-0.519764	0.216745
PBANKA_140270	RFPsort	PbSTM101	3	-0.0884842	0.186601
PBANKA_140270	GFPsort	PbSTM101	3	-0.0556313	0.213207
PBANKA_041810	RFPsort	PbSTM101	3	-0.411239	0.219026
PBANKA_041810	GFPsort	PbSTM101	3	-0.258613	0.226491
PBANKA_040950	RFPsort	PbSTM101	2	-1.00527	0.246268
PBANKA_040950	GFPsort	PbSTM101	2	-0.854982	0.218506
PBANKA_060390	GFPsort	Targeted	3	-0.118748	0.22394
PBANKA_060390	RFPsort	Targeted	3	-0.151273	0.189537
PBANKA_011160	GFPsort	PbSTM101	3	0.292996	0.196628
PBANKA_011160	RFPsort	PbSTM101	3	0.0133255	0.188015
PBANKA_020010	GFPsort	PbSTM101	3	-0.770592	0.248743
PBANKA_020010	RFPsort	PbSTM101	3	-1.11327	0.247996
PBANKA_060150	GFPsort	PbSTM101	3	0.33579	0.173345
PBANKA_060150	RFPsort	PbSTM101	3	-0.462038	0.219026
PBANKA_093010	GFPsort	PbSTM101	2	0.137662	0.170392
PBANKA_093010	RFPsort	PbSTM101	2	-0.137531	0.191287
PBANKA_030970	RFPsort	SP3	2	-0.356605	0.192633
PBANKA_030970	GFPsort	SP3	2	-0.618342	0.220582
PBANKA_134650	RFPsort	SP3	2	-0.31511	0.192415
PBANKA_134650	GFPsort	SP3	2	-0.425968	0.204562
PBANKA_030850	RFPsort	PbSTM101	3	0.0163196	0.194093
PBANKA_030850	GFPsort	PbSTM101	3	0.0902301	0.223621
PBANKA_010530	GFPsort	PbSTM101	2	-2.18301	0.357609
PBANKA_010530	RFPsort	PbSTM101	2	-2.4412	0.338903
PBANKA_144400	RFPsort	SP3	2	-0.00655862	0.192415
PBANKA_144400	GFPsort	SP3	2	-0.0623734	0.199122
PBANKA_142210	GFPsort	PbSTM101	1	0.109316	0.196539
PBANKA_142210	RFPsort	PbSTM101	1	-0.230418	0.244166
PBANKA_121970	RFPsort	SP3	1	-0.216323	0.188455
PBANKA_121970	GFPsort	SP3	1	-0.256055	0.207885
PBANKA_114340	GFPsort	PbSTM101	3	-0.34595	0.259063
PBANKA_114340	RFPsort	PbSTM101	3	-0.744783	0.266245
PBANKA_071220	GFPsort	PbSTM101	3	-0.844327	0.266941
PBANKA_071220	RFPsort	PbSTM101	3	-1.06263	0.266245
PBANKA_092700	GFPsort	SP3	2	0.801535	0.191606
PBANKA_092700	RFPsort	SP3	2	0.638257	0.179228
PBANKA_130980	RFPsort	PbSTM101	1	-0.596957	0.244166
PBANKA_130980	GFPsort	PbSTM101	1	-0.648848	0.223671
PBANKA_090860	GFPsort	PbSTM101	3	-1.22941	0.348114
PBANKA_090860	RFPsort	PbSTM101	3	-1.49182	0.304194
PBANKA_102730	GFPsort	PbSTM101	2	-0.127464	0.170392
PBANKA_102730	RFPsort	PbSTM101	2	-0.379368	0.191287
PBANKA_144400	RFPsort	PbSTM101	2	-0.0410449	0.195988
PBANKA_144400	GFPsort	PbSTM101	2	-0.0750649	0.175653
PBANKA_083110	RFPsort	PbSTM101	2	-0.267301	0.195988
PBANKA_083110	GFPsort	PbSTM101	2	-0.360271	0.18633
PBANKA_051720	RFPsort	PbSTM101	1	0.0259021	0.209614
PBANKA_051720	GFPsort	PbSTM101	1	-0.329789	0.223671
PBANKA_110780	RFPsort	PbSTM101	1	-0.386977	0.244166
PBANKA_110780	GFPsort	PbSTM101	1	-0.351994	0.223671
PBANKA_121470	GFPsort	Targeted	1	-0.382601	0.240158
PBANKA_121470	RFPsort	Targeted	1	-3.47939	0.341162
PBANKA_091230	RFPsort	PbSTM101	3	-0.174547	0.239492
PBANKA_091230	GFPsort	PbSTM101	3	-0.865335	0.266941
PBANKA_060610	GFPsort	SP3	3	-0.0251414	0.223528
PBANKA_060610	RFPsort	SP3	3	-0.0381272	0.228369
PBANKA_113240	RFPsort	PbSTM101	3	0.354117	0.208787
PBANKA_113240	GFPsort	PbSTM101	3	0.387571	0.198576
PBANKA_140270	RFPsort	SP3	3	-0.232723	0.228369
PBANKA_140270	GFPsort	SP3	3	-0.339649	0.236947
PBANKA_020510	GFPsort	SP3	2	0.102411	0.199122
PBANKA_020510	RFPsort	SP3	2	0.0354635	0.192415
PBANKA_031330	RFPsort	SP3	1	0.156111	0.190265
PBANKA_031330	GFPsort	SP3	1	-0.0230295	0.196341
PBANKA_136210	GFPsort	PbSTM101	3	0.466622	0.198576
PBANKA_136210	RFPsort	PbSTM101	3	0.246584	0.209779
PBANKA_136210	RFPsort	PbSTM101	2	0.0380097	0.195988
PBANKA_136210	GFPsort	PbSTM101	2	0.167201	0.175653
PBANKA_102730	GFPsort	PbSTM101	1	0.0890299	0.196539
PBANKA_102730	RFPsort	PbSTM101	1	-0.137538	0.209614
PBANKA_135750	RFPsort	SP3	2	-0.355042	0.208698
PBANKA_135750	GFPsort	SP3	2	-0.516173	0.217257
PBANKA_132010	RFPsort	PbSTM101	3	0.105254	0.209779
PBANKA_132010	GFPsort	PbSTM101	3	0.173379	0.243702
PBANKA_130790	GFPsort	PbSTM101	3	-0.114591	0.243702
PBANKA_130790	RFPsort	PbSTM101	3	-0.298145	0.239492
PBANKA_113950	RFPsort	PbSTM101	3	-0.0830559	0.227395
PBANKA_113950	GFPsort	PbSTM101	3	-0.105109	0.243702
PBANKA_010720	RFPsort	SP3	2	0.0775719	0.192415
PBANKA_010720	GFPsort	SP3	2	-0.126015	0.204562
PBANKA_121770	GFPsort	PbSTM101	2	-1.55182	0.287247
PBANKA_121770	RFPsort	PbSTM101	2	-2.41133	0.341578
PBANKA_090610	RFPsort	SP3	1	1.17697	0.174617
PBANKA_090610	GFPsort	SP3	1	0.964258	0.184698
PBANKA_132610	GFPsort	Targeted	3	0.246333	0.22394
PBANKA_132610	RFPsort	Targeted	3	0.281318	0.189537
PBANKA_101410	RFPsort	SP3	1	-0.126071	0.193332
PBANKA_101410	GFPsort	SP3	1	-0.562995	0.235
PBANKA_020420	RFPsort	PbSTM101	1	-0.141903	0.231798
PBANKA_020420	GFPsort	PbSTM101	1	0.0212534	0.196539
PBANKA_134940	RFPsort	PbSTM101	2	0.0840618	0.195988
PBANKA_134940	GFPsort	PbSTM101	2	-0.108023	0.175653
PBANKA_123730	GFPsort	SP3	2	-0.903657	0.234037
PBANKA_123730	RFPsort	SP3	2	-1.00347	0.234698
PBANKA_132010	RFPsort	PbSTM101	2	0.487591	0.188933
PBANKA_132010	GFPsort	PbSTM101	2	0.285783	0.188176
PBANKA_041850	GFPsort	PbSTM101	3	0.047772	0.243702
PBANKA_041850	RFPsort	PbSTM101	3	-0.193202	0.239492
PBANKA_135920	GFPsort	PbSTM101	2	-0.349982	0.198489
PBANKA_135920	RFPsort	PbSTM101	2	-0.96425	0.259128
PBANKA_123730	GFPsort	SP3	3	0.167408	0.223528
PBANKA_123730	RFPsort	SP3	3	-0.394431	0.228369
PBANKA_040110	RFPsort	SP3	1	-1.05302	0.248713
PBANKA_040110	GFPsort	SP3	1	-2.14711	0.341012
PBANKA_144400	RFPsort	PbSTM101	3	-0.411607	0.239492
PBANKA_144400	GFPsort	PbSTM101	3	-0.324882	0.266941
PBANKA_110320	GFPsort	SP3	3	0.0434186	0.223528
PBANKA_110320	RFPsort	SP3	3	-0.216703	0.228369
PBANKA_120290	RFPsort	PbSTM101	2	0.36153	0.200985
PBANKA_120290	GFPsort	PbSTM101	2	0.0877719	0.190059
PBANKA_136210	RFPsort	PbSTM101	1	0.140863	0.209614
PBANKA_136210	GFPsort	PbSTM101	1	0.135458	0.196539
PBANKA_071630	RFPsort	PbSTM101	3	-1.12314	0.273515
PBANKA_071630	GFPsort	PbSTM101	3	-1.2147	0.348114
PBANKA_143190	GFPsort	PbSTM101	3	-0.107586	0.243702
PBANKA_143190	RFPsort	PbSTM101	3	-0.383815	0.239492
PBANKA_082380	RFPsort	SP3	2	-0.697253	0.231946
PBANKA_082380	GFPsort	SP3	2	-0.953774	0.239283
PBANKA_122680	RFPsort	SP3	2	-0.882371	0.238018
PBANKA_122680	GFPsort	SP3	2	-0.90888	0.239283
PBANKA_041050	GFPsort	Targeted	3	0.525684	0.22394
PBANKA_041050	RFPsort	Targeted	3	-4.34257	0.484891
PBANKA_070710	RFPsort	PbSTM101	1	-0.5905	0.252128
PBANKA_070710	GFPsort	PbSTM101	1	-0.468234	0.228993
PBANKA_112040	RFPsort	PbSTM101	1	-0.146158	0.24905
PBANKA_112040	GFPsort	PbSTM101	1	-0.184776	0.202575
PBANKA_100120	GFPsort	PbSTM101	3	0.0924897	0.243702
PBANKA_100120	RFPsort	PbSTM101	3	-1.27841	0.304194
PBANKA_124100	GFPsort	PbSTM101	2	-0.548646	0.234166
PBANKA_124100	RFPsort	PbSTM101	2	-1.34566	0.260263
PBANKA_132610	GFPsort	Targeted	1	0.423514	0.234926
PBANKA_132610	RFPsort	Targeted	1	0.441068	0.224009
PBANKA_113190	GFPsort	PbSTM101	2	0.930409	0.174531
PBANKA_113190	RFPsort	PbSTM101	2	-0.693717	0.243345
PBANKA_071870	RFPsort	SP3	3	0.0814712	0.228369
PBANKA_071870	GFPsort	SP3	3	-0.187207	0.236947
PBANKA_083170	RFPsort	PbSTM101	2	0.358199	0.200985
PBANKA_083170	GFPsort	PbSTM101	2	0.296849	0.190059
PBANKA_133650	RFPsort	PbSTM101	2	-0.0049409	0.208997
PBANKA_133650	GFPsort	PbSTM101	2	0.0770337	0.190059
PBANKA_083510	GFPsort	SP3	2	0.380135	0.205261
PBANKA_083510	RFPsort	SP3	2	-0.487569	0.231946
PBANKA_020510	RFPsort	SP3	1	-0.193992	0.230132
PBANKA_020510	GFPsort	SP3	1	-0.222049	0.234572
PBANKA_090880	GFPsort	PbSTM101	1	0.465488	0.201603
PBANKA_090880	RFPsort	PbSTM101	1	-1.06395	0.295057
PBANKA_131510	GFPsort	PbSTM101	1	0.188266	0.206436
PBANKA_131510	RFPsort	PbSTM101	1	-0.225264	0.252201
PBANKA_092980	RFPsort	PbSTM101	1	0.11621	0.227655
PBANKA_092980	GFPsort	PbSTM101	1	0.116695	0.215676
PBANKA_010530	RFPsort	SP3	2	-1.83841	0.29375
PBANKA_010530	GFPsort	SP3	2	-2.47402	0.341715
PBANKA_011160	RFPsort	PbSTM101	1	-0.280366	0.259819
PBANKA_011160	GFPsort	PbSTM101	1	-0.288058	0.24066
PBANKA_041050	GFPsort	Targeted	1	0.545619	0.234926
PBANKA_041050	RFPsort	Targeted	1	-3.15226	0.340922
PBANKA_122230	GFPsort	SP3	1	-0.120801	0.233272
PBANKA_122230	RFPsort	SP3	1	-0.449645	0.248713
PBANKA_140270	GFPsort	SP3	1	-0.0272018	0.222817
PBANKA_140270	RFPsort	SP3	1	-0.0305646	0.207071
PBANKA_093010	RFPsort	PbSTM101	1	-0.0911493	0.259819
PBANKA_093010	GFPsort	PbSTM101	1	-0.264262	0.24066
PBANKA_031580	GFPsort	PbSTM101	3	-0.525752	0.266941
PBANKA_031580	RFPsort	PbSTM101	3	-0.840175	0.266245
PBANKA_091640	GFPsort	SP3	2	0.0969365	0.205261
PBANKA_091640	RFPsort	SP3	2	-1.33946	0.256725
PBANKA_134600	GFPsort	PbSTM101	1	0.309879	0.215676
PBANKA_134600	RFPsort	PbSTM101	1	-0.0577317	0.248232
PBANKA_071610	RFPsort	SP3	2	0.656653	0.186026
PBANKA_071610	GFPsort	SP3	2	0.584108	0.205261
PBANKA_121770	GFPsort	PbSTM101	3	-1.4866	0.357778
PBANKA_121770	RFPsort	PbSTM101	3	-1.79146	0.383605
PBANKA_093350	RFPsort	PbSTM101	1	-0.142227	0.259819
PBANKA_093350	GFPsort	PbSTM101	1	0.0321015	0.215676
PBANKA_113890	GFPsort	PbSTM101	2	0.287222	0.190059
PBANKA_113890	RFPsort	PbSTM101	2	-0.234493	0.208997
PBANKA_010530	RFPsort	PbSTM101	1	-1.80904	0.360669
PBANKA_010530	GFPsort	PbSTM101	1	-1.84781	0.286291
PBANKA_010110	RFPsort	PbSTM101	2	-0.127394	0.208997
PBANKA_010110	GFPsort	PbSTM101	2	-0.139626	0.199804
PBANKA_100150	GFPsort	SP3	3	0.755852	0.223528
PBANKA_100150	RFPsort	SP3	3	-0.838172	0.249761
PBANKA_092870	RFPsort	PbSTM101	2	-0.118617	0.208997
PBANKA_092870	GFPsort	PbSTM101	2	-0.0762034	0.190793
PBANKA_050170	RFPsort	SP3	2	-0.466898	0.231946
PBANKA_050170	GFPsort	SP3	2	-0.506987	0.239283
PBANKA_111920	GFPsort	Targeted	3	-1.3146	0.262147
PBANKA_111920	RFPsort	Targeted	3	-1.25813	0.231247
PBANKA_142210	GFPsort	SP3	1	-0.374032	0.246427
PBANKA_142210	RFPsort	SP3	1	-0.520961	0.248713
PBANKA_143540	RFPsort	PbSTM101	2	-0.22193	0.208997
PBANKA_143540	GFPsort	PbSTM101	2	-0.0511611	0.190793
PBANKA_144570	RFPsort	PbSTM101	1	-0.0978515	0.259819
PBANKA_144570	GFPsort	PbSTM101	1	0.0163906	0.215676
PBANKA_051710	GFPsort	PbSTM101	1	-0.171089	0.24066
PBANKA_051710	RFPsort	PbSTM101	1	-0.746386	0.26277
PBANKA_121470	RFPsort	PbSTM101	1	-0.508452	0.26277
PBANKA_121470	GFPsort	PbSTM101	1	-0.505279	0.24066
PBANKA_143750	GFPsort	PbSTM101	2	-2.82095	0.47524
PBANKA_143750	RFPsort	PbSTM101	2	-3.69656	0.479268
PBANKA_112890	RFPsort	PbSTM101	1	-0.544485	0.26277
PBANKA_112890	GFPsort	PbSTM101	1	-0.416022	0.24066
PBANKA_051760	RFPsort	SP3	3	-0.369586	0.228369
PBANKA_051760	GFPsort	SP3	3	-0.707115	0.242872
PBANKA_143540	RFPsort	PbSTM101	3	-0.334237	0.239492
PBANKA_143540	GFPsort	PbSTM101	3	-0.324357	0.266941
PBANKA_040060	RFPsort	PbSTM101	1	-0.129398	0.259819
PBANKA_040060	GFPsort	PbSTM101	1	0.0158868	0.215676
PBANKA_144570	GFPsort	SP3	2	0.642126	0.211847
PBANKA_144570	RFPsort	SP3	2	0.390222	0.205556
PBANKA_140920	RFPsort	PbSTM101	1	-1.32088	0.360669
PBANKA_140920	GFPsort	PbSTM101	1	-1.39443	0.257456
PBANKA_060390	RFPsort	Targeted	2	0.0852144	0.180086
PBANKA_060390	GFPsort	Targeted	2	-0.231201	0.176638
PBANKA_010740	GFPsort	PbSTM101	3	-0.536062	0.266941
PBANKA_010740	RFPsort	PbSTM101	3	-0.834515	0.266245
PBANKA_062070	RFPsort	PbSTM101	1	0.110159	0.227655
PBANKA_062070	GFPsort	PbSTM101	1	-0.0062719	0.215676
PBANKA_093380	GFPsort	SP3	3	-0.704424	0.245083
PBANKA_093380	RFPsort	SP3	3	-0.839828	0.249761
PBANKA_092870	RFPsort	PbSTM101	1	0.110491	0.227655
PBANKA_092870	GFPsort	PbSTM101	1	0.120714	0.215676
PBANKA_130980	GFPsort	PbSTM101	3	0.284443	0.243702
PBANKA_130980	RFPsort	PbSTM101	3	-0.00640582	0.239492
PBANKA_111500	GFPsort	PbSTM101	1	-0.164043	0.24066
PBANKA_111500	RFPsort	PbSTM101	1	-0.349445	0.259819
PBANKA_121260	RFPsort	PbSTM101	3	-0.132661	0.239492
PBANKA_121260	GFPsort	PbSTM101	3	-0.156573	0.266941
PBANKA_030600	RFPsort	PbSTM101	1	-2.72022	0.477865
PBANKA_030600	GFPsort	PbSTM101	1	-3.08205	0.399611
PBANKA_010820	GFPsort	SP3	2	0.515265	0.226368
PBANKA_010820	RFPsort	SP3	2	0.067657	0.220492
PBANKA_090240	GFPsort	Targeted	1	-0.110898	0.234926
PBANKA_090240	RFPsort	Targeted	1	-2.69646	0.340922
PBANKA_081280	RFPsort	SP3	1	-0.517885	0.248713
PBANKA_081280	GFPsort	SP3	1	-0.7696	0.259979
PBANKA_040220	RFPsort	PbSTM101	3	-0.517988	0.266245
PBANKA_040220	GFPsort	PbSTM101	3	-0.352324	0.266941
PBANKA_123430	GFPsort	PbSTM101	1	0.557253	0.214764
PBANKA_123430	RFPsort	PbSTM101	1	0.207401	0.227655
PBANKA_031580	RFPsort	PbSTM101	2	-0.894586	0.260263
PBANKA_031580	GFPsort	PbSTM101	2	-0.724813	0.234166
PBANKA_121470	GFPsort	PbSTM101	3	-0.659265	0.266941
PBANKA_121470	RFPsort	PbSTM101	3	-1.12813	0.304194
PBANKA_083460	GFPsort	SP3	1	-0.433716	0.246427
PBANKA_083460	RFPsort	SP3	1	-0.439432	0.248713
PBANKA_124100	GFPsort	SP3	2	-0.307433	0.246413
PBANKA_124100	RFPsort	SP3	2	-0.354968	0.254628
PBANKA_113890	RFPsort	PbSTM101	1	0.164898	0.227655
PBANKA_113890	GFPsort	PbSTM101	1	0.100455	0.215676
PBANKA_083180	RFPsort	PbSTM101	2	-0.340834	0.243345
PBANKA_083180	GFPsort	PbSTM101	2	-0.249852	0.199969
PBANKA_070130	RFPsort	PbSTM101	1	-0.408846	0.26277
PBANKA_070130	GFPsort	PbSTM101	1	-0.259197	0.24066
PBANKA_031580	RFPsort	PbSTM101	1	-0.145943	0.259819
PBANKA_031580	GFPsort	PbSTM101	1	-0.521784	0.24066
PBANKA_122230	GFPsort	SP3	2	-0.135292	0.235297
PBANKA_122230	RFPsort	SP3	2	-0.29031	0.254628
PBANKA_112810	GFPsort	PbSTM101	1	-0.0570559	0.216521
PBANKA_112810	RFPsort	PbSTM101	1	-0.328118	0.259819
PBANKA_112230	GFPsort	PbSTM101	1	0.258155	0.215676
PBANKA_112230	RFPsort	PbSTM101	1	-0.0812036	0.259819
PBANKA_082640	RFPsort	PbSTM101	3	0.527055	0.209779
PBANKA_082640	GFPsort	PbSTM101	3	0.274154	0.243702
PBANKA_040950	GFPsort	PbSTM101	3	-0.453763	0.266941
PBANKA_040950	RFPsort	PbSTM101	3	-1.01922	0.281453
PBANKA_131070	GFPsort	SP3	2	0.0337612	0.235297
PBANKA_131070	RFPsort	SP3	2	-0.136145	0.22956
PBANKA_120710	RFPsort	SP3	2	0.136578	0.224817
PBANKA_120710	GFPsort	SP3	2	-0.208768	0.235297
PBANKA_040280	RFPsort	PbSTM101	1	0.0176068	0.259819
PBANKA_040280	GFPsort	PbSTM101	1	-0.0533056	0.230698
PBANKA_113890	RFPsort	SP3	1	0.128116	0.207071
PBANKA_113890	GFPsort	SP3	1	-0.435924	0.246427
PBANKA_091640	GFPsort	SP3	1	0.173298	0.213286
PBANKA_091640	RFPsort	SP3	1	-1.49052	0.332589
PBANKA_090610	RFPsort	SP3	3	1.59271	0.192174
PBANKA_090610	GFPsort	SP3	3	1.50992	0.220143
PBANKA_130280	GFPsort	PbSTM101	3	-0.380085	0.266941
PBANKA_130280	RFPsort	PbSTM101	3	-0.98135	0.281453
PBANKA_093350	GFPsort	PbSTM101	2	-0.0121944	0.190793
PBANKA_093350	RFPsort	PbSTM101	2	-0.199556	0.21111
PBANKA_103010	GFPsort	PbSTM101	3	-0.154267	0.266941
PBANKA_103010	RFPsort	PbSTM101	3	-0.339098	0.266245
PBANKA_083170	RFPsort	PbSTM101	3	0.441596	0.209779
PBANKA_083170	GFPsort	PbSTM101	3	0.599493	0.215626
PBANKA_101830	GFPsort	PbSTM101	3	-0.249264	0.266941
PBANKA_101830	RFPsort	PbSTM101	3	-1.51419	0.383605
PBANKA_123430	GFPsort	PbSTM101	2	0.526236	0.183196
PBANKA_123430	RFPsort	PbSTM101	2	0.00540188	0.208997
PBANKA_062240	RFPsort	PbSTM101	2	0.168489	0.208997
PBANKA_062240	GFPsort	PbSTM101	2	0.307864	0.190059
PBANKA_145910	GFPsort	SP3	2	0.460624	0.230583
PBANKA_145910	RFPsort	SP3	2	0.273176	0.224817
PBANKA_020420	RFPsort	SP3	3	0.0521554	0.231721
PBANKA_020420	GFPsort	SP3	3	-0.374731	0.24018
PBANKA_071830	RFPsort	PbSTM101	1	-0.622959	0.26277
PBANKA_071830	GFPsort	PbSTM101	1	-0.536223	0.257456
PBANKA_112620	GFPsort	PbSTM101	1	-0.238019	0.24066
PBANKA_112620	RFPsort	PbSTM101	1	-0.923111	0.304201
PBANKA_103040	RFPsort	SP3	2	0.173432	0.225211
PBANKA_103040	GFPsort	SP3	2	0.0297586	0.235673
PBANKA_071220	GFPsort	PbSTM101	1	-0.718932	0.257456
PBANKA_071220	RFPsort	PbSTM101	1	-0.97365	0.304201
PBANKA_103330	GFPsort	SP3	2	-0.0142298	0.237308
PBANKA_103330	RFPsort	SP3	2	-0.114403	0.256488
PBANKA_113950	GFPsort	PbSTM101	1	-0.051524	0.24066
PBANKA_113950	RFPsort	PbSTM101	1	-0.656768	0.26277
PBANKA_132890	RFPsort	PbSTM101	1	0.0998426	0.248232
PBANKA_132890	GFPsort	PbSTM101	1	-0.0479946	0.24066
PBANKA_123230	GFPsort	PbSTM101	1	0.0957324	0.215676
PBANKA_123230	RFPsort	PbSTM101	1	-0.592176	0.26277
PBANKA_110640	RFPsort	PbSTM101	1	-0.592602	0.26277
PBANKA_110640	GFPsort	PbSTM101	1	-0.673942	0.257456
PBANKA_140960	GFPsort	PbSTM101	2	0.46859	0.190059
PBANKA_140960	RFPsort	PbSTM101	2	-0.0203315	0.208997
PBANKA_041830	RFPsort	SP3	1	-0.409153	0.248713
PBANKA_041830	GFPsort	SP3	1	-2.46841	0.371886
PBANKA_110780	GFPsort	PbSTM101	3	0.510691	0.241443
PBANKA_110780	RFPsort	PbSTM101	3	0.0854161	0.239492
PBANKA_123230	RFPsort	SP3	1	-0.112622	0.239075
PBANKA_123230	GFPsort	SP3	1	-0.24958	0.246427
PBANKA_124100	GFPsort	PbSTM101	1	0.319332	0.215676
PBANKA_124100	RFPsort	PbSTM101	1	-0.771533	0.304201
PBANKA_071610	GFPsort	SP3	1	0.554676	0.212667
PBANKA_071610	RFPsort	SP3	1	0.559095	0.207071
PBANKA_051220	GFPsort	PbSTM101	1	0.143079	0.215676
PBANKA_051220	RFPsort	PbSTM101	1	-0.370028	0.26277
PBANKA_051630	GFPsort	Targeted	2	-3.87625	0.298805
PBANKA_051630	RFPsort	Targeted	2	-4.39842	0.391661
PBANKA_060240	RFPsort	PbSTM101	3	-0.257587	0.248543
PBANKA_060240	GFPsort	PbSTM101	3	-0.116401	0.266941
PBANKA_110780	RFPsort	SP3	2	-0.234451	0.256488
PBANKA_110780	GFPsort	SP3	2	-0.525204	0.263141
PBANKA_010720	GFPsort	SP3	1	0.676662	0.206164
PBANKA_010720	RFPsort	SP3	1	0.596928	0.207071
PBANKA_081940	RFPsort	PbSTM101	3	-0.492258	0.266245
PBANKA_081940	GFPsort	PbSTM101	3	-0.503237	0.266941
PBANKA_110320	RFPsort	SP3	1	-0.126196	0.239075
PBANKA_110320	GFPsort	SP3	1	-0.277025	0.246427
PBANKA_103820	RFPsort	PbSTM101	2	0.170252	0.208997
PBANKA_103820	GFPsort	PbSTM101	2	0.203378	0.190059
PBANKA_093350	RFPsort	PbSTM101	3	0.273361	0.221215
PBANKA_093350	GFPsort	PbSTM101	3	0.379886	0.243702
PBANKA_144400	GFPsort	SP3	1	0.465876	0.212667
PBANKA_144400	RFPsort	SP3	1	0.350142	0.207071
PBANKA_121180	RFPsort	PbSTM101	1	-0.268656	0.259819
PBANKA_121180	GFPsort	PbSTM101	1	-0.509002	0.257456
PBANKA_133950	GFPsort	PbSTM101	3	0.129804	0.243702
PBANKA_133950	RFPsort	PbSTM101	3	-0.105053	0.239492
PBANKA_090030	GFPsort	PbSTM101	3	0.65268	0.227054
PBANKA_090030	RFPsort	PbSTM101	3	0.460361	0.209779
PBANKA_060390	RFPsort	Targeted	1	0.0216618	0.234631
PBANKA_060390	GFPsort	Targeted	1	-0.0770335	0.251252
PBANKA_122300	GFPsort	Targeted	1	-0.746177	0.284184
PBANKA_122300	RFPsort	Targeted	1	-0.911052	0.243692
PBANKA_071230	GFPsort	Targeted	3	-2.47502	0.34883
PBANKA_071230	RFPsort	Targeted	3	-4.29834	0.497785
PBANKA_071830	GFPsort	SP3	3	0.183405	0.229813
PBANKA_071830	RFPsort	SP3	3	0.091691	0.231721
PBANKA_121240	GFPsort	PbSTM101	2	-1.30766	0.296276
PBANKA_121240	RFPsort	PbSTM101	2	-1.67863	0.349205
PBANKA_122680	RFPsort	PbSTM101	1	0.401224	0.227655
PBANKA_122680	GFPsort	PbSTM101	1	0.278456	0.215676
PBANKA_041010	RFPsort	PbSTM101	1	-0.138542	0.259819
PBANKA_041010	GFPsort	PbSTM101	1	0.00700502	0.24066
PBANKA_030470	GFPsort	PbSTM101	2	0.0697317	0.190793
PBANKA_030470	RFPsort	PbSTM101	2	-0.147139	0.223403
PBANKA_090420	GFPsort	SP3	1	0.520681	0.212667
PBANKA_090420	RFPsort	SP3	1	0.364802	0.207071
PBANKA_133690	RFPsort	PbSTM101	1	-0.55844	0.26277
PBANKA_133690	GFPsort	PbSTM101	1	-0.671718	0.257456
PBANKA_091870	RFPsort	SP3	2	-0.25828	0.256488
PBANKA_091870	GFPsort	SP3	2	-0.504788	0.263141
PBANKA_135590	GFPsort	PbSTM101	3	-0.309249	0.266941
PBANKA_135590	RFPsort	PbSTM101	3	-0.808878	0.273515
PBANKA_041680	GFPsort	PbSTM101	2	-0.754975	0.24021
PBANKA_041680	RFPsort	PbSTM101	2	-0.997804	0.260263
PBANKA_111520	RFPsort	PbSTM101	1	-0.792341	0.304201
PBANKA_111520	GFPsort	PbSTM101	1	-0.730219	0.257456
PBANKA_136320	GFPsort	SP3	3	0.166318	0.248083
PBANKA_136320	RFPsort	SP3	3	-0.04126	0.239903
PBANKA_142210	RFPsort	SP3	2	0.303856	0.226922
PBANKA_142210	GFPsort	SP3	2	0.260135	0.235563
PBANKA_141460	GFPsort	PbSTM101	2	0.365419	0.190059
PBANKA_141460	RFPsort	PbSTM101	2	0.0713678	0.208997
PBANKA_051970	RFPsort	PbSTM101	3	-0.551045	0.266245
PBANKA_051970	GFPsort	PbSTM101	3	-0.432064	0.266941
PBANKA_145920	GFPsort	PbSTM101	2	0.331714	0.190059
PBANKA_145920	RFPsort	PbSTM101	2	0.0176541	0.208997
PBANKA_040220	RFPsort	SP3	1	0.203177	0.207071
PBANKA_040220	GFPsort	SP3	1	0.0178072	0.235326
PBANKA_141300	GFPsort	PbSTM101	3	-0.0206626	0.266941
PBANKA_141300	RFPsort	PbSTM101	3	-0.397075	0.266245
PBANKA_010160	GFPsort	Targeted	2	-2.31824	0.298805
PBANKA_010160	RFPsort	Targeted	2	-2.23963	0.352121
PBANKA_132330	GFPsort	Targeted	3	0.0209033	0.250638
PBANKA_132330	RFPsort	Targeted	3	-0.170175	0.221112
PBANKA_131510	GFPsort	PbSTM101	3	0.246959	0.243702
PBANKA_131510	RFPsort	PbSTM101	3	-0.072543	0.239492
PBANKA_122680	RFPsort	PbSTM101	2	0.148932	0.208997
PBANKA_122680	GFPsort	PbSTM101	2	-0.111843	0.211853
PBANKA_101410	RFPsort	SP3	2	0.348924	0.226922
PBANKA_101410	GFPsort	SP3	2	0.278188	0.233517
PBANKA_123070	GFPsort	PbSTM101	1	0.25105	0.215676
PBANKA_123070	RFPsort	PbSTM101	1	-0.333257	0.26277
PBANKA_113380	GFPsort	PbSTM101	1	0.452005	0.215676
PBANKA_113380	RFPsort	PbSTM101	1	-0.108035	0.259819
PBANKA_143190	RFPsort	SP3	1	0.0597562	0.230559
PBANKA_143190	GFPsort	SP3	1	-0.104715	0.23573
PBANKA_112390	GFPsort	PbSTM101	1	-0.948328	0.257456
PBANKA_112390	RFPsort	PbSTM101	1	-1.26428	0.360669
PBANKA_123430	GFPsort	SP3	2	0.513909	0.232635
PBANKA_123430	RFPsort	SP3	2	-0.00662259	0.256488
PBANKA_121470	GFPsort	PbSTM101	2	-0.558599	0.234166
PBANKA_121470	RFPsort	PbSTM101	2	-1.21943	0.271437
PBANKA_051760	RFPsort	SP3	1	-0.20479	0.251345
PBANKA_051760	GFPsort	SP3	1	-0.413974	0.249753
PBANKA_062070	GFPsort	PbSTM101	2	0.222246	0.190793
PBANKA_062070	RFPsort	PbSTM101	2	-0.00680616	0.208997
PBANKA_135870	GFPsort	Targeted	2	0.287872	0.173893
PBANKA_135870	RFPsort	Targeted	2	-1.36253	0.265657
PBANKA_040950	GFPsort	PbSTM101	1	-0.413068	0.257456
PBANKA_040950	RFPsort	PbSTM101	1	-0.591043	0.287472
PBANKA_134650	RFPsort	SP3	1	-0.11605	0.251345
PBANKA_134650	GFPsort	SP3	1	-0.284592	0.249083
PBANKA_140270	RFPsort	SP3	2	-0.290968	0.256488
PBANKA_140270	GFPsort	SP3	2	-0.60327	0.263141
PBANKA_071230	GFPsort	Targeted	1	-1.96387	0.309945
PBANKA_071230	RFPsort	Targeted	1	-3.61407	0.403508
PBANKA_030820	GFPsort	SP3	2	0.192354	0.237308
PBANKA_030820	RFPsort	SP3	2	0.0193545	0.256488
PBANKA_050265	GFPsort	PbSTM101	1	-0.433732	0.257456
PBANKA_050265	RFPsort	PbSTM101	1	-0.697811	0.304201
PBANKA_020270	RFPsort	Targeted	3	0.0923524	0.220441
PBANKA_020270	GFPsort	Targeted	3	-0.61135	0.270497
PBANKA_111920	GFPsort	Targeted	1	-1.10928	0.284184
PBANKA_111920	RFPsort	Targeted	1	-1.158	0.254727
PBANKA_030600	GFPsort	PbSTM101	2	-3.31282	0.525363
PBANKA_030600	RFPsort	PbSTM101	2	-4.17725	0.701045
PBANKA_030470	RFPsort	PbSTM101	1	-0.517052	0.26277
PBANKA_030470	GFPsort	PbSTM101	1	-0.568145	0.257456
PBANKA_112810	RFPsort	PbSTM101	3	-0.025458	0.239492
PBANKA_112810	GFPsort	PbSTM101	3	-0.145894	0.266941
PBANKA_103330	GFPsort	PbSTM101	1	-0.265209	0.24066
PBANKA_103330	RFPsort	PbSTM101	1	-0.501566	0.26277
PBANKA_124220	GFPsort	PbSTM101	1	0.431648	0.215676
PBANKA_124220	RFPsort	PbSTM101	1	0.131547	0.259819
PBANKA_103820	RFPsort	SP3	1	0.140532	0.224072
PBANKA_103820	GFPsort	SP3	1	-0.0999748	0.238505
PBANKA_102730	GFPsort	PbSTM101	3	0.528361	0.243702
PBANKA_102730	RFPsort	PbSTM101	3	0.277449	0.239492
PBANKA_020270	RFPsort	Targeted	2	-0.135498	0.199191
PBANKA_020270	GFPsort	Targeted	2	-0.90307	0.187446
PBANKA_133950	RFPsort	PbSTM101	2	-0.2087	0.243345
PBANKA_133950	GFPsort	PbSTM101	2	-0.133608	0.234166
PBANKA_040240	GFPsort	PbSTM101	2	0.253488	0.190793
PBANKA_040240	RFPsort	PbSTM101	2	-0.0759392	0.232328
PBANKA_010110	GFPsort	PbSTM101	3	0.310663	0.243702
PBANKA_010110	RFPsort	PbSTM101	3	0.0606869	0.239492
PBANKA_080630	RFPsort	SP3	2	-0.00518734	0.256488
PBANKA_080630	GFPsort	SP3	2	-0.269323	0.263141
PBANKA_080640	RFPsort	PbSTM101	3	0.864779	0.208787
PBANKA_080640	GFPsort	PbSTM101	3	0.774054	0.227054
PBANKA_135920	GFPsort	SP3	1	-0.197181	0.249083
PBANKA_135920	RFPsort	SP3	1	-0.206531	0.251345
PBANKA_091230	RFPsort	SP3	2	-0.0958946	0.256488
PBANKA_091230	GFPsort	SP3	2	-1.03867	0.263141
PBANKA_011160	GFPsort	PbSTM101	2	0.164145	0.190793
PBANKA_011160	RFPsort	PbSTM101	2	-0.179971	0.243345
PBANKA_101700	GFPsort	SP3	3	-0.750682	0.294512
PBANKA_101700	RFPsort	SP3	3	-0.801913	0.260349
PBANKA_090030	GFPsort	SP3	3	0.696693	0.235299
PBANKA_090030	RFPsort	SP3	3	0.309007	0.239903
PBANKA_120780	GFPsort	PbSTM101	1	0.0791153	0.24066
PBANKA_120780	RFPsort	PbSTM101	1	-0.332557	0.26277
PBANKA_143190	RFPsort	SP3	3	0.175964	0.239903
PBANKA_143190	GFPsort	SP3	3	-0.207927	0.248083
PBANKA_090240	GFPsort	SP3	2	-0.26767	0.263141
PBANKA_090240	RFPsort	SP3	2	-3.70449	0.52679
PBANKA_131720	RFPsort	PbSTM101	3	-0.087472	0.239492
PBANKA_131720	GFPsort	PbSTM101	3	-0.178279	0.266941
PBANKA_135870	GFPsort	Targeted	3	0.414296	0.289828
PBANKA_135870	RFPsort	Targeted	3	-2.09456	0.312954
PBANKA_060150	GFPsort	SP3	2	-1.09217	0.27183
PBANKA_060150	RFPsort	SP3	2	-1.19577	0.31349
PBANKA_031320	GFPsort	PbSTM101	3	-0.16036	0.266941
PBANKA_031320	RFPsort	PbSTM101	3	-0.54197	0.266245
PBANKA_111500	RFPsort	PbSTM101	3	-0.0889618	0.248543
PBANKA_111500	GFPsort	PbSTM101	3	-0.609245	0.31713
PBANKA_134720	GFPsort	SP3	3	-0.401036	0.248734
PBANKA_134720	RFPsort	SP3	3	-1.98895	0.361604
PBANKA_031260	GFPsort	PbSTM101	3	0.201191	0.246338
PBANKA_031260	RFPsort	PbSTM101	3	-0.144078	0.266245
PBANKA_124660	GFPsort	PbSTM101	1	-0.160681	0.24066
PBANKA_124660	RFPsort	PbSTM101	1	-0.68021	0.304201
PBANKA_041065	GFPsort	PbSTM101	1	-0.0356845	0.24066
PBANKA_041065	RFPsort	PbSTM101	1	-0.377623	0.26277
PBANKA_145770	RFPsort	SP3	2	-0.329204	0.256488
PBANKA_145770	GFPsort	SP3	2	-0.834421	0.263141
PBANKA_082320	GFPsort	SP3	2	0.229279	0.237308
PBANKA_082320	RFPsort	SP3	2	0.160437	0.226922
PBANKA_111500	RFPsort	PbSTM101	2	-0.19423	0.243345
PBANKA_111500	GFPsort	PbSTM101	2	-0.673688	0.270105
PBANKA_111870	GFPsort	PbSTM101	3	-0.313418	0.266941
PBANKA_111870	RFPsort	PbSTM101	3	-0.529155	0.266245
PBANKA_113890	RFPsort	PbSTM101	3	0.00978567	0.239492
PBANKA_113890	GFPsort	PbSTM101	3	-0.218351	0.266941
PBANKA_090460	GFPsort	PbSTM101	1	0.197875	0.230698
PBANKA_090460	RFPsort	PbSTM101	1	-0.170312	0.26277
PBANKA_122670	RFPsort	SP3	1	-0.384842	0.251345
PBANKA_122670	GFPsort	SP3	1	-0.583527	0.295654
PBANKA_121090	RFPsort	SP3	3	-0.257298	0.239903
PBANKA_121090	GFPsort	SP3	3	-1.07841	0.294512
PBANKA_092500	RFPsort	PbSTM101	1	0.194211	0.259819
PBANKA_092500	GFPsort	PbSTM101	1	-0.362103	0.257456
PBANKA_144110	RFPsort	SP3	1	0.203764	0.224072
PBANKA_144110	GFPsort	SP3	1	-0.0613656	0.249083
PBANKA_092180	GFPsort	PbSTM101	1	-0.813995	0.257456
PBANKA_092180	RFPsort	PbSTM101	1	-1.12967	0.360669
PBANKA_050265	RFPsort	PbSTM101	2	0.0347576	0.21111
PBANKA_050265	GFPsort	PbSTM101	2	-0.0341958	0.212399
PBANKA_010720	RFPsort	PbSTM101	1	0.442441	0.227655
PBANKA_010720	GFPsort	PbSTM101	1	0.382727	0.215676
PBANKA_041680	GFPsort	PbSTM101	1	-0.461543	0.257456
PBANKA_041680	RFPsort	PbSTM101	1	-0.874225	0.304201
PBANKA_100710	RFPsort	PbSTM101	1	-0.911653	0.33746
PBANKA_100710	GFPsort	PbSTM101	1	-1.08061	0.257456
PBANKA_082800	GFPsort	PbSTM101	3	-0.31148	0.266941
PBANKA_082800	RFPsort	PbSTM101	3	-2.97183	0.550137
PBANKA_143520	GFPsort	PbSTM101	2	0.260596	0.190793
PBANKA_143520	RFPsort	PbSTM101	2	-1.38147	0.349205
PBANKA_090240	GFPsort	Targeted	2	0.0439175	0.181025
PBANKA_090240	RFPsort	Targeted	2	-3.03266	0.368528
PBANKA_111380	RFPsort	PbSTM101	2	0.108958	0.208997
PBANKA_111380	GFPsort	PbSTM101	2	0.244858	0.190793
PBANKA_113230	RFPsort	SP3	1	0.303902	0.218426
PBANKA_113230	GFPsort	SP3	1	0.191225	0.236076
PBANKA_112230	GFPsort	SP3	2	-0.584531	0.263141
PBANKA_112230	RFPsort	SP3	2	-0.581256	0.279096
PBANKA_052010	GFPsort	PbSTM101	3	0.0692068	0.266941
PBANKA_052010	RFPsort	PbSTM101	3	-0.352213	0.266245
PBANKA_103010	GFPsort	PbSTM101	1	0.122712	0.24066
PBANKA_103010	RFPsort	PbSTM101	1	-0.131724	0.26277
PBANKA_020670	GFPsort	PbSTM101	1	0.411146	0.215676
PBANKA_020670	RFPsort	PbSTM101	1	-0.24623	0.26277
PBANKA_010160	GFPsort	Targeted	3	-1.84732	0.377973
PBANKA_010160	RFPsort	Targeted	3	-2.17681	0.312954
PBANKA_121320	GFPsort	PbSTM101	1	0.245671	0.215676
PBANKA_121320	RFPsort	PbSTM101	1	-0.107532	0.26277
PBANKA_140400	RFPsort	PbSTM101	1	-0.605324	0.304201
PBANKA_140400	GFPsort	PbSTM101	1	-0.671259	0.257456
PBANKA_040050	GFPsort	PbSTM101	3	0.0834951	0.266941
PBANKA_040050	RFPsort	PbSTM101	3	-0.167391	0.266245
PBANKA_021140	RFPsort	PbSTM101	2	-0.158486	0.243345
PBANKA_021140	GFPsort	PbSTM101	2	-0.0826933	0.234166
PBANKA_040060	GFPsort	PbSTM101	2	0.609356	0.190059
PBANKA_040060	RFPsort	PbSTM101	2	0.391381	0.208997
PBANKA_090260	GFPsort	SP3	3	-1.16375	0.294512
PBANKA_090260	RFPsort	SP3	3	-1.26854	0.361604
PBANKA_142710	GFPsort	PbSTM101	1	0.0860266	0.24066
PBANKA_142710	RFPsort	PbSTM101	1	-0.446793	0.263183
PBANKA_142530	RFPsort	PbSTM101	3	0.158879	0.239492
PBANKA_142530	GFPsort	PbSTM101	3	0.282028	0.246338
PBANKA_135870	GFPsort	Targeted	1	0.260776	0.234926
PBANKA_135870	RFPsort	Targeted	1	-1.29926	0.288929
PBANKA_071100	GFPsort	PbSTM101	3	-0.378684	0.266941
PBANKA_071100	RFPsort	PbSTM101	3	-0.623053	0.273515
PBANKA_082640	RFPsort	SP3	3	0.0918669	0.239903
PBANKA_082640	GFPsort	SP3	3	-0.042805	0.248083
PBANKA_145770	RFPsort	PbSTM101	3	-0.245628	0.266245
PBANKA_145770	GFPsort	PbSTM101	3	-0.0932699	0.266941
PBANKA_143400	GFPsort	PbSTM101	1	-0.270099	0.257456
PBANKA_143400	RFPsort	PbSTM101	1	-1.02025	0.360669
PBANKA_110960	GFPsort	PbSTM101	3	-0.857723	0.348114
PBANKA_110960	RFPsort	PbSTM101	3	-1.04101	0.304194
PBANKA_040240	RFPsort	PbSTM101	3	-0.0614373	0.266245
PBANKA_040240	GFPsort	PbSTM101	3	0.0608352	0.266941
PBANKA_134630	GFPsort	PbSTM101	3	-0.562491	0.31713
PBANKA_134630	RFPsort	PbSTM101	3	-0.910246	0.304194
PBANKA_110800	GFPsort	PbSTM101	3	-0.245706	0.266941
PBANKA_110800	RFPsort	PbSTM101	3	-0.448423	0.266245
PBANKA_081910	GFPsort	Targeted	1	-2.06945	0.334529
PBANKA_081910	RFPsort	Targeted	1	-4.20062	0.417712
PBANKA_111520	GFPsort	SP3	2	-0.0670913	0.263141
PBANKA_111520	RFPsort	SP3	2	-0.37024	0.256488
PBANKA_041010	RFPsort	PbSTM101	3	-0.171351	0.266245
PBANKA_041010	GFPsort	PbSTM101	3	-0.0281789	0.266941
PBANKA_114140	RFPsort	SP3	2	-0.581194	0.279096
PBANKA_114140	GFPsort	SP3	2	-0.868845	0.263141
PBANKA_011250	GFPsort	PbSTM101	2	-0.0837621	0.234166
PBANKA_011250	RFPsort	PbSTM101	2	-0.502237	0.260263
PBANKA_010530	RFPsort	PbSTM101	3	-1.55533	0.383605
PBANKA_010530	GFPsort	PbSTM101	3	-2.21509	0.439855
PBANKA_090420	RFPsort	SP3	3	-0.132614	0.239903
PBANKA_090420	GFPsort	SP3	3	-0.264286	0.248083
PBANKA_132330	GFPsort	Targeted	1	0.209068	0.234926
PBANKA_132330	RFPsort	Targeted	1	0.178484	0.234631
PBANKA_135920	RFPsort	SP3	2	-0.166482	0.256488
PBANKA_135920	GFPsort	SP3	2	-0.790295	0.263141
PBANKA_081910	GFPsort	Targeted	3	-2.39645	0.383401
PBANKA_081910	RFPsort	Targeted	3	-3.6446	0.481194
PBANKA_120680	RFPsort	PbSTM101	2	-0.152907	0.243345
PBANKA_120680	GFPsort	PbSTM101	2	-0.063409	0.234166
PBANKA_101980	GFPsort	PbSTM101	2	-0.0655295	0.234166
PBANKA_101980	RFPsort	PbSTM101	2	-0.409844	0.260263
PBANKA_060150	GFPsort	PbSTM101	2	-0.245454	0.234166
PBANKA_060150	RFPsort	PbSTM101	2	-0.57654	0.260263
PBANKA_131720	RFPsort	PbSTM101	2	0.110099	0.208997
PBANKA_131720	GFPsort	PbSTM101	2	0.0236235	0.217109
PBANKA_030810	GFPsort	SP3	2	-0.138762	0.263141
PBANKA_030810	RFPsort	SP3	2	-0.132172	0.256488
PBANKA_120710	RFPsort	SP3	1	0.0913367	0.242134
PBANKA_120710	GFPsort	SP3	1	-0.277348	0.249753
PBANKA_091100	RFPsort	SP3	1	-0.0940592	0.264298
PBANKA_091100	GFPsort	SP3	1	-0.351624	0.262784
PBANKA_091230	RFPsort	PbSTM101	2	0.157792	0.208997
PBANKA_091230	GFPsort	PbSTM101	2	-0.71774	0.296276
PBANKA_070160	RFPsort	PbSTM101	3	-0.510616	0.266245
PBANKA_070160	GFPsort	PbSTM101	3	-0.614372	0.348114
PBANKA_090180	GFPsort	PbSTM101	3	-0.342669	0.266941
PBANKA_090180	RFPsort	PbSTM101	3	-0.853838	0.304194
PBANKA_082940	RFPsort	SP3	3	-2.84218	0.443867
PBANKA_082940	GFPsort	SP3	3	-2.91852	0.464547
PBANKA_090260	RFPsort	Targeted	1	-0.676496	0.243692
PBANKA_090260	GFPsort	Targeted	1	-0.905093	0.284184
PBANKA_123430	RFPsort	PbSTM101	3	0.232234	0.239492
PBANKA_123430	GFPsort	PbSTM101	3	0.247982	0.249047
PBANKA_122300	GFPsort	Targeted	2	-0.304185	0.184872
PBANKA_122300	RFPsort	Targeted	2	-0.907283	0.202259
PBANKA_141850	RFPsort	PbSTM101	3	-0.449917	0.266245
PBANKA_141850	GFPsort	PbSTM101	3	-0.443301	0.279386
PBANKA_141810	GFPsort	PbSTM101	2	-0.22092	0.234166
PBANKA_141810	RFPsort	PbSTM101	2	-2.2437	0.352121
PBANKA_111610	RFPsort	SP3	3	0.0644168	0.239903
PBANKA_111610	GFPsort	SP3	3	0.0212275	0.248083
PBANKA_120290	RFPsort	PbSTM101	1	0.202969	0.259819
PBANKA_120290	GFPsort	PbSTM101	1	0.188413	0.24066
PBANKA_112140	GFPsort	PbSTM101	1	-0.27989	0.257456
PBANKA_112140	RFPsort	PbSTM101	1	-0.731739	0.304201
PBANKA_113380	GFPsort	PbSTM101	3	0.273293	0.246338
PBANKA_113380	RFPsort	PbSTM101	3	-0.311756	0.266245
PBANKA_130190	RFPsort	SP3	1	-0.472774	0.267841
PBANKA_130190	GFPsort	SP3	1	-0.694463	0.309799
PBANKA_051970	RFPsort	SP3	1	-0.26085	0.267841
PBANKA_051970	GFPsort	SP3	1	-0.3499	0.266347
PBANKA_131070	RFPsort	PbSTM101	2	-0.408549	0.260263
PBANKA_131070	GFPsort	PbSTM101	2	-0.252677	0.234166
PBANKA_144790	RFPsort	SP3	3	0.299897	0.239903
PBANKA_144790	GFPsort	SP3	3	-3.68051	0.534635
PBANKA_133180	RFPsort	SP3	1	-1.27198	0.347125
PBANKA_133180	GFPsort	SP3	1	-1.52881	0.355204
PBANKA_030820	RFPsort	SP3	1	-0.165586	0.27216
PBANKA_030820	GFPsort	SP3	1	-0.31788	0.27069
PBANKA_113340	GFPsort	PbSTM101	3	0.0738203	0.266941
PBANKA_113340	RFPsort	PbSTM101	3	-0.562589	0.273515
PBANKA_040060	RFPsort	SP3	2	0.538162	0.226922
PBANKA_040060	GFPsort	SP3	2	0.496738	0.232635
PBANKA_090260	GFPsort	Targeted	3	-0.596093	0.313819
PBANKA_090260	RFPsort	Targeted	3	-0.751388	0.276753
PBANKA_121470	GFPsort	SP3	2	-0.68849	0.263788
PBANKA_121470	RFPsort	SP3	2	-2.49522	0.395397
PBANKA_144790	RFPsort	SP3	1	-0.0581353	0.274531
PBANKA_144790	GFPsort	SP3	1	-3.85839	0.620902
PBANKA_040060	GFPsort	SP3	3	0.261374	0.248083
PBANKA_040060	RFPsort	SP3	3	0.257645	0.239903
PBANKA_141020	RFPsort	PbSTM101	3	0.166429	0.239492
PBANKA_141020	GFPsort	PbSTM101	3	0.197797	0.266941
PBANKA_122300	GFPsort	Targeted	3	-0.331002	0.296872
PBANKA_122300	RFPsort	Targeted	3	-0.83295	0.289305
PBANKA_041850	RFPsort	SP3	3	0.0273284	0.239903
PBANKA_041850	GFPsort	SP3	3	-0.153802	0.248083
PBANKA_132200	RFPsort	PbSTM101	1	0.415847	0.250297
PBANKA_132200	GFPsort	PbSTM101	1	0.343637	0.21805
PBANKA_130980	RFPsort	PbSTM101	2	-0.479678	0.260263
PBANKA_130980	GFPsort	PbSTM101	2	-0.316345	0.234166
PBANKA_070590	GFPsort	SP3	3	-1.05202	0.294512
PBANKA_070590	RFPsort	SP3	3	-1.37351	0.361604
PBANKA_141020	GFPsort	PbSTM101	2	0.553733	0.190059
PBANKA_141020	RFPsort	PbSTM101	2	0.115865	0.21111
PBANKA_031330	GFPsort	SP3	3	0.143053	0.248083
PBANKA_031330	RFPsort	SP3	3	0.124095	0.239903
PBANKA_051630	GFPsort	SP3	1	-2.7776	0.397098
PBANKA_051630	RFPsort	SP3	1	-3.43561	0.49605
PBANKA_010820	GFPsort	SP3	1	0.12173	0.26644
PBANKA_010820	RFPsort	SP3	1	-1.08381	0.355285
PBANKA_121040	RFPsort	SP3	3	-1.09669	0.361604
PBANKA_121040	GFPsort	SP3	3	-1.17279	0.294512
PBANKA_092980	GFPsort	PbSTM101	3	0.20136	0.266941
PBANKA_092980	RFPsort	PbSTM101	3	-0.186759	0.266245
PBANKA_051520	RFPsort	SP3	2	0.237148	0.258133
PBANKA_051520	GFPsort	SP3	2	-0.0288136	0.272641
PBANKA_090710	GFPsort	PbSTM101	1	-0.369805	0.269746
PBANKA_090710	RFPsort	PbSTM101	1	-0.844257	0.369543
PBANKA_090240	GFPsort	Targeted	3	0.259985	0.296872
PBANKA_090240	RFPsort	Targeted	3	-1.11113	0.309981
PBANKA_122680	RFPsort	PbSTM101	3	-0.161916	0.266245
PBANKA_122680	GFPsort	PbSTM101	3	0.012196	0.266941
PBANKA_100210	RFPsort	SP3	3	0.0793547	0.240524
PBANKA_100210	GFPsort	SP3	3	0.00650312	0.248683
PBANKA_103040	GFPsort	SP3	3	-0.0441979	0.258175
PBANKA_103040	RFPsort	SP3	3	-0.113843	0.250325
PBANKA_081910	GFPsort	Targeted	2	-2.30823	0.300562
PBANKA_081910	RFPsort	Targeted	2	-3.92107	0.382838
PBANKA_100150	GFPsort	SP3	1	0.483056	0.254063
PBANKA_100150	RFPsort	SP3	1	-0.673084	0.278335
PBANKA_110100	GFPsort	PbSTM101	1	0.90498	0.229353
PBANKA_110100	RFPsort	PbSTM101	1	-0.174744	0.274822
PBANKA_136320	GFPsort	SP3	2	0.147475	0.256288
PBANKA_136320	RFPsort	SP3	2	-0.192569	0.274143
PBANKA_110640	GFPsort	PbSTM101	2	-0.136828	0.234166
PBANKA_110640	RFPsort	PbSTM101	2	-0.44604	0.260263
PBANKA_145980	GFPsort	PbSTM101	2	0.0494713	0.234166
PBANKA_145980	RFPsort	PbSTM101	2	-0.359675	0.260263
PBANKA_040110	RFPsort	SP3	2	-1.37021	0.333363
PBANKA_040110	GFPsort	SP3	2	-2.45066	0.389798
PBANKA_020270	RFPsort	Targeted	1	0.0686334	0.234631
PBANKA_020270	GFPsort	Targeted	1	-0.868599	0.284184
PBANKA_130690	GFPsort	PbSTM101	1	0.610615	0.230208
PBANKA_130690	RFPsort	PbSTM101	1	0.123223	0.272002
PBANKA_031260	RFPsort	PbSTM101	2	0.247183	0.208997
PBANKA_031260	GFPsort	PbSTM101	2	0.128582	0.211853
PBANKA_081940	GFPsort	PbSTM101	2	0.28701	0.199804
PBANKA_081940	RFPsort	PbSTM101	2	-0.092373	0.243345
PBANKA_071470	GFPsort	PbSTM101	3	-0.370387	0.279386
PBANKA_071470	RFPsort	PbSTM101	3	-1.01871	0.304194
PBANKA_143140	RFPsort	PbSTM101	1	-0.0305678	0.274822
PBANKA_143140	GFPsort	PbSTM101	1	0.0271292	0.253765
PBANKA_120740	GFPsort	PbSTM101	1	0.337179	0.253765
PBANKA_120740	RFPsort	PbSTM101	1	-0.525666	0.314671
PBANKA_145980	GFPsort	PbSTM101	3	0.531584	0.243702
PBANKA_145980	RFPsort	PbSTM101	3	0.19183	0.239492
PBANKA_123730	GFPsort	SP3	1	-0.318612	0.288446
PBANKA_123730	RFPsort	SP3	1	-0.384924	0.278335
PBANKA_112140	GFPsort	PbSTM101	3	-0.445727	0.31713
PBANKA_112140	RFPsort	PbSTM101	3	-0.730163	0.304194
PBANKA_092870	RFPsort	SP3	3	-0.325262	0.250325
PBANKA_092870	GFPsort	SP3	3	-0.52657	0.303062
PBANKA_144400	GFPsort	PbSTM101	1	0.180242	0.253765
PBANKA_144400	RFPsort	PbSTM101	1	-0.107073	0.274822
PBANKA_080590	RFPsort	PbSTM101	1	-0.0324007	0.274822
PBANKA_080590	GFPsort	PbSTM101	1	-0.156249	0.269746
PBANKA_140400	GFPsort	PbSTM101	3	-0.20026	0.266941
PBANKA_140400	RFPsort	PbSTM101	3	-0.815917	0.304194
PBANKA_143520	GFPsort	PbSTM101	3	0.521309	0.243702
PBANKA_143520	RFPsort	PbSTM101	3	-1.03868	0.32002
PBANKA_040220	RFPsort	SP3	3	-0.154988	0.250325
PBANKA_040220	GFPsort	SP3	3	-0.379598	0.282707
PBANKA_102720	RFPsort	SP3	1	-0.677385	0.278335
PBANKA_102720	GFPsort	SP3	1	-0.958508	0.318915
PBANKA_123230	RFPsort	SP3	2	-0.550238	0.301395
PBANKA_123230	GFPsort	SP3	2	-1.06276	0.362064
PBANKA_041850	RFPsort	PbSTM101	1	0.0115016	0.274822
PBANKA_041850	GFPsort	PbSTM101	1	0.11654	0.253765
PBANKA_133950	RFPsort	PbSTM101	1	0.346101	0.272002
PBANKA_133950	GFPsort	PbSTM101	1	0.501509	0.230208
PBANKA_041850	GFPsort	SP3	1	0.029414	0.276294
PBANKA_041850	RFPsort	SP3	1	0.026272	0.278335
PBANKA_103460	GFPsort	SP3	2	-0.188698	0.286683
PBANKA_103460	RFPsort	SP3	2	-0.249802	0.280589
PBANKA_083170	RFPsort	SP3	3	0.129041	0.250325
PBANKA_083170	GFPsort	SP3	3	-0.0547547	0.258175
PBANKA_101750	GFPsort	PbSTM101	3	-0.281798	0.266941
PBANKA_101750	RFPsort	PbSTM101	3	-0.891231	0.304194
PBANKA_041680	RFPsort	PbSTM101	3	-0.190439	0.266245
PBANKA_041680	GFPsort	PbSTM101	3	-0.558822	0.348114
PBANKA_103460	GFPsort	SP3	1	-0.014285	0.276294
PBANKA_103460	RFPsort	SP3	1	-0.281354	0.278335
PBANKA_082750	RFPsort	SP3	2	-0.888954	0.333497
PBANKA_082750	GFPsort	SP3	2	-1.75492	0.376431
PBANKA_011250	GFPsort	PbSTM101	3	0.122544	0.266941
PBANKA_011250	RFPsort	PbSTM101	3	-0.0863191	0.266245
PBANKA_144720	GFPsort	PbSTM101	1	0.107182	0.253765
PBANKA_144720	RFPsort	PbSTM101	1	-0.150965	0.274822
PBANKA_092770	GFPsort	PbSTM101	3	0.193958	0.266941
PBANKA_092770	RFPsort	PbSTM101	3	-0.114568	0.266245
PBANKA_134650	RFPsort	SP3	3	0.421648	0.250325
PBANKA_134650	GFPsort	SP3	3	0.400588	0.258175
PBANKA_010740	GFPsort	PbSTM101	1	-0.465573	0.269746
PBANKA_010740	RFPsort	PbSTM101	1	-0.843534	0.369543
PBANKA_133660	GFPsort	SP3	3	0.402462	0.258175
PBANKA_133660	RFPsort	SP3	3	0.354055	0.250325
PBANKA_040780	RFPsort	SP3	2	-0.250871	0.285629
PBANKA_040780	GFPsort	SP3	2	-1.51988	0.376431
PBANKA_040840	GFPsort	PbSTM101	2	0.0741537	0.234166
PBANKA_040840	RFPsort	PbSTM101	2	-0.296972	0.260263
PBANKA_144720	RFPsort	SP3	2	-0.379587	0.289658
PBANKA_144720	GFPsort	SP3	2	-0.678488	0.288483
PBANKA_050265	RFPsort	PbSTM101	3	-0.469035	0.273515
PBANKA_050265	GFPsort	PbSTM101	3	-0.443969	0.31713
PBANKA_134600	RFPsort	PbSTM101	2	0.249105	0.208997
PBANKA_134600	GFPsort	PbSTM101	2	0.0370755	0.234166
PBANKA_133580	RFPsort	PbSTM101	1	-1.22623	0.369543
PBANKA_133580	GFPsort	PbSTM101	1	-1.26479	0.290221
PBANKA_141300	GFPsort	PbSTM101	2	-0.00124977	0.234166
PBANKA_141300	RFPsort	PbSTM101	2	-0.462254	0.260263
PBANKA_114480	GFPsort	Targeted	2	-0.814214	0.202017
PBANKA_114480	RFPsort	Targeted	2	-6.29868	1.70674
PBANKA_051900	RFPsort	PbSTM101	1	-0.370842	0.314671
PBANKA_051900	GFPsort	PbSTM101	1	-0.440081	0.269746
PBANKA_121970	RFPsort	SP3	3	0.403312	0.250325
PBANKA_121970	GFPsort	SP3	3	-0.0989129	0.258175
PBANKA_141460	RFPsort	PbSTM101	1	-0.111922	0.274822
PBANKA_141460	GFPsort	PbSTM101	1	0.0583696	0.253765
PBANKA_132320	GFPsort	SP3	1	-0.223467	0.276898
PBANKA_132320	RFPsort	SP3	1	-0.346659	0.278335
PBANKA_135920	RFPsort	PbSTM101	1	0.0371383	0.274822
PBANKA_135920	GFPsort	PbSTM101	1	0.203139	0.253765
PBANKA_122030	RFPsort	PbSTM101	1	0.337981	0.272002
PBANKA_122030	GFPsort	PbSTM101	1	0.493327	0.230208
PBANKA_092840	GFPsort	PbSTM101	3	-0.421323	0.31713
PBANKA_092840	RFPsort	PbSTM101	3	-1.23873	0.383605
PBANKA_113950	GFPsort	SP3	2	-0.125659	0.288483
PBANKA_113950	RFPsort	SP3	2	-0.291661	0.287435
PBANKA_120290	RFPsort	PbSTM101	3	0.0947045	0.266245
PBANKA_120290	GFPsort	PbSTM101	3	0.106846	0.266941
PBANKA_060240	RFPsort	PbSTM101	2	0.520304	0.21076
PBANKA_060240	GFPsort	PbSTM101	2	0.570766	0.191996
PBANKA_060690	GFPsort	SP3	2	0.00652588	0.288483
PBANKA_060690	RFPsort	SP3	2	-0.22245	0.282428
PBANKA_080640	RFPsort	PbSTM101	2	0.821969	0.212855
PBANKA_080640	GFPsort	PbSTM101	2	0.340754	0.203997
PBANKA_080430	GFPsort	PbSTM101	3	-0.40414	0.31713
PBANKA_080430	RFPsort	PbSTM101	3	-0.779069	0.304194
PBANKA_010470	RFPsort	SP3	2	-0.203875	0.282428
PBANKA_010470	GFPsort	SP3	2	-0.644843	0.288483
PBANKA_102720	RFPsort	PbSTM101	2	0.641034	0.212855
PBANKA_102720	GFPsort	PbSTM101	2	0.414579	0.195012
PBANKA_120790	GFPsort	PbSTM101	1	0.114372	0.253765
PBANKA_120790	RFPsort	PbSTM101	1	-0.195415	0.274822
PBANKA_140960	RFPsort	PbSTM101	3	0.308217	0.239492
PBANKA_140960	GFPsort	PbSTM101	3	0.386109	0.2515
PBANKA_141460	GFPsort	SP3	2	0.683381	0.260957
PBANKA_141460	RFPsort	SP3	2	0.0048415	0.282428
PBANKA_021200	RFPsort	PbSTM101	1	-0.371603	0.314671
PBANKA_021200	GFPsort	PbSTM101	1	-0.229749	0.269746
PBANKA_051950	GFPsort	PbSTM101	2	-1.10692	0.301139
PBANKA_051950	RFPsort	PbSTM101	2	-1.5527	0.35334
PBANKA_031260	RFPsort	PbSTM101	1	0.485019	0.272002
PBANKA_031260	GFPsort	PbSTM101	1	0.566628	0.230208
PBANKA_030600	GFPsort	PbSTM101	3	-2.94346	0.562146
PBANKA_030600	RFPsort	PbSTM101	3	-3.34979	0.560799
PBANKA_120680	GFPsort	PbSTM101	1	0.112901	0.253765
PBANKA_120680	RFPsort	PbSTM101	1	-0.166907	0.274822
PBANKA_134720	GFPsort	SP3	2	-0.516327	0.288483
PBANKA_134720	RFPsort	SP3	2	-2.19998	0.412282
PBANKA_082800	GFPsort	Targeted	2	-2.97495	0.309894
PBANKA_082800	RFPsort	Targeted	2	-3.3227	0.376178
PBANKA_070210	RFPsort	PbSTM101	2	0.351216	0.219112
PBANKA_070210	GFPsort	PbSTM101	2	0.455121	0.201822
PBANKA_051220	RFPsort	PbSTM101	2	0.256912	0.222392
PBANKA_051220	GFPsort	PbSTM101	2	0.232907	0.219427
PBANKA_135260	GFPsort	PbSTM101	3	0.0958616	0.266941
PBANKA_135260	RFPsort	PbSTM101	3	-1.32391	0.383605
PBANKA_040110	RFPsort	SP3	3	-0.371149	0.269984
PBANKA_040110	GFPsort	SP3	3	-2.30337	0.368204
PBANKA_100030	GFPsort	PbSTM101	1	-0.319202	0.272323
PBANKA_100030	RFPsort	PbSTM101	1	-1.09966	0.371427
PBANKA_010150	GFPsort	PbSTM101	3	0.353389	0.266941
PBANKA_010150	RFPsort	PbSTM101	3	0.131444	0.266245
PBANKA_103820	GFPsort	SP3	3	-0.0843478	0.258175
PBANKA_103820	RFPsort	SP3	3	-0.276678	0.250336
PBANKA_142710	RFPsort	PbSTM101	2	0.0519514	0.262282
PBANKA_142710	GFPsort	PbSTM101	2	0.127418	0.253789
PBANKA_141460	GFPsort	SP3	1	-0.0586983	0.276294
PBANKA_141460	RFPsort	SP3	1	-0.750157	0.278335
PBANKA_051880	GFPsort	Targeted	2	-0.171951	0.217524
PBANKA_051880	RFPsort	Targeted	2	-0.233118	0.232482
PBANKA_142690	RFPsort	Targeted	3	-2.59411	0.354635
PBANKA_142690	GFPsort	Targeted	3	-2.98027	0.40985
PBANKA_121260	GFPsort	PbSTM101	2	0.427194	0.222478
PBANKA_121260	RFPsort	PbSTM101	2	0.125594	0.262282
PBANKA_120740	GFPsort	PbSTM101	3	-0.482083	0.348114
PBANKA_120740	RFPsort	PbSTM101	3	-0.899347	0.304194
PBANKA_142700	RFPsort	SP3	2	-0.235664	0.287435
PBANKA_142700	GFPsort	SP3	2	-0.282881	0.288483
PBANKA_030810	GFPsort	SP3	3	0.0706891	0.258175
PBANKA_030810	RFPsort	SP3	3	-0.0682118	0.250325
PBANKA_101610	GFPsort	PbSTM101	1	-0.265208	0.272323
PBANKA_101610	RFPsort	PbSTM101	1	-0.806764	0.371427
PBANKA_132320	RFPsort	SP3	2	-0.0789531	0.282428
PBANKA_132320	GFPsort	SP3	2	-0.482754	0.288483
PBANKA_070850	RFPsort	PbSTM101	3	-0.166349	0.266245
PBANKA_070850	GFPsort	PbSTM101	3	-0.272586	0.279386
PBANKA_071020	GFPsort	PbSTM101	2	0.443252	0.222478
PBANKA_071020	RFPsort	PbSTM101	2	-0.00310581	0.262282
PBANKA_112810	RFPsort	PbSTM101	2	-0.173512	0.262282
PBANKA_112810	GFPsort	PbSTM101	2	-0.0463598	0.253789
PBANKA_071230	GFPsort	Targeted	2	-2.31349	0.324928
PBANKA_071230	RFPsort	Targeted	2	-4.01883	0.473349
PBANKA_031210	GFPsort	Targeted	2	-0.962163	0.231208
PBANKA_031210	RFPsort	Targeted	2	-1.45206	0.360998
PBANKA_093380	RFPsort	SP3	1	-0.563742	0.278335
PBANKA_093380	GFPsort	SP3	1	-0.789496	0.318915
PBANKA_121320	GFPsort	PbSTM101	3	0.490885	0.246338
PBANKA_121320	RFPsort	PbSTM101	3	0.146408	0.266245
PBANKA_083180	RFPsort	PbSTM101	1	-0.238207	0.304673
PBANKA_083180	GFPsort	PbSTM101	1	-0.299438	0.276531
PBANKA_041065	GFPsort	SP3	2	-0.0310717	0.288483
PBANKA_041065	RFPsort	SP3	2	-0.471308	0.303107
PBANKA_122030	GFPsort	PbSTM101	2	0.441441	0.222478
PBANKA_122030	RFPsort	PbSTM101	2	0.260661	0.252094
PBANKA_121470	GFPsort	SP3	1	-1.49252	0.363182
PBANKA_121470	RFPsort	SP3	1	-2.58436	0.49605
PBANKA_132910	RFPsort	PbSTM101	3	-0.388515	0.273515
PBANKA_132910	GFPsort	PbSTM101	3	-0.3719	0.31713
PBANKA_142700	RFPsort	SP3	1	0.0970191	0.278335
PBANKA_142700	GFPsort	SP3	1	-0.393213	0.318915
PBANKA_051830	RFPsort	PbSTM101	1	-0.25584	0.320506
PBANKA_051830	GFPsort	PbSTM101	1	-0.44369	0.276531
PBANKA_133950	GFPsort	SP3	1	0.194308	0.276294
PBANKA_133950	RFPsort	SP3	1	0.0421914	0.278335
PBANKA_130980	RFPsort	SP3	2	0.533354	0.255877
PBANKA_130980	GFPsort	SP3	2	-0.0787243	0.288483
PBANKA_132010	RFPsort	SP3	3	0.0838685	0.250325
PBANKA_132010	GFPsort	SP3	3	-0.143172	0.265662
PBANKA_083110	RFPsort	PbSTM101	1	0.484617	0.278732
PBANKA_083110	GFPsort	PbSTM101	1	-0.18389	0.276531
PBANKA_090420	RFPsort	PbSTM101	3	0.102639	0.266245
PBANKA_090420	GFPsort	PbSTM101	3	0.230967	0.266941
PBANKA_134650	RFPsort	PbSTM101	1	-0.195546	0.281485
PBANKA_134650	GFPsort	PbSTM101	1	-0.131805	0.276531
PBANKA_120680	RFPsort	PbSTM101	3	-0.329651	0.266245
PBANKA_120680	GFPsort	PbSTM101	3	-0.213992	0.266941
PBANKA_102390	GFPsort	PbSTM101	3	-0.00495316	0.266941
PBANKA_102390	RFPsort	PbSTM101	3	-0.306228	0.266245
PBANKA_110890	RFPsort	SP3	1	-0.281452	0.278335
PBANKA_110890	GFPsort	SP3	1	-0.60059	0.318915
PBANKA_091870	RFPsort	SP3	1	-0.691498	0.278335
PBANKA_091870	GFPsort	SP3	1	-1.05626	0.363182
PBANKA_030970	GFPsort	SP3	3	-0.0419231	0.258175
PBANKA_030970	RFPsort	SP3	3	-0.0881745	0.250325
PBANKA_124570	GFPsort	PbSTM101	3	-0.459568	0.348114
PBANKA_124570	RFPsort	PbSTM101	3	-0.697532	0.304194
PBANKA_020510	RFPsort	SP3	3	0.0140063	0.250325
PBANKA_020510	GFPsort	SP3	3	-0.190813	0.265662
PBANKA_111380	RFPsort	PbSTM101	1	0.340596	0.278732
PBANKA_111380	GFPsort	PbSTM101	1	0.168759	0.260966
PBANKA_141810	GFPsort	PbSTM101	1	0.512037	0.238122
PBANKA_141810	RFPsort	PbSTM101	1	-1.53506	0.458599
PBANKA_120570	RFPsort	SP3	3	-0.434248	0.269984
PBANKA_120570	GFPsort	SP3	3	-0.585185	0.303062
PBANKA_145870	GFPsort	PbSTM101	3	-0.306062	0.318787
PBANKA_145870	RFPsort	PbSTM101	3	-0.570911	0.305922
PBANKA_103520	RFPsort	PbSTM101	3	-0.416318	0.275435
PBANKA_103520	GFPsort	PbSTM101	3	-0.474901	0.349625
PBANKA_051630	GFPsort	Targeted	3	-4.85299	0.589158
PBANKA_051630	RFPsort	Targeted	3	-5.7303	0.741916
PBANKA_020270	RFPsort	PbSTM101	1	0.158061	0.278732
PBANKA_020270	GFPsort	PbSTM101	1	-0.661039	0.276531
PBANKA_135260	GFPsort	PbSTM101	2	-0.97674	0.312017
PBANKA_135260	RFPsort	PbSTM101	2	-2.17175	0.438788
PBANKA_041850	RFPsort	SP3	2	0.0895834	0.282428
PBANKA_041850	GFPsort	SP3	2	-0.0703213	0.288483
PBANKA_102630	RFPsort	PbSTM101	3	0.237963	0.250256
PBANKA_102630	GFPsort	PbSTM101	3	0.399246	0.276639
PBANKA_040170	GFPsort	Targeted	2	-1.39826	0.274654
PBANKA_040170	RFPsort	Targeted	2	-2.64836	0.388656
PBANKA_050265	RFPsort	SP3	2	-0.478466	0.303107
PBANKA_050265	GFPsort	SP3	2	-1.09075	0.37008
PBANKA_113890	GFPsort	SP3	2	0.621291	0.265131
PBANKA_113890	RFPsort	SP3	2	0.51265	0.255877
PBANKA_010470	RFPsort	SP3	1	-0.269364	0.278335
PBANKA_010470	GFPsort	SP3	1	-0.425755	0.318915
PBANKA_144490	GFPsort	SP3	2	0.0861063	0.288483
PBANKA_144490	RFPsort	SP3	2	-0.117499	0.282428
PBANKA_031480	GFPsort	PbSTM101	1	-0.177467	0.276531
PBANKA_031480	RFPsort	PbSTM101	1	-0.494938	0.320506
PBANKA_121770	GFPsort	Targeted	1	-1.96704	0.354196
PBANKA_121770	RFPsort	Targeted	1	-3.21835	0.403508
PBANKA_145920	GFPsort	SP3	1	0.553965	0.264628
PBANKA_145920	RFPsort	SP3	1	0.430541	0.268991
PBANKA_121470	GFPsort	SP3	3	-0.508094	0.303062
PBANKA_121470	RFPsort	SP3	3	-1.69755	0.368601
PBANKA_123560	RFPsort	Targeted	1	-0.705421	0.252304
PBANKA_123560	GFPsort	Targeted	1	-1.55879	0.288313
PBANKA_060300	GFPsort	SP3	1	0.735476	0.246791
PBANKA_060300	RFPsort	SP3	1	0.576919	0.254107
PBANKA_081760	RFPsort	SP3	1	-0.35749	0.280567
PBANKA_081760	GFPsort	SP3	1	-0.444885	0.320865
PBANKA_090620	GFPsort	SP3	2	-0.287518	0.288483
PBANKA_090620	RFPsort	SP3	2	-0.921785	0.335046
PBANKA_051970	RFPsort	PbSTM101	2	0.0980182	0.262282
PBANKA_051970	GFPsort	PbSTM101	2	0.122651	0.253789
PBANKA_113980	RFPsort	PbSTM101	1	-0.238769	0.320506
PBANKA_113980	GFPsort	PbSTM101	1	-0.448543	0.276531
PBANKA_121370	RFPsort	PbSTM101	3	-0.152812	0.276579
PBANKA_121370	GFPsort	PbSTM101	3	-0.128365	0.277249
PBANKA_090710	RFPsort	PbSTM101	3	-1.09466	0.390848
PBANKA_090710	GFPsort	PbSTM101	3	-1.29501	0.389171
PBANKA_135820	RFPsort	PbSTM101	3	0.198264	0.276579
PBANKA_135820	GFPsort	PbSTM101	3	0.0676178	0.277249
PBANKA_131720	RFPsort	SP3	2	-0.0759575	0.282428
PBANKA_131720	GFPsort	SP3	2	-0.662999	0.288483
PBANKA_051360	RFPsort	PbSTM101	2	0.100001	0.262282
PBANKA_051360	GFPsort	PbSTM101	2	-0.211764	0.253789
PBANKA_142580	RFPsort	PbSTM101	2	-0.485743	0.278051
PBANKA_142580	GFPsort	PbSTM101	2	-0.51837	0.312017
PBANKA_082750	GFPsort	Targeted	1	-4.09131	0.448275
PBANKA_082750	RFPsort	Targeted	1	-4.08021	0.417712
PBANKA_080900	RFPsort	PbSTM101	1	0.0280827	0.281485
PBANKA_080900	GFPsort	PbSTM101	1	0.0362391	0.276531
PBANKA_070130	GFPsort	PbSTM101	3	-0.175123	0.277249
PBANKA_070130	RFPsort	PbSTM101	3	-0.664909	0.313279
PBANKA_093380	GFPsort	PbSTM101	2	-0.5216	0.312017
PBANKA_093380	RFPsort	PbSTM101	2	-1.14184	0.362656
PBANKA_141810	GFPsort	PbSTM101	3	-0.00216936	0.277249
PBANKA_141810	RFPsort	PbSTM101	3	-2.60967	0.555212
PBANKA_112230	RFPsort	SP3	3	-1.32906	0.368601
PBANKA_112230	GFPsort	SP3	3	-1.46998	0.349061
PBANKA_121320	GFPsort	PbSTM101	2	0.0898763	0.253789
PBANKA_121320	RFPsort	PbSTM101	2	-0.287772	0.278051
PBANKA_041065	RFPsort	PbSTM101	2	-0.181147	0.278051
PBANKA_041065	GFPsort	PbSTM101	2	-0.0854775	0.253789
PBANKA_100550	GFPsort	PbSTM101	3	-0.232913	0.325854
PBANKA_100550	RFPsort	PbSTM101	3	-1.67197	0.399018
PBANKA_040240	RFPsort	PbSTM101	1	0.247274	0.278732
PBANKA_040240	GFPsort	PbSTM101	1	0.29225	0.260966
PBANKA_090610	RFPsort	SP3	2	1.32512	0.250415
PBANKA_090610	GFPsort	SP3	2	1.29226	0.260957
PBANKA_142690	RFPsort	Targeted	1	-2.445	0.340922
PBANKA_142690	GFPsort	Targeted	1	-2.64864	0.362624
PBANKA_110880	GFPsort	PbSTM101	3	-0.631033	0.35608
PBANKA_110880	RFPsort	PbSTM101	3	-1.00187	0.390848
PBANKA_120790	GFPsort	PbSTM101	2	-0.287677	0.259376
PBANKA_120790	RFPsort	PbSTM101	2	-0.699013	0.288537
PBANKA_011010	RFPsort	SP3	3	0.915255	0.242192
PBANKA_011010	GFPsort	SP3	3	0.752175	0.245917
PBANKA_082090	RFPsort	PbSTM101	2	-2.23216	0.456481
PBANKA_082090	GFPsort	PbSTM101	2	-2.08451	0.485209
PBANKA_060610	RFPsort	PbSTM101	2	-0.0767527	0.262282
PBANKA_060610	GFPsort	PbSTM101	2	-0.0482202	0.253789
PBANKA_092980	GFPsort	PbSTM101	2	0.245389	0.253789
PBANKA_092980	RFPsort	PbSTM101	2	-0.337184	0.278051
PBANKA_050170	GFPsort	PbSTM101	1	0.033367	0.276531
PBANKA_050170	RFPsort	PbSTM101	1	-0.271851	0.320506
PBANKA_135590	GFPsort	PbSTM101	2	-0.34274	0.304742
PBANKA_135590	RFPsort	PbSTM101	2	-0.7563	0.288537
PBANKA_135120	RFPsort	PbSTM101	2	-0.103172	0.281208
PBANKA_135120	GFPsort	PbSTM101	2	-0.472939	0.314834
PBANKA_131270	GFPsort	PbSTM101	3	0.555526	0.257473
PBANKA_131270	RFPsort	PbSTM101	3	0.0561113	0.276579
PBANKA_135820	RFPsort	PbSTM101	2	-0.139152	0.281208
PBANKA_135820	GFPsort	PbSTM101	2	-0.0299997	0.257245
PBANKA_101830	GFPsort	PbSTM101	2	-0.204656	0.257245
PBANKA_101830	RFPsort	PbSTM101	2	-0.587616	0.281208
PBANKA_142710	GFPsort	PbSTM101	3	0.107545	0.277249
PBANKA_142710	RFPsort	PbSTM101	3	-0.62016	0.313279
PBANKA_110430	GFPsort	PbSTM101	1	0.349929	0.260966
PBANKA_110430	RFPsort	PbSTM101	1	-0.00899091	0.281485
PBANKA_142690	GFPsort	Targeted	2	-2.63946	0.330279
PBANKA_142690	RFPsort	Targeted	2	-2.55715	0.393141
PBANKA_071750	RFPsort	SP3	3	-0.225863	0.269984
PBANKA_071750	GFPsort	SP3	3	-1.22904	0.306802
PBANKA_114140	RFPsort	SP3	1	0.0781654	0.280744
PBANKA_114140	GFPsort	SP3	1	-0.0612212	0.279319
PBANKA_071230	GFPsort	SP3	2	-0.677379	0.29643
PBANKA_071230	RFPsort	SP3	2	-2.20894	0.412282
PBANKA_090240	GFPsort	SP3	3	0.0645464	0.258175
PBANKA_090240	RFPsort	SP3	3	-4.37302	0.701373
PBANKA_146460	RFPsort	PbSTM101	2	-1.4101	0.365082
PBANKA_146460	GFPsort	PbSTM101	2	-2.28087	0.536048
PBANKA_132320	RFPsort	PbSTM101	2	-0.174724	0.284709
PBANKA_132320	GFPsort	PbSTM101	2	-0.117609	0.261068
PBANKA_134650	RFPsort	PbSTM101	2	-0.351747	0.284709
PBANKA_134650	GFPsort	PbSTM101	2	-0.427282	0.317965
PBANKA_135820	GFPsort	SP3	2	0.661246	0.265131
PBANKA_135820	RFPsort	SP3	2	0.309379	0.282428
PBANKA_051630	GFPsort	Targeted	1	-2.56641	0.362624
PBANKA_051630	RFPsort	Targeted	1	-4.58165	0.607353
PBANKA_140920	RFPsort	PbSTM101	2	-0.762935	0.29767
PBANKA_140920	GFPsort	PbSTM101	2	-1.21038	0.387172
PBANKA_121960	RFPsort	PbSTM101	1	0.374828	0.278732
PBANKA_121960	GFPsort	PbSTM101	1	-0.171658	0.276531
PBANKA_082380	GFPsort	PbSTM101	3	-0.243042	0.325854
PBANKA_082380	RFPsort	PbSTM101	3	-0.798641	0.313279
PBANKA_052320	RFPsort	PbSTM101	1	-0.129399	0.281871
PBANKA_052320	GFPsort	PbSTM101	1	-0.121705	0.276531
PBANKA_070700	GFPsort	PbSTM101	2	0.178843	0.269259
PBANKA_070700	RFPsort	PbSTM101	2	-0.000932591	0.277279
PBANKA_094230	GFPsort	PbSTM101	1	0.187898	0.260966
PBANKA_094230	RFPsort	PbSTM101	1	-0.165911	0.320506
PBANKA_114480	GFPsort	Targeted	3	-0.455777	0.315372
PBANKA_114480	RFPsort	Targeted	3	-6.09842	0.741916
PBANKA_090240	GFPsort	SP3	1	0.465706	0.269642
PBANKA_090240	RFPsort	SP3	1	-3.24018	0.497777
PBANKA_123730	GFPsort	PbSTM101	2	0.559249	0.232527
PBANKA_123730	RFPsort	PbSTM101	2	0.175983	0.277279
PBANKA_111380	GFPsort	PbSTM101	3	-0.179273	0.302924
PBANKA_111380	RFPsort	PbSTM101	3	-0.609863	0.313279
PBANKA_111510	GFPsort	PbSTM101	1	0.475801	0.260966
PBANKA_111510	RFPsort	PbSTM101	1	0.123046	0.281485
PBANKA_111510	GFPsort	PbSTM101	2	-0.156274	0.274267
PBANKA_111510	RFPsort	PbSTM101	2	-0.658034	0.306703
PBANKA_041010	RFPsort	PbSTM101	2	-0.114721	0.296859
PBANKA_041010	GFPsort	PbSTM101	2	-0.120839	0.274267
PBANKA_093980	GFPsort	PbSTM101	3	-1.14718	0.389171
PBANKA_093980	RFPsort	PbSTM101	3	-1.52408	0.399018
PBANKA_145770	RFPsort	SP3	3	-0.320001	0.269984
PBANKA_145770	GFPsort	SP3	3	-0.461901	0.303062
PBANKA_114340	GFPsort	PbSTM101	2	0.387571	0.24632
PBANKA_114340	RFPsort	PbSTM101	2	-0.127207	0.296859
PBANKA_070210	RFPsort	PbSTM101	3	-0.284892	0.283584
PBANKA_070210	GFPsort	PbSTM101	3	-0.608106	0.35608
PBANKA_143540	RFPsort	SP3	1	-0.564574	0.281401
PBANKA_143540	GFPsort	SP3	1	-0.827203	0.359418
PBANKA_041340	RFPsort	PbSTM101	2	-0.302333	0.296859
PBANKA_041340	GFPsort	PbSTM101	2	-3.12486	0.690239
PBANKA_040220	GFPsort	PbSTM101	2	0.662994	0.238307
PBANKA_040220	RFPsort	PbSTM101	2	0.421801	0.253117
PBANKA_103010	RFPsort	PbSTM101	2	-0.0422323	0.282144
PBANKA_103010	GFPsort	PbSTM101	2	-0.0074822	0.274267
PBANKA_100030	GFPsort	PbSTM101	2	0.175753	0.274267
PBANKA_100030	RFPsort	PbSTM101	2	-0.788158	0.306703
PBANKA_124220	GFPsort	PbSTM101	2	0.297156	0.274267
PBANKA_124220	RFPsort	PbSTM101	2	-0.0810434	0.296859
PBANKA_051720	GFPsort	SP3	1	0.365403	0.269995
PBANKA_051720	RFPsort	SP3	1	0.289867	0.281401
PBANKA_051300	GFPsort	PbSTM101	3	-0.457256	0.35608
PBANKA_051300	RFPsort	PbSTM101	3	-0.649684	0.313279
PBANKA_145770	RFPsort	PbSTM101	1	-0.0449882	0.281485
PBANKA_145770	GFPsort	PbSTM101	1	-0.501764	0.276531
PBANKA_132010	GFPsort	SP3	2	-0.177249	0.288483
PBANKA_132010	RFPsort	SP3	2	-0.27501	0.303107
PBANKA_130340	RFPsort	Targeted	3	-0.334628	0.274192
PBANKA_130340	GFPsort	Targeted	3	-0.494265	0.315372
PBANKA_144720	RFPsort	PbSTM101	3	-0.0698949	0.276579
PBANKA_144720	GFPsort	PbSTM101	3	-0.338221	0.35608
PBANKA_140400	RFPsort	PbSTM101	2	-0.215133	0.296859
PBANKA_140400	GFPsort	PbSTM101	2	-0.267571	0.296875
PBANKA_091260	GFPsort	SP3	2	0.142381	0.288483
PBANKA_091260	RFPsort	SP3	2	-0.0558436	0.287435
PBANKA_071650	RFPsort	SP3	3	-0.132941	0.269984
PBANKA_071650	GFPsort	SP3	3	-2.45836	0.468576
PBANKA_130790	GFPsort	PbSTM101	2	0.291072	0.274267
PBANKA_130790	RFPsort	PbSTM101	2	0.0538091	0.282144
PBANKA_110880	GFPsort	PbSTM101	2	0.104416	0.274267
PBANKA_110880	RFPsort	PbSTM101	2	-0.592037	0.296859
PBANKA_051630	GFPsort	SP3	2	-2.09778	0.391239
PBANKA_051630	RFPsort	SP3	2	-2.2459	0.412282
PBANKA_123560	RFPsort	Targeted	2	-0.539518	0.244245
PBANKA_123560	GFPsort	Targeted	2	-2.00221	0.330279
PBANKA_041050	GFPsort	PbSTM101	1	-0.545145	0.276531
PBANKA_041050	RFPsort	PbSTM101	1	-1.9249	0.488407
PBANKA_135820	RFPsort	PbSTM101	1	0.301303	0.278732
PBANKA_135820	GFPsort	PbSTM101	1	0.18502	0.260966
PBANKA_132610	RFPsort	PbSTM101	1	-0.0073524	0.281485
PBANKA_132610	GFPsort	PbSTM101	1	-0.299243	0.276531
PBANKA_080010	RFPsort	SP3	3	0.195406	0.250325
PBANKA_080010	GFPsort	SP3	3	0.0666451	0.258175
PBANKA_050120	RFPsort	PbSTM101	1	-0.261939	0.320506
PBANKA_050120	GFPsort	PbSTM101	1	-0.270479	0.276531
PBANKA_144720	GFPsort	PbSTM101	2	-0.147036	0.274267
PBANKA_144720	RFPsort	PbSTM101	2	-0.572764	0.296859
PBANKA_135870	GFPsort	SP3	1	0.649662	0.267851
PBANKA_135870	RFPsort	SP3	1	-0.824335	0.357693
PBANKA_010160	GFPsort	Targeted	1	-1.22574	0.284184
PBANKA_010160	RFPsort	Targeted	1	-1.2686	0.300387
PBANKA_142210	RFPsort	SP3	3	-0.372163	0.269984
PBANKA_142210	GFPsort	SP3	3	-0.509943	0.303062
PBANKA_071830	RFPsort	SP3	1	0.21334	0.281401
PBANKA_071830	GFPsort	SP3	1	0.17628	0.279383
PBANKA_111610	RFPsort	PbSTM101	2	-0.375114	0.296859
PBANKA_111610	GFPsort	PbSTM101	2	-0.480563	0.328888
PBANKA_121180	RFPsort	PbSTM101	2	0.00934102	0.282144
PBANKA_121180	GFPsort	PbSTM101	2	0.0812937	0.274267
PBANKA_142880	GFPsort	PbSTM101	3	0.488864	0.277249
PBANKA_142880	RFPsort	PbSTM101	3	-0.0443952	0.276579
PBANKA_134600	RFPsort	PbSTM101	3	0.390017	0.250931
PBANKA_134600	GFPsort	PbSTM101	3	0.31328	0.277249
PBANKA_121680	RFPsort	SP3	2	-0.0850126	0.287435
PBANKA_121680	GFPsort	SP3	2	-0.480297	0.288483
PBANKA_110320	GFPsort	PbSTM101	2	-0.105785	0.274267
PBANKA_110320	RFPsort	PbSTM101	2	-0.654894	0.306703
PBANKA_090420	RFPsort	SP3	2	-0.552092	0.303107
PBANKA_090420	GFPsort	SP3	2	-0.711569	0.306981
PBANKA_120570	GFPsort	PbSTM101	1	0.225997	0.260966
PBANKA_120570	RFPsort	PbSTM101	1	-0.312178	0.320506
PBANKA_082530	GFPsort	PbSTM101	3	0.434732	0.277249
PBANKA_082530	RFPsort	PbSTM101	3	-0.0097036	0.276579
PBANKA_143500	GFPsort	SP3	1	0.353366	0.279383
PBANKA_143500	RFPsort	SP3	1	0.0811114	0.281401
PBANKA_093390	GFPsort	PbSTM101	1	0.0181099	0.276531
PBANKA_093390	RFPsort	PbSTM101	1	-0.274199	0.320506
PBANKA_100260	RFPsort	PbSTM101	1	0.00839394	0.281485
PBANKA_100260	GFPsort	PbSTM101	1	0.182974	0.260966
PBANKA_010530	GFPsort	SP3	3	-1.95812	0.368204
PBANKA_010530	RFPsort	SP3	3	-2.37892	0.449585
PBANKA_021140	RFPsort	PbSTM101	1	-0.233469	0.320506
PBANKA_021140	GFPsort	PbSTM101	1	-0.0940893	0.276531
PBANKA_144570	GFPsort	SP3	1	0.0605644	0.27998
PBANKA_144570	RFPsort	SP3	1	-0.378085	0.281401
PBANKA_082800	GFPsort	Targeted	3	-3.02527	0.40985
PBANKA_082800	RFPsort	Targeted	3	-4.39037	0.577562
PBANKA_062070	RFPsort	PbSTM101	3	0.430765	0.250931
PBANKA_062070	GFPsort	PbSTM101	3	0.0475043	0.277249
PBANKA_121240	GFPsort	PbSTM101	1	-0.166218	0.276531
PBANKA_121240	RFPsort	PbSTM101	1	-0.405308	0.320506
PBANKA_110140	RFPsort	SP3	3	0.624972	0.250325
PBANKA_110140	GFPsort	SP3	3	0.228847	0.258175
PBANKA_123030	GFPsort	PbSTM101	3	0.074459	0.277249
PBANKA_123030	RFPsort	PbSTM101	3	-0.224467	0.283584
PBANKA_134940	RFPsort	SP3	3	-0.398255	0.269984
PBANKA_134940	GFPsort	SP3	3	-0.67539	0.303062
PBANKA_030820	GFPsort	SP3	3	-0.498973	0.303062
PBANKA_030820	RFPsort	SP3	3	-0.546533	0.368601
PBANKA_132330	GFPsort	Targeted	2	0.648157	0.224506
PBANKA_132330	RFPsort	Targeted	2	0.569213	0.241809
PBANKA_146460	RFPsort	SP3	2	-1.18664	0.335046
PBANKA_146460	GFPsort	SP3	2	-1.98811	0.391239
PBANKA_060610	RFPsort	SP3	1	-0.50565	0.281401
PBANKA_060610	GFPsort	SP3	1	-0.997401	0.365537
PBANKA_100030	GFPsort	PbSTM101	3	0.0724035	0.277249
PBANKA_100030	RFPsort	PbSTM101	3	-0.687527	0.313279
PBANKA_061610	GFPsort	SP3	3	1.24137	0.245917
PBANKA_061610	RFPsort	SP3	3	0.415901	0.250325
PBANKA_061110	RFPsort	SP3	2	-0.282434	0.303107
PBANKA_061110	GFPsort	SP3	2	-0.712919	0.306981
PBANKA_124100	RFPsort	SP3	1	-0.267749	0.281401
PBANKA_124100	GFPsort	SP3	1	-0.374441	0.321595
PBANKA_031330	RFPsort	SP3	2	0.316219	0.282428
PBANKA_031330	GFPsort	SP3	2	0.0482705	0.288483
PBANKA_143750	RFPsort	PbSTM101	1	-2.05479	0.488407
PBANKA_143750	GFPsort	PbSTM101	1	-2.10886	0.371878
PBANKA_071650	RFPsort	PbSTM101	1	-0.671548	0.374524
PBANKA_071650	GFPsort	PbSTM101	1	-1.14558	0.343988
PBANKA_114480	GFPsort	Targeted	1	0.21194	0.282952
PBANKA_114480	RFPsort	Targeted	1	-5.39104	0.957257
PBANKA_090980	GFPsort	PbSTM101	3	-0.418105	0.35608
PBANKA_090980	RFPsort	PbSTM101	3	-0.728648	0.313279
PBANKA_146130	GFPsort	PbSTM101	3	-0.221127	0.348776
PBANKA_146130	RFPsort	PbSTM101	3	-1.23462	0.390848
PBANKA_030890	GFPsort	SP3	3	-3.57392	0.641437
PBANKA_030890	RFPsort	SP3	3	-4.65804	0.770574
PBANKA_040170	GFPsort	Targeted	3	-1.44831	0.384673
PBANKA_040170	RFPsort	Targeted	3	-3.37545	0.490994
PBANKA_040280	RFPsort	SP3	2	-0.375789	0.303107
PBANKA_040280	GFPsort	SP3	2	-0.673227	0.306981
PBANKA_121680	GFPsort	SP3	1	0.407701	0.269995
PBANKA_121680	RFPsort	SP3	1	0.125184	0.281401
PBANKA_091230	RFPsort	SP3	3	-0.187627	0.269984
PBANKA_091230	GFPsort	SP3	3	-1.62096	0.349061
PBANKA_082440	GFPsort	PbSTM101	1	0.0182613	0.276531
PBANKA_082440	RFPsort	PbSTM101	1	-0.216638	0.320506
PBANKA_071020	RFPsort	SP3	1	0.0141171	0.281401
PBANKA_071020	GFPsort	SP3	1	-0.0390798	0.292094
PBANKA_111210	GFPsort	SP3	3	0.249824	0.260881
PBANKA_111210	RFPsort	SP3	3	0.0115049	0.253115
PBANKA_103820	RFPsort	PbSTM101	3	0.466923	0.250931
PBANKA_103820	GFPsort	PbSTM101	3	0.423001	0.277249
PBANKA_142700	RFPsort	PbSTM101	3	0.741039	0.250931
PBANKA_142700	GFPsort	PbSTM101	3	0.670858	0.257473
PBANKA_136210	GFPsort	SP3	1	0.114537	0.27998
PBANKA_136210	RFPsort	SP3	1	-0.000159139	0.281401
PBANKA_060300	RFPsort	PbSTM101	2	-0.154946	0.296859
PBANKA_060300	GFPsort	PbSTM101	2	-0.349899	0.328888
PBANKA_090460	GFPsort	PbSTM101	2	0.196706	0.274267
PBANKA_090460	RFPsort	PbSTM101	2	0.00531477	0.296859
PBANKA_111520	GFPsort	PbSTM101	2	0.570737	0.245715
PBANKA_111520	RFPsort	PbSTM101	2	-0.0603205	0.296859
PBANKA_120780	RFPsort	PbSTM101	3	0.487016	0.250931
PBANKA_120780	GFPsort	PbSTM101	3	0.465534	0.277249
PBANKA_050630	RFPsort	Targeted	1	-0.241698	0.245918
PBANKA_050630	GFPsort	Targeted	1	-0.846383	0.286095
PBANKA_082750	GFPsort	Targeted	2	-3.26375	0.330279
PBANKA_082750	RFPsort	Targeted	2	-4.13612	0.582922
PBANKA_082750	RFPsort	SP3	3	-1.08262	0.370502
PBANKA_082750	GFPsort	SP3	3	-1.99531	0.370106
PBANKA_130520	GFPsort	SP3	1	-1.13924	0.365537
PBANKA_130520	RFPsort	SP3	1	-1.32726	0.357693
PBANKA_020830	RFPsort	Targeted	2	-1.48768	0.365822
PBANKA_020830	GFPsort	Targeted	2	-3.05641	0.330279
PBANKA_070850	RFPsort	PbSTM101	2	-0.457949	0.296859
PBANKA_070850	GFPsort	PbSTM101	2	-0.42816	0.328888
PBANKA_121770	GFPsort	Targeted	3	-2.24278	0.40985
PBANKA_121770	RFPsort	Targeted	3	-3.68518	0.577562
PBANKA_110100	GFPsort	PbSTM101	2	0.365313	0.274267
PBANKA_110100	RFPsort	PbSTM101	2	-0.0398015	0.296859
PBANKA_093080	RFPsort	PbSTM101	2	0.0892862	0.282144
PBANKA_093080	GFPsort	PbSTM101	2	0.117864	0.274267
PBANKA_111060	RFPsort	PbSTM101	2	0.154656	0.282144
PBANKA_111060	GFPsort	PbSTM101	2	0.211899	0.274267
PBANKA_031580	RFPsort	SP3	1	-0.464184	0.281401
PBANKA_031580	GFPsort	SP3	1	-0.923792	0.365537
PBANKA_082800	GFPsort	PbSTM101	1	-0.319218	0.276531
PBANKA_082800	RFPsort	PbSTM101	1	-2.90977	0.571605
PBANKA_144490	GFPsort	PbSTM101	3	0.29872	0.277392
PBANKA_144490	RFPsort	PbSTM101	3	0.0712683	0.276722
p230p-tag	RFPsort	SP3	1	-3.65624	0.635924
p230p-tag	GFPsort	SP3	1	-4.06588	0.683776
PBANKA_082010	RFPsort	PbSTM101	1	0.00177648	0.281485
[truncated: 10,139 more rows]

## Sheet: 1 - Full screen vectors
Barseq transfection pool	PbGEM-ID	Previous gene_id	Current_version_id	Gene_name	Gene_product
Pool 1 Dispensable genes (barseq_0064)	PbGEM-121242	PBANKA_031260	PBANKA_0312600	DHHC11	palmitoyltransferase DHHC11, putative
Pool 1 Dispensable genes (barseq_0064)	PbGEM-017291	PBANKA_060240	PBANKA_0602400	MFS4	major facilitator superfamily domain-containing protein, putative
Pool 1 Dispensable genes (barseq_0064)	PbGEM-111754	PBANKA_040940	PBANKA_0409400	PKRP	kinase-related protein PKRP
Pool 1 Dispensable genes (barseq_0064)	PbGEM-099789	PBANKA_112690	PBANKA_1126900	PK4	eukaryotic translation initiation factor 2-alpha kinase
Pool 1 Dispensable genes (barseq_0064)	PbGEM-026600	PBANKA_082490	PBANKA_0824900		patatin-like phospholipase, putative
Pool 1 Dispensable genes (barseq_0064)	PbGEM-088411	PBANKA_062320	PBANKA_0623200		lysophospholipase, putative
Pool 1 Dispensable genes (barseq_0064)	PbGEM-096504	PBANKA_101750	PBANKA_1017500	UIS28	lipase, putative
Pool 1 Dispensable genes (barseq_0064)	PbGEM-041570	PBANKA_111080	PBANKA_1110800		MORN repeat protein, putative
Pool 1 Dispensable genes (barseq_0064)	PbGEM-046708	PBANKA_120200	PBANKA_1202000	IMC1c	inner membrane complex protein 1c
Pool 1 Dispensable genes (barseq_0064)	PbGEM-103970	PBANKA_124220	PBANKA_1242200		conserved Plasmodium protein, unknown function
Pool 1 Dispensable genes (barseq_0064)	PbGEM-043101	PBANKA_112190	PBANKA_1121900	CS	chorismate synthase
Pool 1 Dispensable genes (barseq_0064)	PbGEM-052290	PBANKA_124200	PBANKA_1242000	USP14	ubiquitin carboxyl-terminal hydrolase 14, putative
Pool 1 Dispensable genes (barseq_0064)	PbGEM-055524	PBANKA_131720	PBANKA_1317200	NTH	NAD(P) transhydrogenase
Pool 1 Dispensable genes (barseq_0064)	PbGEM-018598	PBANKA_061140	PBANKA_0611400	PANK2	pantothenate kinase 2, putative
Pool 1 Dispensable genes (barseq_0064)	PbGEM-036523	PBANKA_101530	PBANKA_1015300		rRNA (adenosine-2'-O-)-methyltransferase, putative
Pool 1 Dispensable genes (barseq_0064)	PbGEM-050127	PBANKA_122580	PBANKA_1225800	CYP24	peptidyl-prolyl cis-trans isomerase, putative
Pool 1 Dispensable genes (barseq_0064)	PbGEM-036667	PBANKA_101620	PBANKA_1016200		protein kinase, putative
Pool 1 Dispensable genes (barseq_0064)	PbGEM-086320	PBANKA_051760	PBANKA_0517600		plasmepsin VII
Pool 1 Dispensable genes (barseq_0064)	PbGEM-090509	PBANKA_080650	PBANKA_0806500		triosephosphate isomerase, putative
Pool 1 Dispensable genes (barseq_0064)	PbGEM-079665	PBANKA_144160	PBANKA_1441600	ATX3	ataxin-3, putative
Pool 1 Dispensable genes (barseq_0064)	PbGEM-085541	PBANKA_050500	PBANKA_0505000		dihydrolipoamide acyltransferase, putative
Pool 1 Dispensable genes (barseq_0064)	PbGEM-055230	PBANKA_131510	PBANKA_1315100	Sir2b	transcriptional regulatory protein sir2b
Pool 1 Dispensable genes (barseq_0064)	PbGEM-068823	PBANKA_144600	PBANKA_1446000		conserved Plasmodium protein, unknown function
Pool 1 Dispensable genes (barseq_0064)	PbGEM-091835	PBANKA_082800	PBANKA_0828000		zinc finger protein, putative
Pool 1 Dispensable genes (barseq_0064)	PbGEM-095192	PBANKA_094340	PBANKA_0943400		CPW-WPC family protein
Pool 1 Dispensable genes (barseq_0064)	PbGEM-534019	PBANKA_060390	PBANKA_0603900	HADO	HAD domain ookinete protein
Pool 1 Dispensable genes (barseq_0064)	PbGEM-533723	PBANKA_050300	PBANKA_0503000		conserved protein, unknown function
Pool 1 Dispensable genes (barseq_0064)	PbGEM-536571	PBANKA_130960	PBANKA_1309600		conserved Plasmodium protein, unknown function
Pool 1 Dispensable genes (barseq_0064)	PbGEM-537195	PBANKA_141770	PBANKA_1417700		conserved Plasmodium protein, unknown function
Pool 1 Dispensable genes (barseq_0064)	PbGEM-535555	PBANKA_103220	PBANKA_1032200		WD repeat-containing protein, putative
Pool 1 Dispensable genes (barseq_0064)	PbGEM-535011	PBANKA_092690	PBANKA_0926900		WD repeat-containing protein, putative
Pool 1 Dispensable genes (barseq_0064)	PbGEM-538891	PBANKA_122820	PBANKA_1228200	GDH3	glutamate dehydrogenase, putative
Pool 1 Dispensable genes (barseq_0064)	PbGEM-534555	PBANKA_081300	PBANKA_0813000	ICP	inhibitor of cysteine proteases
Pool 1 Dispensable genes (barseq_0064)	PbGEM-533115	PBANKA_010190	PBANKA_0101900		RNA-binding protein, putative
Pool 1 Dispensable genes (barseq_0064)	PbGEM-539091	PBANKA_132210	PBANKA_1322100	ADCL	aminodeoxychorismate lyase, putative
Pool 1 Dispensable genes (barseq_0064)	PbGEM-536307	PBANKA_122480	PBANKA_1224800		conserved protein, unknown function
Pool 1 Dispensable genes (barseq_0064)	PbGEM-535875	PBANKA_113490	PBANKA_1134900		zinc finger protein, putative
Pool 1 Dispensable genes (barseq_0064)	PbGEM-536459	PBANKA_124600	PBANKA_0112641		fam-b protein
Pool 1 Dispensable genes (barseq_0064)	PbGEM-534219	PBANKA_062070	PBANKA_0620700		conserved Plasmodium protein, unknown function
Pool 1 Dispensable genes (barseq_0064)	PbGEM-538163	PBANKA_052240	PBANKA_0522400		steroid dehydrogenase, putative
Pool 1 Dispensable genes (barseq_0064)	PbGEM-263460	PBANKA_101980	PBANKA_1019800		calcium-dependent protein kinase, putative
Pool 1 Dispensable genes (barseq_0064)	PbGEM-228946	PBANKA_030850	PBANKA_0308500	TKL1	tyrosine kinase-like protein, putative
Pool 1 Dispensable genes (barseq_0064)	PbGEM-253484	PBANKA_134250	PBANKA_1342500		conserved Plasmodium protein, unknown function
Pool 1 Dispensable genes (barseq_0064)	PbGEM-259700	PBANKA_082740	PBANKA_0827400		conserved Plasmodium protein, unknown function
Pool 1 Dispensable genes (barseq_0064)	PbGEM-263196	PBANKA_101640	PBANKA_1016400	MFS5	major facilitator superfamily domain-containing protein, putative
Pool 1 Dispensable genes (barseq_0064)	PbGEM-246288	PBANKA_112110	PBANKA_1121100		radical SAM protein, putative
Pool 1 Dispensable genes (barseq_0064)	PbGEM-261452	PBANKA_123640	PBANKA_1236400		AFG1-like ATPase, putative
Pool 1 Dispensable genes (barseq_0064)	PbGEM-228523	PBANKA_040280	PBANKA_0402800	EHD	EH domain-containing protein, putative
Pool 1 Dispensable genes (barseq_0064)	PbGEM-237378	PBANKA_072200	PBANKA_0722000		phosphatidylinositol 4-kinase, putative
Pool 1 Dispensable genes (barseq_0064)	PbGEM-265660	PBANKA_144110	PBANKA_1441100	HAD2	haloacid dehalogenase-like hydrolase, putative
Pool 1 Dispensable genes (barseq_0064)	PbGEM-265404	PBANKA_020510	PBANKA_0205100		mitochondrial carrier protein, putative
Pool 1 Dispensable genes (barseq_0064)	PbGEM-264140	PBANKA_040840	PBANKA_0408400		phosphoglycerate mutase, putative
Pool 1 Dispensable genes (barseq_0064)	PbGEM-265388	PBANKA_010920	PBANKA_0109200	SPT5	transcription elongation factor SPT5, putative
Pool 1 Dispensable genes (barseq_0064)	PbGEM-265460	PBANKA_081950	PBANKA_0819500	RECQ1	ATP-dependent DNA helicase Q1, putative
Pool 1 Dispensable genes (barseq_0064)	PbGEM-310183	PBANKA_130190	PBANKA_1301900		DNA repair metallo-beta-lactamase protein, putative
Pool 1 Dispensable genes (barseq_0064)	PbGEM-341555	PBANKA_061590	PBANKA_0615900	CRMP2	cysteine repeat modular protein 2
Pool 1 Dispensable genes (barseq_0064)	PbGEM-341547	PBANKA_081240	PBANKA_0812400	CRMP1	cysteine repeat modular protein 1
Pool 1 Dispensable genes (barseq_0064)	PbGEM-258076	PBANKA_144140	PBANKA_1441400	PCNA2	proliferating cell nuclear antigen 2
Pool 1 Dispensable genes (barseq_0064)	PbGEM-266563	PBANKA_010470	PBANKA_0104700	ELO-B	elongation of fatty acids protein, putative
Pool 1 Dispensable genes (barseq_0064)	PbGEM-287226	PBANKA_090240	PBANKA_0902300		conserved Plasmodium protein, unknown function
Pool 1 Dispensable genes (barseq_0064)	PbGEM-294240	PBANKA_101230	PBANKA_1012300		conserved Plasmodium protein, unknown function
Pool 1 Dispensable genes (barseq_0064)	PbGEM-301794	PBANKA_113190	PBANKA_1131900	PP5	serine/threonine protein phosphatase 5
Pool 1 Dispensable genes (barseq_0064)	PbGEM-308410	PBANKA_123560	PBANKA_1235600	SAHH	adenosylhomocysteinase, putative
Pool 1 Dispensable genes (barseq_0064)	PbGEM-294448	PBANKA_101410	PBANKA_1014100		endonuclease/exonuclease/phosphatase family protein, putative
Pool 1 Dispensable genes (barseq_0064)	PbGEM-299539	PBANKA_111500	PBANKA_1115000		conserved protein, unknown function
Pool 1 Dispensable genes (barseq_0064)	PbGEM-234694	PBANKA_061680	PBANKA_0616800	ARP6	actin-related protein ARP6, putative
Pool 1 Dispensable genes (barseq_0064)	PbGEM-330283	PBANKA_061570	PBANKA_0615700		dynein heavy chain, putative
Pool 1 Dispensable genes (barseq_0064)	PbGEM-293440	PBANKA_100630	PBANKA_1006300	PLP1	perforin-like protein 1
Pool 1 Dispensable genes (barseq_0064)	PbGEM-327699	PBANKA_010600	PBANKA_0106000		G-protein associated signal transduction protein, putative
Pool 1 Dispensable genes (barseq_0064)	PbGEM-332883	PBANKA_092770	PBANKA_0927700		DDRGK domain-containing protein, putative
Pool 1 Dispensable genes (barseq_0064)	PbGEM-288058	PBANKA_090840	PBANKA_0908400		conserved Plasmodium protein, unknown function
Pool 1 Dispensable genes (barseq_0064)	PbGEM-250360	PBANKA_122230	PBANKA_1222300	SEC28	coatomer subunit epsilon, putative
Pool 1 Dispensable genes (barseq_0064)	PbGEM-337003	PBANKA_123160	PBANKA_1231600	AP2-O2	AP2 domain transcription factor AP2-O2
Pool 1 Dispensable genes (barseq_0064)	PbGEM-313293	PBANKA_132470	PBANKA_1324700		conserved Plasmodium protein, unknown function
Pool 1 Dispensable genes (barseq_0064)	PbGEM-232399	PBANKA_051720	PBANKA_0517200	HAD1	haloacid dehalogenase-like hydrolase, putative
Pool 1 Dispensable genes (barseq_0064)	PbGEM-337699	PBANKA_131200	PBANKA_1312000	CAPG2	condensin-2 complex subunit G2, putative
Pool 1 Dispensable genes (barseq_0064)	PbGEM-277930	PBANKA_060990	PBANKA_0609900		heat shock protein DNAJ homologue Pfj4, putative
Pool 1 Dispensable genes (barseq_0064)	PbGEM-330963	PBANKA_071600	PBANKA_0716000	SMC3	structural maintenance of chromosomes protein 3, putative
Pool 1 Dispensable genes (barseq_0064)	PbGEM-331755	PBANKA_082300	PBANKA_0823000		ubiquitin-like protein, putative
Pool 1 Dispensable genes (barseq_0064)	PbGEM-342172	PBANKA_090210	PBANKA_0902100	SLARP	sporozoite and liver stage asparagine-rich protein
Pool 1 Dispensable genes (barseq_0064)	PbGEM-342300	PBANKA_092870	PBANKA_0928700		ubiquitin-protein ligase, putative
Pool 1 Dispensable genes (barseq_0064)	PbGEM-342532	PBANKA_103820	PBANKA_1038200	MISFIT	nuclear formin-like protein MISFIT
Pool 1 Dispensable genes (barseq_0064)	PbGEM-328491	PBANKA_030600	PBANKA_0306000	P230p	6-cysteine protein P230p
Pool 1 Dispensable genes (barseq_0064)	PbGEM-331123	PBANKA_080010	PBANKA_0800100		PIR protein
Pool 1 Dispensable genes (barseq_0064)	PbGEM-336139	PBANKA_120260	PBANKA_1202600		E3 ubiquitin-protein ligase, putative
Pool 1 Dispensable genes (barseq_0064)	PbGEM-339403	PBANKA_140330	PBANKA_1403300	NIF1	NLI interacting factor-like phosphatase
Pool 1 Dispensable genes (barseq_0064)	PbGEM-336283	PBANKA_120820	PBANKA_1208200		kinesin-4, putative
Pool 1 Dispensable genes (barseq_0064)	PbGEM-328107	PBANKA_020960	PBANKA_0209600		conserved Plasmodium protein, unknown function
Pool 1 Dispensable genes (barseq_0064)	PbGEM-328595	PBANKA_031050	PBANKA_0310500		conserved Plasmodium protein, unknown function
Pool 1 Dispensable genes (barseq_0064)	PbGEM-329507	PBANKA_050970	PBANKA_0509700		conserved Plasmodium protein, unknown function
Pool 1 Dispensable genes (barseq_0064)	PbGEM-281298	PBANKA_070990	PBANKA_0709900		conserved Plasmodium protein, unknown function
Pool 1 Dispensable genes (barseq_0064)	PbGEM-274890	PBANKA_051080	PBANKA_0510800		conserved Plasmodium protein, unknown function
Pool 1 Dispensable genes (barseq_0064)	PbGEM-329539	PBANKA_051050	PBANKA_0510500		conserved Plasmodium protein, unknown function
Pool 1 Dispensable genes (barseq_0064)	PbGEM-329187	PBANKA_041810	PBANKA_0418100		conserved protein, unknown function
Pool 1 Dispensable genes (barseq_0064)	PbGEM-329795	PBANKA_052010	PBANKA_0520100		conserved Plasmodium protein, unknown function
Pool 1 Dispensable genes (barseq_0064)	PbGEM-295390	PBANKA_102210	PBANKA_1022100		conserved Plasmodium protein, unknown function
Pool 1 Dispensable genes (barseq_0064)	PbGEM-338003	PBANKA_132220	PBANKA_1322200	SAS4	spindle assembly abnormal protein 4, putative
Pool 1 Dispensable genes (barseq_0064)	PbGEM-336947	PBANKA_123030	PBANKA_1230300		zinc finger protein, putative
Pool 1 Dispensable genes (barseq_0064)	PbGEM-340251	PBANKA_143540	PBANKA_1435400		conserved Plasmodium protein, unknown function
Pool 1 Dispensable genes (barseq_0064)	PbGEM-338515	PBANKA_133950	PBANKA_1339500		conserved Plasmodium protein, unknown function
Pool 2 Dispensable genes (barseq_0065)	PbGEM-104812	PBANKA_130690	PBANKA_1306900	SRPK2	serine/threonine protein kinase, putative
Pool 2 Dispensable genes (barseq_0065)	PbGEM-031109	PBANKA_092180	PBANKA_0921800		steryl ester hydrolase, putative
Pool 2 Dispensable genes (barseq_0065)	PbGEM-097658	PBANKA_103520	PBANKA_1035200	CCp3	LCCL domain-containing protein
Pool 2 Dispensable genes (barseq_0065)	PbGEM-016974	PBANKA_052430	PBANKA_0524300		tryptophan-rich protein
Pool 2 Dispensable genes (barseq_0065)	PbGEM-005714	PBANKA_010460	PBANKA_0104600	RAD50	DNA repair protein RAD50, putative
Pool 2 Dispensable genes (barseq_0065)	PbGEM-079278	PBANKA_143660	PBANKA_1436600	IMC1h	inner membrane complex protein 1h
Pool 2 Dispensable genes (barseq_0065)	PbGEM-099323	PBANKA_112040	PBANKA_1120400	ALV7	inner membrane complex protein 1j, putative
Pool 2 Dispensable genes (barseq_0065)	PbGEM-098495	PBANKA_110690	PBANKA_1106900	PIMMS2	PIMMS2 protein
Pool 2 Dispensable genes (barseq_0065)	PbGEM-009429	PBANKA_030500	PBANKA_0305000	SERA2	serine repeat antigen 2
Pool 2 Dispensable genes (barseq_0065)	PbGEM-057987	PBANKA_133560	PBANKA_1335600		M1-family alanyl aminopeptidase, putative
Pool 2 Dispensable genes (barseq_0065)	PbGEM-015379	PBANKA_051360	PBANKA_0513600	ADA	adenosine deaminase, putative
Pool 2 Dispensable genes (barseq_0065)	PbGEM-006127	PBANKA_010740	PBANKA_0107400	OAT	ornithine aminotransferase, putative
Pool 2 Dispensable genes (barseq_0065)	PbGEM-083189	PBANKA_030510	PBANKA_0305100	SERA1	serine repeat antigen 1
Pool 2 Dispensable genes (barseq_0065)	PbGEM-108369	PBANKA_135590	PBANKA_1355900	PEPCK	phosphoenolpyruvate carboxykinase, putative
Pool 2 Dispensable genes (barseq_0065)	PbGEM-096918	PBANKA_102340	PBANKA_1023400	GR	glutathione reductase, putative
Pool 2 Dispensable genes (barseq_0065)	PbGEM-094275	PBANKA_092980	PBANKA_0929800		insulinase, putative
Pool 2 Dispensable genes (barseq_0065)	PbGEM-090491	PBANKA_080630	PBANKA_0806300	ATPase7	P-type ATPase, putative
Pool 2 Dispensable genes (barseq_0065)	PbGEM-087458	PBANKA_061110	PBANKA_0611100		succinyl-CoA ligase, putative
Pool 2 Dispensable genes (barseq_0065)	PbGEM-086796	PBANKA_052320	PBANKA_0523200	SR12	serpentine receptor 12, putative
Pool 2 Dispensable genes (barseq_0065)	PbGEM-052172	PBANKA_124100	PBANKA_1241000	ARFGAP2	ADP-ribosylation factor GTPase-activating protein 2, putative
Pool 2 Dispensable genes (barseq_0065)	PbGEM-061725	PBANKA_136150	PBANKA_1361500	WDR16	WD repeat-containing protein 16, putative
Pool 2 Dispensable genes (barseq_0065)	PbGEM-064794	PBANKA_141810	PBANKA_1418100		ACDC domain-containing protein, putative
Pool 2 Dispensable genes (barseq_0065)	PbGEM-045551	PBANKA_113890	PBANKA_1138900		conserved Plasmodium protein, unknown function
Pool 2 Dispensable genes (barseq_0065)	PbGEM-042088	PBANKA_111430	PBANKA_1114300		MORN repeat protein, putative
Pool 2 Dispensable genes (barseq_0065)	PbGEM-099377	PBANKA_112100	PBANKA_1121000		conserved Plasmodium protein, unknown function
Pool 2 Dispensable genes (barseq_0065)	PbGEM-534763	PBANKA_090020	PBANKA_1400051		PIR protein
Pool 2 Dispensable genes (barseq_0065)	PbGEM-533123	PBANKA_010330	PBANKA_0103300		GYF domain-containing protein, putative
Pool 2 Dispensable genes (barseq_0065)	PbGEM-536083	PBANKA_120420	PBANKA_1204200	IMP4	IMP1-like protein, putative
Pool 2 Dispensable genes (barseq_0065)	PbGEM-537843	PBANKA_010590	PBANKA_0105900	UROD	uroporphyrinogen III decarboxylase
Pool 2 Dispensable genes (barseq_0065)	PbGEM-537083	PBANKA_140700	PBANKA_1407000		conserved Plasmodium protein, unknown function
Pool 2 Dispensable genes (barseq_0065)	PbGEM-538579	PBANKA_100710	PBANKA_1007100		NAD(P)-binding protein, putative
Pool 2 Dispensable genes (barseq_0065)	PbGEM-534515	PBANKA_080670	PBANKA_0806700		conserved Plasmodium protein, unknown function
Pool 2 Dispensable genes (barseq_0065)	PbGEM-537067	PBANKA_140300	PBANKA_1403000		small heat shock protein, putative
Pool 2 Dispensable genes (barseq_0065)	PbGEM-533227	PBANKA_020020	PBANKA_0001601		fam-a protein
Pool 2 Dispensable genes (barseq_0065)	PbGEM-533523	PBANKA_031360	PBANKA_0313600		conserved Plasmodium protein, unknown function
Pool 2 Dispensable genes (barseq_0065)	PbGEM-539339	PBANKA_142280	PBANKA_1422800		conserved Plasmodium protein, unknown function
Pool 2 Dispensable genes (barseq_0065)	PbGEM-536795	PBANKA_133390	PBANKA_1333900		conserved Plasmodium protein, unknown function
Pool 2 Dispensable genes (barseq_0065)	PbGEM-536075	PBANKA_120370	PBANKA_1203700	UPF1	regulator of nonsense transcripts 1, putative
Pool 2 Dispensable genes (barseq_0065)	PbGEM-533899	PBANKA_051930	PBANKA_0519300		conserved Plasmodium protein, unknown function
Pool 2 Dispensable genes (barseq_0065)	PbGEM-537347	PBANKA_143190	PBANKA_1431900		glycerol-3-phosphate dehydrogenase [NAD(+)], putative
Pool 2 Dispensable genes (barseq_0065)	PbGEM-238732	PBANKA_081700	PBANKA_0817000	MFS2	major facilitator superfamily domain-containing protein, putative
Pool 2 Dispensable genes (barseq_0065)	PbGEM-235245	PBANKA_071220	PBANKA_0712200	PBLP	BEM46-like protein, putative
Pool 2 Dispensable genes (barseq_0065)	PbGEM-263324	PBANKA_101830	PBANKA_1018300		dynein intermediate chain, putative
Pool 2 Dispensable genes (barseq_0065)	PbGEM-253702	PBANKA_135920	PBANKA_1359200	ALBA2	DNA/RNA-binding protein Alba 2, putative
Pool 2 Dispensable genes (barseq_0065)	PbGEM-263764	PBANKA_102410	PBANKA_1024100	DDX55	ATP-dependent RNA helicase DDX55, putative
Pool 2 Dispensable genes (barseq_0065)	PbGEM-257165	PBANKA_145000	PBANKA_1450000		tetQ family GTPase, putative
Pool 2 Dispensable genes (barseq_0065)	PbGEM-244357	PBANKA_111440	PBANKA_1114400		inositol polyphosphate multikinase, putative
Pool 2 Dispensable genes (barseq_0065)	PbGEM-264156	PBANKA_083460	PBANKA_0834600		tubulin delta chain, putative
Pool 2 Dispensable genes (barseq_0065)	PbGEM-248549	PBANKA_132890	PBANKA_1328900	K2	potassium channel K2
Pool 2 Dispensable genes (barseq_0065)	PbGEM-265572	PBANKA_091230	PBANKA_0912300	TSN	tudor staphylococcal nuclease, putative
Pool 2 Dispensable genes (barseq_0065)	PbGEM-318755	PBANKA_140270	PBANKA_1402700	MIT2	CorA-like Mg2+ transporter protein, putative
Pool 2 Dispensable genes (barseq_0065)	PbGEM-267699	PBANKA_020270	PBANKA_0202700		kinesin-8B
Pool 2 Dispensable genes (barseq_0065)	PbGEM-270434	PBANKA_030970	PBANKA_0309700	MATE	multidrug efflux pump, putative
Pool 2 Dispensable genes (barseq_0065)	PbGEM-267883	PBANKA_020420	PBANKA_0204200		tubulin-specific chaperone a, putative
Pool 2 Dispensable genes (barseq_0065)	PbGEM-230013	PBANKA_041010	PBANKA_0410100		E3 ubiquitin-protein ligase, putative
Pool 2 Dispensable genes (barseq_0065)	PbGEM-241608	PBANKA_103010	PBANKA_1030100	ACT2	actin II
Pool 2 Dispensable genes (barseq_0065)	PbGEM-269819	PBANKA_030470	PBANKA_0304700	SERA5	serine repeat antigen 5
Pool 2 Dispensable genes (barseq_0065)	PbGEM-288170	PBANKA_090980	PBANKA_0909800		RNA-binding protein, putative
Pool 2 Dispensable genes (barseq_0065)	PbGEM-321267	PBANKA_142210	PBANKA_1422100	DMT1	drug/metabolite transporter DMT1, putative
Pool 2 Dispensable genes (barseq_0065)	PbGEM-289385	PBANKA_091890	PBANKA_0918900		conserved Plasmodium protein, unknown function
Pool 2 Dispensable genes (barseq_0065)	PbGEM-336595	PBANKA_121810	PBANKA_1218100	Cap380	oocyst capsule protein Cap380
Pool 2 Dispensable genes (barseq_0065)	PbGEM-334115	PBANKA_102460	PBANKA_1024600	LISP1	liver specific protein 1
Pool 2 Dispensable genes (barseq_0065)	PbGEM-336155	PBANKA_120400	PBANKA_1204000		conserved Plasmodium protein, unknown function
Pool 2 Dispensable genes (barseq_0065)	PbGEM-290856	PBANKA_093100	PBANKA_0931000	Pb115	MFS domain-containing protein P115
Pool 2 Dispensable genes (barseq_0065)	PbGEM-337723	PBANKA_131280	PBANKA_1312800		CLASP domain-containing protein, putative
Pool 2 Dispensable genes (barseq_0065)	PbGEM-325915	PBANKA_145870	PBANKA_1458700		conserved Plasmodium protein, unknown function
Pool 2 Dispensable genes (barseq_0065)	PbGEM-310399	PBANKA_130340	PBANKA_1303400	ORP2	oocyst rupture protein 2
Pool 2 Dispensable genes (barseq_0065)	PbGEM-340635	PBANKA_144720	PBANKA_1447200		CG2-related protein, putative
Pool 2 Dispensable genes (barseq_0065)	PbGEM-227028	PBANKA_010520	PBANKA_0105200	PTB	polypyrimidine tract-binding protein, putative
Pool 2 Dispensable genes (barseq_0065)	PbGEM-293312	PBANKA_100570	PBANKA_1005700		conserved Plasmodium protein, unknown function
Pool 2 Dispensable genes (barseq_0065)	PbGEM-329059	PBANKA_041300	PBANKA_0413000		conserved Plasmodium protein, unknown function
Pool 2 Dispensable genes (barseq_0065)	PbGEM-290512	PBANKA_092840	PBANKA_0928400		conserved Plasmodium protein, unknown function
Pool 2 Dispensable genes (barseq_0065)	PbGEM-327555	PBANKA_010240	PBANKA_0102400		AT-rich interactive domain-containing protein, putative
Pool 2 Dispensable genes (barseq_0065)	PbGEM-331419	PBANKA_080710	PBANKA_0807100	STOML	stomatin-like protein
Pool 2 Dispensable genes (barseq_0065)	PbGEM-268131	PBANKA_020610	PBANKA_0206100	CCR4-3	CCR4 domain-containing protein 3, putative
Pool 2 Dispensable genes (barseq_0065)	PbGEM-337083	PBANKA_123430	PBANKA_1234300	CCR4-1	CCR4 domain-containing protein 1, putative
Pool 2 Dispensable genes (barseq_0065)	PbGEM-342572	PBANKA_110800	PBANKA_1108000		conserved protein, unknown function
Pool 2 Dispensable genes (barseq_0065)	PbGEM-257581	PBANKA_143890	PBANKA_1438900	GCH1	GTP cyclohydrolase 1, putative
Pool 2 Dispensable genes (barseq_0065)	PbGEM-328739	PBANKA_040050	PBANKA_0400500		PIR protein
Pool 2 Dispensable genes (barseq_0065)	PbGEM-297662	PBANKA_104020	PBANKA_1040200		PIR protein
Pool 2 Dispensable genes (barseq_0065)	PbGEM-330891	PBANKA_071350	PBANKA_0713500		conserved Plasmodium protein, unknown function
Pool 2 Dispensable genes (barseq_0065)	PbGEM-328347	PBANKA_030060	PBANKA_0300600		Plasmodium exported protein, unknown function
Pool 2 Dispensable genes (barseq_0065)	PbGEM-331019	PBANKA_071870	PBANKA_0718700		CDGSH iron-sulfur domain-containing protein, putative
Pool 2 Dispensable genes (barseq_0065)	PbGEM-328771	PBANKA_040170	PBANKA_0401700		CLP1 P-loop domain-containing protein, putative
Pool 2 Dispensable genes (barseq_0065)	PbGEM-334675	PBANKA_110230	PBANKA_1102300		conserved Plasmodium protein, unknown function
Pool 2 Dispensable genes (barseq_0065)	PbGEM-327675	PBANKA_010530	PBANKA_0105300		conserved Plasmodium protein, unknown function
Pool 2 Dispensable genes (barseq_0065)	PbGEM-268883	PBANKA_021200	PBANKA_0212000		conserved Plasmodium protein, unknown function
Pool 2 Dispensable genes (barseq_0065)	PbGEM-334955	PBANKA_110960	PBANKA_1109600		conserved Plasmodium protein, unknown function
Pool 2 Dispensable genes (barseq_0065)	PbGEM-336483	PBANKA_121470	PBANKA_1214700		conserved Plasmodium protein, unknown function
Pool 2 Dispensable genes (barseq_0065)	PbGEM-337659	PBANKA_130980	PBANKA_1309800		conserved Plasmodium protein, unknown function
Pool 2 Dispensable genes (barseq_0065)	PbGEM-285074	PBANKA_082130	PBANKA_0821300		conserved Plasmodium protein, unknown function
Pool 2 Dispensable genes (barseq_0065)	PbGEM-321611	PBANKA_142540	PBANKA_1425400		proteasome activator complex subunit 4, putative
Pool 2 Dispensable genes (barseq_0065)	PbGEM-321659	PBANKA_142580	PBANKA_1425800		conserved Plasmodium protein, unknown function
Pool 2 Dispensable genes (barseq_0065)	PbGEM-332955	PBANKA_093010	PBANKA_0930100		conserved Plasmodium protein, unknown function
Pool 2 Dispensable genes (barseq_0065)	PbGEM-312173	PBANKA_131690	PBANKA_1316900		conserved Plasmodium protein, unknown function
Pool 2 Dispensable genes (barseq_0065)	PbGEM-336963	PBANKA_123070	PBANKA_1230700		protein phosphatase, putative
Pool 2 Dispensable genes (barseq_0065)	PbGEM-338227	PBANKA_132960	PBANKA_1329600		conserved Plasmodium protein, unknown function
Pool 2 Dispensable genes (barseq_0065)	PbGEM-296110	PBANKA_102730	PBANKA_1027300		Btz domain-containing protein, putative
Pool 2 Dispensable genes (barseq_0065)	PbGEM-323819	PBANKA_144240	PBANKA_1442400		protein KIC2, putative
Pool 2 Dispensable genes (barseq_0065)	PbGEM-231805	PBANKA_050265	PBANKA_0502650		conserved Plasmodium protein, unknown function
Pool 3 Dispensable genes (barseq_0066)	PbGEM-121266	PBANKA_111510	PBANKA_1115100	GEP1	gametogenesis essential protein 1, putative
Pool 3 Dispensable genes (barseq_0066)	PbGEM-108848	PBANKA_136210	PBANKA_1362100	TKL3	tyrosine kinase-like protein, putative
Pool 3 Dispensable genes (barseq_0066)	PbGEM-102303	PBANKA_121260	PBANKA_1212600	HAP2	male gamete fusion factor HAP2
Pool 3 Dispensable genes (barseq_0066)	PbGEM-064297	PBANKA_141460	PBANKA_1414600	IPK2	inositol polyphosphate kinase, putative
Pool 3 Dispensable genes (barseq_0066)	PbGEM-099883	PBANKA_112810	PBANKA_1128100	PL	phospholipase
Pool 3 Dispensable genes (barseq_0066)	PbGEM-041695	PBANKA_111180	PBANKA_1111800	GS	glutathione synthetase
Pool 3 Dispensable genes (barseq_0066)	PbGEM-036306	PBANKA_101390	PBANKA_1013900	PIP3	PhIL1 interacting protein PIP3, putative
Pool 3 Dispensable genes (barseq_0066)	PbGEM-042008	PBANKA_111380	PBANKA_1113800	UvrD	ATP-dependent DNA helicase UvrD, putative
Pool 3 Dispensable genes (barseq_0066)	PbGEM-096105	PBANKA_101050	PBANKA_1010500	HOP	Hsp70/Hsp90 organizing protein, putative
Pool 3 Dispensable genes (barseq_0066)	PbGEM-059959	PBANKA_134940	PBANKA_1349400		DNA replication complex GINS protein, putative
Pool 3 Dispensable genes (barseq_0066)	PbGEM-067210	PBANKA_143520	PBANKA_1435200		zinc finger protein, putative
Pool 3 Dispensable genes (barseq_0066)	PbGEM-084632	PBANKA_041065	PBANKA_0410650		conserved Plasmodium protein, unknown function
Pool 3 Dispensable genes (barseq_0066)	PbGEM-093381	PBANKA_091600	PBANKA_0916000		conserved Plasmodium protein, unknown function
Pool 3 Dispensable genes (barseq_0066)	PbGEM-106217	PBANKA_132610	PBANKA_1326100		conserved Plasmodium protein, unknown function
Pool 3 Dispensable genes (barseq_0066)	PbGEM-058661	PBANKA_134040	PBANKA_1340400		lactate dehydrogenase, putative
Pool 3 Dispensable genes (barseq_0066)	PbGEM-027775	PBANKA_083310	PBANKA_0833100	M18AAP	M18 aspartyl aminopeptidase, putative
Pool 3 Dispensable genes (barseq_0066)	PbGEM-043181	PBANKA_112240	PBANKA_1122400	SOD2	superoxide dismutase [Fe], putative
Pool 3 Dispensable genes (barseq_0066)	PbGEM-009249	PBANKA_030370	PBANKA_0303700	RAD2	DNA repair protein RAD2, putative
[truncated: 1,084 more rows]

## Sheet: 2 - Targeted screen vectors
Barseq transfection pool	PbGEM-ID	Previous gene_id	Current_version_id	Gene_name	Gene_product
[truncated: 166 more rows]

[truncated: 2 more sheets: 3 - Single gene KO vectors, 4 - Non PlasmoGEM primers]
