# Supplementary material for: Regulators of male and female sexual development are critical for the transmission of a malaria parasite
Source: Cell Host Microbe. Author manuscript; Available in PMC 2024 Jun 12. (PMC7616090; doi:10.1016/j.chom.2022.12.011)
Supplement: Table S2 [file EMS196587-supplement-Table_S2.xlsx]

## Sheet: Sheet1
Gene_ID	0h	1h	2h	4h	6h	8h	12h	18h	24h	30h	44h	Log2 M/F	Cluster	Product_Description
PBANKA_0000301.1	0.0539009	0.0262233	-0.0878072	0.0493646	-0.0966272	-0.107222	0.00803393	-1.01135	-0.00472824	0.16094	3.25772	2.01352	29	fam-b protein
PBANKA_0000600.1	0.0527962	0.0663432	-0.0243981	0.150241	-0.510003	0.0740266	-0.490561	1.10564	-3.09506	-2.1525	-1.52536	1.64226	50	PIR protein
PBANKA_0001001.1	0.103739	0.0457108	-0.0505121	0.0265785	-0.400919	-0.222775	-0.457079	0.390714	0.253487	-0.944144	-0.501813	1.46172	44	PIR protein
PBANKA_0001101.1	-0.0296247	0.0181389	-0.13725	0.0330921	-0.774589	0.00833965	-1.12244	0.839992	-0.704804	-0.546773	-1.64457	1.41655	34	PIR protein
PBANKA_0001201.1	0.166457	0.0629293	-0.0948633	0.0838433	-0.339264	-0.59015	-1.36911	0.0791263	-3.56858	-2.39115	-1.11402	-0.0503707	50	PIR protein
PBANKA_0001301.1	-0.0451777	-0.00915041	-0.0603646	-0.0223195	-0.230582	-0.112792	0.0770647	1.15785	-1.78052	-1.00149	0.111565	2.06906	34	PIR protein
PBANKA_0001401.1	0.042764	0.0268519	-0.151462	-0.0354884	0.0485047	0.198941	-0.10274	-0.128523	-0.159191	-3.07891	-1.9718	-2.51072	33	PIR protein
PBANKA_0006300.1	-0.0228827	0.00419072	-0.209652	-0.0200264	-0.0617857	0.273014	-0.360527	0.175113	-4.94978	-4.20548	-4.59246	4.41899	58	PIR protein
PBANKA_0007401.1	-0.0481651	0.0133182	0.0186188	0.0281234	0.164378	0.000194103	-0.140754	0.833495	-1.56394	1.505	-1.34095	0.771324	52	PIR protein
PBANKA_0007701.1	0.125937	0.0176615	-0.0547013	-0.0101556	0.0121708	-0.101807	-0.200553	0.523952	-4.61948	-2.44624	-1.63623	2.08579	42	PIR protein, pseudogene
PBANKA_0007901.1	-0.0350862	-0.0173703	0.0120714	-0.0280316	-0.108222	0.0780445	-0.0380328	-0.0912896	-4.16733	-0.650433	0.495847	-0.284708	11	PIR protein
PBANKA_0008101.1	-0.110546	0.00409781	0.021277	0.22056	-1.10401	0.311418	-0.319313	-0.69666	-2.53839	-5.57309	-0.444704	3.65896	60	fam-a protein
PBANKA_0008201.1	-0.0123199	-0.00853101	-0.0649364	-0.0188191	-0.245846	0.10689	-0.0252286	-0.145631	-1.52192	-2.34002	-3.69516	0.430708	17	PIR protein
PBANKA_0100021.1	-0.174091	0.0529968	-0.118298	-0.0748901	-0.897589	0.0399222	-0.898602	-1.65174	-4.01961	-2.52413	-2.66008	-0.0881532	49	fam-b protein
PBANKA_0100041.1	0.0169505	-0.0521062	0.138357	-0.126955	0.145111	-0.129634	0.497468	0.50626	0.729628	0.918841	1.95623	0.232723	30	conserved rodent malaria protein, unknown function
PBANKA_0100061.1	-0.139	0.0784545	-0.133439	0.027897	-0.447786	0.0568817	-0.444296	-0.996258	-2.20739	-0.820114	-0.784775	-2.50238	1	fam-c protein
PBANKA_0100081.1	0.0266447	0.0235524	-0.135061	0.0884146	-0.228902	-0.163996	-0.731797	-0.299216	-0.83101	-0.22911	-0.778559	0.954293	52	PIR protein, pseudogene
PBANKA_0100100.1	-0.0247364	0.0050265	0.0470105	0.0959268	-0.181362	-0.153059	-0.518454	-0.183864	-0.598381	-0.0876445	-1.07153	0.570898	52	fam-a protein
PBANKA_0100200.1	0.0371622	-0.00393344	0.014598	0.22759	-0.040047	-0.220202	-0.512574	-0.314314	-0.419765	-0.258899	-0.543695	-0.00806158	27	Plasmodium exported protein, unknown function
PBANKA_0100300.1	-0.0673106	0.0357783	-0.0571316	0.0948718	-0.132747	0.328292	-0.282288	-0.955176	-3.40431	-3.46086	-2.6784	-1.45201	49	lysophospholipase, putative, pseudogene
PBANKA_0100400.1	-0.232918	0.00818911	0.0368038	0.022719	0.121131	-0.229406	0.412921	-3.72014	-5.07373	-3.57699	-3.34096	2.1711	57	reticulocyte binding protein, putative
PBANKA_0100500.1	0.0106026	0.0500232	-0.0142319	0.0729765	-0.396173	-0.165975	-0.65089	-0.329042	-0.33799	-0.129706	-0.888496	0.867553	52	PIR protein
PBANKA_0100600.1	-0.0273109	0.0197825	-0.0309868	0.0313692	-0.336823	-0.126149	-0.670745	-0.400958	-0.708363	-0.1197	-0.786246	3.19086	61	schizont membrane associated cytoadherence protein
PBANKA_0100700.1	-0.0593088	0.056295	-0.0531379	0.0107494	-0.407451	-0.108239	-0.523495	-0.963457	-2.90745	-2.56533	-2.24023	0.986273	42	Plasmodium exported protein, unknown function
PBANKA_0100800.1	0.0403198	0.00544797	0.198946	-0.0353456	0.281938	1.03404	1.25836	3.77711	4.59238	3.42765	3.41627	0.17092	40	conserved Plasmodium protein, unknown function
PBANKA_0100900.1	0.121553	0.0649352	0.15515	-0.088256	-0.21511	0.199525	0.480841	-0.073885	-1.18449	-1.69643	-1.61748	0.442874	17	ATP-dependent RNA helicase, putative
PBANKA_0101000.1	0.126248	-0.0131291	-0.0497757	0.122419	-0.124194	-0.294265	-0.659426	-0.909031	-2.31227	-2.76675	-2.04944	1.45683	42	MYND finger protein, putative
PBANKA_0101100.1	-0.200021	-0.0544269	0.0529495	0.0887236	0.11466	0.0961762	-0.22308	0.341237	0.991089	1.99389	0.988345	-2.15221	13	liver merozoite formation protein
PBANKA_0101200.1	-0.0489062	0.000323881	-0.0740059	-0.0970322	-0.238458	-0.405115	-0.361792	-1.46992	-3.14988	-3.17647	-2.07815	-0.32246	41	elongation factor G, putative
PBANKA_0101300.1	0.0588485	-0.0201844	0.03872	0.282543	-0.229135	-0.32682	-0.607856	-0.828333	-1.66409	-1.42216	-1.66802	0.778881	26	geranylgeranyltransferase, putative
PBANKA_0101400.1	0.0709595	-0.00570543	0.0171011	-0.134762	-0.00775964	0.065648	0.132887	-0.176067	-0.15745	-0.074621	-0.473209	-0.720291	18	conserved Plasmodium protein, unknown function
PBANKA_0101500.1	-0.1491	0.0386623	0.000611485	0.0741503	-0.100422	0.120652	0.302336	1.4289	3.12957	3.10689	4.62072	-5.56548	6	conserved Plasmodium protein, unknown function
PBANKA_0101600.1	-0.134727	0.0900135	0.0351251	-0.0393179	-0.0415354	0.178939	0.371779	-0.182072	-0.962867	-0.964143	-1.12629	0.0958525	35	conserved Plasmodium protein, unknown function
PBANKA_0101700.1	0.0553961	-0.00206249	-0.0598947	-0.0272117	-0.108711	-0.0720564	-0.0424109	0.248637	1.33823	1.08207	0.439032	2.63124	53	conserved Plasmodium protein, unknown function
PBANKA_0101800.1	0.0775557	0.0857946	-0.0330422	-0.0171664	-0.354747	0.0119088	-0.0777339	1.03307	2.14029	2.18114	2.76035	-2.2834	5	conserved Plasmodium protein, unknown function
PBANKA_0101900.1	-0.0841782	-0.0353148	0.0375797	-0.028608	0.0130816	-0.279222	-0.00563355	-0.630282	-0.316341	0.65251	-0.0347944	-0.312963	28	RNA-binding protein, putative
PBANKA_0102000.1	-0.133086	-0.0135808	0.119771	0.080969	0.210382	-0.081413	0.164803	-0.810153	-1.78126	-1.2123	-1.44186	0.747823	43	mitochondrial chaperone BCS1, putative
PBANKA_0102100.1	-0.0421163	0.0877299	-0.0371663	0.113306	-0.147611	0.229601	-0.268747	-0.0100135	0.485329	1.07855	1.93677	-3.82883	4	dihydroorotate dehydrogenase, putative
PBANKA_0102200.1	0.116417	0.0435694	0.0128748	-0.0531869	-0.260645	0.102663	0.0636051	-0.30321	-1.22933	-2.36389	-1.30594	-1.05594	33	trophozoite exported protein 1, putative
PBANKA_0102300.1	-0.0162681	-0.0799212	0.0784601	0.234075	0.403959	0.140739	-0.658429	0.410387	0.579383	2.61682	1.06989	-0.435685	38	cation/H+ antiporter
PBANKA_0102400.1	-0.000868523	-0.0503725	0.292079	0.834211	2.06193	2.87939	3.42436	3.3177	3.01192	4.37038	2.96704	0.853789	32	conserved Plasmodium protein, unknown function
PBANKA_0102500.1	0.124876	-0.0502764	0.108622	0.189829	0.583946	0.23097	0.287819	0.834588	0.953872	1.147	0.476873	0.0511957	37	phenylalanine--tRNA ligase, putative
PBANKA_0102600.1	-0.23864	0.00807985	0.16894	-0.108404	0.0738141	0.278073	1.59407	-0.357866	0.18334	1.30079	1.59615	1.11569	29	centrosomal protein CEP76, putative
PBANKA_0102700.1	0.0117709	-0.016464	0.0643281	0.0298933	0.117967	-0.0590564	0.297246	5.94521	7.36318	7.60293	6.38963	2.82513	48	conserved Plasmodium protein, unknown function
PBANKA_0102800.1	0.126177	-0.0070954	-0.00813914	-0.0995494	0.0512139	0.161411	0.287867	-0.359871	-0.573405	-1.50213	-1.08015	1.12682	43	conserved Plasmodium protein, unknown function
PBANKA_0102900.1	-0.283933	-0.00998916	0.158441	-0.0366108	0.0376317	-0.311919	1.09856	0.917725	2.48436	2.03436	3.32592	-2.6412	5	transcription factor with AP2 domain(s), putative
PBANKA_0103000.1	0.109745	-0.0566159	0.179969	0.178871	0.100765	0.0658715	-0.48697	0.143279	0.302599	0.318373	1.16532	-1.33004	19	mitochondrial ribosomal protein L41, putative
PBANKA_0103100.1	0.0125017	0.0361071	0.250443	0.155937	0.234976	0.0550008	0.350268	-0.254937	-0.493118	-0.583999	-0.626169	0.669412	44	conserved Plasmodium protein, unknown function
PBANKA_0103200.1	0.301362	-0.0618933	0.139257	0.158443	0.0933491	0.672765	0.0562359	2.83633	6.08654	6.23214	6.08405	-4.88285	15	conserved Plasmodium protein, unknown function
PBANKA_0103300.1	0.117841	0.0474762	0.102126	-0.0984647	-0.182874	-0.000308045	0.425657	-0.00380079	-0.518232	-1.48081	-1.46883	1.03464	43	conserved Plasmodium protein, unknown function
PBANKA_0103400.1	0.14296	-0.0122117	-0.0487177	0.088226	0.285225	-0.213494	-0.627273	0.0826218	0.93339	1.79595	0.922941	-0.260408	20	glyoxalase I, putative
PBANKA_0103500.1	0.0723248	0.0305706	0.0626885	0.111756	0.314735	0.335669	0.0397796	-0.15478	-0.551046	-0.681826	-0.822718	-0.160468	18	RAP protein, putative
PBANKA_0103700.1	0.251226	-0.0187563	0.143814	0.200574	0.23928	-0.435516	-1.0634	0.0331744	0.308127	0.0887317	-0.019704	-0.397134	28	conserved Plasmodium protein, unknown function
PBANKA_0103800.1	0.200182	-0.0559077	0.130844	0.226397	0.0518306	-0.274579	-0.506824	-0.327535	-0.695994	-1.00725	-1.1758	0.0347136	27	50S ribosomal protein L24, putative
PBANKA_0103900.1	0.20927	0.0275287	-0.0520846	0.0442285	-0.454685	0.0484465	-0.35718	-0.456203	-0.288853	0.00906294	-0.504887	0.886296	52	RNA-binding protein, putative
PBANKA_0104000.1	0.106087	-0.0693383	0.159104	0.154929	0.212313	-0.154935	-0.722167	1.11435	2.07938	3.01518	2.16316	0.275021	38	conserved Plasmodium protein, unknown function
PBANKA_0104100.1	-0.151338	-0.0019553	0.193851	0.129248	0.442107	0.118085	-0.427384	2.48545	3.76289	5.13705	3.81045	2.05927	40	serine/threonine protein kinase, putative
PBANKA_0104200.1	0.110612	0.00475924	0.0152694	0.0600929	-0.061784	0.0427172	0.364112	2.36274	4.47847	4.18329	3.15806	4.32764	63	calcium-binding protein, putative
PBANKA_0104300.1	-0.0195714	-0.0359114	0.0653387	-0.0180898	0.299333	0.0653599	0.361687	-0.472023	-0.727199	-1.08417	-1.40403	1.94811	34	cyclin dependent kinase binding protein, putative
PBANKA_0104400.1	-0.103631	0.0238964	0.139519	-0.0850694	0.000178043	0.372624	2.32812	3.49624	4.44688	5.8927	4.71847	3.02653	47	nucleoside diphosphate kinase, putative
PBANKA_0104500.1	-0.172815	-0.018722	0.0397078	0.0933105	0.271507	0.650644	0.446145	4.43804	7.76838	8.37478	8.70081	-4.97561	7	conserved Plasmodium protein, unknown function
PBANKA_0104600.1	0.0136985	-0.0309693	-0.382238	-0.387446	-0.0283517	-0.619215	-0.331154	0.330309	-0.150566	0.39751	0.209744	0.947406	36	DNA repair protein RAD50, putative
PBANKA_0104700.1	0.106851	-0.0424775	0.0159985	0.00910686	0.20325	0.0487207	-0.999946	1.68857	2.52925	4.13126	2.62216	1.56173	39	long chain polyunsaturated fatty acid elongation enzyme, putative
PBANKA_0104800.1	0.0707709	0.0920841	0.0710464	-0.0357147	-0.140506	0.216129	0.372571	-0.0973313	-0.33714	-1.05778	-1.08612	0.861534	44	conserved Plasmodium protein, unknown function
PBANKA_0104900.1	0.0970167	0.0190772	-0.0346195	-0.0165797	-0.321214	-0.258162	-0.116983	-0.220471	-0.258519	-0.587415	-0.512942	-0.80747	18	RNA-binding protein, putative
PBANKA_0105000.1	0.0430375	-0.0166841	-0.0162785	0.178053	-0.194787	-0.211835	-0.952164	0.762921	1.96149	2.30823	1.47116	-0.216895	38	ubiquitin-conjugating enzyme E2, putative
PBANKA_0105100.1	-0.103179	-0.0515227	0.113321	-0.0608159	-0.0290079	0.838232	0.0768388	3.70058	7.24664	6.63856	7.23401	-5.02616	7	conserved Plasmodium protein, unknown function
PBANKA_0105200.1	-0.00654931	0.020487	0.0449936	-0.0217742	-0.229356	-0.233862	-0.309761	-0.81771	-2.2899	-1.9577	-2.09343	1.05092	50	polypyrimidine tract-binding protein, putative
PBANKA_0105300.1	0.0863307	0.0361122	0.150196	-0.0880053	0.0432913	0.31969	0.621301	0.151117	-0.655568	-1.77153	-1.24826	-0.649809	35	conserved Plasmodium protein, unknown function
PBANKA_0105400.1	-0.00215785	-0.0101692	0.0432984	-0.00307987	0.196042	-0.0250482	-0.0176637	-0.989113	-1.88266	-1.92487	-1.67607	0.365664	50	coatomer alpha subunit, putative
PBANKA_0105500.1	0.150284	-0.00862902	-0.148448	0.124316	-0.260652	-0.401996	-1.07568	-0.529099	-0.789122	-0.847341	-1.00606	-0.493817	27	glutaredoxin-like protein
PBANKA_0105600.1	-0.00529833	0.0721501	-0.303591	-0.0937714	-0.531823	-0.306335	-0.39368	-0.281089	-1.39292	-1.65576	-1.79069	-0.0236733	26	translation initiation factor IF-2, putative
PBANKA_0105700.1	0.0590787	-0.0351383	0.126596	0.363671	0.937066	0.977283	1.40484	4.68475	4.63252	4.2464	4.31413	0.567799	40	MYND finger protein, putative
PBANKA_0105800.1	-0.0246899	-0.0443172	0.10468	-0.0727963	0.206305	-0.0766016	0.425247	0.620235	1.04253	2.22863	1.88963	-1.3622	14	RING zinc finger protein, putative
PBANKA_0105900.1	-0.0160075	-0.0235009	0.123932	-0.028948	-0.0646112	-0.492404	-0.705221	-0.17986	0.386175	2.80725	2.04918	-1.52116	21	uroporphyrinogen III decarboxylase
PBANKA_0106000.1	-0.128737	-0.000819771	0.00786847	0.0747654	0.161927	-0.0636316	-0.287416	0.335513	0.647738	1.49527	0.491919	0.89897	37	G-protein associated signal transduction protein, putative
PBANKA_0106100.1	0.168815	0.00574522	0.00586773	0.0711525	0.257116	0.191192	0.23406	0.45984	1.11271	1.25611	0.70982	0.126427	37	4-hydroxybenzoate polyprenyltransferase, putative
PBANKA_0106200.1	-0.136329	-0.0284071	0.164668	-0.373978	-0.358969	0.507378	1.44252	4.04873	5.27137	6.44352	5.11029	3.5305	47	spindle assembly abnormal protein 6
PBANKA_0106300.1	-0.202013	0.00182436	0.199697	-0.135346	0.0830335	0.597416	2.16389	1.99537	3.52515	4.21062	5.19674	-3.11727	23	conserved Plasmodium protein, unknown function
PBANKA_0106400.1	0.0737905	0.0070636	0.0228228	0.0555361	0.0136876	0.0302425	0.201314	-0.0994804	-1.31576	-1.95184	-1.40432	-0.195525	17	GTP-binding protein, putative
PBANKA_0106500.1	0.163342	-0.0231714	-0.0811665	-0.0809267	0.0291758	0.191519	0.379479	-0.649264	-2.07215	-2.60154	-2.32134	0.805218	17	conserved Plasmodium protein, unknown function
PBANKA_0106600.1	0.0644856	-0.0379731	-0.0279402	0.07737	-0.188331	-0.54004	-0.641824	-0.839928	-1.30913	-1.28178	-0.898914	-0.186891	26	diphthine methyltransferase, putative
PBANKA_0106700.1	0.0237673	-0.0382123	-0.159388	-0.325808	-0.134532	-0.246862	-0.00843973	-0.600058	-2.83399	-2.84573	-2.35093	-0.901612	41	conserved Plasmodium protein, unknown function
PBANKA_0106800.1	0.206577	-0.0647556	0.106822	0.0887322	-0.150191	-0.153904	-1.22927	0.146213	0.920298	0.400512	1.20713	1.22218	36	conserved Plasmodium protein, unknown function
PBANKA_0106900.1	0.0440946	0.0373557	-0.0703098	-0.0479331	0.00967408	-0.315404	-0.19713	-0.530489	-0.749168	-1.16674	-0.0746568	-0.93918	18	conserved Plasmodium protein, unknown function
PBANKA_0106950.1	0.083999	-0.0358843	-0.0570841	0.0372349	0.0420973	-0.181931	-0.385357	-0.926177	-1.74815	-1.92537	-1.67734	1.05934	50	sorting assembly machinery 50 kDa subunit, putative
PBANKA_0107000.1	0.205235	-0.0644831	0.0944708	0.0954097	0.146162	-0.255333	-0.904936	0.508303	1.47529	2.60361	1.50522	-0.617078	38	conserved Plasmodium protein, unknown function
PBANKA_0107100.1	0.18012	-0.030329	0.0772755	0.129107	0.137569	-0.437444	-1.04699	-0.427559	-0.497966	-0.152997	-0.967237	0.88034	52	proteasome subunit alpha type-2, putative
PBANKA_0107200.1	0.145805	-0.0982136	0.163165	0.128601	0.0503665	0.281992	-0.053406	4.00908	6.33268	7.24408	5.21818	1.75473	48	conserved Plasmodium protein, unknown function
PBANKA_0107300.1	0.147893	-0.0558176	0.0604357	0.169015	0.320862	0.0606391	0.0581685	0.129748	-0.00222778	-0.470713	-1.09826	1.26043	44	T-complex protein 1 subunit zeta, putative
PBANKA_0107400.1	-0.000639551	-0.0666312	-0.0613547	0.0532003	0.162363	-0.619405	-0.915986	-0.375052	-0.00979155	0.417106	-0.325006	-0.0809287	28	ornithine aminotransferase, putative
PBANKA_0107500.1	0.0263784	0.0106112	0.0971196	-0.0334564	0.175962	0.0343913	0.21084	-0.296956	-0.275322	-0.0569561	-0.119306	-0.378913	18	conserved Plasmodium protein, unknown function
PBANKA_0107600.1	-0.00821252	0.0075872	0.165312	-0.103852	-0.0372161	0.205005	0.717587	-0.614503	-1.17803	-3.09378	-2.24383	0.8918	17	conserved Plasmodium protein, unknown function
PBANKA_0107700.1	0.0494477	0.0477412	-0.108025	0.11053	-0.393326	-0.186783	-1.14217	-0.188888	-0.916396	-0.790597	-0.523419	-2.34552	1	zinc transporter ZIP1
PBANKA_0107800.1	-0.169447	-0.00918206	-0.057565	0.0795606	-0.333298	0.0251358	-0.584155	0.00447493	0.201216	-0.144709	0.627137	-3.27546	3	citrate synthase-like protein, putative
PBANKA_0107900.1	-0.190925	0.00586174	0.0920105	-0.147097	-0.0332449	-0.0380245	0.248308	0.0251436	0.222467	0.5966	0.966906	-0.741349	19	conserved Plasmodium protein, unknown function
PBANKA_0108000.1	0.00873464	-0.0220397	0.0163287	0.114444	0.21443	0.225441	0.0648087	0.174381	0.25001	0.423075	0.120124	0.726585	36	mitochondrial cardiolipin synthase, putative
PBANKA_0108100.1	-0.0803474	0.0254158	0.0965882	0.139168	0.495142	0.710976	0.507099	3.69221	4.85804	5.59507	4.44365	0.757217	40	conserved Plasmodium protein, unknown function
PBANKA_0108200.1	-0.119393	0.0161271	-0.0767167	-0.0706576	-0.289139	-0.114966	0.156051	-0.0561079	-0.892037	-1.32529	-1.22744	1.07559	43	conserved Plasmodium protein, unknown function
PBANKA_0108300.1	-0.318466	-0.010464	-0.0961392	-0.0638146	-0.202609	0.0462535	0.411678	1.48034	2.58583	4.86489	5.51774	-3.6498	23	palmitoyltransferase DHHC2
PBANKA_0108400.1	0.000831618	-0.00654921	0.0483902	-0.196138	0.106524	-0.0137901	0.203062	-0.42462	-0.16798	-0.739827	-0.368386	0.117393	18	conserved Plasmodium protein, unknown function
PBANKA_0108500.1	0.223741	0.0227502	0.0655775	0.196647	-0.203138	-0.126735	-0.175813	-0.252323	-0.825472	-1.16186	-0.86887	-0.750631	10	mitochondrial ribosomal protein L19 precursor, putative
PBANKA_0108600.1	0.0626951	-0.0190911	-0.14613	-0.0690099	-0.626687	-0.621077	-0.379659	-0.253325	-0.450052	-0.385362	-0.859792	1.18469	52	pre-mRNA-splicing factor SLU7, putative
PBANKA_0108700.1	0.0475566	0.00627342	-0.383999	-0.167937	-0.580918	-0.506929	-0.222876	-0.113762	-1.17295	-0.844407	-0.166574	-1.68904	1	RNA-binding protein 25, putative
PBANKA_0108800.1	0.0593914	0.014294	0.0105438	-0.0368935	-0.144173	-0.350665	-0.708383	1.80889	2.43911	4.12399	3.41516	1.73899	39	histone H3, putative
PBANKA_0108900.1	0.188435	-0.0244801	-0.0279264	0.150133	-0.00393626	-0.374422	-1.14261	-0.507037	-0.402696	-0.529779	-1.0191	0.191657	27	peptidyl-tRNA hydrolase PTRHD1, putative
PBANKA_0109000.1	0.110815	0.00853825	-0.101223	0.0200312	0.123452	-0.38535	-0.158613	-0.505052	-1.13073	-1.06097	-1.46399	1.10768	43	conserved Plasmodium protein, unknown function
PBANKA_0109100.1	0.0465142	-0.020919	0.00843344	0.113545	0.134325	-0.225196	-0.135574	-0.519857	-0.88023	-0.55422	-1.40226	0.50973	43	transketolase, putative
PBANKA_0109200.1	0.0299959	0.0606524	0.0948328	-0.114187	-0.200118	-0.0194698	0.131442	-0.142524	-0.925599	-1.07963	-1.1261	-0.717576	10	transcription elongation factor SPT5, putative
PBANKA_0109300.1	-0.0499915	-0.0395836	0.0432583	0.136592	-0.113694	-0.0766568	-0.45279	-0.356888	-0.175624	1.11551	0.532436	-1.99512	19	SNARE associated Golgi protein, putative
PBANKA_0109400.1	0.138577	-0.0593198	0.126666	0.0658781	0.00556443	-0.312928	-0.534038	-0.13475	-0.0417295	1.00267	-0.0301004	0.899973	36	succinate dehydrogenase subunit 3, putative
PBANKA_0109500.1	0.0410973	-0.0353379	-0.0254289	0.0537002	-0.123207	-0.535138	-0.177591	-0.715342	-0.754752	-0.768525	-1.22568	1.95452	34	transcription factor with AP2 domain(s), putative
PBANKA_0109600.1	0.112466	-0.0468841	0.0511395	-0.0514465	-0.0850787	-0.511877	-0.829965	-0.26257	0.0296142	1.26901	0.479066	-0.71445	20	conserved Apicomplexan protein, unknown function
PBANKA_0109700.1	-0.150572	0.0435347	0.115392	0.0995792	0.402633	0.75566	0.702967	0.504113	1.08937	1.5402	1.8206	-1.67562	14	SWIB/MDM2 domain-containing protein, putative
PBANKA_0109800.1	-0.25691	-0.0139682	0.101661	0.0499796	0.473352	1.76551	1.70346	5.20274	8.31572	8.73535	9.11202	-5.41679	8	conserved Plasmodium protein, unknown function
PBANKA_0109900.1	-0.344847	0.00826521	0.123762	-0.0055741	-0.00408114	0.170167	0.657935	1.87185	3.68746	4.91756	5.7246	-4.75327	23	conserved Plasmodium protein, unknown function
PBANKA_0110000.1	0.199792	0.074729	-0.0615383	0.0402204	-0.402819	-0.18849	-1.15808	-0.245643	-0.664114	-1.27748	-0.910067	0.212609	27	60S ribosomal protein L39, putative
PBANKA_0110100.1	-0.0383837	0.0118443	0.217551	-0.114936	0.130649	0.376125	0.705049	1.00572	1.11125	0.363456	0.773631	-0.891193	45	conserved Plasmodium protein, unknown function
PBANKA_0110200.1	0.0949505	0.00181976	-0.0186081	0.125353	0.0168992	-0.108481	-0.698794	-0.117037	0.671714	0.902919	0.692105	-1.49008	13	lsm12, putative
PBANKA_0110300.1	0.000988242	0.0113308	0.0962448	-0.0781681	-0.476924	0.0801205	0.144617	-1.82109	-3.1082	-1.48283	-2.2029	2.22003	25	conserved Plasmodium protein, unknown function
PBANKA_0110400.1	0.0847368	0.0617956	-0.0050029	0.155912	-0.0362268	-0.0130253	-0.376302	-0.560659	-0.516503	-0.865553	-0.820606	-0.0756405	27	eukaryotic translation initiation factor 3 subunit L, putative
PBANKA_0110500.1	-0.195401	-0.0212252	-0.0955008	-0.262619	-0.329035	-0.475141	0.378686	1.13915	1.26696	1.69094	2.68415	-3.43902	5	leucine-rich repeat protein
PBANKA_0110600.1	-0.167141	-0.0306219	-0.162964	-0.0777499	-0.159251	-0.0928083	-0.0114008	0.0806187	0.250367	0.796196	1.13892	-1.92955	13	conserved protein, unknown function
PBANKA_0110700.1	-0.0650555	-0.0525736	0.0226856	-0.00761017	0.160037	-0.472996	-0.104538	2.02105	0.309619	1.03407	1.06528	-1.73719	13	conserved Plasmodium protein, unknown function
PBANKA_0110800.1	0.0489753	0.0744733	0.133503	0.0861248	-0.146188	0.757232	0.796558	4.39012	7.75417	7.33502	7.73643	-5.19041	7	conserved Plasmodium protein, unknown function
PBANKA_0110900.1	0.0520202	0.0565138	-0.0794392	-0.0580675	-0.256578	0.0633908	-0.0310377	-0.196711	-0.732611	-1.05703	-1.20675	-2.0215	1	cytoplasmic tRNA 2-thiolation protein 1, putative
PBANKA_0111000.1	-0.270728	-0.00688137	-0.054115	0.0184637	-0.156931	-0.661884	0.677919	-1.78963	-2.75461	-1.01409	-1.08463	1.87169	25	6-cysteine protein
PBANKA_0111100.1	-0.247927	0.00579986	-0.0792783	0.00909486	-0.123894	0.165222	-0.497164	-0.778997	-1.7678	-1.632	-1.43844	0.924121	26	6-cysteine protein
PBANKA_0111200.1	0.0771406	0.13487	0.0202967	-0.0505547	-0.192559	0.0503352	0.0828436	-0.502614	-1.06189	-1.47284	-1.42453	1.02436	43	nucleolar GTP-binding protein 1, putative
PBANKA_0111300.1	0.200796	-0.0632895	0.116802	0.115997	0.0539785	-0.401225	-0.56668	-0.316216	0.40868	0.64637	0.300704	-0.588284	28	conserved Plasmodium protein, unknown function
PBANKA_0111300.2	0.14667	-0.046882	0.138662	0.105206	0.259269	-0.605593	-1.05805	0.149404	0.772844	1.29007	-0.466775	0.0765663	28	conserved Plasmodium protein, unknown function
PBANKA_0111400.1	0.104622	0.030032	0.0992419	0.102343	-0.142229	-0.0229868	-0.89905	0.821917	1.93733	1.97319	1.69279	-0.627056	38	conserved Plasmodium protein, unknown function
PBANKA_0111500.1	0.158862	-0.0275872	0.114733	-0.0557554	-0.317578	-0.0252489	-1.13194	-0.176874	0.712359	1.47433	1.17685	-1.89763	13	conserved Plasmodium protein, unknown function
PBANKA_0111600.1	-0.251852	-0.0209422	-0.0103599	0.0183446	-0.0883161	-0.413579	0.995224	-1.53745	-1.94744	-0.329966	0.702497	-0.430232	11	rhoptry protein ROP14, putative
PBANKA_0111700.1	0.027315	-0.00684941	0.0873119	0.0595134	0.181805	-0.0763606	-0.475148	-0.692878	-0.851498	0.528431	1.82706	-3.15445	3	apicoplast ribosomal protein L18 precursor, putative
PBANKA_0111800.1	0.0808457	0.0110836	-0.0324668	-0.0491118	-0.178042	-0.0754445	0.04074	-0.68162	-1.07052	-1.06475	-1.00097	0.158663	43	AP-3 complex subunit beta, putative
PBANKA_0111900.1	-0.435352	-0.0088531	-0.100855	-0.164507	-0.0673047	-0.149637	-0.259731	-0.709183	-0.806359	0.0503407	0.234744	-1.23046	2	conserved Plasmodium protein, unknown function
PBANKA_0112000.1	-0.0931316	0.0264605	0.152786	0.0750859	0.029443	0.148758	0.0573834	-0.865489	-1.27583	-0.971193	-0.898422	-0.140704	10	syntaxin binding protein, putative
PBANKA_0112100.1	-0.198977	-0.00188989	0.174846	-0.0972786	-0.128498	-0.415745	1.71665	-1.21459	-0.183281	0.0464482	0.356128	-0.0666229	45	transcription factor with AP2 domain(s), putative
PBANKA_0112200.1	-0.187418	0.00317996	0.0636614	0.00508227	0.0428505	-0.383519	1.27209	-3.13469	-3.88779	-4.31102	-4.00039	0.110671	57	myosin-like protein, putative
PBANKA_0112300.1	-0.350194	-0.00765171	0.188104	0.0493149	-0.0237202	-0.527344	-0.170436	0.605755	0.721184	1.24407	1.47726	-1.54611	13	conserved Plasmodium protein, unknown function
PBANKA_0112400.1	0.026325	0.101428	-0.100124	-0.0122769	-0.0401047	0.0303839	0.0691209	-0.579386	-2.36017	-2.85255	-1.73113	-1.32434	33	cytosolic Fe-S cluster assembly factor NAR1, putative
PBANKA_0112500.1	-0.178908	0.0814786	-0.0709505	0.0326288	-0.401641	0.0835152	-0.345989	-1.22274	-3.75248	-3.0176	-2.51289	1.61778	42	major facilitator superfamily-related transporter, putative
PBANKA_0112600.1	0.0354967	0.0366159	0.0156264	-0.0354726	-0.203734	-0.0130555	0.103327	-0.640924	-3.10837	-3.36484	-3.02602	1.28482	42	fam-b protein
PBANKA_0112621.1	0.147621	0.00405834	-0.110088	0.0635171	-0.0251021	0.102259	0.411897	0.234292	0.183891	0.56633	-0.872708	2.47818	61	PIR protein, pseudogene
PBANKA_0112641.1	-0.0489322	0.0878311	-0.173326	0.0925797	-0.377619	-0.0494166	-0.973995	-0.424136	-1.02793	-0.543752	-0.601234	-2.60542	1	fam-b protein
PBANKA_0112661.1	-0.134883	0.00207346	-0.176081	-0.00866429	-0.669605	0.129338	-0.20981	-1.60807	-4.19889	-1.85382	-2.09242	-0.0791905	49	fam-a protein
PBANKA_0112701.1	-0.106466	0.0310769	-0.0226452	0.0688425	-0.436928	-0.199273	-0.630256	-1.4219	-2.83564	-3.88096	-2.92001	-0.25379	41	fam-a protein
PBANKA_0112721.1	-0.113917	0.0347199	-0.101207	0.0550563	-0.194369	-0.271576	-0.456423	-0.928412	-2.56512	-1.61925	-1.49893	-4.00963	9	fam-a protein, pseudogene
PBANKA_0200400.1	-0.0544345	0.0812491	-0.168472	-0.039539	-0.59678	-0.00437848	-0.939433	-1.23443	-3.69082	-2.84121	-1.70781	-2.5029	9	Plasmodium exported protein, unknown function
PBANKA_0200500.1	0.0455246	0.0856229	-0.10019	0.03099	-0.87961	0.37079	-0.779836	-0.35149	-1.29617	-0.799184	-1.20437	4.65022	51	PIR protein, pseudogene
PBANKA_0200600.1	-0.0257687	0.0530637	-0.148044	-0.0214103	-0.698807	-0.0335859	-1.27724	-0.233009	0.0294003	0.760524	0.680934	-2.87941	3	fam-a protein
PBANKA_0200650.1	0.0438934	-0.0219728	0.076216	0.0173425	-0.189883	0.0328058	-0.00537101	0.063613	-1.3049	0.749029	-0.357805	1.52571	52	fam-a protein
PBANKA_0200700.1	0.0552405	0.0120741	0.109294	0.16981	-0.261225	-0.292831	-0.548737	-0.378016	-1.66478	-2.92831	-2.57976	1.13869	50	fam-b protein
PBANKA_0200751.1	0.195412	-0.0299768	-0.0902801	0.187923	0.0111638	0.149067	-0.188052	-0.993761	0.419255	-0.200391	0.971922	-1.92959	19	PIR protein, pseudogene
PBANKA_0201000.1	0.216828	0.0273923	0.0652101	0.192371	-0.254999	-0.124924	-0.980624	-0.454863	-1.58419	-2.30802	-2.0407	0.700094	50	fam-b protein
PBANKA_0201051.1	-0.0366005	-0.0186465	0.258157	-0.033634	-0.0170414	0.32169	0.878155	1.19583	1.27469	1.56932	1.93631	-0.0650343	30	conserved rodent malaria protein, unknown function
PBANKA_0201100.1	-0.0764515	0.0311347	-0.125762	-0.00305579	0.277516	0.588497	-0.593211	-0.661976	-2.23236	-3.69599	-2.47089	4.09931	60	PIR protein, pseudogene
PBANKA_0201200.1	0.0124799	0.000337181	-0.0817907	0.0521181	0.118186	-0.156647	-0.194732	-1.28789	0.215651	-4.10564	-0.35559	-1.93524	33	fam-a protein, pseudogene
PBANKA_0201250.1	-0.127445	0.0109183	-0.102962	0.0675865	-0.221857	-0.307817	-0.753422	-0.956663	-2.90639	-2.30431	-1.8567	0.586803	50	PIR protein, pseudogene
PBANKA_0201300.1	-0.19572	0.0424371	-0.0416928	0.113002	-0.173537	-0.0571981	-0.416762	-1.35488	-2.94704	-1.45918	-1.79903	-0.901641	33	lysophospholipase, putative
PBANKA_0201340.1	0.0116663	0.00473087	0.0975767	0.112181	0.0931207	-0.195259	-0.464994	-0.17057	-0.95615	-0.846991	-0.423584	-0.295914	27	fam-c protein
PBANKA_0201360.1	0.324063	0.0252237	-0.0350643	0.0678883	-0.0879781	-0.00616415	0.0633438	-0.323348	-1.40095	-1.33592	-1.06717	3.43847	51	PIR protein, pseudogene
PBANKA_0201400.1	0.146759	0.000193253	-0.00827396	-0.0480035	-0.113996	0.0642153	-0.363591	-1.12171	0.351391	-0.674384	-0.700519	2.69032	61	fam-a protein, pseudogene
PBANKA_0201450.1	0.587683	-0.0429601	-0.0153574	-0.159138	-0.289821	-0.0190735	-0.0508333	-1.30008	-3.19704	-2.57331	-2.76404	2.59403	42	PIR protein, pseudogene
PBANKA_0201500.1	0.0282748	0.0135331	-0.0663005	0.0301864	-0.472796	-0.50682	-1.17691	-1.38091	-3.66349	-3.26479	-2.39516	1.91879	42	Plasmodium exported protein, unknown function
PBANKA_0201600.1	0.097257	-0.00395261	0.0180542	0.0824424	-0.262649	-0.380019	-0.901257	-0.333766	-0.694888	-0.669055	-1.10217	2.53884	34	early transcribed membrane protein
PBANKA_0201700.1	0.198806	-0.0805829	0.0981161	0.0531265	-0.189134	0.0210535	-0.786256	0.303504	2.00636	2.6254	3.35738	-4.33068	5	conserved Plasmodium protein, unknown function
PBANKA_0201800.1	0.108749	-0.0879661	-0.110265	0.0543479	0.307053	-0.452141	0.0260291	-0.370986	-0.747912	-0.83071	-1.34533	0.0507504	10	TatD-like deoxyribonuclease
PBANKA_0201900.1	0.0647602	-0.0403527	-0.00708224	0.0817048	0.0319963	-0.547817	-0.3832	0.109516	1.30671	1.10986	0.853619	-0.626339	20	conserved protein, unknown function
PBANKA_0202000.1	0.223404	0.0133724	-0.0460258	0.0711277	-0.0182812	-0.0415619	-0.0460514	-0.305844	-0.505616	-1.72909	-0.955115	-2.10436	1	eukaryotic translation initiation factor 4E, putative
PBANKA_0202100.1	0.139221	-0.0234473	-0.011307	-0.00745114	0.0448859	-0.412006	-0.721114	-0.65573	-1.28369	-1.33014	-1.05751	-1.37244	10	conserved Plasmodium protein, unknown function
PBANKA_0202200.1	0.120697	-0.0211296	0.039499	0.199327	0.0215299	-0.328518	-0.741578	-0.765298	-1.18256	-1.00637	-1.0375	-1.32038	10	conserved Plasmodium protein, unknown function
PBANKA_0202300.1	0.198106	0.0233049	-0.0448036	0.152872	-0.300752	-0.181979	-0.750977	0.107138	0.598512	0.242943	-0.289607	1.31329	36	UMP-CMP kinase, putative
PBANKA_0202400.1	-0.333252	0.00185845	0.157916	-0.0491586	0.331273	0.524952	0.629526	0.534181	0.904769	1.87106	1.33588	-0.502563	30	conserved Plasmodium protein, unknown function
PBANKA_0202500.1	-0.178448	0.00340582	0.0932979	-0.200047	0.0864929	0.232804	0.787971	1.19187	2.11086	3.69095	2.48513	3.19756	63	replication factor c protein, putative
PBANKA_0202600.1	0.177476	0.0670679	-0.113361	0.127909	-0.0528798	-0.38043	-1.1141	0.287686	1.65451	0.809137	0.865064	-1.56602	13	conserved Plasmodium protein, unknown function
PBANKA_0202700.1	-0.0525975	-0.115343	0.186285	-0.130911	-0.192241	-0.441352	0.626716	3.45204	4.75554	5.0635	3.77221	5.38404	47	kinesin-8, putative
PBANKA_0202800.1	0.105218	-0.0387651	-0.00134633	0.164996	0.0251108	-0.140177	-0.754427	-0.730575	-2.32923	-2.44774	-2.20766	2.73419	59	adenylate kinase-like protein 1, putative
PBANKA_0202900.1	-0.0238265	0.0510622	-0.131429	0.100332	-0.326073	-0.17821	-0.208604	-0.0596503	-0.128905	0.00723883	-0.321708	-0.98723	2	transcription initiation factor TFIIB, putative
PBANKA_0203000.1	-0.0953621	-0.0559876	0.161976	0.110449	0.161416	-0.224185	-0.49988	1.74092	1.81922	3.52491	1.26882	3.76538	62	chromatin assembly factor 1 protein WD40 domain, putative
PBANKA_0203100.1	-0.00715292	0.00602755	0.119718	-0.0662761	-0.0192768	0.228186	0.512083	-0.29782	-0.677823	-1.27488	-0.844106	0.00461678	35	phosphatidylinositol-4-phosphate 5-kinase, putative
PBANKA_0203200.1	0.0597865	0.0337834	0.131266	-0.116575	-0.265062	0.00847475	0.334948	-0.387091	-1.17129	-1.7439	-1.29713	0.963557	43	bromodomain protein, putative
PBANKA_0203300.1	0.0631515	0.0954227	-0.0672631	0.0896983	-0.525042	0.0041749	-0.360244	-0.206118	-0.781919	-1.03953	-0.999306	-0.822271	10	DNA-directed RNA polymerase II subunit RPB9, putative
PBANKA_0203400.1	0.170158	-0.0521714	0.0712767	0.133704	-0.169348	-0.139597	-0.788419	0.119357	0.225655	0.705881	0.656168	-1.87353	19	FAD-linked sulfhydryl oxidase ERV1, putative
PBANKA_0203500.1	0.0413974	-0.0309028	-0.0134287	-0.0223822	0.184776	-0.0661978	0.239703	-0.145397	-0.31079	-0.770906	-0.534709	-0.977696	18	selenocysteine-specific elongation factor selB homologue, putative
PBANKA_0203600.1	-0.30398	0.0485704	0.127052	-0.0719225	-0.155421	0.495018	0.488603	2.10373	9.62351	10.1758	9.33062	-5.67204	8	conserved Plasmodium protein, unknown function
PBANKA_0203650.1	0.145678	-0.072303	0.0427815	0.059647	0.227651	-0.30381	-1.23636	-0.246114	-0.649097	0.593314	-0.216609	-0.980322	28	conserved Plasmodium protein, unknown function
PBANKA_0203750.1	-0.302435	-0.0170384	-0.0716453	-0.0879661	0.210398	0.251368	0.124359	-0.286526	0.444384	1.76679	2.15318	-1.90085	14	phosphatidate cytidylyltransferase, putative
PBANKA_0203800.1	0.0259188	0.0416216	0.0728375	-0.0205101	-0.101725	0.0216873	0.101999	-0.3582	-0.979155	-1.39997	-1.33753	0.35042	43	phenylalanine--tRNA ligase alpha subunit, putative
PBANKA_0203900.1	-0.111567	0.0139505	-0.255842	-0.102358	-0.597402	-0.251759	-0.423354	0.283317	0.180903	-0.195428	0.185517	1.45229	36	rRNA biogenesis protein RRP36, putative
PBANKA_0204000.1	0.130497	0.0304789	0.0992143	0.0839402	0.146378	-0.136342	-0.800903	-0.114471	-0.059783	-1.42316	-1.04632	-0.252564	27	cold-shock protein, putative
PBANKA_0204100.1	0.15826	0.0441277	-0.0475637	0.149463	-0.215397	-0.213822	-1.06774	-0.0194544	0.0111617	-0.339404	-0.740267	-0.506826	27	N-terminal acetyltransferase, putative
PBANKA_0204200.1	0.180827	-0.0674137	0.051144	0.15022	0.44856	0.114572	0.0670708	1.95093	2.61822	3.70496	2.2161	2.45484	63	tubulin-specific chaperone a, putative
PBANKA_0204300.1	0.127664	-0.0744091	0.265722	0.0801135	0.128152	0.675703	0.639632	1.27265	3.52416	4.65625	3.85827	-1.62145	22	fatty acid elongation protein, GNS1/SUR4 family, putative, pseudogene
PBANKA_0204400.1	0.165388	0.0179878	-0.0366502	0.156369	-0.0960843	-0.232525	-0.474985	0.944843	-1.98869	-1.84014	-1.60892	0.593936	26	cleavage and polyadenylation specificity factor subunit 5, putative
PBANKA_0204500.1	-0.389686	-0.00278217	0.220411	0.0523892	1.20622	2.65965	3.77219	5.42978	8.44218	8.50331	8.26309	-4.11905	16	LCCL domain-containing protein
PBANKA_0204600.1	-0.217427	0.0154431	-0.094296	0.00382909	-0.0203536	-0.0161044	0.225588	-0.751679	-0.0451857	3.14828	2.07474	0.31065	29	photosensitized INA-labeled protein PHIL1, putative
PBANKA_0204700.1	0.0924064	-0.0158783	0.0180163	0.119208	-0.124934	-0.123329	-0.530028	-0.138233	0.42476	1.05897	0.283838	-1.2912	20	conserved Plasmodium protein, unknown function
PBANKA_0204800.1	-0.0402024	0.0427773	0.124484	-0.0928141	-0.249802	-0.0256938	0.402027	-0.153786	-0.304526	-0.833895	-0.545631	-0.0278725	18	secreted ookinete protein, putative
PBANKA_0204900.1	0.120711	-0.0752764	-0.0360206	0.0841905	0.438578	-0.10271	0.310604	-0.0195841	0.285651	0.753489	-0.0653393	1.78182	36	conserved Plasmodium protein, unknown function
PBANKA_0205000.1	-0.30941	0.0419822	-0.387645	-0.0852288	-1.01266	-0.203794	-0.705848	-0.563734	-2.38613	-2.01526	-1.16925	-1.00763	33	conserved Plasmodium protein, unknown function
PBANKA_0205100.1	0.134477	0.118284	-0.10062	0.0765063	-0.474735	0.228588	-0.433629	-0.0389618	-0.267943	0.521941	0.0379486	-0.41312	28	mitochondrial carrier protein, putative
PBANKA_0205200.1	-0.0538198	0.039575	0.158702	-0.0937981	-0.109142	0.111597	-0.0356175	-0.0168036	-0.238519	-0.235651	-0.996696	1.05912	44	conserved Plasmodium protein, unknown function
PBANKA_0205300.1	0.106332	-0.0414222	0.0596289	0.127691	0.172625	-0.135612	-0.142538	-0.498036	-1.22992	-1.04468	-0.876661	-1.45887	1	conserved Plasmodium protein, unknown function
PBANKA_0205400.1	0.21272	-0.00960193	0.111334	0.116888	0.00265415	-0.364796	-0.96133	-0.555808	-0.65034	-0.0798151	-0.854962	0.251097	27	proteasome subunit beta type-3, putative
PBANKA_0205500.1	0.0445939	0.148706	-0.129863	0.153502	-0.38338	0.208165	-0.846244	-0.622761	-1.65909	-2.32015	-1.36094	0.81699	26	conserved Plasmodium protein, unknown function
PBANKA_0205600.1	0.105874	-0.0727389	-0.0754483	-0.104389	0.262082	0.00957002	0.144334	-0.473891	-0.721053	-0.916899	-0.609639	0.724006	35	double-strand break repair protein MRE11, putative
PBANKA_0205700.1	0.2691	-0.0628475	0.0291755	0.128137	0.628852	-0.184291	-0.516733	-0.683732	-1.18769	-2.81486	-2.38587	1.84754	59	conserved Plasmodium membrane protein, unknown function
PBANKA_0205800.1	0.00694134	0.0567067	0.15253	0.00164557	0.126562	0.673926	1.25697	3.48808	4.88715	3.39116	4.31851	0.488992	40	serine/threonine protein kinase, putative
PBANKA_0205900.1	-0.0166185	0.0680845	-0.0487574	0.0478926	-0.0669446	0.0488939	-0.293782	-0.817453	-1.81006	-1.71245	-1.73373	1.44295	59	lipid/sterol:H+ symporter, putative
PBANKA_0206000.1	0.0725072	-0.0578389	0.0635748	-0.0138649	0.035282	-0.596632	-0.674974	-0.42212	0.322396	1.52711	1.13247	-0.272077	20	conserved Apicomplexan protein, unknown function
PBANKA_0206100.1	0.0800925	-0.085861	0.0966772	0.0289887	0.146035	-0.462615	-0.518488	-0.584048	-0.294747	0.286727	-0.134121	-0.195781	28	carbon catabolite repressor protein 4, putative
PBANKA_0206200.1	0.176698	-0.0662947	-0.0303282	0.0289735	0.187386	-0.202761	0.059436	-0.286766	-0.114675	-0.308537	-0.136547	-0.602653	18	conserved Plasmodium protein, unknown function
PBANKA_0206300.1	0.0571167	0.0193309	0.0740473	-0.0703605	-0.186943	-0.390209	-1.24692	0.971384	2.48222	4.89807	3.19277	2.70807	63	centrin-1, putative
PBANKA_0206400.1	-0.0824307	-0.00142443	-0.0045065	0.00323826	0.230554	0.238636	0.307413	-0.0336165	-0.121073	-0.422642	-0.265708	-0.706483	18	2-C-methyl-D-erythritol 4-phosphate cytidylyltransferase, putative
PBANKA_0206500.1	0.034488	-0.0507908	0.0854082	0.052107	0.18817	-0.00464466	-0.494768	-0.163174	0.224474	1.53724	0.343722	-0.163765	20	ras-related protein Rab-5C, putative
PBANKA_0206600.1	-0.0738567	0.0740184	-0.0221034	-0.108574	-0.500119	-0.160942	-0.178448	-0.289017	-2.03131	-2.2757	-2.23749	0.598288	50	asparagine and aspartate rich protein 2, putative
PBANKA_0206700.1	0.0333526	-0.00535195	-0.194493	-0.184116	-0.484244	-0.138807	0.707072	1.64645	3.1725	3.15476	3.39824	4.15192	63	conserved Plasmodium protein, unknown function
PBANKA_0206800.1	-0.0902574	0.000984911	0.194137	-0.225762	0.315506	0.611272	0.805424	0.65285	0.924901	1.30813	1.05753	2.33933	53	conserved Plasmodium protein, unknown function
PBANKA_0206900.1	0.0659328	0.04078	-0.199874	0.030896	-0.432811	-0.0505337	-0.699474	-0.263844	-1.1173	-1.56164	-1.3971	-0.588664	10	pre-rRNA-processing protein TSR2, putative
PBANKA_0207000.1	-0.0869856	-0.00438078	-0.0595746	-0.00443779	0.160252	-0.0857898	-0.101187	-0.20296	-0.326622	-0.0656675	-0.814296	0.00281713	18	calcium-transporting ATPase, putative
PBANKA_0207100.1	-0.152552	0.00496131	0.0611526	-0.0127006	0.308124	0.536577	1.43122	3.32082	4.1901	6.51158	5.28343	2.02397	40	conserved Plasmodium protein, unknown function
PBANKA_0207200.1	0.193459	0.0335432	0.0450068	0.122865	0.0536245	-0.0805627	-0.329628	0.600582	0.722554	0.519598	0.0493167	1.32282	36	V-type proton ATPase subunit C, putative
PBANKA_0207300.1	-0.153721	-0.00926542	0.0401775	-0.301803	-0.138058	0.278416	0.114238	-0.333672	-0.326373	0.913523	0.321663	1.06393	36	conserved Plasmodium protein, unknown function
PBANKA_0207400.1	0.012273	0.0131441	0.0293916	0.0363009	0.287367	-0.289031	-0.0568768	0.0910201	0.485831	0.945042	1.19956	-1.79889	13	DNA binding protein, putative
PBANKA_0207500.1	-0.235974	-0.00734619	0.136747	-0.225741	0.0670021	0.388593	1.39728	0.250819	0.569058	2.36301	1.7614	-1.26713	14	conserved Plasmodium protein, unknown function
PBANKA_0207600.1	-0.00408144	-0.036467	0.114095	-0.265927	0.760277	0.955015	1.44988	1.86186	2.50189	1.27697	2.11595	-2.20448	31	asparagine-rich antigen, putative
PBANKA_0207700.1	0.194822	0.000946628	-0.146693	-0.093552	0.136356	-0.0384879	0.0750802	-0.36792	-0.71471	-0.798402	-0.997707	0.424469	35	conserved Plasmodium protein, unknown function
PBANKA_0207800.1	0.10921	-0.031362	0.0879868	0.181949	0.186612	-0.218859	-0.331606	-0.449768	-2.14022	-2.57481	-2.55702	1.95506	59	conserved Plasmodium protein, unknown function
PBANKA_0207900.1	-0.246782	-0.0106028	-0.0746911	-0.174771	-0.232938	0.121471	-0.263692	0.715166	-0.188722	2.6699	3.09711	-2.12543	14	conserved Plasmodium protein, unknown function
PBANKA_0208000.1	0.0704612	-0.0190069	0.0939847	-0.254982	-0.0331984	0.284454	0.0439293	0.603326	1.42717	3.67545	2.19431	0.399752	38	cyclase-associated protein
PBANKA_0208100.1	0.119362	-0.00552059	-0.0014853	-0.00338919	0.0618876	-0.226118	-0.286043	-0.426757	0.273721	0.266953	-0.309136	1.59583	36	RAP protein, putative
PBANKA_0208200.1	0.185445	-0.0417313	0.128948	0.162714	0.0469493	-0.167872	-0.840704	-0.269329	0.414667	1.19032	0.521826	-0.49407	20	conserved Plasmodium protein, unknown function
PBANKA_0208300.1	-0.111486	-0.0336272	0.127402	0.0911573	0.015086	-0.218858	-0.79303	-1.29012	-2.01234	-0.39494	-0.736571	-0.14177	11	novel putative transporter 1
PBANKA_0208400.1	0.237424	0.0675929	-0.111884	-0.294253	0.415608	1.86904	0.876906	4.1143	7.07832	6.58689	5.45415	-1.70332	24	major facilitator superfamily-related transporter, putative
PBANKA_0208500.1	0.225949	0.000591872	-0.0415696	0.0475286	0.321258	0.187337	0.403111	-0.416801	-1.80598	-1.87659	-2.1047	-0.566093	17	conserved Plasmodium protein, unknown function
PBANKA_0208600.1	0.197403	0.0338252	-0.00869732	0.113049	0.101727	-0.0211298	-0.215981	-0.126555	-0.0374564	-0.0801401	0.148347	-2.1784	2	conserved protein, unknown function
PBANKA_0208700.1	0.196281	0.0289763	0.0144666	0.119684	-0.201336	-0.136987	-0.271604	-0.478411	-1.45189	-1.57157	-1.23135	-0.0572826	26	4-hydroxy-3-methylbut-2-enyl diphosphate reductase, putative
PBANKA_0208800.1	-0.134023	0.0272982	0.0160436	-0.095047	-0.41721	-0.196299	0.181646	-0.258264	-1.21975	-1.50972	-1.58359	0.893779	43	ubiquitin carboxyl-terminal hydrolase 1, putative
PBANKA_0208900.1	-0.275743	0.00987608	-0.0325574	0.00109372	-0.0344257	-0.360056	0.712161	-3.93919	-4.72315	-3.13887	-2.62095	1.5111	57	StAR-related lipid transfer protein, putative
PBANKA_0209000.1	-0.292881	-0.00942615	0.0364049	-0.082237	-0.182995	-0.141461	0.335038	-1.68367	-1.02834	0.838963	1.1954	-1.86726	12	conserved Plasmodium protein, unknown function
PBANKA_0209100.1	-0.137959	-0.00453003	0.126748	0.14597	-0.0557744	0.436398	0.256501	-0.0539253	0.815008	3.35615	2.8746	-0.898759	14	thrombospondin related sporozoite protein
PBANKA_0209200.1	-0.0575625	-0.0274685	0.00373641	-0.00258794	0.358554	0.132367	-0.21172	0.0124718	-0.394708	-0.276587	-0.420047	-0.357822	18	parasite-infected erythrocyte surface protein
PBANKA_0209300.1	-0.0708782	0.00621799	0.105756	0.252868	0.735951	1.72847	2.03048	3.91135	5.50545	7.86905	6.84695	-3.56326	16	actin-related protein
PBANKA_0209400.1	0.159557	-0.0656595	-0.0179638	0.0113283	-0.144289	-0.546432	-0.405302	-0.407724	-0.385195	-0.592225	-0.460673	1.89934	34	L-seryl-tRNA(Sec) kinase, putative
PBANKA_0209500.1	0.0530573	0.0708366	-0.216603	-0.0879358	-0.397869	-0.423649	-0.29085	-0.361944	-1.06818	-1.29583	-0.692051	-1.90918	1	ATP dependent RNA helicase, putative
PBANKA_0209600.1	0.111811	-0.0854923	-0.0555489	-0.165411	0.0595501	-0.0076564	-0.0861912	-0.107064	0.444656	0.356827	0.127991	1.39016	36	conserved Plasmodium protein, unknown function
PBANKA_0209700.1	0.0272584	-0.0702848	0.127185	-0.136805	0.438992	1.01794	1.03447	1.77978	2.34234	3.34552	2.94203	-3.37004	6	zinc-carboxypeptidase, putative
PBANKA_0209800.1	0.0172224	0.019937	0.0546676	0.0595468	0.0588038	0.287377	0.468097	-0.194312	-0.634871	-1.333	-0.765141	-0.989095	10	conserved Plasmodium protein, unknown function
PBANKA_0209900.1	0.159405	-0.0351057	-0.0202657	0.168037	0.407893	0.0983622	-0.418096	-0.842831	-2.29026	-2.69741	-2.22209	-1.06798	33	nucleoside transporter 4, putative
PBANKA_0210000.1	0.03876	0.0107298	-0.0199356	-0.0680628	0.148351	0.0825882	0.232926	-0.298489	-0.0209369	-0.0352737	0.120215	0.407503	45	vacuolar protein sorting-associated protein 51, putative
PBANKA_0210100.1	-0.275252	-0.0210956	0.0174347	-0.177667	0.000157003	0.684801	0.539254	1.76703	2.64542	4.179	4.06214	-2.41229	22	vacuolar protein sorting-associated protein VTA1, putative
PBANKA_0210200.1	0.152715	0.0408417	-0.238529	-0.0292348	-0.480319	-0.313754	-0.287731	-0.159568	-0.658405	-0.82762	-0.971454	-0.479874	10	aspartate--tRNA ligase, putative
PBANKA_0210300.1	0.0487399	-0.0128338	0.0738817	-0.145881	0.061963	0.199836	-0.145847	-1.35385	-1.2514	0.619657	-0.0869385	-2.04889	2	conserved Plasmodium protein, unknown function
PBANKA_0210400.1	-0.119642	0.00661654	0.00732762	-0.268412	0.0907104	-0.0184186	0.469203	1.23607	1.9501	2.16395	1.87452	1.66904	54	DNA mismatch repair protein PMS1, putative
PBANKA_0210500.1	0.0407051	-0.0107668	0.0055901	-0.285744	-0.0426386	0.0310858	0.124045	-0.24083	-0.382581	-0.911983	-0.9724	1.18701	44	conserved Plasmodium protein, unknown function
PBANKA_0210600.1	0.0743282	-0.0266776	0.0100287	-0.177345	0.0676886	0.111216	0.599501	-0.0888208	-0.616674	-1.47752	-1.12543	0.470091	35	ubiquitin carboxyl-terminal hydrolase, putative
PBANKA_0210700.1	-0.0992954	-0.0328068	-0.106521	-0.203844	0.279468	-0.0468117	0.015607	0.0530855	0.354374	0.65577	0.517882	0.719103	36	conserved Plasmodium protein, unknown function
PBANKA_0210800.1	-0.034846	0.0253888	-0.00842557	0.0575238	-0.136495	-0.218399	-0.386092	-0.274782	-2.0204	-2.24566	-1.46301	1.19416	50	conserved Plasmodium protein, unknown function
PBANKA_0210900.1	0.0784278	0.0924031	0.0471706	0.121139	-0.154795	0.115405	-0.224467	0.0537227	-1.59648	-2.31795	-1.44581	1.37908	59	dolichyl-diphosphooligosaccharide--protein glycosyltransferase subunit DAD1, putative
PBANKA_0211000.1	0.220245	0.0340096	-0.00544044	0.0607506	-0.0348068	0.0621373	0.0153255	-0.168155	-0.2027	-0.571174	-0.456059	-1.2663	18	mitochondrial import inner membrane translocase subunit TIM50, putative
PBANKA_0211100.1	-0.00866287	0.0308771	0.131514	-0.0507983	0.120355	0.107574	0.361424	-0.218428	-0.478395	-0.30215	-0.53564	0.701841	52	vacuolar protein sorting-associated protein 53, putative
PBANKA_0211200.1	0.000546108	0.023668	0.0409088	-0.163963	-0.140141	0.0772158	0.355977	0.0786946	0.0595504	-0.033307	0.176531	-1.08589	19	conserved Plasmodium protein, unknown function
PBANKA_0211300.1	-0.0414367	0.0234403	0.0591754	0.243351	0.223415	0.0650237	-0.105916	0.185971	0.621347	0.472784	0.159639	-0.859161	19	cysteine desulfurase, putative
PBANKA_0211400.1	0.148901	-0.0117549	-0.0320665	-0.0904467	0.0182954	-0.380541	-0.104689	-1.05547	-1.79473	-1.8798	-1.52819	-1.37502	33	DNA (cytosine-5)-methyltransferase, putative
PBANKA_0211500.1	0.166813	-0.0694542	0.0538625	0.116376	0.0015623	-0.496879	-0.634338	-0.496173	-0.631785	-0.414423	-1.02283	0.350324	27	proteasome subunit alpha type-5, putative
PBANKA_0211600.1	-0.0227279	-0.0201108	-0.0747111	0.01691	-0.100208	-0.231379	0.0214211	-0.332461	-0.297991	-0.127568	0.141509	-1.43341	2	conserved Plasmodium protein, unknown function
PBANKA_0211700.1	0.224792	-0.0199803	-0.0440758	0.0557318	0.28066	0.189369	0.289693	0.0513748	0.512539	0.116265	0.596975	-2.28081	19	conserved Plasmodium protein, unknown function
PBANKA_0211800.1	0.164743	-0.01474	0.169867	-0.0714027	-0.0325545	0.0178317	0.121394	-0.686181	-1.22487	-1.29631	-0.923942	0.0334118	10	conserved Plasmodium protein, unknown function
PBANKA_0211900.1	0.0238821	-5.36e-05	0.0103839	-0.0897134	0.182364	0.382394	0.377235	-0.452194	-1.07605	-1.23899	-1.16693	0.200105	35	cation transporting ATPase, putative
PBANKA_0212000.1	-0.135356	0.0111989	0.0986555	-0.0328836	0.000254475	0.121575	0.652032	-1.09091	-1.52449	-2.21116	-1.62897	0.362109	17	conserved Plasmodium protein, unknown function
PBANKA_0212100.1	0.0755312	0.0371044	-0.047486	0.106085	-0.404716	-0.281474	-0.651415	-0.0108882	-0.112186	0.0510689	-0.67407	0.60298	52	eukaryotic translation initiation factor 2 subunit alpha, putative
PBANKA_0212200.1	-0.0072515	0.000426857	0.117103	-0.3569	0.117448	0.104913	0.704308	0.11343	0.317836	-1.26243	-1.05957	2.04872	44	conserved Plasmodium protein, unknown function
PBANKA_0212300.1	0.116885	-0.0388769	0.0404151	0.0388294	0.413806	0.0924492	0.223213	0.398882	1.30541	1.41252	1.05848	-0.0806014	30	actin-like protein, putative
PBANKA_0212400.1	0.114507	-0.0628344	0.0747161	0.123611	0.341551	-0.131908	0.249605	-0.0996653	0.0202848	0.359391	-0.00746104	-1.40478	19	conserved Plasmodium protein, unknown function
PBANKA_0212500.1	0.219811	-0.0281319	0.0906052	0.11117	0.301306	-0.156415	-0.62897	0.818821	1.24443	1.20955	0.956733	-2.26057	13	conserved Plasmodium protein, unknown function
PBANKA_0212600.1	0.216121	-0.0573983	-0.107919	0.0330546	0.74702	0.51374	-0.0499007	3.2422	5.83459	5.90442	5.61489	2.68973	47	conserved Plasmodium protein, unknown function
PBANKA_0212700.1	0.0546051	-0.08616	-0.215244	-0.176827	0.562262	0.320988	0.553622	1.56156	2.02274	1.71362	1.49809	0.616326	30	zinc finger protein, putative
PBANKA_0212800.1	-0.265116	0.00029919	-0.00833364	-0.0286338	-8.75e-05	0.0143435	0.478272	0.923222	1.48426	3.00023	2.86951	-2.73367	5	alpha/beta hydrolase, putative
PBANKA_0212900.1	0.0167107	-0.0426844	-0.0189642	0.050749	0.109824	-0.361316	-0.0794562	-0.163713	-0.67614	-0.0264102	-0.474918	1.82041	52	conserved Plasmodium protein, unknown function
PBANKA_0213000.1	-0.0312692	-0.0189361	0.00824736	-0.0851392	-0.225251	-0.114811	0.159683	-0.404336	-0.448211	-1.14114	-0.228236	-0.515778	18	RNA-binding protein, putative
PBANKA_0213100.1	0.128784	0.00579898	-0.0586587	0.065667	-0.353018	-0.35014	-1.04898	-0.285954	0.0796046	0.00273494	-0.218961	0.0290381	28	signal recognition particle subunit SRP9, putative
PBANKA_0213200.1	-0.102218	0.00549621	0.198544	-0.343236	-0.0540617	-0.0866218	0.700608	0.971402	1.44558	1.64563	0.908839	1.23533	53	conserved Plasmodium protein, unknown function
PBANKA_0213300.1	0.147163	0.0576738	-0.0509059	0.121058	-0.184208	-0.0495987	-1.06984	-0.279351	-0.978377	-0.509925	-0.457055	-1.28249	2	1-cys peroxiredoxin, putative
PBANKA_0213400.1	0.0619924	0.0954654	0.0882292	-0.0291889	-0.328708	0.0818609	0.0776797	-0.485752	-1.96902	-2.45567	-2.30253	-0.0756194	17	60S ribosomal export protein NMD3, putative
PBANKA_0213500.1	-0.0152831	0.0820365	0.00226604	-0.0565839	-0.519106	-0.0975819	-0.421136	-0.239784	-0.606941	-0.641832	0.00521976	-3.64319	3	ribosome biogenesis protein BRX1 homolog, putative
PBANKA_0213600.1	-0.00890743	0.0397466	0.130257	-0.0300263	-0.0144766	0.101187	0.288534	-0.023264	-0.175575	-0.286699	-0.0655854	-1.27827	18	mRNA (N6-adenosine)-methyltransferase, putative
PBANKA_0213700.1	0.214482	-0.00571075	0.0135085	0.0924391	0.0370075	0.033558	-0.447828	-0.379095	-0.30188	-0.234924	0.581809	-3.7581	3	conserved Plasmodium protein, unknown function
PBANKA_0213800.1	-0.253013	-0.0224525	0.0450908	0.0562095	0.573731	0.698892	1.82584	1.7823	3.25068	5.74098	5.65295	-3.53442	23	conserved Plasmodium protein, unknown function
PBANKA_0213900.1	0.0514403	-0.039317	-0.0212066	0.180723	0.14319	0.907429	0.616805	3.90403	5.78455	7.63348	6.64566	2.73212	48	dynein light chain, putative
PBANKA_0214000.1	-0.107491	-0.0651685	0.152203	0.2632	1.38623	2.68553	3.31577	5.00813	5.71582	5.77087	5.41435	-3.57272	24	dynein heavy chain, putative
PBANKA_0214100.1	0.173972	0.0112353	0.00747209	0.0536837	-0.286546	-0.0474277	-1.39396	0.0899152	0.116894	-0.14859	-0.365363	-0.787925	28	conserved Plasmodium protein, unknown function
PBANKA_0214200.1	0.161342	0.00982281	-0.114003	-0.0467534	0.12835	-0.0915565	0.246717	-0.326298	-0.864294	-1.25256	-1.42576	-0.714134	10	tRNA pseudouridine synthase D, putative
PBANKA_0214300.1	0.0208122	0.00585094	0.0554382	0.122746	-0.0913191	-0.181715	-0.226118	-0.675662	-1.03118	-0.642789	-1.38885	-0.0180833	10	AP-4 complex subunit beta, putative
PBANKA_0214400.1	0.0543915	-0.0607613	0.114909	-0.2474	-0.11593	-0.686033	-0.644214	-1.18889	-1.79098	-1.03783	-1.65309	0.721473	26	transcription factor with AP2 domain(s)
PBANKA_0214500.1	-0.0408904	-0.0292353	-0.0925822	0.0266206	0.165732	0.715584	0.38957	1.38146	2.05034	3.98934	3.00849	0.796775	39	conserved Plasmodium protein, unknown function
PBANKA_0214521:tRNA	0.150933	0.0199878	0.140129	-0.0456811	0.06927	0.225223	-0.701701	0.369571	-0.341095	-0.830672	-0.411349	-0.543781	18	tRNA Valine
PBANKA_0214550.1	0.147498	-0.0631135	-0.0191374	0.0871092	-0.0230102	-0.171332	-0.140921	-0.832627	-2.29466	-2.76457	-2.67253	0.979289	42	Plasmodium exported protein, unknown function, pseudogene
PBANKA_0214600.1	-0.0499861	0.0641055	0.0624682	0.0192805	-0.297483	0.133273	-0.179539	-1.07613	-3.75102	-3.45817	-2.8343	1.61835	42	Plasmodium exported protein, unknown function
PBANKA_0214700.1	-0.158813	0.0201221	-0.228462	-0.0555717	-0.377507	-0.249574	-0.212599	-0.538458	-0.787715	-0.752342	-1.1792	1.57159	34	Plasmodium exported protein, unknown function
PBANKA_0214800.1	-0.0357964	0.0722403	-0.153086	0.0234642	-0.503334	-0.0509137	-0.76398	-0.464693	-0.451846	0.242806	-0.19852	-2.71573	3	heat shock protein, putative
PBANKA_0214900.1	-0.0726818	0.0830474	-0.0565117	0.0292721	-0.479543	0.0960781	-0.346881	-0.79767	-3.86814	-3.3589	-2.29177	2.26777	42	fam-a protein
PBANKA_0214951.1	0.06615	-0.013846	0.00609417	-0.0246022	-0.0453247	-0.141672	0.170938	-1.02439	2.41994	1.79252	1.71766	2.74901	53	conserved rodent malaria protein, unknown function
PBANKA_0215700.1	-0.107761	0.0704774	-0.269735	0.038181	-0.342315	-0.581953	-0.76319	-0.273227	-1.77348	-4.22601	-1.66821	2.46261	60	PIR protein
PBANKA_0215800.1	0.125141	0.011375	0.0630504	0.290796	0.213558	0.188205	-0.39547	-0.25271	-1.36482	-2.1363	-1.88001	2.04461	59	fam-b protein
PBANKA_0215900.1	-0.058292	0.00266707	-0.25007	-0.0149501	-0.0135184	-0.299661	0.390418	-1.87349	-5.48285	-3.56621	-3.22564	2.31622	58	PIR protein, pseudogene
PBANKA_0216000.1	-0.392767	0.00197644	0.138554	-0.11667	-0.181787	-0.580957	0.117968	-2.057	-3.92358	-2.05003	-2.20902	-0.726352	49	PIR protein
PBANKA_0216021.1	0.0463841	-0.00691468	-0.0156953	-0.0162274	-0.0436769	0.104646	0.136856	-1.32723	3.22767	-0.259633	3.44281	-1.34261	13	fam-b protein
PBANKA_0216041.1	0.0659705	-0.0101812	0.140891	0.0439777	-0.255373	-0.292908	-0.00948972	-0.715865	-0.687317	-2.51252	-0.191477	4.53066	51	tryptophan-rich protein, pseudogene
PBANKA_0216061.1	0.123982	0.0189094	0.171573	0.12178	0.146912	-0.160992	-0.646153	-0.265324	-1.10718	-2.63741	-1.02437	1.17028	26	PIR protein
PBANKA_0216081.1	0.040977	-0.00156987	0.0738353	0.0662014	-0.284649	0.377504	-0.4954	0.0964965	-1.39685	0.117715	-0.757301	3.12689	61	PIR protein, pseudogene
PBANKA_0216701.1	0.0295491	-0.0139549	0.0300083	0.170498	-0.0394386	-0.200728	-0.644228	-0.646771	-0.894905	-0.996527	-1.35338	1.25163	34	fam-a protein
PBANKA_0216721.1	0.113532	0.0063351	-0.193871	0.0385016	0.200697	-0.77134	0.160046	-0.0987659	-0.23961	1.08587	-0.889855	2.36746	61	Plasmodium exported protein, unknown function
PBANKA_0216741.1	0.000518294	0.104517	-0.00441338	0.067258	-0.164101	0.239622	-0.487417	-0.948541	-4.12765	-3.72428	-2.4303	-2.05674	49	lysophospholipase, putative, pseudogene
PBANKA_0216761.1	-0.213876	0.00801254	0.0116199	0.0277578	0.0900649	-0.180801	0.155014	-4.0035	-5.18413	-3.72372	-3.54455	2.41117	57	reticulocyte binding protein, putative
PBANKA_0216781.1	-0.10585	-0.0324437	0.0998241	-0.135593	-0.385176	-0.803801	-0.84007	-4.0272	-3.8556	-1.8135	-1.05998	1.44889	25	fam-a protein
PBANKA_0216801.1	-0.170381	0.0462351	0.187563	-0.143121	0.0143826	0.00715093	0.258809	-1.95814	-4.81873	-5.48496	-4.71228	2.20903	58	reticulocyte binding protein, putative
PBANKA_0300100.1	-0.133728	-0.0184854	0.0847108	-0.459281	-0.37994	-0.820754	-0.798026	-2.90728	-4.75673	-3.34319	-3.27104	-0.690444	49	PIR protein
PBANKA_0300200.1	0.233109	0.0112254	-0.0442645	0.0520968	-0.275567	-0.217534	-1.14985	-1.64563	-4.17391	-4.45814	-2.88321	1.84977	58	PIR protein
PBANKA_0300300.1	0.443659	0.0131921	0.0119999	-0.00403842	-0.347767	-0.629547	-0.890465	-0.0171777	-2.25565	-2.26564	-1.23875	2.90056	59	PIR protein
PBANKA_0300400.1	0.0756619	0.0125916	0.0368775	0.130454	-0.36848	-0.174787	-0.215002	-0.874938	-0.97017	-2.61956	-0.5975	5.50123	51	PIR protein, pseudogene
PBANKA_0300500.1	0.116087	-0.0668749	-0.190179	0.0196422	-0.435293	-0.280881	-0.361232	-0.815987	-3.01363	-3.18241	-2.02166	3.52779	60	PIR protein, pseudogene
PBANKA_0300600.1	0.00741835	0.0356332	0.0291896	-0.122918	-0.666947	-0.276024	-0.59947	-1.02482	-3.38017	-4.31949	-2.58838	0.151729	41	Plasmodium exported protein, unknown function
PBANKA_0300700.1	-0.160035	0.0152857	0.119009	-0.0850515	-0.0854586	0.116673	0.580071	0.837395	1.40569	1.32786	2.06505	-2.4038	14	conserved Plasmodium protein, unknown function
PBANKA_0300800.1	0.0987914	-0.0515037	0.0582788	-0.0277982	0.43725	-0.0587377	-0.119792	-0.192276	-0.0596952	0.315339	0.17024	-1.18562	19	octaprenyl pyrophosphate synthase, putative
PBANKA_0300900.1	0.255522	-0.135988	0.0376102	0.126666	0.202409	-0.488516	-0.698229	0.0545769	1.1736	0.974636	0.419345	1.47226	36	conserved Plasmodium protein, unknown function
PBANKA_0301000.1	-0.380697	-0.0254109	-0.32171	-0.16072	-0.228071	-0.156335	-0.336801	1.07196	0.48929	1.67122	1.68855	0.995996	37	repetitive organellar protein, putative
PBANKA_0301100.1	-0.0868299	0.0155839	-0.0628561	0.0520957	-0.41805	-0.247436	-0.256495	0.337829	0.806496	1.24589	1.68744	-2.31845	13	conserved Plasmodium protein, unknown function
PBANKA_0301200.1	0.0233342	-0.0259174	0.0186804	0.0174751	0.167072	-0.228154	-0.227468	0.10164	0.763839	1.29012	1.00699	-0.45806	20	ERCC1 nucleotide excision repair protein, putative
PBANKA_0301300.1	0.185496	-0.0171541	0.0617385	0.0498968	-0.0327936	-0.433311	-1.21977	2.27456	3.66977	4.71552	3.97455	1.69797	39	conserved Plasmodium protein, unknown function
PBANKA_0301351:tRNA	0.0534811	-0.00538343	0.0537618	0.0437346	-0.0916233	0.0730888	0.0577439	1.48475	1.04873	1.505	-2.35075	3.50489	61	tRNA Glutamine
PBANKA_0301400.1	0.30353	-0.0693001	0.0757941	0.0809063	0.290184	-0.390636	0.0321943	0.551621	1.58773	2.07169	0.75265	3.26771	62	conserved Plasmodium protein, unknown function
PBANKA_0301500.1	0.0822894	0.0461698	0.0813644	-0.0737996	-0.491241	-0.0248333	0.103113	-0.175054	-1.30467	-1.78478	-1.51579	-1.30788	33	protein MAK16, putative
PBANKA_0301600.1	-0.0946747	-0.0369728	0.101135	-0.0682543	-0.00904797	0.824371	1.45107	4.87995	7.68512	8.83807	8.74747	-5.70256	8	conserved Plasmodium protein, unknown function
PBANKA_0301700.1	-0.030819	-0.0395061	-0.0637513	-0.0415189	0.387251	-0.0425139	-0.0623852	1.04691	1.13233	1.74749	1.77983	-2.25516	13	5'-3' exonuclease, putative
PBANKA_0301800.1	-0.264855	0.0062054	0.17256	0.0728852	1.08066	1.00568	1.2482	4.98775	7.02598	6.75555	5.77424	4.6957	55	condensin-2 complex subunit H2, putative
PBANKA_0301900.1	-0.0544881	0.0109463	0.0924386	-0.130878	0.00143239	0.341731	0.74991	0.562688	0.82919	-0.213392	-0.0492279	0.701381	45	conserved Plasmodium protein, unknown function
PBANKA_0302000.1	-0.066793	0.0646693	0.00147211	0.0915076	-0.402354	-0.155676	-0.962191	0.0889975	0.4006	1.2914	0.867539	-2.42745	13	conserved Plasmodium protein, unknown function
PBANKA_0302100.1	0.0838019	0.0174042	-0.177201	-0.188267	-0.293845	-0.108105	-0.030433	0.887685	1.72433	2.28182	1.54167	1.04362	38	conserved Plasmodium protein, unknown function
PBANKA_0302200.1	0.0718046	-0.0275304	-0.198478	-0.167236	0.202788	0.106962	-0.267289	0.71578	1.80319	2.26567	1.59283	0.95549	38	dynein light chain, putative
PBANKA_0302300.1	0.0296314	0.1003	-0.176078	0.0405964	-0.207307	0.00336105	-0.47359	-0.525458	-1.78109	-2.24298	-1.45693	-1.86014	33	aspartate aminotransferase, putative
PBANKA_0302400.1	0.14932	0.006981	-0.132342	-0.0480993	0.0710239	0.118971	0.286123	0.0585438	0.672516	-0.721453	-0.483245	1.61406	44	5'-3' exonuclease, putative
PBANKA_0302500.1	0.00201852	0.00936254	-0.0224141	0.0791022	-0.166637	-0.238329	-0.509399	-0.604867	-0.645514	-0.172267	-1.04399	3.2329	61	hexose transporter
PBANKA_0302600.1	0.302743	-0.0329369	-0.0344025	0.17659	0.211071	-0.277524	-0.379564	1.04048	3.23091	2.70028	3.04372	-4.03385	6	3'-5' exonuclease, putative
PBANKA_0302700.1	0.195604	-0.0597186	0.0139821	0.161894	0.348149	-0.30523	-0.12508	-0.0270301	-0.329393	-0.50261	-0.518255	-0.592622	18	methyltransferase, putative
PBANKA_0302800.1	0.0558507	-0.0647097	-0.142404	-0.040383	0.45068	-9.89e-05	0.935011	3.10212	4.11934	4.93938	3.72373	4.26929	47	conserved Plasmodium protein, unknown function
PBANKA_0302900.1	0.0884367	-0.0130816	0.0697337	-0.0257873	-0.00714723	0.0239857	0.0433361	6.29594	12.432	10.4028	8.34707	6.91399	64	conserved Plasmodium protein, unknown function
PBANKA_0303000.1	-0.152427	0.0243763	-0.0757224	-0.0770413	0.093038	0.275809	0.868599	6.5003	8.67861	8.89583	8.65844	5.62998	64	conserved Plasmodium protein, unknown function
PBANKA_0303100.1	0.139502	-0.0172035	-0.0145734	-0.0254131	-0.111826	-0.249354	-0.380592	-0.65008	-1.19599	-0.991158	-1.10834	1.03765	43	PCI domain-containing protein, putative
PBANKA_0303200.1	0.049884	-0.0195297	-0.0145541	0.0677611	-0.215053	-0.34493	-0.928316	-0.752421	-1.58876	-1.46395	-1.36157	0.960187	26	DNA-directed RNA polymerase II 16 kDa subunit, putative
PBANKA_0303300.1	0.100372	-0.0512525	0.0530685	0.0203395	0.144429	-0.249065	0.0180428	1.30669	2.28415	2.33721	1.29432	2.80785	54	conserved Plasmodium protein, unknown function
PBANKA_0303400.1	0.157938	-0.0156926	0.0997294	0.116724	-0.296898	-0.387637	-0.950936	-0.318006	-0.402127	0.631297	0.388241	0.663578	28	RNA-binding protein, putative
PBANKA_0303500.1	0.125714	-0.0325652	0.109383	-0.0628912	0.037785	-0.123645	-0.793106	0.946052	2.42136	4.51351	3.61502	-4.38995	6	PH domain-containing protein, putative
PBANKA_0303600.1	-0.113176	-0.0233243	0.114148	0.079683	-0.0219892	-0.195671	-0.267546	-0.596546	-1.37908	-0.817704	-1.15422	0.388283	43	26S proteasome regulatory subunit RPN1, putative
PBANKA_0303700.1	-0.0223731	-0.00210062	0.121355	-0.18385	0.0695623	0.307125	0.837864	-0.0925213	-0.458937	-1.08302	-0.313816	0.939445	44	DNA repair protein RAD2, putative
PBANKA_0303800.1	0.236537	-0.00237416	-0.00159297	0.029059	0.055996	-0.282624	-0.974527	0.234529	0.683469	1.32701	1.25369	-0.625991	20	cysteine desulfuration protein SufE
PBANKA_0303900.1	-0.272571	-0.0120415	-0.114787	0.0484315	0.253306	0.490283	0.777852	2.4387	2.94953	3.79988	3.38138	1.2889	39	pantothenate transporter
PBANKA_0304000.1	0.117011	-0.0358767	0.0129182	-0.102605	-0.0283678	-0.00368418	0.202014	-0.571345	-0.594741	-1.35979	-1.41685	0.916335	43	pentafunctional AROM polypeptide, putative
PBANKA_0304100.1	0.0576737	0.0156054	0.0751076	-0.0279336	0.122523	0.233863	0.278533	0.415908	0.676766	0.414635	0.621734	-2.5231	19	conserved Plasmodium protein, unknown function
PBANKA_0304200.1	0.0431841	0.0542126	-0.0975527	-0.0233326	-0.439608	-0.27997	-0.279067	-0.441864	-0.501254	-0.520737	-0.751034	-1.88162	2	DNA-directed RNA polymerase III subunit RPC10, putative
PBANKA_0304300.1	0.13964	0.0579482	-0.00938393	0.0477142	0.0826722	0.22312	-0.00088326	-0.00360588	-0.839377	-1.42309	-1.54223	-0.707693	10	adenylosuccinate lyase, putative
PBANKA_0304400.1	0.0530762	-0.0201501	0.03806	-0.175417	-0.34234	-0.594368	-0.664332	-1.10906	-0.556049	2.29361	1.4528	-0.59192	12	merozoite surface protein 4/5
PBANKA_0304500.1	-0.17775	0.00776644	0.122029	-0.0570465	0.128167	0.254254	0.975026	0.452645	0.835516	1.08513	1.27881	-0.414522	30	conserved Plasmodium protein, unknown function
PBANKA_0304600.1	0.254884	-0.0498276	0.042678	0.190509	0.146064	-0.143943	-0.274063	0.282148	0.890441	0.583401	0.680456	-2.37516	13	iron-sulfur assembly protein, putative
PBANKA_0304700.1	0.00687064	-0.0215416	0.0434329	0.0687758	1.13976	0.847731	2.01707	2.11017	2.55558	4.18333	3.5638	-2.89983	22	serine repeat antigen 5
PBANKA_0304800.1	-0.286534	-0.00901851	0.0220919	-0.349035	-0.101768	-0.186306	0.275371	-1.62074	-1.89616	0.514145	-1.62237	1.84698	25	serine repeat antigen 4
PBANKA_0304900.1	-0.228847	0.00490351	-0.00141375	-0.0453585	-0.180792	0.0129247	-0.24032	-1.71057	-3.7444	-3.62963	-2.9896	2.17745	58	serine repeat antigen 3
PBANKA_0305000.1	-0.415179	-0.0181937	0.0627619	0.0283245	-0.223871	-0.69483	0.197852	-3.45291	-4.50594	-3.14766	-2.74448	2.59467	57	serine repeat antigen 2
PBANKA_0305100.1	-0.356648	-0.00668507	0.064034	-0.0998557	-0.241615	-0.674285	0.202373	-3.66682	-4.55138	-3.23415	-3.14389	2.41001	57	serine repeat antigen 1
PBANKA_0305200.1	-0.0559955	-0.0685824	0.0124732	-0.289798	0.00234612	-0.47112	-0.053826	-0.811689	-1.25719	-0.630246	-1.45288	2.00491	34	conserved Plasmodium protein, unknown function
PBANKA_0305300.1	-0.0453379	0.113187	-0.127826	0.0490936	-0.285005	0.0509165	0.0873084	0.305386	-0.569112	-0.835269	-0.795534	0.469332	35	KRR1 small subunit processome component, putative
PBANKA_0305400.1	0.0420138	0.0645204	0.0992682	-0.0249619	-0.0956556	0.273917	0.586635	-0.466027	-0.883373	-2.18363	-1.4533	2.29738	59	conserved Plasmodium protein, unknown function
PBANKA_0305500.1	0.164699	-0.00960002	-0.0265297	0.119312	0.363106	0.444007	0.707039	0.401335	0.507617	-1.08883	0.0557113	-1.74431	19	conserved Plasmodium protein, unknown function
PBANKA_0305600.1	-0.0442019	-0.0537092	-0.0404965	0.098879	0.433856	-0.161635	-0.788387	-0.704147	-0.969696	0.120756	-0.530511	-0.222102	27	acyl carrier protein, putative
PBANKA_0305700.1	-0.0504229	-0.0170463	-0.0107066	-0.158173	-0.130755	-0.536285	-0.301072	-0.800895	-0.530235	0.60798	0.459701	-1.21152	12	ribosome-recycling factor, putative
PBANKA_0305800.1	0.145704	-0.00814183	-0.0911062	0.0531819	-0.277285	-0.360147	-1.08566	-0.783734	-1.19949	-0.94941	-0.826482	-1.61996	1	conserved Plasmodium protein, unknown function
PBANKA_0305900.1	0.303047	0.0475723	0.0128252	0.243054	-0.241762	-0.213685	-0.934641	-0.399513	-0.281504	0.545911	0.612849	-3.69514	3	conserved Plasmodium protein, unknown function
PBANKA_0306000.1	0.108641	-0.0142124	-0.0140948	0.150965	0.00694888	-0.000108296	-0.343659	2.87489	4.1489	5.04007	3.00406	2.94265	63	6-cysteine protein
PBANKA_0306100.1	-0.0285777	-0.113567	0.14499	-0.0173657	0.848181	0.682467	1.1927	4.21204	4.90892	4.45834	3.29035	6.07483	47	6-cysteine protein
PBANKA_0306200.1	0.197189	-0.00708169	0.0628402	0.146943	-0.114554	-0.314111	-0.381578	-0.641359	-1.0056	-1.21283	-1.00166	-0.923396	10	phospholipase A2, putative
PBANKA_0306300.1	0.105409	0.0195517	-0.11083	0.141626	-0.277041	-0.336998	-1.04101	-0.580252	-1.86622	-2.36716	-1.80755	0.217827	50	3' exoribonuclease, putative
PBANKA_0306400.1	0.105696	0.051681	-0.131198	0.231215	-0.306505	-0.228741	-1.06146	-0.143113	-1.47214	-1.51834	-0.869988	-2.8231	1	2C-methyl-D-erythritol 2,4-cyclodiphosphate synthase, putative
PBANKA_0306500.1	0.115387	-0.0812873	0.06628	0.160468	0.158626	-0.0454326	-0.157035	0.038675	0.953321	1.18079	0.033474	-0.145449	37	conserved protein, unknown function
PBANKA_0306600.1	-0.267662	0.0235002	0.191366	0.0384228	0.025197	0.328302	1.37092	1.89835	3.36164	5.30469	6.14109	-5.34037	23	conserved Plasmodium protein, unknown function
PBANKA_0306700.1	-0.304255	0.0023913	0.0391039	-0.0971527	-0.206137	-0.340694	0.0306867	-2.91472	-2.81893	-0.710466	-0.730773	0.383457	25	transporter, putative
PBANKA_0306800.1	0.0250597	0.0385838	0.0147385	0.160941	-0.150404	-0.145134	-0.316364	-0.652796	-1.53117	-1.57829	-1.72888	0.490738	26	ATP-dependent RNA helicase UAP56, putative
PBANKA_0306900.1	0.175553	0.0551828	0.176846	0.254097	-0.0265065	0.0420846	-1.23807	0.746421	1.7632	2.65678	2.65297	-2.64316	5	Sec61-gamma subunit of protein translocation complex, putative
PBANKA_0307000.1	0.183743	0.149496	-0.115244	0.0499113	-0.297911	0.0167564	-1.24919	-0.207053	-0.82592	-1.42098	-0.895904	-0.163281	27	60S ribosomal protein L37ae, putative
PBANKA_0307100.1	-0.0954032	-0.00184457	0.104181	-0.339195	0.0570276	-0.000716514	0.31145	1.20594	1.77836	1.88881	1.14303	2.50633	54	conserved Plasmodium protein, unknown function
PBANKA_0307200.1	0.200508	-0.115679	0.0713466	0.100896	0.319261	-0.323067	-0.738037	0.515615	-0.379062	0.68272	-0.156913	0.920425	36	monocarboxylate transporter, putative
PBANKA_0307300.1	0.236737	-0.0615593	0.147288	0.0998086	0.223158	-0.230507	-0.813906	-0.251194	0.093975	0.134929	-0.14497	1.91081	36	50S ribosomal protein L33, putative
PBANKA_0307400.1	0.120733	0.0384647	-0.00560562	0.0562351	0.00334954	0.0866302	0.126543	-0.384458	-0.6277	-1.72865	-0.88258	0.271004	35	conserved Plasmodium protein, unknown function
PBANKA_0307500.1	-0.302761	-0.00628096	-0.0233531	-0.00295966	-0.0997222	-0.154211	1.24925	-1.14772	-1.94431	-0.234206	0.690053	-1.37505	11	conserved Plasmodium protein, unknown function
PBANKA_0307600.1	-0.0963157	0.000178392	-0.0379883	0.115452	0.235983	0.467769	0.541254	1.29133	2.41327	3.15406	3.90315	-4.18898	6	syntaxin, putative
PBANKA_0307700.1	-0.0497485	0.0119118	0.079321	0.144421	0.0296356	-0.0797196	-0.356767	-0.543959	-2.83425	-2.37314	-1.92399	0.163324	50	conserved Plasmodium protein, unknown function
PBANKA_0307800.1	-0.163023	0.0953473	0.0479245	0.0549074	-0.277853	-0.013044	-0.215329	-0.226407	0.382326	0.949718	0.995372	-2.04639	13	conserved Plasmodium protein, unknown function
PBANKA_0307900.1	0.312798	0.0270232	-0.0415874	0.0949916	0.196228	-0.0773482	-0.30009	0.0540699	0.0813916	-0.249671	-0.644042	-0.137523	18	conserved Plasmodium protein, unknown function
PBANKA_0308000.1	0.0811343	-0.0652833	0.0972271	0.0426864	0.039197	-0.34782	-0.795229	0.0111167	0.220646	1.47956	0.464206	-0.571864	20	ras-related protein Rab-5A, putative
PBANKA_0308100.1	0.0449175	-0.0239271	0.0196242	0.104623	0.0272148	-0.287094	-0.825302	-0.285134	-0.484124	0.265992	-0.600017	0.297344	52	ubiquinol-cytochrome-c reductase complex assembly factor 1, putative
PBANKA_0308200.1	-0.0284699	-0.00781224	-0.138985	0.167035	0.409348	0.328196	-0.255746	1.7214	1.90864	3.68107	2.10496	-1.76467	21	apicoplast beta-ketoacyl-acyl carrier protein synthase III precursor, putative
PBANKA_0308300.1	-0.0899337	-0.0201275	0.123091	-0.202124	0.116001	-0.192475	0.483348	0.224291	0.492916	0.624912	0.76507	1.21185	36	GAF domain-related protein, putative
PBANKA_0308400.1	0.30124	-0.0758954	0.0629376	-0.0385636	0.0190592	-0.671138	-1.11623	-0.858107	-0.926316	-0.122031	-0.81593	-0.753876	27	UDP-N-acetylglucosamine transferase subunit ALG14, putative
PBANKA_0308500.1	0.242435	0.0585253	0.0207547	-0.0488358	-0.238059	0.00534114	0.0178078	-0.287141	-0.723949	-1.31547	-1.05891	0.701209	43	tyrosine kinase-like protein, putative
PBANKA_0308600.1	0.0584951	0.0247094	-0.142493	0.0924835	-0.272591	-0.137774	-0.258002	-0.605126	-1.75507	-2.192	-2.03065	0.368739	50	asparagine--tRNA ligase, putative
PBANKA_0308700.1	0.120542	-0.10733	-0.0194139	-0.036047	0.223648	-0.27885	-0.257285	0.309789	1.47202	2.21338	1.95099	-2.0257	21	conserved Plasmodium protein, unknown function
PBANKA_0308800.1	0.127601	-0.0445773	0.0549644	0.0579536	0.142195	-0.363434	-1.04824	-0.518407	-0.0893273	1.26551	0.635126	-1.93053	13	GDP-fructose:GMP antiporter, putative
PBANKA_0308900.1	-0.0481095	-0.0435713	0.144186	-0.166575	-0.111671	-0.130418	0.00319243	-0.735071	-1.01156	-0.757066	-1.44063	2.28105	34	conserved Plasmodium protein, unknown function
PBANKA_0309000.1	0.141012	-0.0452765	0.00680823	0.0888026	-0.0447013	-0.136827	-0.246314	-0.731281	-0.599885	-0.386728	-0.420067	-0.740335	18	mitochondrial ribosomal protein L12 precursor, putative
PBANKA_0309100.1	0.0429098	0.0462361	-0.0712449	0.0787266	-0.427989	-0.0520848	-0.542688	-0.287609	-0.696908	-0.610771	-1.06208	-0.37072	27	peptide chain release factor subunit 1, putative
PBANKA_0309200.1	0.0308582	0.00130099	0.0735885	-0.106809	-0.0163658	0.228167	0.351005	-0.625813	-0.629378	-1.48575	-1.21839	2.01929	34	conserved Plasmodium protein, unknown function
PBANKA_0309400.1	-0.00205617	0.00861604	0.144256	-0.128987	-0.0211118	0.263616	0.581969	-0.636764	-1.35962	-3.02848	-2.0718	1.01027	17	conserved Plasmodium protein, unknown function
PBANKA_0309500.1	-0.290876	0.016265	-0.0700796	0.0116367	0.0067688	-0.387886	-0.430418	-3.19282	-3.18232	-1.74291	-1.15261	-1.68977	49	secreted protein with altered thrombospondin repeat domain, putative
PBANKA_0309600.1	0.210781	-0.0207044	0.0135452	0.0650771	-0.0464526	-0.387468	-0.64343	-0.923606	-2.05442	-1.43959	-1.53693	1.39037	50	SRR1-like protein
PBANKA_0309700.1	0.0906982	-0.132503	-0.0255982	-0.0285558	0.0414322	-0.358208	-0.529208	-1.15721	-1.87067	-0.669422	-1.08722	0.221695	26	multidrug efflux pump, putative
PBANKA_0309800.1	0.0384709	-0.0457952	0.0341546	0.0659592	0.00796322	-0.337712	-0.348021	-0.0154603	-0.204884	0.233889	-0.115835	0.732656	52	leucyl/phenylalanyl-tRNA--protein transferase, putative
PBANKA_0309900.1	0.160838	-0.0504101	-0.0411022	0.0465185	-0.0240795	-0.304801	-0.82549	-0.41052	-0.532689	0.0248053	-0.101321	-0.47143	28	conserved Plasmodium protein, unknown function
PBANKA_0310000.1	0.0621201	0.0429595	0.0308664	0.224605	-0.1854	-0.0491586	-0.502257	-0.0597947	-0.42925	-0.536919	-0.926634	1.03031	52	protein SIS1, putative
PBANKA_0310100.1	0.122603	-0.132333	0.114703	0.160453	0.233904	-0.0899652	-0.309	0.424578	0.935806	1.24459	1.11349	-1.98718	13	conserved Plasmodium protein, unknown function
PBANKA_0310200.1	0.196197	-0.0193089	0.0564817	0.107148	-0.00948953	-0.350765	-0.63721	-0.242931	-0.66103	-0.438444	-0.766613	-1.11023	2	conserved Plasmodium protein, unknown function
PBANKA_0310300.1	0.0174775	-0.120789	0.0417645	0.212865	0.645941	0.571486	0.0681359	1.33347	2.40934	3.71656	3.15179	-3.89473	6	protein kinase 7
PBANKA_0310400.1	0.209427	0.0272331	0.0176456	0.112031	-0.078994	-0.21243	0.138682	0.0450962	-0.560705	-1.01606	-1.15982	0.659411	35	tetratricopeptide repeat protein, putative
PBANKA_0310500.1	-0.106503	0.0207169	0.175231	-0.00862464	-0.170245	0.430527	1.07478	4.15927	4.62515	4.55754	3.47634	5.73089	47	conserved Plasmodium protein, unknown function
PBANKA_0310600.1	0.114618	0.0174713	-0.121902	0.128871	-0.392285	-0.010986	-0.609359	-0.504985	-1.66372	-2.10916	-2.01086	0.382462	50	conserved protein, unknown function
PBANKA_0310700.1	-0.233898	0.0720822	0.146159	-0.00422605	0.1112	0.964525	0.826704	3.74435	7.02994	7.28394	7.80875	-4.3095	7	conserved Plasmodium protein, unknown function
PBANKA_0310800.1	0.116326	0.0315833	0.113679	0.0783353	0.0328346	0.337534	0.22047	-0.110342	-0.176177	-0.954811	-0.567795	-0.549755	18	conserved Plasmodium protein, unknown function
PBANKA_0310900.1	0.0347399	-0.012995	0.00214365	0.235557	0.228825	0.171862	0.194229	0.350519	0.15105	-0.0163176	-0.568856	0.0544102	45	T-complex protein 1 subunit theta, putative
PBANKA_0311000.1	-0.0930612	0.00658593	0.100116	0.0111706	-0.0726441	-0.014933	-0.0205542	-0.763982	-1.59693	-1.32178	-1.44844	-0.332265	10	protein transport protein SEC31, putative
PBANKA_0311100.1	0.205183	-0.0447726	0.0754277	0.0631432	0.178169	-0.335216	-0.85711	0.236169	0.333644	0.79952	0.1453	1.33263	36	mitochondrial large ribosomal subunit, putative
PBANKA_0311200.1	0.0248553	0.0931703	0.026774	-0.036756	-0.430045	0.115128	0.189719	-0.473529	-1.95648	-2.22773	-1.51939	-0.912675	33	conserved Plasmodium protein, unknown function
PBANKA_0311300.1	0.0935824	0.00700942	-0.0775906	0.0813261	-0.441702	0.110648	-0.763747	-0.754628	-1.54072	-0.477056	-0.520958	-2.26145	1	conserved Plasmodium protein, unknown function
PBANKA_0311400.1	-0.169567	0.00179166	0.0726274	0.00549787	0.0711036	-0.165527	2.28067	1.66063	1.86576	2.53437	3.97049	-4.9808	6	serine/threonine protein kinase, putative
PBANKA_0311500.1	-0.228901	-0.00375463	-0.0765942	0.0251186	-0.0405394	0.269512	0.586797	0.368786	0.245678	1.98094	2.21434	-2.70397	14	conserved Plasmodium protein, unknown function
PBANKA_0311600.1	0.0206263	0.0647984	0.0104566	0.0432728	-0.177928	0.131879	0.139564	-0.568707	-1.20987	-1.93542	-1.55277	0.691496	43	conserved Plasmodium protein, unknown function
PBANKA_0311700.1	-0.283876	-0.0255469	0.0135903	-0.0301735	-0.305513	-0.60627	0.214417	-1.35495	-2.26575	-1.03144	-1.41279	-0.275322	11	rhoptry neck protein 6, putative
PBANKA_0311800.1	-0.126655	0.107346	0.0327303	0.02517	-0.542163	0.232155	-0.264499	-1.22131	-4.18104	-3.82462	-2.69728	1.53126	58	acyl-CoA synthetase, putative
PBANKA_0311900.1	-0.146899	0.0252605	0.0513729	0.0602104	-0.103431	0.0630935	-0.485549	0.144043	0.243973	0.391095	0.589345	-0.359037	28	RING zinc finger protein, putative
PBANKA_0312000.1	-0.124605	-0.000624041	-0.0474238	0.131488	0.562014	0.693877	0.740765	3.50459	5.74644	8.42659	7.75085	-5.68894	7	conserved Plasmodium protein, unknown function
PBANKA_0312100.1	-0.064581	-0.024223	0.157165	-0.0740619	-0.111998	0.112636	0.134104	0.0703939	0.384413	0.229124	0.429142	-1.04659	19	conserved Plasmodium protein, unknown function
PBANKA_0312200.1	0.0631333	0.00217581	0.0635485	0.0232399	0.120596	-0.0465123	0.33389	-0.0165312	-0.270815	-0.657312	-0.242506	-0.163291	18	conserved Plasmodium protein, unknown function
PBANKA_0312300.1	-0.0187936	0.0415117	0.0290921	-0.0262668	-0.46151	-0.0888052	-0.188114	-0.359597	-0.745276	-0.868694	-0.148232	-0.605365	18	conserved Plasmodium protein, unknown function
PBANKA_0312400.1	-0.0374557	0.0461706	-0.0115884	0.0395901	-0.00380044	0.0759771	-0.0874734	-0.354768	-0.470798	-0.428428	-0.717204	0.484907	52	DNA-directed RNA polymerase II subunit RPB2, putative
PBANKA_0312500.1	-0.240444	0.0183406	0.241201	-0.228043	0.0718108	0.987962	1.56956	2.03344	2.60786	4.41795	3.10231	2.51618	63	origin recognition complex subunit 5, putative
PBANKA_0312600.1	0.0600916	-7.71e-05	0.0161709	0.144644	-0.00693033	0.426366	-0.38148	0.64948	0.922971	2.53902	1.7498	-1.04757	21	palmitoyltransferase DHHC11, putative
PBANKA_0312700.1	-0.14515	-0.0245397	0.267494	0.283549	1.81661	2.16722	2.8378	5.54996	6.79298	7.23771	7.69612	-3.30928	16	DEAD/DEAH helicase, putative
PBANKA_0312800.1	0.187739	0.00990368	-0.00138526	-0.0759079	0.0620113	0.184174	0.489258	-0.160516	-1.59646	-2.47725	-2.07223	0.607675	17	conserved Plasmodium protein, unknown function
PBANKA_0312900.1	0.201562	0.0601066	0.0338227	0.0375692	-0.053792	0.104739	0.356192	-0.377211	-1.64079	-2.3321	-1.70271	1.36569	59	conserved Plasmodium protein, unknown function
PBANKA_0313000.1	0.0212832	0.0214254	0.023204	0.0766321	0.13496	0.227472	0.482418	-0.390497	-1.17376	-2.01421	-1.60139	-0.110116	17	conserved Plasmodium protein, unknown function
PBANKA_0313100.1	0.206234	0.0167771	-0.0341944	0.01524	0.262198	0.00378468	0.258146	-0.325329	-0.671127	-0.819845	-0.741576	-0.795353	18	vacuolar protein sorting-associated protein 45, putative
PBANKA_0313200.1	0.0828873	0.0748608	-0.0957493	-0.175299	0.37083	0.44961	0.641494	0.0906436	0.0707299	-0.69181	-0.376836	0.476771	44	conserved Plasmodium protein, unknown function
PBANKA_0313300.1	-0.219334	-0.00321341	0.101953	0.0679036	-0.163809	0.0517504	-0.146553	0.122766	0.291786	0.953023	0.477947	-0.0329914	37	MtN3-like protein
PBANKA_0313400.1	-0.515197	-0.0141517	-0.219083	-0.224161	-0.170934	-0.143235	-0.267315	-1.75024	-4.40704	-2.4384	-2.94218	2.46321	57	autophagy-related protein 11, putative
PBANKA_0313500.1	-0.221976	0.00872923	0.0714798	-0.0978266	-0.363811	-0.324097	0.153171	1.02037	1.10137	3.53869	1.9987	2.79492	54	conserved Plasmodium protein, unknown function
PBANKA_0313600.1	-0.299309	0.00640632	0.136745	-0.0138692	-0.0930386	-0.0545372	1.10829	3.76561	4.93164	5.94472	5.56295	4.79277	47	conserved Plasmodium protein, unknown function
PBANKA_0313700.1	-0.029058	-0.0267138	0.166669	-0.120219	0.692478	0.874057	1.10192	3.44636	6.04336	8.05587	5.64831	-0.974265	24	conserved Plasmodium membrane protein, unknown function
PBANKA_0313800.1	-0.129022	-0.060035	0.112699	-0.0245373	0.138273	-0.329477	-0.150395	-0.00713086	0.202029	1.44659	0.457272	0.600369	37	ATP synthase F1, alpha subunit, putative
PBANKA_0313900.1	0.146503	0.0315891	-0.0281158	-0.122588	0.105523	-0.0466912	0.209695	0.241079	0.917392	-0.413121	-0.429632	3.98897	61	conserved Plasmodium protein, unknown function
PBANKA_0314000.1	-0.0172965	-0.051131	-0.0262174	-0.0106194	-0.146951	-0.35203	-0.972958	-0.465383	-1.37789	-0.608277	-0.63045	0.582245	27	AP-2 complex subunit sigma, putative
PBANKA_0314100.1	0.0406019	-0.000803937	-0.0358947	0.092	-0.219079	-0.146605	-0.302082	-0.272521	-0.282094	0.326089	0.542919	-1.89156	2	conserved Plasmodium protein, unknown function
PBANKA_0314200.1	-0.319531	-0.0274315	0.0872484	0.0365897	-0.0605595	0.0570309	0.730827	1.4018	1.64951	3.31977	2.03308	1.48916	54	calcium-dependent protein kinase 1
PBANKA_0314300.1	-0.0435461	0.0164039	0.0323616	-0.0633467	-0.104389	0.067418	0.343489	-0.780403	-1.78586	-2.16512	-1.66968	0.599321	17	conserved Plasmodium protein, unknown function
PBANKA_0314400.1	0.263525	-0.00530025	0.152299	0.180265	-0.273321	-0.143243	-0.665946	-0.426207	0.0613559	0.083404	0.0279509	-1.23844	2	E2F-associated phosphoprotein, putative
PBANKA_0314500.1	0.206962	0.0703973	-0.0764235	0.0751695	-0.379771	-0.220883	-1.29222	-0.17622	-0.160316	-0.69178	-0.58618	-0.260977	27	40S ribosomal protein S26, putative
PBANKA_0314600.1	0.208675	-0.0188174	0.0448996	0.165367	0.120786	-0.337237	-0.50651	-0.372218	-0.0999179	-0.272414	-0.657251	0.596778	52	conserved Plasmodium protein, unknown function
PBANKA_0314700.1	0.147528	-0.0407338	0.0306738	0.0138522	0.130906	-0.300335	-0.729177	1.39684	2.24099	3.83204	2.10415	0.604913	39	replication factor C subunit 2, putative
PBANKA_0314800.1	-0.0443118	0.00979331	0.0212599	-0.15179	-0.0959655	0.63191	0.0217227	1.28777	6.30325	7.74119	8.17708	-4.72832	7	conserved Plasmodium membrane protein, unknown function
PBANKA_0314900.1	0.152861	0.0675091	0.103495	-0.0152755	0.0135191	0.388019	0.652801	0.882765	0.638163	-0.311749	-0.160105	-0.433752	45	conserved Plasmodium protein, unknown function
PBANKA_0315000.1	0.268618	0.00811746	-0.0163408	0.0629158	-0.245465	-0.383296	-0.481955	-0.956521	-3.01317	-3.40082	-2.46865	1.57765	42	apicoplast RNA methyltransferase precursor, putative
PBANKA_0315100.1	0.0248183	0.0873869	-0.078796	-0.0351087	-0.53317	0.0450472	0.189188	-0.223159	-0.802844	-0.749121	-0.900225	-0.0416492	35	ATP-dependent RNA helicase DDX47, putative
PBANKA_0315200.1	0.154423	0.0181817	-0.0478123	0.137762	-0.273607	-0.265245	-1.06308	-0.228923	-0.379947	-0.494887	-0.894341	-0.301913	27	small nuclear ribonucleoprotein Sm D2, putative
PBANKA_0315300.1	0.0381124	0.0339599	0.0675454	-0.0982056	-0.0551235	0.115708	0.383076	0.0760877	0.102517	-0.853608	-0.494875	1.10398	44	conserved Plasmodium protein, unknown function
PBANKA_0315400.1	0.000813524	0.0483592	-0.252109	-0.127928	-0.519131	-0.158946	-0.0483264	-0.295086	-0.728816	-0.890021	-1.08555	0.6161	43	pre-mRNA-processing protein 45, putative
PBANKA_0315410.1	0.157525	0.00642411	-0.0217479	0.0600072	-0.308537	-0.322003	-0.888418	-0.667339	-1.04081	-1.11357	-0.821948	-0.816342	10	ribonuclease P
PBANKA_0315420.1	0.0879053	0.00248234	0.00050055	-0.0778832	-0.332962	0.0874602	-0.873777	-0.564608	-0.956137	-1.8886	-1.50624	1.92429	59	Plasmodium RNA of unknown function RUF2
PBANKA_0315430.1	0.0692607	0.0169953	-0.101602	0.0371834	-0.345533	-0.0985341	-0.919303	-0.505202	-1.89802	-2.71275	-1.35085	1.23113	50	small nucleolar RNA snoR01
PBANKA_0315500.1	0.21737	-0.0501512	0.0232582	-0.13331	-0.281881	-0.251263	-0.420895	-0.868892	-1.74503	-1.90708	-1.06488	-0.995308	33	conserved Plasmodium protein, unknown function, pseudogene
PBANKA_0315600.1	0.191072	0.0794346	-0.069844	0.0393461	-0.345298	-0.290032	-1.12272	-0.275431	-0.667875	-1.29153	-0.79002	-0.0724072	27	40S ribosomal protein S30, putative
PBANKA_0315700.1	0.227544	0.00262295	0.158889	0.06321	-0.153126	-0.257582	-0.831489	-0.719438	-0.709446	0.474599	0.341731	0.380804	28	conserved Plasmodium protein, unknown function
PBANKA_0315800.1	0.163819	-0.0155901	0.0547535	-0.0612528	-0.178059	-0.336714	-1.3975	0.0636991	1.38032	2.8175	3.19817	-3.03202	5	ribosome associated membrane protein RAMP4, putative
PBANKA_0315900.1	0.112203	-0.0680436	0.0759517	0.177495	0.188649	-0.388051	-0.283781	-0.114412	-0.643624	-0.699492	-0.884669	1.73294	34	pseudouridine synthase, putative
PBANKA_0316000.1	-0.178373	-0.0223157	0.0919395	-0.253611	-0.0307587	-0.429806	-0.00126503	0.896317	1.87031	3.10129	1.62444	3.45428	62	replication factor C subunit 1, putative
PBANKA_0316100.1	0.0390226	0.0323463	-0.0515454	0.0840724	-0.175782	-0.224365	-0.721656	-0.201835	-0.288264	-0.302324	-0.792617	0.88254	52	Plasmodium exported protein, unknown function
PBANKA_0316200.1	0.0893016	0.0427867	0.251149	-0.0895367	-0.441041	0.0121418	0.31939	0.147138	-1.07516	-2.54416	-2.4395	0.692528	17	Plasmodium exported protein, unknown function
PBANKA_0316300.1	-0.124888	0.0575871	-0.125062	-0.00664844	-0.643598	-0.0441083	-0.696112	-0.897574	-2.99849	-2.1116	-1.41862	0.303062	50	fam-b protein
PBANKA_0316400.1	0.122463	-0.163302	-0.00714377	0.0119926	0.109828	-0.523758	-0.510286	-0.637852	-0.142718	0.972047	-0.333987	0.165272	28	PIR protein, pseudogene
PBANKA_0316500.1	-0.146817	0.111551	-0.194458	-0.00399771	-0.831522	0.276698	-0.795567	-1.3322	-5.13937	-3.98548	-2.26991	-0.810276	49	fam-a protein, pseudogene
PBANKA_0316600.1	-0.168513	0.014174	0.241682	-0.0293039	0.0396665	-0.113703	1.38561	-1.9584	-3.44128	-3.05007	-3.54116	2.11991	57	reticulocyte binding protein, putative
PBANKA_0316650.1	-0.0839632	-0.00355194	0.193012	0.601419	0.963906	1.35616	1.32816	1.52932	1.88787	4.22332	2.66192	-1.83291	31	PIR protein, pseudogene
PBANKA_0316700.1	0.281032	0.0251375	0.0404541	0.174061	-0.0348895	-0.398915	-0.998682	-0.361002	-1.09454	-1.99425	-1.42859	1.35718	26	fam-b protein
PBANKA_0316800.1	0.18055	0.0124343	-0.0187238	0.0914004	-0.119767	0.0417428	0.119073	-0.657252	-3.04797	-4.17051	-3.00117	1.42226	42	erythrocyte membrane associated protein 2
PBANKA_0316821.1	-0.0612089	0.0753262	-0.152117	-0.052101	-0.735694	0.151328	-0.526291	-1.52609	-4.33592	-2.93284	-2.05342	-2.70247	9	fam-a protein, pseudogene
PBANKA_0316841.1	-0.209168	0.10332	-0.0710838	0.0164877	-0.555443	0.122878	-0.575842	-1.05162	-4.44602	-4.3521	-2.61003	0.459057	58	fam-b protein
PBANKA_0316861.1	-0.0432857	0.0260348	-0.0962549	0.058444	-0.381485	-0.456292	-1.00315	-0.00459271	-0.415278	-2.27654	-0.895403	2.48529	34	PIR protein
PBANKA_0316900.1	-0.0979083	0.028401	-0.100235	0.0227956	-0.427806	-0.331359	-0.614748	0.228088	0.0647891	-0.944875	-0.446666	3.14383	61	PIR protein
PBANKA_0316921.1	-0.124548	0.0396653	-0.118358	0.0184463	-0.404837	0.0496026	-1.1805	-1.12578	-2.89607	-3.94815	-2.14536	3.31536	60	fam-b protein, pseudogene
PBANKA_0316941.1	-0.137465	0.031111	-0.0658697	0.114271	-0.268923	0.0233891	-0.154615	-0.349814	-0.279472	-0.881698	-1.16396	0.911342	44	PIR protein
PBANKA_0316961.1	0.000166267	0.0311426	0.0743258	-0.0488148	-0.26509	-0.0556699	0.0939511	-2.33223	-6.62979	-0.426729	-3.43296	-0.832531	49	fam-a protein, pseudogene
PBANKA_0316981.1	-0.14026	0.0239694	0.122441	0.0191742	0.187046	0.212189	0.784329	-1.04928	-1.69166	-2.67047	-2.42932	1.96685	59	reticulocyte binding protein, putative
PBANKA_0317001.1	0.0890657	0.0102832	-0.0243212	0.0193915	-0.356461	0.536344	-0.00751273	-0.484486	-7.32101	-0.855735	-0.776231	-2.52541	49	PIR protein
PBANKA_0317021.1	0.0914706	0.0233339	0.0181322	0.0998292	-0.555912	-0.417135	-0.891593	-0.418508	-3.31256	-3.33014	-1.55495	2.0958	42	fam-b protein
PBANKA_0317041.1	0.163808	0.0647728	-0.103374	0.0759053	-0.179396	-0.241401	-0.915372	-0.357168	-2.48951	-2.56872	-1.402	1.44935	50	PIR protein
PBANKA_0317061.1	-0.218731	0.0887224	-0.175487	0.00119395	-0.706407	0.212091	-0.462329	-1.19721	-4.94678	-3.83379	-2.51387	1.47303	58	fam-a protein
PBANKA_0317101.1	-0.123469	0.00402014	-0.181003	0.0517372	0.27466	-0.469034	-0.565496	-0.033595	-1.73279	-2.51611	-2.34925	1.78654	59	PIR protein
PBANKA_0317121.1	0.0126898	-0.0713235	-0.0847074	-0.117947	-0.451761	-0.0135201	0.106326	-1.86716	-3.48208	-2.57117	-1.9711	2.39915	42	fam-a protein, pseudogene
PBANKA_0317141.1	-0.0273845	0.0378167	-0.195703	-0.00232437	-0.596319	-0.119378	-1.04341	-0.384976	-0.435713	0.143464	0.35606	-3.15895	3	fam-a protein
PBANKA_0317161.1	-0.0830537	0.0584532	-0.0729022	-0.0041811	-0.595691	0.231825	-0.839603	-1.50535	-3.03938	-2.55566	-1.67074	-4.28678	9	erythrocyte membrane antigen 1
PBANKA_0317181.1	-0.00426093	-0.0163177	0.0148534	-0.0621738	-0.375109	0.223366	0.335042	-1.07231	-2.75033	-1.36961	1.34518	7.06595	51	PIR protein
PBANKA_0400100.1	0.1	0.0313731	-0.114033	-0.0476226	-0.309841	0.0820371	-0.470764	-1.16284	-5.66065	-4.61122	-2.65557	1.57135	58	PIR protein
PBANKA_0400200.1	0.125261	0.0162756	-0.0421189	0.0820171	-0.0373098	-0.153993	-0.417431	0.0506956	-0.918366	-1.82305	-1.13545	3.57414	51	PIR protein, pseudogene
PBANKA_0400500.1	-0.105254	-0.161094	-0.0401676	-0.103578	-0.0883997	-0.0939215	-0.149453	-0.837307	-0.303181	0.245011	0.112694	2.0507	61	PIR protein
PBANKA_0400600.1	-0.075619	-0.0507948	-0.267809	-0.00590995	-0.405842	-0.087633	-0.4367	-0.572818	-2.03985	-3.77321	-0.85226	5.15903	60	PIR protein
PBANKA_0400700.1	-0.0623798	0.0326933	-0.0751202	0.0323497	-0.550819	-0.425931	0.0388577	0.96301	-1.14965	-2.00882	-1.92825	1.83531	59	fam-a protein, pseudogene
PBANKA_0400800.1	0.0255326	0.00620868	0.11178	0.0308208	-0.142926	-0.0200985	-0.25185	-1.45777	-3.69267	-1.49081	-2.85798	2.2852	42	fam-a protein, pseudogene
PBANKA_0400900.1	0.175128	0.0153841	0.0162458	0.0842706	0.237818	-0.00431653	-0.229597	-0.0452732	0.895991	1.43618	1.31734	-3.13272	4	conserved Plasmodium protein, unknown function
PBANKA_0401000.1	-0.0310475	0.0586466	0.094464	-0.00306573	-0.368198	-0.0975316	-0.0475478	-0.428405	-0.92411	-1.09025	-0.902037	-0.770127	10	pre-mRNA-splicing factor PRP46, putative
PBANKA_0401100.1	0.0341992	0.0529506	0.157622	-0.106273	-0.102933	0.266184	0.499986	0.899624	0.896534	-0.0370173	-0.126099	0.649693	45	serine/threonine protein kinase, putative
PBANKA_0401200.1	-0.00674287	-0.00914994	-0.0481607	-0.246174	0.415484	0.248718	0.409837	-0.169059	-0.233937	-0.341748	-0.0321402	-0.950028	18	ABC transporter B family member 4, putative
PBANKA_0401300.1	0.267992	0.0511984	0.0347851	0.103604	-0.217542	-0.578189	-1.204	-0.050072	-0.346103	0.0622487	-0.209586	-0.837628	28	CDGSH iron-sulfur domain-containing protein, putative
PBANKA_0401400.1	0.201637	0.0177041	0.0147142	-0.0202956	-0.276477	0.0788816	-0.323391	-0.0171189	0.432034	0.443983	0.217225	0.818612	36	conserved Plasmodium protein, unknown function
PBANKA_0401500.1	-0.051666	-0.0182927	0.0607482	-0.0737522	0.395961	0.280223	0.088158	-0.325362	-0.557173	0.14824	-0.611754	0.942398	52	exportin-1, putative
PBANKA_0401600.1	0.101816	0.0155149	-0.0498262	-0.0480214	0.0597288	-0.0738793	-0.0201924	-0.527191	-1.09641	-0.977311	-1.29838	0.670929	43	N-ethylmaleimide-sensitive fusion protein, putative
PBANKA_0401700.1	0.0955819	0.0741506	0.0216382	-0.0220975	0.0879129	0.238088	0.203325	-0.176103	-0.350031	-1.66602	-0.911931	-0.486034	35	conserved Plasmodium protein, unknown function
PBANKA_0401800.1	-0.0198361	0.0177082	0.15699	-0.0977226	0.00910961	0.110499	0.266689	-0.754226	-1.3341	-1.57991	-1.32685	0.819897	43	HAD superfamily protein, putative
PBANKA_0401900.1	0.182364	0.0607809	-0.0377754	0.109657	-0.359433	-0.159147	-0.980659	-0.0225443	0.346693	0.6236	0.0277787	-0.149978	28	DNA-directed RNA polymerases I, II, and III subunit RPABC2, putative
PBANKA_0402000.1	-0.0318845	-0.0101096	0.105602	0.071018	-0.121552	0.19962	-0.188328	0.998859	1.6818	2.80895	1.64637	0.739127	38	palmitoyltransferase DHHC1, putative
PBANKA_0402100.1	-0.0719617	-0.00736516	0.169204	-0.329365	0.110459	-0.118466	0.522953	0.755566	1.49328	2.2113	1.18011	3.31266	62	spindle pole body protein, putative
PBANKA_0402200.1	0.149946	-0.0269765	0.0295993	0.105988	0.208392	-0.26527	-0.971405	-0.206538	-0.155466	-1.50068	-0.919807	0.12464	27	plasmoredoxin
PBANKA_0402300.1	-0.205857	-0.0120574	0.0218914	-0.20536	0.163235	0.60538	0.759667	0.189169	0.845302	2.55794	1.38509	-0.00807274	30	lipoamide acyltransferase component of branched-chain alpha-keto acid dehydrogenase complex, putative
PBANKA_0402400.1	-0.242287	0.000674096	0.127433	-0.183172	-0.0544037	0.145027	1.68938	0.991092	0.63974	3.05066	2.09548	0.467765	30	IBR domain protein, putative
PBANKA_0402500.1	-0.103706	-0.00205319	0.0760414	-0.0104429	-0.092704	0.621411	1.64267	4.07623	8.34762	9.84858	9.37077	-5.04377	8	phosphatidylethanolamine-binding protein, putative
PBANKA_0402600.1	-0.0692631	0.0350754	0.00165197	-0.0100909	-0.25619	-0.308663	0.432511	2.13898	1.38695	2.33621	3.38162	0.179579	39	inner membrane complex protein 1a
PBANKA_0402700.1	-0.317955	0.0160801	0.0412344	0.0333184	0.0743091	0.780306	2.846	4.60356	5.40314	7.69838	8.17284	-4.63819	7	inner membrane complex protein 1e
PBANKA_0402800.1	-0.200948	0.0703481	-0.0614264	0.0930507	-0.102189	0.113015	-0.609457	-1.13571	-1.59499	-0.836334	-1.21205	1.20987	43	EH domain-containing protein, putative
PBANKA_0402900.1	0.100639	0.0100691	0.0360668	0.0235374	0.169166	0.112026	0.0543469	-0.0203172	0.382764	-0.00178602	-0.169083	1.09336	36	conserved Plasmodium protein, unknown function
PBANKA_0403000.1	0.219955	0.167444	-0.108517	0.0602848	-0.310753	-0.102791	-1.10838	-0.13422	-0.846109	-1.14671	-0.840015	0.339283	27	60S ribosomal protein L44, putative
PBANKA_0403100.1	0.141494	-0.0110585	0.0885527	0.0709352	0.0739972	-0.0823434	-0.776335	-0.156468	0.656274	1.38785	1.12422	-1.19274	20	1-cys-glutaredoxin-like protein-1, putative
PBANKA_0403200.1	-0.101567	-0.0829118	0.0427177	0.0683606	0.267035	0.0103117	-0.283189	-0.224878	-1.12261	-0.8852	-0.639203	-0.90417	10	circumsporozoite (CS) protein
PBANKA_0403300.1	0.243684	-0.0408018	-0.0711806	-0.0281476	0.150084	0.0320474	0.0209668	-1.03901	-1.46739	-1.87625	-1.24795	-0.688535	10	conserved Plasmodium membrane protein, unknown function
PBANKA_0403400.1	0.146125	0.0875162	-0.0660511	0.104411	-0.274654	-0.186059	-0.505685	-0.474109	-0.85183	-1.05299	-0.521012	-1.64631	1	conserved Plasmodium protein, unknown function
PBANKA_0403500.1	-0.00386603	-0.0480488	0.0707234	0.105649	0.16664	-0.337401	-0.557246	-0.850925	-1.6685	-1.79848	-1.68328	1.14609	50	elongation factor (EF-TS), putative
PBANKA_0403600.1	-0.0165379	-0.00656694	-0.0498885	-0.209725	-0.0938632	0.0171023	0.401291	0.915145	1.44413	0.711454	0.731056	2.32999	53	conserved Plasmodium protein, unknown function
PBANKA_0403700.1	-0.153824	0.0301912	0.0909561	-0.0692002	-0.345377	-0.120502	0.13282	1.53953	1.74351	1.12408	1.55015	-1.7816	13	conserved Plasmodium protein, unknown function
PBANKA_0403800.1	0.0679977	0.0166632	-0.075201	0.0785266	0.0023839	-0.0594148	-0.403813	-0.740552	-1.60657	-1.95086	-1.8108	1.03959	50	conserved Plasmodium membrane protein, unknown function
PBANKA_0403900.1	0.181086	-0.0079287	0.0264766	0.0844424	-0.0540682	-0.261415	-1.13321	-0.288024	-0.22836	0.396175	-0.0532512	-0.685899	28	conserved Plasmodium protein, unknown function
PBANKA_0404000.1	0.071626	0.0017277	0.0298711	-0.0868062	-0.0674243	0.182204	0.394135	-0.59427	-1.1	-2.80205	-1.83843	0.712102	17	conserved Plasmodium protein, unknown function
PBANKA_0404100.1	-0.201683	0.0149344	0.127341	-0.27864	-0.225803	-0.518116	0.0108176	0.178418	0.799922	2.86213	1.58399	1.49291	54	AP endonuclease (DNA-[apurinic or apyrimidinic site] lyase), putative
PBANKA_0404200.1	0.148724	0.0339582	0.0634689	0.0966042	-0.00966164	-0.181828	-0.846567	0.038042	0.528596	0.963062	-0.191963	0.906035	36	ubiquitin-conjugating enzyme E2, putative
PBANKA_0404300.1	0.273493	-0.0116761	-0.0219525	-0.0278103	0.121568	0.658608	1.25932	4.47505	5.7704	5.49763	3.96471	3.84611	47	P-loop containing nucleoside triphosphate hydrolase, putative
PBANKA_0404400.1	0.0568966	-0.0193175	0.0149179	0.0927271	0.274586	-0.164137	-0.73076	0.882239	1.36256	2.52077	1.48126	-0.251329	38	conserved Plasmodium protein, unknown function
PBANKA_0404500.1	-0.0302389	0.0604156	0.00891532	0.0238755	-0.306878	0.0126123	-0.182428	-0.85583	-2.22375	-2.29891	-1.45851	-0.0810439	50	conserved Plasmodium protein, unknown function
PBANKA_0404600.1	0.179222	-0.02163	0.0770539	0.207223	-0.0500402	-0.121235	-0.162843	-0.0904544	-0.334274	-1.06049	-0.642051	-0.705339	18	activator of Hsp90 ATPase, putative
PBANKA_0404700.1	0.134953	-0.00732925	0.088556	0.135318	0.15917	-0.223042	-0.922969	0.277065	0.622202	0.882623	0.642731	-1.26565	20	glutaredoxin 1, putative
PBANKA_0404800.1	-0.147896	-0.0446069	0.102179	0.085049	0.283506	0.275656	0.377814	0.251786	0.78858	2.12165	0.756402	-0.50305	30	FAD-dependent glycerol-3-phosphate dehydrogenase, putative
PBANKA_0404900.1	0.0698288	-0.0342725	0.068122	0.152698	0.233532	-0.0787979	-0.478998	0.471441	1.40109	2.28197	1.09722	-0.5459	38	conserved Plasmodium protein, unknown function
PBANKA_0405000.1	0.0426205	-0.063649	0.0571901	0.0683073	0.251725	0.0749841	-0.481671	0.497975	1.09051	1.61578	0.737839	0.650942	37	conserved Plasmodium protein, unknown function
PBANKA_0405100.1	0.159381	0.018219	0.0362118	0.160504	-0.182052	-0.0635703	-0.920399	0.0391916	0.953789	1.1297	0.810966	-1.79905	13	membrane magnesium transporter, putative
PBANKA_0405200.1	0.0729989	0.00713614	0.0918314	0.266538	0.317076	0.132659	-0.0450602	0.476473	-0.0129718	-0.342843	-0.846931	1.01672	44	T-complex protein 1 subunit beta, putative
PBANKA_0405300.1	0.180954	0.0688635	-0.0609493	0.0983343	-0.609702	-0.137827	-1.40031	-0.485157	-1.09095	-2.15001	-1.22383	-0.0849718	26	40S ribosomal protein S23, putative
PBANKA_0405310.1	0.0239455	0.0338459	-0.0490684	0.0165627	-0.340353	-0.0475898	-0.692721	-0.200435	-1.7342	-2.93981	-1.72672	0.041614	50	small nucleolar RNA snoR03
PBANKA_0405400.1	0.227245	0.0922074	-0.0761108	0.0597327	-0.253879	-0.0448329	-1.3234	-0.11333	-0.177543	-0.658579	-0.476772	-0.347952	27	40S ribosomal protein S12, putative
PBANKA_0405500.1	0.0860189	0.0891049	0.00134167	0.0626816	-0.393022	-0.148805	-0.51799	-0.432877	-1.20316	-1.9096	-1.48173	0.592952	26	60S ribosomal protein L7, putative
PBANKA_0405600.1	0.446006	0.0113604	-0.0395921	0.0806	-0.0287301	0.710392	0.612424	4.19217	5.35474	5.36337	5.73506	1.67914	40	EB1 homolog, putative
PBANKA_0405700.1	0.236332	-0.119245	-0.0157712	0.0854164	-0.328483	-0.546177	-0.877721	0.289506	1.10272	0.851725	0.786276	-1.80601	13	ATP-dependent Clp protease proteolytic subunit, putative
PBANKA_0405800.1	-0.106929	-0.0210839	0.0562601	-0.00598828	0.0452829	-0.13144	0.0646091	-0.571819	-0.316664	1.40371	0.936559	-1.77197	12	conserved protein, unknown function
PBANKA_0405900.1	-0.0685765	-0.0011789	0.0416763	-0.159257	0.123197	-0.0116233	0.384577	-0.698432	-0.653438	0.484422	0.110254	-1.10271	12	conserved Plasmodium protein, unknown function
PBANKA_0406000.1	-0.151975	-0.00801886	0.219218	-0.18019	0.162621	-0.0932723	0.814032	0.746767	1.5934	2.07842	1.65309	1.64247	54	conserved Plasmodium protein, unknown function
PBANKA_0406100.1	-0.0705926	-0.00745243	-0.0474723	-0.00138494	0.00336704	-0.102189	-0.106132	-0.769234	-1.16945	-2.16419	-1.74611	2.33222	59	conserved Plasmodium protein, unknown function
PBANKA_0406200.1	0.0429961	-0.044256	-0.00474102	-0.293128	0.297808	0.407856	1.74442	4.63952	5.7699	5.62272	4.87281	6.66897	55	conserved Plasmodium protein, unknown function
PBANKA_0406300.1	-0.0125845	-0.0953461	0.0303113	0.0328351	0.169245	-0.549159	-0.0644262	1.11685	2.07181	3.15014	1.02847	4.63896	62	DNA polymerase delta small subunit, putative
PBANKA_0406400.1	-0.309602	0.00072154	0.193272	0.020201	0.067003	-0.0784559	1.36481	1.17679	1.2488	1.89238	2.6606	-0.403432	30	conserved Plasmodium protein, unknown function
PBANKA_0406500.1	0.147201	0.00657897	0.0355199	0.27467	0.396166	0.195956	0.217101	0.317235	0.234174	-0.051983	-0.724458	1.72705	44	T-complex protein 1 subunit eta, putative
PBANKA_0406600.1	-0.303553	0.0055898	-0.144174	0.0692086	-0.0795597	-0.300474	-0.304735	-1.78995	-2.83819	-1.25766	-1.76185	1.71484	25	conserved Plasmodium protein, unknown function
PBANKA_0406650.1	0.0569852	0.0211114	0.0790731	0.0844098	-0.555555	-0.146002	-0.798434	0.319835	-0.767581	-0.983557	-0.0843286	2.5135	34	U4 spliceosomal RNA
PBANKA_0406700.1	0.183183	0.0297646	-0.0463485	0.172694	-0.0350014	0.0617664	-0.906043	-0.132562	-0.637738	-0.961904	-1.1377	1.86738	34	activator of Hsp90 ATPase, putative
PBANKA_0406800.1	-0.00901355	0.0464844	0.0101919	0.190355	-0.0574849	-0.0341425	-0.432268	-0.55666	-0.893231	-0.736349	-1.20337	-0.0797838	27	pre-mRNA-processing factor 19, putative
PBANKA_0406900.1	-0.253006	0.00730675	-0.0151606	-0.00261782	-0.0851074	-0.0854556	0.839502	-2.14659	-2.05768	0.545955	1.51599	-4.75711	3	conserved Plasmodium protein, unknown function
PBANKA_0407000.1	0.274858	-0.0119102	0.0561304	0.133287	0.00367037	-0.411566	-1.04544	-0.283343	0.3452	1.16845	0.786055	-1.73576	13	conserved Plasmodium protein, unknown function
PBANKA_0407100.1	0.0539716	0.0345916	0.073148	-0.0642793	0.0148343	0.231678	0.440236	-0.339395	-0.701173	-1.45753	-1.1221	0.195215	35	splicing factor 3B subunit 1, putative
PBANKA_0407200.1	0.088632	-0.0183904	-0.0596421	0.00477424	0.151074	-0.177325	-0.0522596	0.569257	1.80064	1.99305	2.14052	-2.82077	5	dual specificity protein phosphatase
PBANKA_0407300.1	0.00767822	0.0163621	-0.0678111	-0.17338	1.19147	1.66692	1.55027	4.2787	8.58281	8.20348	8.47422	-3.29456	16	conserved Plasmodium protein, unknown function
PBANKA_0407400.1	-0.198327	0.0147696	0.223416	-0.163703	0.0987564	0.905304	1.93058	2.62356	3.4494	3.70244	3.18116	2.06824	63	serine/threonine protein kinase, putative
PBANKA_0407500.1	0.0569929	0.0259115	-0.0115088	0.0525605	0.137743	0.317919	0.508103	0.522972	0.538715	0.0196031	-0.613406	1.81597	44	N2227-like protein, putative
PBANKA_0407550.1	0.335652	0.0187833	0.0437753	0.0333694	-0.276384	0.094558	-0.502107	-0.288991	-0.760829	-1.41319	0.789831	-1.06885	2	small nucleolar RNA Me18S-Um1356
PBANKA_0407600.1	0.0944531	0.0170599	0.00165269	0.157923	-0.122984	-0.141328	-0.226898	-0.285518	-0.230612	-0.344717	-1.00009	0.186111	52	asparagine synthetase [glutamine-hydrolyzing]
PBANKA_0407700.1	0.257284	0.133186	0.0318069	0.134169	-0.131957	0.0633611	-1.1495	-0.048933	-0.481507	-0.601061	-0.776556	0.623222	27	60S acidic ribosomal protein P2, putative
PBANKA_0407800.1	0.142942	0.080479	0.019771	0.11475	-0.136678	0.105792	0.283952	0.437541	0.39213	-0.35077	0.0726096	0.102796	45	SECIS-binding protein 2, putative
PBANKA_0407900.1	0.0325978	0.037802	0.129478	0.283652	-0.0536547	-0.0645286	-0.728293	0.295924	0.948531	0.943339	0.706906	1.28219	37	YTH domain-containing protein, putative
PBANKA_0408000.1	0.126962	-0.0570233	-0.0564083	-0.0742847	0.447719	0.0698035	0.196853	-0.482068	-0.313799	-0.520104	-0.54752	-0.514781	18	conserved Plasmodium protein, unknown function
PBANKA_0408100.1	0.0750086	-0.017368	0.0888733	0.0810572	0.21615	-0.400312	-0.860365	0.37553	0.827305	1.12682	1.48129	-3.06236	4	50S ribosomal protein L9, apicoplast, putative
PBANKA_0408200.1	0.0122512	-0.0246906	0.118821	-0.124014	0.170624	0.75922	0.760438	3.69119	6.89239	7.24806	6.25548	-4.84979	15	calcium-dependent protein kinase 3
PBANKA_0408300.1	0.0380475	0.00601449	0.163236	-0.00668397	-0.0503997	0.132581	0.597505	0.741911	1.04371	-0.774136	0.245565	-0.084319	45	phd finger protein, putative
PBANKA_0408400.1	0.0935274	0.0155052	0.0405053	-0.0483895	0.0117629	0.325243	0.532138	1.18452	1.67954	0.809552	1.08811	-0.924257	30	phosphoglycerate mutase, putative
PBANKA_0408500.1	-0.115664	0.00107115	0.156761	-0.151699	-0.0047114	0.00546275	0.285791	-1.90453	-2.25872	-1.08691	-1.99772	1.78231	25	parasite-infected erythrocyte surface protein
PBANKA_0408600.1	0.150592	0.0433439	-0.0450424	0.131752	-0.233799	-0.260538	-1.02194	-0.314822	-0.239437	-0.473542	-0.647636	0.288165	27	eukaryotic translation initiation factor 3 subunit K, putative
PBANKA_0408700.1	-0.034993	0.0298601	0.0445839	0.111183	-0.259609	-0.41306	-0.757064	-0.313119	0.127632	0.744625	0.136028	-0.840876	28	trafficking protein particle complex subunit 4, putative
PBANKA_0408800.1	0.0201185	-0.00324318	0.0259656	0.108139	-0.220815	-0.271399	-0.643291	-0.286562	0.242284	0.933023	0.186757	-0.812844	28	conserved Plasmodium protein, unknown function
PBANKA_0408900.1	-0.144575	-0.0297682	0.130465	-0.055452	0.110666	0.0488132	-0.142742	-0.0998543	0.683985	1.54459	0.726328	0.120436	37	conserved Plasmodium protein, unknown function
PBANKA_0409000.1	0.287787	-0.011189	0.014904	-0.00032106	0.173081	-0.0539943	0.163337	-0.716869	1.35679	1.57405	2.17695	-1.04609	13	conserved Plasmodium protein, unknown function
PBANKA_0409100.1	-0.0270204	-0.0247638	-0.197273	-0.119076	-0.332465	-0.433774	-0.159728	-0.504885	-1.70783	-2.21841	-2.34394	1.01147	50	pre-mRNA splicing factor, putative
PBANKA_0409200.1	0.0471601	0.027242	0.00910585	-0.100701	0.253091	0.290796	0.563532	-0.532148	-0.779927	-1.00535	-1.03068	1.49172	43	valine--tRNA ligase, putative
PBANKA_0409300.1	0.159904	-0.0138647	0.0371137	0.037258	0.0400608	0.102023	0.242869	0.285138	0.745754	-0.243589	-0.0115494	-0.127616	45	phosphatidylinositol 3- and 4-kinase, putative
PBANKA_0409400.1	-0.0130247	-0.0172289	0.194271	-0.0679527	1.506	1.72225	1.49803	1.77904	2.06354	1.40363	1.61769	-0.833761	31	protein kinase, putative
PBANKA_0409500.1	0.0988831	0.0400574	-0.00835544	0.19816	-0.22088	-0.266835	-1.06607	0.327626	0.610668	0.336261	1.05592	-2.50285	3	conserved Plasmodium protein, unknown function
PBANKA_0409600.1	0.193138	-0.0813681	0.068703	0.169283	0.651879	0.0327323	0.0752135	-0.310513	-0.458624	-0.213114	-0.454578	-1.39732	18	dolichyl-diphosphooligosaccharide--protein glycosyltransferase subunit 1, putative
PBANKA_0409700.1	0.0243549	0.00984164	0.044807	0.115153	0.565122	1.53671	0.727653	4.31983	6.13319	6.85981	7.35184	-5.07113	15	plasmepsin VI
PBANKA_0409800.1	-0.132126	-0.0298879	0.134184	-0.06495	0.256617	-0.164284	0.288335	-0.104971	0.268188	1.38112	0.564722	-0.180841	37	conserved protein, unknown function
PBANKA_0409900.1	0.212868	-0.00599335	-0.0314222	0.079307	0.154902	0.0287736	-0.245294	0.025629	0.209929	0.469775	0.800313	-1.68702	19	conserved Plasmodium protein, unknown function
PBANKA_0410000.1	0.186751	-0.125281	0.131694	0.0812121	-0.00533848	-0.498285	-0.876655	-0.428424	-0.371307	0.100881	0.258264	-1.30469	2	conserved Plasmodium protein, unknown function
PBANKA_0410100.1	0.210816	0.00120486	0.0424325	0.0834528	-0.0195746	-0.172376	-0.194871	0.0556438	0.0854259	0.331361	-0.160628	-0.024092	28	E3 ubiquitin-protein ligase, putative
PBANKA_0410200.1	0.024456	0.00554163	0.0452123	0.0735303	0.568856	0.596598	0.887406	1.13982	1.74392	1.98917	1.76851	1.33709	54	tetratricopeptide repeat protein, putative
PBANKA_0410300.1	0.0748044	0.00138428	0.0246325	0.0248072	0.117803	-0.141017	-0.691437	0.493723	1.41309	1.87576	0.587542	0.0202727	37	26S proteasome regulatory subunit RPN12, putative
PBANKA_0410400.1	-0.288028	-0.0331064	-0.0328848	-0.189329	0.108338	0.385142	0.885874	1.43048	2.37645	4.10522	3.45331	0.952659	39	glycogen synthase kinase 3, putative
PBANKA_0410500.1	-0.0990506	0.081153	-0.0440319	0.0518079	-0.098435	0.0608869	0.0332722	-0.459617	-0.258731	-0.63394	-0.866066	1.72359	44	major facilitator superfamily-related transporter, putative
PBANKA_0410541:tRNA	0.252232	0.00979663	0.0085232	-0.067791	-0.0674689	-0.0849051	-0.305393	-0.292428	0.437997	-1.00477	0.304476	1.45069	44	tRNA Valine
PBANKA_0410600.1	0.199996	0.118255	-0.140629	0.0517304	-0.469869	-0.249106	-0.732055	-0.267229	-0.890034	-1.43274	-1.04041	0.660976	26	60S ribosomal protein L26, putative
PBANKA_0410650.1	0.260532	-0.0210471	-0.00284272	0.00439163	-0.198277	0.124134	0.00457955	-0.388525	-0.76198	-2.47773	-1.03247	-1.80078	33	conserved Plasmodium protein, unknown function
PBANKA_0410700.1	0.024788	-0.0193651	0.19315	0.115932	0.302372	-0.214483	-0.0730626	-0.21941	0.3337	0.47749	0.125217	-1.1544	19	conserved Plasmodium protein, unknown function
PBANKA_0410800.1	-0.0169011	-0.018934	0.0364803	-0.045909	0.013873	-0.110928	-0.0120595	-0.889336	-2.28015	-2.69688	-2.15761	-0.177335	41	ubiquitin-protein ligase, putative
PBANKA_0410900.1	0.200232	-0.029722	-0.060699	0.0136345	-0.0545296	-0.362925	-0.308191	-0.137271	0.185653	0.166331	0.14277	-0.518551	28	conserved Plasmodium protein, unknown function
PBANKA_0411000.1	0.155883	-0.0409646	-0.0168865	0.00922762	0.161891	-0.370788	-0.314943	-0.870093	-2.36928	-2.49018	-1.49475	-0.235946	50	conserved Plasmodium protein, unknown function
PBANKA_0411100.1	0.120516	0.0260885	-0.0149004	0.0529386	-0.0288003	-0.0187211	0.0617222	-0.630055	-1.54565	-1.86945	-1.45029	0.0794147	17	conserved Plasmodium protein, unknown function
PBANKA_0411200.1	0.177203	0.0171261	-0.00238424	0.00444398	0.0166408	-0.0677401	0.263981	-0.156164	-0.623321	-1.09966	-0.865057	0.732313	35	Ras-like G protein, putative
PBANKA_0411300.1	0.381014	-0.0636292	0.051587	-0.0538985	-0.0126939	-0.161852	0.515552	3.87386	5.42101	5.33725	3.71971	6.39045	47	conserved Plasmodium protein, unknown function
PBANKA_0411400.1	0.0291821	-0.0643388	0.0822711	0.0428307	0.174618	-0.264509	-0.19242	-0.205833	-0.865818	-0.067062	-0.538259	0.0513199	52	conserved Plasmodium protein, unknown function
PBANKA_0411500.1	-0.157184	-0.0203731	0.0311349	-0.0700849	0.283671	-0.0153802	0.424289	-0.471834	-0.251985	0.113326	0.0765253	-0.691557	18	conserved Plasmodium protein, unknown function
PBANKA_0411600.1	0.0575681	-0.0524503	-0.0449691	-0.294394	0.0955166	0.0600409	0.322965	-0.571402	-0.141665	0.199146	-0.0514891	0.386463	52	conserved Plasmodium protein, unknown function
PBANKA_0411700.1	0.12678	-0.00225037	0.0254696	0.0145098	-0.341137	-0.460688	-1.2409	-0.301029	0.00265207	0.363222	-0.0690689	-0.250538	28	co-chaperone p23, putative
PBANKA_0411800.1	0.14516	-0.0331902	-0.0140883	0.0645903	-0.198157	-0.418903	-1.04565	-0.637427	-0.485879	-0.0204258	-0.512051	0.413565	27	vesicle transport v-SNARE protein, putative
PBANKA_0411900.1	0.163566	-0.0550122	-0.0145419	0.0152104	0.144409	-0.429346	-0.0865602	-0.845702	-1.30739	-0.398883	-0.794328	-1.30653	10	conserved Plasmodium protein, unknown function
PBANKA_0411950.1	0.0430375	0.00835558	-0.022277	-0.0981162	0.224801	0.361624	0.663257	-0.199292	0.605966	-0.298428	0.146243	2.23401	61	conserved Plasmodium protein, unknown function
PBANKA_0412000.1	0.0480759	0.00450009	0.0191144	-0.165745	0.160487	0.389509	0.533868	-1.06165	-2.45617	-2.81988	-2.18035	0.116752	41	DER1-like protein, putative
PBANKA_0412100.1	0.00507173	0.0525529	-0.0667286	0.188794	-0.204448	0.0695424	-0.75802	0.404824	1.28208	1.85843	0.541331	3.75	62	serine/threonine protein phosphatase 6
PBANKA_0412200.1	-0.0529684	0.0973254	-0.150912	0.070051	-0.295523	0.122446	-0.574808	-0.0502352	0.0466637	0.363752	-0.53765	3.71698	61	conserved Plasmodium protein, unknown function
PBANKA_0412300.1	0.0330501	0.0384599	0.0874932	0.0314986	-0.29139	0.12463	0.0600856	0.741699	0.805705	0.850219	0.966641	0.562397	37	conserved Plasmodium protein, unknown function
PBANKA_0412400.1	-0.288215	0.0947934	0.216479	-0.0779659	0.155648	0.551136	1.21171	0.474796	0.193286	0.0778793	0.814182	0.309859	45	zinc finger protein, putative
PBANKA_0412500.1	-0.232661	-0.00439823	0.182559	-0.0695567	0.440937	0.893944	1.7226	0.851378	0.965979	2.08807	1.60031	0.014698	30	conserved Plasmodium protein, unknown function
PBANKA_0412600.1	-0.176324	-0.0137511	0.0746527	0.0266663	0.31707	0.708275	0.74884	0.713852	2.31708	4.76259	3.67296	1.88936	39	conserved Plasmodium protein, unknown function
PBANKA_0412700.1	0.255385	-0.0450104	0.0900234	0.0644201	0.135468	-0.552081	-0.787099	0.150763	0.909212	1.5793	1.4182	-0.96378	20	zinc finger protein, putative
PBANKA_0412800.1	0.165732	0.0251338	-0.0641621	0.218798	-0.0204555	0.123832	-0.871866	0.710095	0.591622	0.946535	-0.110637	-0.27187	28	eukaryotic translation initiation factor 4E, putative
PBANKA_0412900.1	-0.00140581	0.0229503	-0.265218	0.0118212	-0.289892	0.611705	1.46477	2.77648	6.0065	6.3558	4.54608	-3.79407	15	circumsporozoite- and TRAP-related protein
PBANKA_0413000.1	0.0686766	-0.0921187	-0.0884272	0.147221	0.496816	0.97994	1.61611	3.8249	5.28882	5.50054	3.71369	4.95601	47	conserved Plasmodium protein, unknown function
PBANKA_0413200.1	-0.0300775	0.0572428	0.000800893	-0.00458244	-0.143651	-0.165578	-0.507766	-0.673594	-1.69204	-1.9522	-1.44631	-0.0182071	26	conserved Plasmodium protein, unknown function
PBANKA_0413300.1	0.275337	-0.0717223	-0.0214037	0.0678055	0.236449	-0.448959	0.0305025	0.0269705	0.0867629	0.754508	0.195092	1.36634	36	mitochondrial ribosomal protein L29/L47 precursor, putative
PBANKA_0413400.1	0.239573	0.0395334	0.328412	0.516522	3.66269	4.14217	4.08184	4.32307	4.15667	4.2167	4.54439	2.04107	32	zinc finger protein, putative
PBANKA_0413500.1	-0.0466297	-0.0375141	-0.0702663	0.000137279	0.65403	1.43322	1.22367	2.39192	3.6583	5.00608	4.10082	-3.9973	23	conserved Plasmodium protein, unknown function
PBANKA_0413600.1	0.0235009	0.0529581	0.0105708	0.128999	-0.210264	-0.17263	-0.256927	-0.663361	-2.35788	-2.21472	-1.99189	0.935968	50	zinc finger protein, putative
PBANKA_0413700.1	0.292141	0.0069269	-0.145692	-0.0502501	-0.244897	0.157194	-0.443633	-0.0746448	-0.68296	-0.279416	-0.323153	-0.238816	18	conserved Plasmodium protein, unknown function
PBANKA_0413800.1	0.218674	-0.04204	-0.0145396	0.013674	0.404899	-0.108052	0.269952	0.0680147	0.591739	0.452797	0.889604	-3.723	3	microneme associated antigen, putative
PBANKA_0413900.1	0.12728	-0.0378514	-0.000997522	0.0567848	0.397179	-0.00711211	0.334513	-0.21555	-0.104752	-0.0771468	-0.339678	-0.900165	18	mitochondrial ribosomal protein L27 precursor, putative
PBANKA_0414000.1	0.034205	-0.0129878	0.0806763	-0.18877	0.317891	0.255084	0.412363	-0.263199	-0.20995	-0.514255	-0.652836	2.36095	61	conserved Plasmodium protein, unknown function
PBANKA_0414100.1	0.0597317	-0.046304	0.0609485	0.0987191	0.237632	0.0328349	-0.0433969	0.218433	1.23894	1.93939	0.988425	0.572983	37	inorganic pyrophosphatase, putative
PBANKA_0414200.1	0.0876778	-0.057219	-0.0387647	-0.117394	0.636949	-0.199539	0.244201	-0.268997	-1.33868	-1.41866	-1.82554	2.09266	59	conserved Plasmodium protein, unknown function
PBANKA_0414300.1	-0.229567	-0.00822116	-0.0033658	-0.112992	-0.0292138	-0.21899	0.705898	0.770185	1.52247	2.96106	2.10628	1.32765	54	kinetochore protein NUF2, putative
PBANKA_0414400.1	-0.0825715	0.000439602	0.0938794	0.107506	-0.293321	-0.388214	-0.893506	-1.16805	-2.56631	-2.25468	-1.87602	0.833986	50	formate-nitrite transporter, putative
PBANKA_0414500.1	0.0902352	-0.0348624	0.195589	0.11737	0.0305225	-0.0921616	-0.272569	0.150546	0.552798	1.08723	0.144665	1.51623	36	protein YOP1, putative
PBANKA_0414600.1	0.182352	0.0947648	-0.0966008	0.0482935	-0.411478	-0.234522	-0.962133	-0.39655	-0.795667	-1.08176	-0.976636	0.531482	27	40S ribosomal protein S15A, putative
PBANKA_0414700.1	0.139542	0.0140452	0.0657867	-0.0621028	-0.309977	0.08767	0.159145	-0.493316	-1.38738	-2.53087	-1.59711	-1.43267	33	zinc finger protein, putative
PBANKA_0414800.1	0.0399815	0.0251638	-0.0965891	0.0934036	-0.283917	-0.123717	-0.646755	-0.328028	-1.06271	-0.779049	-0.658425	-2.6285	1	arginase
PBANKA_0414900.1	-0.0255375	-0.0251475	-0.00797514	-0.0674998	0.224435	0.803907	0.895865	2.76376	4.0662	3.47713	3.59277	-1.92539	22	dynein light intermediate chain 2, putative
PBANKA_0415000.1	-0.118427	-0.0509046	0.129803	-0.0633833	0.169637	-0.136765	0.123343	1.70363	2.367	3.56356	1.77161	3.72363	63	Maf-like protein, putative
PBANKA_0415100.1	-0.146319	0.0183344	0.1276	0.0229393	0.205904	-0.0243868	-0.0354762	0.176342	0.910487	2.58104	1.07784	0.669099	38	conserved Plasmodium protein, unknown function
PBANKA_0415200.1	-0.0110399	-0.0300559	0.124839	0.112538	0.0649829	-0.081037	-0.497569	0.0778237	1.0792	2.67963	1.29981	-1.16053	21	vacuolar protein sorting-associated protein 46, putative
PBANKA_0415300.1	0.0140677	0.0288695	0.0162579	-0.0971541	0.158828	0.198934	0.313961	-0.0525585	-0.042455	-1.38427	-0.319984	-2.16335	1	exoribonuclease II, putative
PBANKA_0415400.1	-0.0964919	0.0206214	0.16015	-0.0782489	-0.0720035	0.140517	0.641892	-0.176318	0.23574	-0.50106	-0.0668787	0.746833	44	conserved Plasmodium protein, unknown function, pseudogene
PBANKA_0415500.1	0.0500754	-0.0407276	-0.0686525	-0.15438	0.311771	-0.226362	-0.15081	-0.658855	-1.23843	-0.724977	-1.20748	-0.162227	10	coatomer subunit beta, putative
PBANKA_0415600.1	0.125176	0.0176897	0.0551257	-0.0925425	-0.258765	0.0972304	0.402727	-0.277785	-0.185362	-1.40954	-0.635731	1.58761	44	conserved Plasmodium protein, unknown function
PBANKA_0415700.1	0.0499106	-0.0272976	0.0867717	0.117331	-0.162695	-0.48937	-0.952522	0.41355	1.44901	2.82175	2.25319	-1.23345	21	autophagy-related protein 3, putative
PBANKA_0415800.1	-0.0350271	0.010201	-0.073484	0.0619551	0.868797	1.2089	1.58836	5.43544	7.36014	8.50729	7.1979	5.11981	64	WD repeat-containing protein 66, putative
PBANKA_0415900.1	-0.199729	-0.0219856	-0.0513003	-0.0320917	-0.0622541	-0.490579	-1.13109	-0.548499	-2.434	-1.19079	-1.06962	-0.14865	26	conserved Plasmodium protein, unknown function
PBANKA_0416000.1	-0.191504	-0.0522024	0.0402873	-0.17478	-0.243385	-1.16193	-1.10297	-2.32254	-4.25527	-2.02583	-2.89491	1.86044	57	high molecular weight rhoptry protein 3, putative
PBANKA_0416100.1	-0.0844869	-0.0393059	0.193076	0.0170008	0.251033	0.710435	2.0098	6.09526	7.10762	6.00432	5.55558	7.88491	55	dynein heavy chain, putative
PBANKA_0416200.1	0.127557	0.0218715	0.137214	-0.0344102	-0.015221	0.164214	0.419392	0.0584219	-0.657282	-1.25191	-1.19543	0.413161	35	mitochondrial carrier protein, putative
PBANKA_0416300.1	-0.0712223	0.0178144	-0.00748457	-0.0591469	-0.0832171	0.0541251	-0.121857	-0.472884	-0.701357	-0.513009	-0.683499	-0.44032	18	nucleoporin NUP100/NSP100, putative
PBANKA_0416400.1	0.0590346	-0.108418	0.137464	0.011093	0.00380167	-0.326312	-0.583541	-0.311767	0.579695	1.7852	0.746306	-0.861216	20	conserved Plasmodium protein, unknown function
PBANKA_0416500.1	0.0348727	-0.0358108	0.0347134	-0.275842	0.247262	0.0101434	0.240817	-0.76568	-1.60441	-1.85068	-1.81125	0.17424	17	copper-transporting ATPase
PBANKA_0416600.1	-0.16497	-0.0321838	0.0300867	-0.0595414	0.0480626	-0.412898	-0.0771477	1.46554	2.50055	4.16742	2.14827	4.46489	63	replication protein A1, small fragment
PBANKA_0416700.1	-0.0197663	-0.00466316	0.0543954	-0.0755183	-0.230734	-0.689679	-0.91425	-1.70781	-3.04105	-1.03232	-1.56392	2.43513	25	bacterial histone-like protein, putative
PBANKA_0416800.1	-0.0586482	0.0165642	0.122088	-0.181607	-0.00844414	0.0916451	0.143981	-0.772939	-1.76503	-2.01349	-1.836	0.385079	17	ubiquitin specific protease, putative
PBANKA_0416900.1	0.228583	-0.0204471	0.121332	0.214432	0.0661095	-0.167693	-0.953723	0.268553	0.497399	0.360708	-0.622772	0.605255	36	prefoldin subunit 4, putative
PBANKA_0417000.1	0.178206	-0.00684926	0.0986617	0.214415	-0.0526929	-0.173755	-0.677763	-0.197467	0.2021	0.614869	0.370233	-2.14066	19	signal peptidase complex subunit 3, putative
PBANKA_0417100.1	0.200069	-0.0730863	0.150306	-0.0408126	0.165186	0.628344	0.629918	2.31293	3.70965	3.41178	3.98205	-0.562274	22	conserved protein, unknown function
PBANKA_0417200.1	-0.177628	0.0830458	0.19486	0.0317193	0.272392	1.26477	2.46231	6.05778	9.67085	10.2707	9.6011	-5.69356	8	PH domain-containing protein
PBANKA_0417300.1	0.148415	-0.011584	-0.0106991	-0.0724203	0.0232542	-0.0228096	0.0381488	-0.575092	-0.811575	-1.14559	-1.34766	-0.49496	10	AP-4 complex subunit epsilon, putative
PBANKA_0417400.1	-0.102999	-0.0326104	-0.0757421	-0.0725271	0.108491	0.127631	-0.435258	0.227861	1.22798	2.65597	1.36369	-1.87594	21	GTPase-activating protein, putative
PBANKA_0417500.1	0.204133	0.106582	-0.152167	0.00643804	-0.533826	-0.287237	-0.718461	-0.238217	-0.787281	-1.40856	-1.11014	1.0656	26	60S ribosomal protein L32, putative
PBANKA_0417600.1	-0.580007	0.0420122	0.0350831	-0.228997	0.151554	1.49104	2.89106	6.20119	8.51316	8.57245	9.54884	-4.1635	8	LCCL domain-containing protein
PBANKA_0417700.1	-0.113586	-0.0270181	0.157806	0.14923	0.314055	0.633246	0.190529	1.61473	1.58404	3.61148	1.95627	-0.273629	39	alpha tubulin 1
PBANKA_0417800.1	-0.465448	-0.00940076	-0.0234452	-0.130187	-0.267464	-0.293553	1.30362	0.6194	-0.00021091	2.13827	2.36326	-0.984227	14	conserved Plasmodium protein, unknown function
PBANKA_0417900.1	-0.0547536	-0.0257467	0.191664	-0.160077	-0.121399	0.0729402	0.286133	-0.330073	-0.765926	-0.957958	-1.11081	0.394433	35	conserved Plasmodium protein, unknown function
PBANKA_0418000.1	0.0874371	0.0315378	0.123038	-0.0670379	-0.0297945	0.270477	0.346468	-0.545317	-2.16426	-3.64019	-2.98568	0.69879	41	ATP-dependent RNA helicase DDX60, putative
PBANKA_0418100.1	-0.0420357	-0.00544666	0.199974	-0.271492	-0.026051	0.128796	0.576142	-0.671832	-0.203641	0.384697	-0.242823	0.223443	52	conserved Plasmodium protein, unknown function
PBANKA_0418200.1	0.105594	-0.0314521	0.108488	0.119925	0.172099	-0.297718	-0.928598	-0.698821	-0.567388	0.504305	-0.143428	-0.343192	28	ras-related protein RAB7, putative
PBANKA_0418300.1	0.113259	0.0538025	0.010179	0.109856	-0.232969	0.0329871	-0.942503	0.328699	1.21414	1.54325	0.8092	0.0839832	37	protein RER1, putative
PBANKA_0418400.1	0.0681727	-0.1291	-0.0449647	0.0283195	0.154172	-0.160658	-0.466078	-0.114511	-0.202649	0.414882	0.0919503	-1.403	2	conserved Plasmodium protein, unknown function
PBANKA_0418500.1	-0.382501	0.0394944	-0.0144307	-0.0704923	-0.582666	0.394562	0.308198	-1.71515	-4.28537	-2.83243	-2.60728	1.81881	57	Plasmodium exported protein, unknown function
PBANKA_0500200.1	0.0793795	0.0216542	0.128574	0.0278964	-0.135644	0.0610217	-0.159232	0.0506956	0.969152	-1.89606	-0.182495	0.320277	35	PIR protein
PBANKA_0500600.1	-0.170902	0.0215582	-0.0122772	0.0190271	-0.306222	0.0464289	-0.327148	-1.27582	-2.26174	-3.9581	-3.21917	-0.599165	41	fam-b protein
PBANKA_0500700.1	0.0473732	0.0896639	-0.0438985	0.161592	-0.425553	-0.123648	-0.856175	-0.694547	-3.8971	-3.82937	-2.63268	1.48814	58	fam-a protein
PBANKA_0500721.1	0.0887731	-0.00993431	0.0867818	-0.0459745	-0.396933	0.362865	-0.22802	-1.47489	-2.09532	-3.35209	-2.32401	0.320277	41	PIR protein, pseudogene
PBANKA_0500741.1	-0.109018	0.0358988	-0.199665	0.110842	-0.414807	0.115121	-0.617849	-0.1211	-0.251185	-0.715598	-1.24842	-0.25445	27	fam-b protein
PBANKA_0500781.1	-0.0715948	-0.0328294	0.0205753	-0.167195	-0.333775	-0.250899	-0.538295	-3.50194	-3.38935	-3.41468	-3.27845	1.09241	57	PIR protein
PBANKA_0500950.1	0.0580967	0.0485214	-0.114515	0.0355893	-0.477044	-0.259588	-1.39108	-1.28237	-1.50742	-1.63595	-1.24587	3.01675	59	PIR protein, pseudogene
PBANKA_0500971.1	-0.0712046	0.00225795	-0.0310917	0.146686	-0.474962	-0.27459	-1.11653	-0.679325	-2.60315	-4.34278	-1.94995	1.02961	42	PIR protein
PBANKA_0501000.1	-0.0598076	0.0106237	0.130518	-0.399453	-0.0548766	0.112943	0.228282	-2.9463	-2.6501	-2.60382	-4.93293	1.62853	57	reticulocyte binding protein, putative
PBANKA_0501100.1	0.136873	-0.0145218	0.010604	0.173186	0.000138577	-0.36347	-0.647024	0.06719	0.463158	0.747728	-0.277219	1.45669	36	early transcribed membrane protein
PBANKA_0501200.1	-0.119872	-0.0060096	0.23124	0.131558	0.0864471	0.407688	0.689448	-0.00381665	-0.117559	2.0205	1.67534	0.541327	29	early transcribed membrane protein
PBANKA_0501300.1	-0.0686495	-0.038615	0.0946626	0.011786	0.0491545	-0.490026	-0.309818	0.542408	1.19626	2.72589	0.850872	4.28029	62	DNA polymerase delta catalytic subunit, putative
PBANKA_0501400.1	-0.246674	-0.00416025	-0.0703541	0.00742148	-0.0581141	-0.512218	0.10709	-2.42342	-3.9399	-2.77284	-1.5168	2.15073	57	rhoptry neck protein 12, putative
PBANKA_0501500.1	0.0179645	-0.0548254	0.0951516	0.0179645	0.171195	-0.328269	0.353255	-0.901831	-2.38055	-1.4833	-1.97552	0.0602249	50	enoyl-CoA hydratase-related protein, putative
PBANKA_0501600.1	-0.290321	-0.00499225	0.00276515	0.00423427	-0.0247889	-0.290483	1.14474	-0.937085	-0.958814	0.701865	0.781803	-1.87807	12	golgi re-assembly stacking protein, putative
PBANKA_0501700.1	-0.00289145	-0.0595176	0.0960102	0.0880779	0.499952	0.789449	0.432991	1.98906	2.75629	5.14662	3.8427	-2.65051	22	phosphomannomutase, putative
PBANKA_0501800.1	-0.140505	0.0191811	-0.0749577	0.037021	0.0237748	0.124898	0.11974	-1.90229	-1.64023	1.14004	0.350175	-0.452764	11	conserved Plasmodium protein, unknown function
PBANKA_0501900.1	-0.0257436	-0.0197899	0.133032	-0.111171	0.0508312	0.166346	0.242857	-0.821475	-2.83832	-3.26649	-3.06219	0.257228	41	conserved Plasmodium protein, unknown function
PBANKA_0502000.1	0.0523698	-0.0926788	0.000240853	-0.184892	0.0351324	1.145	1.42407	5.25269	8.28098	8.08708	8.95986	-4.19528	8	conserved Plasmodium protein, unknown function
PBANKA_0502100.1	0.155947	0.0106096	-0.0742926	0.0161063	0.137215	0.180332	0.292241	-0.337382	-0.619909	-1.34903	-0.98077	-1.86656	1	conserved Plasmodium protein, unknown function
PBANKA_0502200.1	0.0151154	-0.10193	0.0581812	0.0472229	0.0834119	-0.280291	-0.152088	-0.523539	-0.89963	-0.698658	-1.24933	0.190601	27	26S proteasome regulatory subunit p55, putative
PBANKA_0502300.1	-0.00654791	0.00930242	0.0794714	-0.108384	0.0581999	-0.104567	0.355097	-0.713154	-2.14846	-2.8959	-2.24075	0.76018	50	tRNA pseudouridine synthase, putative
PBANKA_0502400.1	0.104596	0.0576109	-0.163575	-0.0512155	0.222788	-0.0168275	0.286823	0.592487	2.05489	1.45652	0.805547	4.02379	62	conserved Plasmodium protein, unknown function
PBANKA_0502500.1	-0.214342	-0.0046443	0.189608	-0.0169845	0.0508212	-0.03385	1.02385	1.48144	2.66482	2.30979	4.01165	-3.64675	6	serine/threonine protein phosphatase 8
PBANKA_0502600.1	-0.169377	0.059046	0.278952	0.0713176	0.0676293	-0.259601	-0.0946952	-0.668881	-1.40405	-0.884659	-0.89398	-0.266526	10	conserved Plasmodium protein, unknown function
PBANKA_0502650.1	-0.126318	0.0219284	0.126435	0.00763102	0.427167	0.720967	0.994157	3.8722	8.97637	9.48106	8.91245	-5.4305	8	conserved Plasmodium protein, unknown function
PBANKA_0502700.1	0.273892	0.119032	-0.0810315	0.00655099	-0.432345	-0.180407	-1.12948	0.124728	-1.9617	-2.17134	-1.67173	-1.02971	33	PHF5-like protein, putative
PBANKA_0502800.1	0.0357134	0.0645956	0.0488303	-0.0858785	-0.150149	0.151674	0.359143	0.399257	0.334535	-0.632133	0.356912	-1.14276	19	conserved Plasmodium protein, unknown function
PBANKA_0502900.1	0.0450512	0.0772237	0.0546658	-0.0181439	-0.240778	0.08361	-0.0732938	-0.493169	-0.776116	-2.02032	-0.855325	2.69563	34	conserved Plasmodium protein, unknown function
PBANKA_0503000.1	0.255001	-0.0714794	-0.01752	-0.256063	0.329321	0.90694	1.1165	1.42537	2.21958	1.99285	1.61765	0.0104191	30	conserved protein, unknown function
PBANKA_0503100.1	0.303008	0.0274509	0.0478393	0.192001	0.0697925	0.177667	0.148025	0.535857	1.1916	0.66504	0.971326	-1.78998	13	conserved Plasmodium protein, unknown function
PBANKA_0503200.1	-0.0150438	0.0154166	0.152998	-0.170463	-0.00645954	0.176019	0.602498	-0.312685	-0.784564	-1.70563	-1.21904	0.109312	35	eukaryotic translation initiation factor subunit eIF2A, putative
PBANKA_0503300.1	-0.248977	-0.0143452	0.119979	-0.0509023	-0.0876376	0.395105	1.26464	3.49102	3.91684	4.07466	5.62008	-3.16353	23	conserved Plasmodium protein, unknown function
PBANKA_0503400.1	-0.0726212	-0.0319269	-0.0141093	-0.0284517	0.158431	0.381251	0.597077	2.52825	2.93296	4.82796	3.91426	0.210214	40	conserved Plasmodium protein, unknown function
PBANKA_0503500.1	-0.202102	0.012848	0.232095	-0.0738464	0.496975	1.63205	2.11954	4.19706	5.84255	5.63314	5.86301	-2.68186	24	zinc finger protein, putative
PBANKA_0503600.1	0.160701	0.100863	-0.127133	0.0652653	-0.280374	-0.0653891	-1.0784	-0.142014	-0.287302	-0.87408	-0.762264	0.176813	27	60S ribosomal protein L30e, putative
PBANKA_0503700.1	0.0270613	-0.0903262	-0.11207	-0.0696448	0.0569294	-0.669838	-0.492753	-0.671896	-0.623647	0.56957	-0.212661	0.460477	52	conserved Plasmodium protein, unknown function
PBANKA_0503800.1	-0.116086	-0.0548385	-0.103292	-0.12054	0.358942	0.192871	0.545453	2.18224	3.63108	4.90675	4.59367	-2.26552	22	conserved Plasmodium protein, unknown function
PBANKA_0503900.1	-0.234636	-0.00387266	0.146549	-0.0533457	0.419867	0.884805	1.66508	0.442808	0.807778	2.19012	1.80007	-0.88332	14	conserved Plasmodium protein, unknown function
PBANKA_0504000.1	0.159326	0.0202961	-0.164631	-0.0415406	0.0367798	0.0235148	0.076515	0.72367	1.58381	0.712975	1.21955	-0.119969	30	tRNA methyltransferase, putative
PBANKA_0504100.1	-0.151769	-0.00906739	-0.0274489	0.102967	0.102858	0.0683	-0.0275433	0.875931	0.38685	1.63307	2.42081	-1.88661	14	autophagy-related protein 8
PBANKA_0504200.1	-0.170966	0.0725981	-0.180008	-0.0341647	-0.629322	-0.230934	-0.0620684	-0.1091	-0.54247	-1.4556	-1.05762	-0.499369	10	RNA-binding protein 34, putative
PBANKA_0504300.1	-0.0619176	-0.0144024	0.0310429	0.0108362	1.22901	1.5077	2.2324	6.25433	9.32832	8.75899	8.47461	1.83254	56	flagellar outer arm dynein-associated protein, putative
PBANKA_0504400.1	-0.3464	0.0214398	0.168291	-0.140829	0.625089	1.329	3.07206	5.77724	8.69038	8.88052	9.37677	-5.48423	8	conserved Plasmodium protein, unknown function
PBANKA_0504500.1	-0.139774	-0.0157675	0.0420054	0.0121035	1.11115	1.42359	1.30777	1.70912	3.41069	5.02547	4.13827	-2.68419	22	cytoplasmic dynein intermediate chain, putative
PBANKA_0504600.1	0.0967622	-0.049934	0.0452769	0.0367241	-0.11739	-0.483061	-0.0954749	-1.07471	-3.08803	-2.91953	-2.59488	0.972495	42	rRNA (cytosine-C(5))-methyltransferase, putative
PBANKA_0504700.1	0.00304164	0.0102993	0.0222266	-0.239314	0.0956592	0.155716	0.287849	-1.20403	-4.44038	-4.71933	-3.74501	1.83977	58	ribosomal silencing factor RsfS, putative
PBANKA_0504800.1	0.0444793	0.0026725	-0.0271343	-0.194263	-0.0545364	-0.0445844	0.332889	0.159052	1.26244	0.0573751	-0.019691	5.10424	51	conserved Plasmodium protein, unknown function
PBANKA_0504900.1	0.0795123	0.117173	0.0589186	-0.0379216	-0.205707	0.0987927	0.121198	-0.403111	-1.99492	-2.40139	-2.41325	2.14874	59	histone acetyltransferase, putative
PBANKA_0505000.1	-0.21713	-0.0445842	0.0486596	0.0908075	1.18005	1.08302	1.6034	2.59427	3.4874	3.19034	2.70011	-2.15808	31	dihydrolipoamide acyltransferase, putative
PBANKA_0505100.1	0.0367419	0.0343855	0.0790633	0.127886	-0.113308	-0.216289	-0.477849	-0.143354	-0.249595	0.0834422	-0.26005	0.0404501	28	ADP-ribosylation factor, putative
PBANKA_0505200.1	-0.110819	-0.0319202	0.201049	0.044273	-0.0522814	-0.311191	-0.201517	-0.747395	-1.96046	-0.981048	-0.978854	-0.126492	10	conserved Plasmodium protein, unknown function
PBANKA_0505300.1	0.0765697	-0.0166176	0.0975766	-0.0133475	0.081484	0.137195	-0.112597	-1.33745	-2.0684	-2.16937	-1.98424	0.271194	50	conserved Plasmodium protein, unknown function
PBANKA_0505400.1	-0.101962	-0.017493	0.0732943	0.00902887	0.209999	-0.0281425	0.328961	1.72894	2.64605	3.55381	2.80729	2.32722	63	conserved Plasmodium protein, unknown function
PBANKA_0505500.1	-0.0553953	-0.0146923	0.00901259	0.0265075	-0.132135	-0.229886	-0.584866	0.151009	-2.09514	-1.82834	-1.53211	0.769487	50	conserved Plasmodium protein, unknown function
PBANKA_0505600.1	-0.0258997	-0.0108977	0.0570859	0.0782536	-0.0391938	-0.227156	-0.857019	-0.897563	-1.65063	-1.11615	-1.54712	0.379789	26	endomembrane protein 70, putative
PBANKA_0505700.1	0.057934	0.0736061	0.0443897	-0.0287045	-0.181946	0.0914583	0.189466	0.446381	0.321721	0.337554	0.750699	-2.65099	3	ATP-dependent RNA helicase ROK1, putative
PBANKA_0505800.1	0.035327	-0.035398	-0.00773783	0.116237	-0.0341677	0.0517594	-0.553437	1.03076	2.20134	2.64862	1.8545	-2.45599	21	deoxyribose-phosphate aldolase, putative
PBANKA_0505900.1	-6.62e-05	-0.00108054	0.0689013	-0.080806	-0.0868431	0.0512652	0.661103	0.100031	-0.195189	-2.31545	-1.15358	0.0222956	35	conserved Plasmodium protein, unknown function
PBANKA_0506000.1	-0.205422	-0.00953666	0.203887	-0.21261	-0.250818	-0.476815	0.0676631	-0.727106	-0.956575	-0.0822297	-0.160659	-0.754618	18	schizont egress antigen-1
PBANKA_0506100.1	-0.125178	-0.0019781	-0.0129413	-0.44054	-0.3583	-0.716136	-0.229981	-0.838222	-1.50578	-1.04019	-1.18869	-0.0354061	26	PHAX domain-containing protein, putative
PBANKA_0506200.1	-0.227974	0.0525166	0.0902672	-0.0701276	-0.319826	0.294151	-0.0158382	-1.01746	-2.87448	-3.14948	-2.36794	0.422548	41	RNA-binding protein, putative
PBANKA_0506300.1	0.0258122	0.0297641	-0.261997	0.0105631	-0.582299	-0.038044	-0.789353	0.246701	0.77869	0.803484	0.746861	-2.73518	3	conserved Plasmodium protein, unknown function
PBANKA_0506400.1	0.0227816	0.013768	0.0412834	0.189112	0.0158523	-0.119372	-0.462129	-1.17553	-2.81777	-2.64727	-2.14787	1.29916	42	conserved Plasmodium membrane protein, unknown function
PBANKA_0506500.1	0.116564	-0.0106883	0.0295226	0.0906166	-0.10375	-0.137689	-1.17567	0.081881	0.591399	1.49336	-0.0513217	-0.934228	20	ZIP domain-containing protein
PBANKA_0506600.1	-0.104074	-0.0103966	0.0969506	-0.180023	-0.111646	-0.382857	-0.412855	-0.0515023	0.921861	1.80631	1.45172	-1.49639	13	serine/arginine-rich splicing factor 4, putative
PBANKA_0506700.1	0.00885057	-0.0692302	0.0473459	0.0547108	0.47278	0.129075	0.0210814	1.02706	2.07907	2.90237	1.67448	-1.43679	21	citrate synthase, mitochondrial, putative
PBANKA_0506800.1	0.163466	0.0121182	-0.236153	-0.104432	-0.123368	-0.27758	-0.0216415	-0.126197	-1.08186	-1.7026	-1.16689	-1.14211	10	kelch domain-containing protein, putative
PBANKA_0506900.1	-0.28948	-0.0110561	-0.0324827	0.0169794	0.100728	0.580348	2.30799	3.73826	3.59575	6.17357	5.3827	-1.44051	24	phospholipid scramblase, putative
PBANKA_0507000.1	-0.0980993	-0.0608041	0.0871042	-0.123109	0.143483	0.0132487	0.453665	-0.36323	-0.752973	-0.226629	-0.0544246	0.505507	52	4-hydroxy-3-methylbut-2-en-1-yl diphosphate synthase, putative
PBANKA_0507100.1	0.174234	-0.0489	0.0983177	0.162709	0.272528	-0.0279673	-0.644606	0.692065	1.30511	2.03402	1.12806	-0.0643748	38	CDGSH iron-sulfur domain-containing protein, putative
PBANKA_0507200.1	-0.0870172	-0.00222308	0.00911386	0.0985094	0.070105	0.247715	0.266572	1.28888	1.75848	2.84093	2.73876	-1.51013	21	conserved Plasmodium protein, unknown function
PBANKA_0507300.1	0.0397389	-0.00197805	0.106217	-0.348516	0.279075	0.584672	1.53455	3.81712	4.60444	2.98542	2.6513	4.52199	63	dynein heavy chain, putative
PBANKA_0507400.1	0.0715637	-0.00971087	-0.0133969	0.0993844	0.256735	-0.245755	-0.317134	-0.021196	-0.0954891	-0.085544	-0.730069	1.51252	52	orotidine 5'-phosphate decarboxylase, putative
PBANKA_0507500.1	0.164024	-0.0527631	0.094484	0.0233812	0.0974629	-0.396275	-0.995903	0.021559	2.14582	0.806662	2.76653	-3.88435	4	conserved Plasmodium protein, unknown function
PBANKA_0507600.1	0.106811	-0.0930639	-0.00226591	0.146032	0.172635	-0.210133	-0.441323	0.160044	0.44444	1.72497	0.564435	-0.815348	20	HORMA domain protein, putative
PBANKA_0507700.1	0.268506	0.000296738	0.0187629	-0.0468023	0.132761	-0.435483	-0.681484	1.34419	2.47847	4.15496	2.33034	3.27887	63	conserved Plasmodium protein, unknown function
PBANKA_0507800.1	-0.201936	0.00482599	0.0222639	0.160266	0.522395	0.172309	-0.195504	4.6896	5.47873	6.80838	5.81708	6.71214	55	conserved Plasmodium protein, unknown function
PBANKA_0507900.1	-0.133575	-0.0525733	0.0130209	0.337792	0.824135	0.712823	1.62124	5.07373	6.06564	7.6708	6.39767	7.86027	55	conserved Plasmodium protein, unknown function
PBANKA_0508000.1	-0.176222	0.0151824	0.127187	0.00849729	0.539233	0.175601	0.811543	0.0539074	2.17159	1.91007	2.03967	3.72824	62	conserved Plasmodium protein, unknown function
PBANKA_0508100.1	-0.0112331	0.0154864	0.20184	-0.0666923	-0.179983	0.197486	0.354723	0.261771	0.0690746	-1.2853	-1.10528	1.15315	44	chromodomain-helicase-DNA-binding protein 1, putative
PBANKA_0508200.1	0.006698	0.0193012	0.0657125	-0.000411015	-0.0926043	-0.107743	-0.3129	-1.20153	-2.60634	-2.67323	-1.86807	-0.257468	41	conserved Plasmodium protein, unknown function
PBANKA_0508300.1	-0.521795	-0.00825406	-0.0624944	-0.077316	0.183911	0.701775	0.193231	1.81806	2.61535	3.04281	3.70136	-2.87361	6	conserved Plasmodium protein, unknown function
PBANKA_0508400.1	0.147976	0.0227847	0.119995	0.105276	0.0976612	-0.195441	-0.971585	0.172136	0.585969	1.32391	0.712314	-1.1604	20	RNA-binding protein, putative
PBANKA_0508500.1	0.0858714	-0.0216662	0.0183167	0.0470644	0.158631	-0.25849	-0.901552	0.762701	1.12927	1.44104	1.14102	-0.990119	20	conserved Plasmodium protein, unknown function
PBANKA_0508600.1	-0.0636854	-0.0138462	-0.0717124	-0.296177	0.042596	-0.105152	0.421287	2.03169	3.00724	3.67687	2.9842	4.07076	63	conserved Plasmodium protein, unknown function
PBANKA_0508700.1	0.102873	-0.0721932	-0.0521348	0.115777	0.158144	-0.577469	-0.783138	0.887009	1.55447	1.98837	1.35542	1.48937	38	conserved Plasmodium protein, unknown function
PBANKA_0508800.1	0.0874017	0.00666183	0.113066	0.165271	0.0498438	0.0696954	-0.545029	0.00186696	0.0231502	-0.274868	-0.137064	-1.75163	2	RAP protein, putative
PBANKA_0508900.1	-0.0197197	0.0106204	-0.00776747	-0.0227517	0.173566	0.170745	0.351332	-0.142382	-0.370231	-0.586044	-0.473094	-0.891971	18	conserved Plasmodium protein, unknown function
PBANKA_0509000.1	0.020218	0.0591954	0.0845159	0.0960811	0.223922	0.368112	0.394727	0.116852	0.223967	-0.314524	-0.679087	1.78996	44	conserved Plasmodium protein, unknown function
PBANKA_0509100.1	0.279773	0.00562563	-0.0589694	-0.00046651	0.238217	0.0578481	0.347458	-0.251083	-0.467895	-1.17016	-0.948268	0.292679	35	conserved Plasmodium protein, unknown function
PBANKA_0509200.1	-0.157932	0.0252419	-0.10395	-0.123681	-0.536542	-0.31739	-0.376698	-0.116199	-0.269171	-0.169316	-0.255837	0.932639	52	formin 2, putative
PBANKA_0509300.1	-0.159865	-0.00460348	0.11461	0.0922509	0.582597	0.759724	0.738273	0.719207	1.43983	2.18256	2.09374	-0.904789	14	glutamine--fructose-6-phosphate aminotransferase [isomerizing], putative
PBANKA_0509400.1	0.226428	-0.0903855	0.00418111	0.0941858	0.148683	-0.464969	-0.177218	-0.42548	-0.933056	-1.08057	-1.22099	0.605173	43	ATP synthase mitochondrial F1 complex assembly factor 2, putative
PBANKA_0509500.1	0.0641011	0.00805834	0.0656333	0.0214616	0.191557	0.115992	0.0367727	-0.558986	-0.737803	-0.902149	0.176753	-2.55275	1	conserved Plasmodium protein, unknown function
PBANKA_0509600.1	-0.259358	-0.00696517	-0.0271363	-0.00926135	-0.284119	-0.15665	0.727861	-1.09526	-0.951719	0.496575	0.480828	1.1399	29	conserved Plasmodium protein, unknown function
PBANKA_0509700.1	0.023449	0.0120462	0.0901126	-0.260678	0.038955	0.307771	0.980352	2.41725	3.49963	3.25787	2.8444	3.23268	63	conserved Plasmodium protein, unknown function
PBANKA_0509800.1	0.190899	0.0172937	0.0495118	0.0509917	0.226335	-0.356343	-0.259592	0.465953	1.04271	1.08351	0.47985	2.42352	53	cytochrome c oxidase copper chaperone, putative
PBANKA_0509900.1	0.157808	-0.0347191	0.0159548	0.0807024	0.200747	-0.439776	-0.026936	0.0828434	0.589183	0.496534	0.0537897	1.87986	36	conserved Plasmodium protein, unknown function
PBANKA_0510000.1	0.0955007	-0.000868016	0.0319455	-0.00971016	0.178354	-0.242748	-0.659924	1.1961	1.85821	3.32951	2.69316	-0.894175	21	conserved Plasmodium protein, unknown function
PBANKA_0510100.1	-0.346748	-0.0129834	0.094937	-0.0137317	-0.0906296	0.166605	0.973325	1.83995	2.20955	2.71474	3.64093	-0.0685411	31	conserved Plasmodium protein, unknown function
PBANKA_0510200.1	0.165222	0.00750772	-0.0199057	0.00752398	-0.518438	-0.408289	-0.342456	-0.242317	0.28604	0.0676724	-0.198366	-0.730561	28	conserved Plasmodium protein, unknown function
PBANKA_0510300.1	0.416923	0.042194	0.0657261	0.123798	-0.295546	0.13031	-0.506265	1.79826	4.04546	4.3002	5.034	-4.06354	23	conserved Plasmodium protein, unknown function
PBANKA_0510400.1	0.309816	-0.0289237	-0.0361774	0.115659	0.354187	-0.464642	-0.092956	0.489222	1.08145	0.52241	1.15999	-2.9693	13	conserved Plasmodium protein, unknown function
PBANKA_0510500.1	0.046501	-0.0816914	0.0316447	-0.0363871	0.751253	0.612	1.07692	2.1868	2.57973	2.44513	2.24305	-2.46378	31	conserved Plasmodium protein, unknown function
PBANKA_0510600.1	-0.157346	-0.0522504	-0.133791	0.111114	0.319905	0.479209	0.968588	5.25495	7.16313	8.21469	7.02163	5.41157	55	cell division cycle protein 20 homolog
PBANKA_0510700.1	0.0961661	-0.0476717	0.0752295	0.119903	0.0260718	-0.118107	-0.986066	-0.924106	-3.46954	-2.97051	-2.10636	0.830688	42	conserved Plasmodium protein, unknown function
PBANKA_0510800.1	-0.279954	0.00295629	-0.0436723	-0.0402955	-0.164481	-0.323565	0.40582	-0.684129	-1.06476	-0.396644	-0.0369229	-0.409682	18	conserved Plasmodium protein, unknown function
PBANKA_0510900.1	0.162198	0.0736711	-0.0889409	0.155713	-0.157472	-0.0790906	-0.709358	-0.303236	-0.928345	-1.50733	-1.31947	0.29415	26	40S ribosomal protein S2, putative
PBANKA_0511000.1	0.275841	-0.0204812	0.0352658	-0.105998	0.218855	0.23185	0.317251	0.653398	2.02398	2.8135	1.02882	-2.28685	21	biotin--acetyl-CoA-carboxylase, putative
PBANKA_0511100.1	-0.175273	-0.00406032	0.228132	-0.210155	-0.200835	-0.365619	0.236726	-2.36694	-2.66222	-1.43556	-0.77863	-2.03752	11	conserved Plasmodium protein, unknown function
PBANKA_0511200.1	-0.0669822	0.0560598	-0.0278381	-0.0594922	-0.744904	-0.210073	-0.2333	-0.54686	-1.51186	-1.42851	-1.04014	-2.18444	1	U3 small nucleolar ribonucleoprotein protein MPP10, putative
PBANKA_0511300.1	0.031496	0.0843731	-0.0768109	0.0561326	-0.18941	0.243719	0.211189	-0.165581	-1.5458	-2.24933	-1.33563	0.264845	17	mitochondrial ribosomal protein S22 precursor, putative
PBANKA_0511400.1	-0.627434	-0.00833023	-0.157023	-0.161411	-0.671888	-0.35496	-0.0849473	-0.540452	-1.35093	0.443945	0.380679	-1.05874	12	peroxiredoxin, putative
PBANKA_0511500.1	0.0689362	-0.00677453	0.0261596	0.0656201	0.00523322	-0.0983839	-1.26298	-0.491188	-1.02945	-0.486993	-0.680356	-0.293326	27	DNA-directed RNA polymerase II subunit RPB7, putative
PBANKA_0511600.1	0.132723	0.0232386	-0.00112186	0.064288	-0.120492	-0.16991	-0.531943	0.209093	-1.5103	-1.69922	-1.72107	1.38316	59	conserved Plasmodium protein, unknown function
PBANKA_0511700.1	0.135103	-0.029382	0.0829937	-0.123061	0.0143189	0.995583	0.615987	2.49509	7.55397	9.25603	7.95395	-3.50294	7	topoisomerase, putative
PBANKA_0511800.1	0.0731103	-0.0455823	0.0411467	0.0367697	-0.0644798	-0.242022	-0.82241	0.863241	1.79715	3.24611	2.09337	1.64263	54	centrin-3, putative
PBANKA_0511900.1	0.0833086	0.0776943	-0.0399408	0.131514	-0.26347	-0.0194852	-0.444565	-0.651078	-1.92587	-2.28606	-1.95069	0.416807	50	60S ribosomal protein L3, putative
PBANKA_0512000.1	0.108051	-0.00256197	0.0107886	-0.0512997	-0.458353	0.133044	0.169429	3.30867	6.87692	7.09263	6.94188	-5.99861	7	palmitoyltransferase DHHC10, putative
PBANKA_0512100.1	-0.0957232	0.0542271	-0.188599	0.0276405	-0.242737	-0.190999	-0.473478	-0.93201	-2.29371	-2.48999	-1.90993	0.702469	50	methyltransferase, putative
PBANKA_0512200.1	-0.0696836	0.0734789	-0.0156531	-0.00974216	-0.269415	0.264776	0.220195	-0.226526	0.40544	-0.0527515	0.519447	-3.29737	3	protoporphyrinogen oxidase, putative
PBANKA_0512300.1	0.0496566	-0.0326468	0.0168071	-0.0121185	0.159395	-0.678341	-1.03214	-0.496039	-0.87317	0.217739	0.463115	-2.12814	2	zinc finger, C3HC4 type, putative
PBANKA_0512400.1	-0.071357	0.107253	-0.168309	-0.0896861	-0.766423	-0.305241	-0.357638	-0.497442	-1.17483	-1.6972	-1.248	-1.90938	1	rRNA-processing protein EBP2, putative
PBANKA_0512500.1	-0.0866049	0.0862053	-0.00379095	-0.0497544	-0.697688	0.0855385	0.184548	-0.231175	-0.959462	-0.667577	0.145804	-3.99859	3	nucleolar preribosomal assembly protein, putative
PBANKA_0512600.1	-0.113439	0.0142696	-0.174432	0.000754718	-0.291915	-0.342423	0.0434197	-0.267442	-0.746708	-0.430407	0.13488	-0.625111	18	conserved Plasmodium protein, unknown function
PBANKA_0512700.1	-0.0826727	0.0119296	-0.00235521	0.0354792	-0.0913676	0.143931	0.456807	0.642685	0.939217	2.4489	1.55066	0.947031	38	conserved Plasmodium protein, unknown function
PBANKA_0512800.1	-0.264073	0.00966713	-0.0291574	0.0665703	0.0259843	-0.00988433	-0.161885	0.378876	1.3406	3.36496	1.57487	2.06064	54	merozoite TRAP-like protein, putative
PBANKA_0512900.1	0.139334	-0.018629	0.0345569	0.0170521	-0.0589194	-0.230054	-1.07532	0.197207	0.83407	1.66049	1.09695	-0.743046	20	conserved Plasmodium protein, unknown function
PBANKA_0513000.1	-0.221971	0.00909054	0.0181829	0.141107	0.377332	0.672536	1.57217	2.35482	2.4253	5.10657	4.68366	-3.9724	23	inner membrane complex protein 1m, putative
PBANKA_0513100.1	0.279922	-0.0137798	0.0420513	0.102563	0.11351	0.13665	0.402381	-0.232764	-0.516436	-1.45255	-0.883153	-0.0621758	35	conserved Plasmodium protein, unknown function
PBANKA_0513200.1	0.0879227	0.0972894	-0.11896	0.0203729	-0.194741	-0.0151358	-0.268454	-0.244492	-0.566031	-1.13599	-0.839409	-0.927305	10	WD repeat-containing protein, putative
PBANKA_0513300.1	0.185299	0.000483576	0.0514956	-0.060358	0.00159049	-0.00433455	0.256239	-0.382291	-1.30898	-2.10804	-1.64621	-0.29852	17	conserved Plasmodium protein, unknown function
PBANKA_0513400.1	-0.111809	0.000947064	-0.0935403	-0.0170971	-0.144655	-0.191342	-0.276264	-0.547495	-0.789252	-1.25498	-1.0845	1.47414	34	LEM3/CDC50 family protein, putative
PBANKA_0513500.1	0.329031	0.0503759	-0.0172756	0.0966656	0.258388	-0.0194192	-0.631857	1.80143	3.16115	2.7317	2.9298	1.50949	39	conserved Plasmodium protein, unknown function
PBANKA_0513600.1	0.389143	-0.0166809	0.013574	0.174688	-0.16059	-0.651599	-1.10732	-0.738401	-1.12508	-1.84569	-1.64586	0.08707	26	adenosine deaminase, putative
PBANKA_0513700.1	-0.266665	0.0520497	-0.0492097	-0.135145	-0.258546	0.471504	0.753462	-0.0385278	0.198602	0.868296	0.728088	-0.764384	12	conserved Plasmodium protein, unknown function
PBANKA_0513800.1	-0.0555648	-0.0377231	0.061901	0.0140054	-0.0778387	-0.323116	-0.400831	-0.805209	-1.15963	-0.514955	-0.812606	-0.036413	27	RAP protein, putative
PBANKA_0513900.1	-0.164632	0.00652712	0.144505	-0.151504	-0.0301884	-0.192682	0.357173	0.541601	2.23712	2.40736	2.2547	1.12071	54	conserved Plasmodium protein, unknown function
PBANKA_0514000.1	0.114059	0.0820528	-0.0291613	0.110284	-0.134338	-0.000198852	-0.687251	0.362894	0.601686	0.644738	0.420643	-1.38524	19	transcription elongation factor SPT4, putative
PBANKA_0514100.1	0.007729	0.0467548	0.0901968	-0.0278522	-0.226346	0.120686	0.267448	-0.52222	-1.22431	-1.78625	-1.4192	-0.119966	17	pre-mRNA-splicing factor ATP-dependent RNA helicase PRP22, putative
PBANKA_0514200.1	-0.122551	0.0125255	-0.0158658	-0.0212987	-0.0757626	0.027337	0.703608	0.248879	-0.36573	1.3171	2.14408	-0.947665	12	claudin-like apicomplexan microneme protein, putative
PBANKA_0514300.1	0.128624	0.0510727	0.0634797	-0.122765	-0.138791	0.22105	0.407714	0.174038	0.687541	-0.538997	1.49095	-1.85287	19	conserved Plasmodium protein, unknown function
PBANKA_0514400.1	0.175276	0.0210361	0.0945104	0.106065	-0.360493	-0.0703416	-0.60481	-0.156712	1.01584	1.23422	0.50699	0.0512096	37	conserved Plasmodium protein, unknown function
PBANKA_0514500.1	0.0374642	-0.00547999	0.0847963	0.088379	0.134881	-0.240626	-0.0285217	-0.276135	-0.142486	-0.137318	-0.42721	1.00335	52	26S proteasome regulatory subunit RPN9, putative
PBANKA_0514600.1	0.122287	0.0456337	-0.0223166	0.0588882	-0.0622844	-0.168242	0.0315086	-0.555651	-2.31574	-2.42395	-1.98478	0.226978	50	tRNA N6-adenosine threonylcarbamoyltransferase, putative
PBANKA_0514700.1	0.192678	0.000452646	-0.0920791	0.0642153	-0.239447	-0.376563	-0.491278	-0.857772	-2.75331	-3.18204	-2.15985	0.93446	42	RNA methyltransferase, putative
PBANKA_0514800.1	0.0692812	-0.0304208	-0.00619124	0.066317	-0.165909	-0.0342493	-0.0492994	-0.529446	0.646214	0.952832	1.60308	-4.45628	4	calmodulin, putative
PBANKA_0514900.1	-0.147861	0.0494079	0.12201	-0.0100028	-0.0413784	0.702632	1.79501	5.22946	9.04967	9.73438	9.28705	-5.71766	8	28 kDa ookinete surface protein
PBANKA_0515000.1	-0.106095	0.04307	0.141398	0.0808149	0.458383	0.864547	2.10228	5.49741	9.78356	10.2793	9.49541	-5.19004	8	25 kDa ookinete surface antigen precursor
PBANKA_0515100.1	-0.0243995	-0.10762	-0.038589	0.0491551	-0.117655	-0.366551	-0.690918	-0.847579	-3.39227	-2.7998	-2.01925	0.62379	42	conserved Plasmodium protein, unknown function
PBANKA_0515200.1	-0.272396	-0.0195784	0.0105629	0.00520309	0.0324413	0.0611643	0.50389	1.16568	0.943561	2.91785	1.75803	-0.748677	14	MORN repeat-containing protein 1, putative
PBANKA_0515300.1	-0.273665	-0.0206859	0.133089	-0.203017	0.0239211	0.0725194	0.332553	0.393791	0.71276	1.71512	1.93548	-3.03984	4	conserved Plasmodium protein, unknown function
PBANKA_0515350.1	0.0900776	-0.0598368	0.00110781	0.0462021	0.747725	1.00344	1.2107	1.8284	2.83838	3.67245	3.73247	-3.79699	6	OTU domain-containing protein, putative
PBANKA_0515400.1	-0.0845832	0.00687095	0.0664455	-0.131052	-0.0756356	0.13089	0.261739	-0.223482	0.119135	0.0538469	0.709181	-2.96922	3	conserved Plasmodium protein, unknown function
PBANKA_0515500.1	0.105566	-0.00890874	0.0790207	0.256717	0.0432115	-0.009529	-0.83791	0.650896	0.905901	0.74377	0.121199	0.0473876	37	protein phosphatase inhibitor 3, putative
PBANKA_0515600.1	-0.0954233	-0.0140095	0.0537359	-0.0745906	-0.00206232	0.17446	0.39219	-0.814247	-1.50956	0.287279	-0.81034	1.51006	52	conserved Plasmodium protein, unknown function
PBANKA_0515700.1	0.0339243	-0.0438238	0.0570696	0.0620464	0.369302	-0.0751698	-0.139514	0.503445	1.37898	2.95443	1.38947	-1.81691	21	conserved Plasmodium protein, unknown function
PBANKA_0515800.1	-0.0784759	0.0399691	-0.0707088	0.00388525	-0.249717	-0.0324236	-0.055881	-0.70344	-2.47487	-2.94379	-2.40359	2.24956	42	ribosome maturation factor RimM, putative
PBANKA_0515900.1	0.00842592	0.0261831	0.123154	-0.123974	-0.223286	0.178203	0.27953	0.447918	0.939673	0.35336	0.109231	0.845055	36	mRNA-decapping enzyme subunit 1, putative
PBANKA_0516000.1	0.000150102	-0.0361286	0.192418	-0.0621264	0.344371	0.422756	0.604759	3.71924	6.15379	7.5628	7.67268	-6.10433	7	conserved Plasmodium protein, unknown function
PBANKA_0516100.1	0.140046	-0.0469983	-0.111042	-0.0264879	0.359939	-0.131083	0.265058	0.205315	0.910865	0.408051	0.752204	-1.41539	19	conserved Plasmodium protein, unknown function
PBANKA_0516200.1	-0.036012	-0.0524441	0.103949	0.108779	0.160323	-0.0469484	-0.103509	-0.128877	0.0186362	1.37645	0.0806824	-0.000725941	28	phosphatidylinositol N-acetylglucosaminyltransferase subunit A, putative
PBANKA_0516300.1	0.118489	-0.0075531	-0.0171107	0.110835	-0.0915013	-0.379446	-1.22757	-0.159579	-0.266625	0.183024	-0.474467	1.38343	52	DER1-like protein, putative
PBANKA_0516400.1	0.224375	-0.0127057	0.0653129	0.170636	0.0361556	-0.0589846	-0.296419	0.0364463	1.32241	1.22961	1.43089	-2.28023	13	conserved Plasmodium protein, unknown function
PBANKA_0516500.1	-0.112517	0.0372684	0.132355	-0.12609	-0.254791	-0.0998659	0.422256	-0.0151058	0.131018	-0.128106	-0.423156	1.75246	44	conserved Plasmodium protein, unknown function
PBANKA_0516600.1	0.231623	-0.0148901	0.0327215	0.213824	0.100753	-0.163058	-0.351018	0.997316	1.588	1.08699	0.443935	1.47687	53	leucine-rich repeat protein
PBANKA_0516700.1	0.194748	-0.00507704	-0.0131091	-0.0894964	0.0726078	0.193431	0.376609	-0.584836	-1.10504	-2.04031	-1.17179	-1.22278	33	RNA polymerase II-associated protein 1, putative
PBANKA_0516800.1	0.111615	-0.0282894	0.0223584	0.0839243	0.0208504	-0.421332	-0.289928	-0.7463	-0.750212	-0.645552	-0.707084	-1.94148	1	conserved Plasmodium protein, unknown function
PBANKA_0516900.1	0.089078	0.049379	0.140186	-0.0269231	-0.0477774	0.220932	0.0116541	-0.648965	-1.45032	-1.73104	-1.63428	-0.105023	17	S-adenosylmethionine decarboxylase/ornithine decarboxylase, putative
PBANKA_0517000.1	-0.0654803	0.0754691	-0.127857	0.0269411	-0.321156	0.0689702	-0.253319	-0.0372471	-0.367808	-0.485696	-0.841043	1.08222	44	early transcribed membrane protein
PBANKA_0517100.1	0.104415	0.0357657	-0.0381061	0.0741082	-0.141618	-0.268585	-0.828069	0.278615	0.896791	0.872828	0.224317	2.76858	53	conserved Plasmodium protein, unknown function
PBANKA_0517200.1	0.0927593	0.0577438	-0.167756	0.0738099	-0.444956	-0.135558	-0.58864	-0.409097	-0.690245	-1.13101	-1.23416	2.18536	34	haloacid dehalogenase-like hydrolase, putative
PBANKA_0517300.1	0.0388918	0.0555163	0.105005	-0.0520231	-0.181655	0.0881904	-0.0345277	-0.164525	-0.465997	-0.753943	-0.957073	0.071088	35	WD repeat-containing protein 70, putative
PBANKA_0517400.1	-0.0907013	0.0320123	0.136705	-0.112574	-0.121091	0.00293289	0.183897	-0.365034	-0.624391	-1.15551	-1.09411	0.774797	43	myb2 transcription factor, putative
PBANKA_0517500.1	-0.0933016	0.0735349	-0.0320347	0.0950773	-0.383801	0.138832	-0.416915	-0.538929	-1.46565	-1.28832	-1.386	0.960874	43	bromodomain protein 1, putative
PBANKA_0517600.1	-0.00792244	0.00261408	0.103566	0.0130124	-0.298748	0.52969	1.08218	4.63411	8.57705	9.31518	8.53256	-6.82412	8	plasmepsin VII
PBANKA_0517700.1	-0.0047953	-0.0798104	0.167252	0.183667	0.250521	-0.121621	-0.491275	0.825169	1.22352	1.85971	0.609635	0.478383	37	ubiquitin-conjugating enzyme, putative
PBANKA_0517800.1	0.0756393	0.00915706	-0.0169564	0.095825	0.0601513	-0.0489234	-0.0120551	-0.403519	-0.579754	-0.187521	-0.731089	-0.161415	18	Sec1 family protein, putative
PBANKA_0517900.1	0.129189	0.0200773	-0.0673476	0.0232555	0.57856	1.43713	0.0702672	-0.0190388	8.13334	7.10375	6.69701	-1.68098	15	conserved Plasmodium protein, unknown function
PBANKA_0518000.1	0.0188328	-0.00462829	-0.0443451	0.0877546	0.200142	0.122201	0.0253593	-0.101936	1.24526	1.41015	1.08683	-1.12693	13	apicoplast ribosomal protein L27 precursor, putative
PBANKA_0518100.1	0.134227	-0.0618413	-0.0995158	-0.0129054	0.00144203	0.169365	0.348199	2.46743	2.33334	2.49492	4.27906	-4.2537	6	thioredoxin-like associated protein 2, putative
PBANKA_0518200.1	0.0352288	-0.0234686	0.126642	0.140662	0.227517	-0.232233	-0.697681	0.0965479	0.758866	1.75615	0.795457	-1.17417	20	flavoprotein subunit of succinate dehydrogenase, putative
PBANKA_0518300.1	0.0982842	-0.176346	-0.0572509	-0.333161	0.0395167	-0.505909	-0.270069	-0.823763	-0.0612861	0.438738	0.554312	-1.17835	19	conserved Plasmodium protein, unknown function
PBANKA_0518400.1	-0.111335	-0.0324984	0.0748503	0.0253659	0.0885025	-0.184029	-0.125266	-0.0730165	0.172354	0.499084	0.498447	0.518075	36	translation initiation factor IF-3, putative
PBANKA_0518500.1	-0.188421	-0.00285074	0.0944445	0.0243809	0.0909364	0.234716	0.455697	2.32219	4.08394	6.1654	6.09421	-3.64448	23	ADP-ribosylation factor, putative
PBANKA_0518600.1	0.174986	-0.0690543	-0.111211	0.00531039	-0.145529	-0.750907	-1.41747	-0.985427	-0.501854	-1.20068	-1.18936	-2.17811	1	conserved Plasmodium protein, unknown function
PBANKA_0518700.1	0.00532975	0.0560458	-0.0270181	0.0647576	-0.147233	0.214754	-0.0499933	-0.331805	-0.931307	-0.982263	-1.28622	-0.58135	10	methionine--tRNA ligase, putative
PBANKA_0518800.1	0.239962	0.0376567	0.103485	-0.0369531	-0.0455745	0.1368	0.401597	-0.471012	-2.9485	-3.90839	-3.19896	0.456554	41	tRNA pseudouridine synthase D, putative
PBANKA_0518900.1	-0.181909	-0.0569303	-0.0489289	0.0383657	0.980565	0.79664	1.23988	0.724271	-0.42439	0.406369	-0.392427	-1.26991	19	conserved Plasmodium membrane protein, unknown function
PBANKA_0519000.1	-0.380254	-0.00567657	0.0544102	-0.0439659	-0.26556	-0.768763	1.13108	-2.01066	-1.6849	-0.178625	0.20965	0.766575	11	S-antigen, putative
PBANKA_0519100.1	-0.384854	0.00142326	0.00245266	0.0274908	-0.19718	-0.531388	0.210943	-4.06264	-4.52746	-3.10627	-2.42288	2.39692	57	conserved Plasmodium protein, unknown function
PBANKA_0519200.1	-0.232596	0.00649874	-0.0578733	0.0234281	-0.0506794	-0.24258	0.545831	-4.10435	-4.21933	-1.96843	-2.45159	1.50831	57	conserved Plasmodium protein, unknown function
PBANKA_0519300.1	-0.439256	-0.0156094	0.0394669	-0.00570835	-0.155898	-0.701622	1.33433	-4.07073	-3.8461	-2.31306	-1.81675	0.184747	57	conserved Plasmodium protein, unknown function
PBANKA_0519400.1	-0.449598	-0.000147891	0.192819	-0.0263252	-0.427193	-0.817741	0.4418	-1.95412	-2.52786	-0.572241	-0.616262	0.363663	11	conserved Plasmodium protein, unknown function
PBANKA_0519500.1	-0.0455096	-0.00657152	-0.0520176	-0.0849279	0.0903463	0.181609	-0.168109	-0.800923	-2.15081	0.0904872	0.282427	-1.13876	11	conserved Plasmodium protein, unknown function
PBANKA_0519600.1	0.272802	0.040003	0.0763214	0.155862	-0.0966576	-0.138313	-0.613392	-0.0306705	0.261238	0.108668	0.37825	-2.94645	3	conserved Plasmodium protein, unknown function
PBANKA_0519700.1	0.222835	-0.00889054	0.0770788	0.203532	0.104624	-0.262218	-0.83511	0.184781	0.963807	0.840823	0.109755	1.06013	36	phosducin-like protein, putative
PBANKA_0519800.1	-0.0662427	-0.0422742	0.0826065	0.0183364	0.174915	0.0633747	-0.213573	0.0158049	0.427592	1.11914	0.349973	-0.238958	20	acetyl-CoA transporter, putative
PBANKA_0519900.1	-0.0182122	0.0430234	0.237665	-0.0729472	-0.132075	0.380699	0.915868	-0.148399	-0.745732	-1.89221	-1.41284	0.59167	35	conserved Plasmodium protein, unknown function
PBANKA_0520000.1	0.00252517	-0.0603893	0.0497084	-0.00307626	0.146009	-0.266843	0.158369	-0.906589	-1.72207	-1.33618	-1.52058	-0.471648	10	pyruvate kinase 2, putative
PBANKA_0520100.1	0.0469102	-0.0499035	0.0849138	-0.026036	0.593978	1.05829	1.54591	2.79634	4.63867	7.33701	5.28263	-3.44837	15	conserved Plasmodium protein, unknown function
PBANKA_0520200.1	0.00164339	0.0471073	-0.048966	0.0684193	-0.249993	0.0109807	-0.440319	0.0154881	0.638022	0.880939	-0.258608	-0.186324	28	ADP/ATP transporter on adenylate translocase, putative
PBANKA_0520300.1	0.0411158	-0.046929	-0.0614893	-0.117471	0.300833	0.168645	0.104838	-0.484298	-0.28808	-0.56807	-0.686469	1.40375	44	conserved Plasmodium protein, unknown function
PBANKA_0520400.1	-0.312393	-0.0148252	0.0536933	0.0364192	0.00957584	-0.115099	0.0776259	0.0249142	0.427172	1.81711	1.47113	-0.790301	20	dynamin-like protein, putative
PBANKA_0520500.1	0.0165749	-0.0188796	0.0180773	-0.0294204	0.102082	0.0753158	0.159023	-0.303068	-0.636844	-0.274753	-0.841404	-0.630042	18	DNA repair helicase RAD25, putative
PBANKA_0520600.1	0.109042	0.0599797	-0.00525719	0.101141	-0.237033	-0.139762	-0.505566	-0.359012	-1.12767	-1.68703	-1.29223	-1.03023	10	enhancer of rudimentary homolog, putative
PBANKA_0520700.1	0.145349	0.0248168	-0.102044	0.0331249	0.132434	0.631328	0.652196	2.42995	4.83409	4.13265	3.0893	3.13496	63	conserved Plasmodium protein, unknown function
PBANKA_0520800.1	0.178004	0.0281844	0.0570936	0.227406	-0.361442	-0.205803	-0.947783	-0.213025	-0.0407497	0.556867	0.0755162	0.0631439	28	conserved Plasmodium protein, unknown function
PBANKA_0520900.1	0.111475	0.0658625	-0.053166	0.0068339	-0.485332	-0.185063	-1.02161	-0.446242	-0.659802	-0.538902	-0.897666	0.897299	27	antigen UB05, putative
PBANKA_0521000.1	-0.00395438	-0.0176443	0.109332	-0.0630565	0.145659	0.0433614	0.21024	-0.715521	-2.13102	-2.45641	-2.45785	2.30223	59	GDP dissociation inhibitor, putative
PBANKA_0521100.1	0.176315	0.0080225	0.0747573	0.0842279	-0.152698	-0.316065	-1.17799	1.55458	-1.09652	-1.0295	-1.27187	0.0618682	27	conserved Plasmodium protein, unknown function
PBANKA_0521200.1	0.0972128	-0.0282974	-0.0998917	-0.0436946	1.01428	1.38342	1.87876	5.73385	8.05533	8.52382	6.97913	2.79826	56	conserved Plasmodium protein, unknown function
PBANKA_0521221.1	0.0990093	0.0154319	-0.178163	-0.0809369	-0.459785	0.198481	-0.129196	-0.565539	-3.03882	-2.48049	-2.52256	-1.63475	33	18S ribosomal RNA
PBANKA_0521241.1	0.172863	0.00289255	-0.0308899	-0.0864497	-0.5297	-0.836262	-1.27129	-1.99731	-5.82475	-4.5974	-5.0512	0.901848	58	5.8S ribosomal RNA
PBANKA_0521261.1	0.176769	0.0247228	0.0520812	-0.0414205	-0.476717	-0.613784	-0.98867	-2.01842	-5.35122	-4.46902	-5.6843	0.386758	58	28S ribosomal RNA
PBANKA_0521300.1	0.0345354	0.0318818	0.212377	-0.0720374	-0.211855	0.138463	0.580524	-0.141749	-1.11281	-2.11703	-1.79569	0.264439	17	zinc finger protein, putative
PBANKA_0521400.1	0.0312014	0.10375	0.025527	-0.00590151	-0.246978	0.194468	0.164896	-0.15295	-0.884031	-1.25433	-1.16077	0.254078	35	serine/threonine protein kinase RIO2, putative
PBANKA_0521500.1	0.318243	-0.0205718	-0.0272215	-0.265362	-0.0591339	0.610841	0.932783	3.0239	3.67104	3.21132	4.06913	0.94133	40	conserved Plasmodium protein, unknown function
PBANKA_0521600.1	0.103105	-0.111406	-0.235644	-0.262512	-0.220841	-0.592866	-0.513547	-1.96367	-3.01596	-3.19545	-2.99242	-0.460784	41	holo-[acyl-carrier-protein] synthase, putative
PBANKA_0521700.1	-0.0430315	0.0172373	0.117882	-0.0654678	0.117611	0.112526	0.230278	-0.342087	-0.914177	-2.24936	-1.19953	-1.1504	33	transcription factor with AP2 domain(s), putative
PBANKA_0521800.1	0.0629674	-0.044089	-0.0345192	-0.0427941	0.0577248	-0.240575	-0.287313	-0.830632	-1.57926	-1.60452	-1.36016	0.138033	26	ribosome-recycling factor, putative
PBANKA_0521900.1	0.180532	-0.011994	0.142115	0.104571	0.0211367	0.199161	-0.178899	1.01429	4.22294	5.0499	4.08037	1.28873	40	conserved Plasmodium protein, unknown function
PBANKA_0522000.1	-0.0669118	-0.0075931	0.0273217	0.00955057	-0.0776653	-0.147156	0.0725852	0.39419	0.883281	1.34944	1.24231	1.26335	37	conserved Plasmodium protein, unknown function
PBANKA_0522100.1	-0.207908	0.0259566	-0.0446683	-0.0878067	-0.511564	0.247217	0.870791	4.375	7.14104	7.16265	6.3445	6.02937	55	conserved Plasmodium protein, unknown function
PBANKA_0522200.1	-0.0215279	0.0265727	0.14564	0.00284494	-0.383662	0.544324	0.364615	5.41536	8.1193	9.62601	8.6562	-4.48466	8	conserved Plasmodium protein, unknown function
PBANKA_0522300.1	-0.0548496	0.0259616	0.00522144	-0.144861	-0.173294	0.325347	0.452159	4.56937	6.56109	9.17207	8.69898	-5.0746	7	conserved Plasmodium protein, unknown function
PBANKA_0522400.1	0.0487664	-0.145349	-0.0469978	0.16442	0.58952	0.393822	-0.757751	1.90022	2.18564	5.26937	2.55562	-3.83343	6	steroid dehydrogenase, putative
PBANKA_0522500.1	0.0299131	0.0424027	-0.0210481	0.0770295	-0.164987	-0.297617	-0.38148	0.022727	-0.34556	-0.668876	-0.0872684	-1.25543	2	transmembrane emp24 domain-containing protein, putative
PBANKA_0522600.1	0.0147953	0.0371403	0.144496	-0.115168	0.0794711	0.429253	0.898959	0.421179	0.420647	-1.2668	-0.523304	0.329125	35	erythrocyte membrane-associated antigen, putative
PBANKA_0522700.1	-0.0505887	-0.0426273	0.22383	0.156602	0.395293	0.208643	-0.515357	2.42175	2.91783	4.5053	2.64101	3.37412	63	alpha tubulin 2
PBANKA_0522800.1	0.157279	0.105458	-0.106786	0.0569932	-0.384588	-0.128927	-0.815189	-0.222671	-0.298759	-0.693632	-0.935551	0.421837	27	40S ribosomal protein S19, putative
PBANKA_0522900.1	0.013782	0.0281064	0.0442406	-0.085075	-0.0790905	0.07418	0.41571	-0.254505	-1.19379	-2.64682	-1.91969	0.132824	17	pre-mRNA-splicing helicase BRR2, putative
PBANKA_0523000.1	0.167981	-0.0593204	0.0763688	0.213113	0.3985	-0.226645	-0.779497	0.251624	1.34663	1.48229	0.981429	0.820131	37	conserved Plasmodium protein, unknown function
PBANKA_0523100.1	0.0240217	0.0430382	-0.0434705	0.124383	-0.100598	0.0797173	-0.251436	-0.237249	-0.567792	-0.584342	-0.763806	0.985592	52	eukaryotic initiation factor 4A-III, putative
PBANKA_0523200.1	-0.0447956	-0.104949	0.108173	0.0244898	0.296281	0.153941	-0.163494	-0.849264	-1.60037	-0.646587	-1.17167	-1.24556	10	serpentine receptor, putative
PBANKA_0523300.1	0.203872	-0.0659917	0.057158	-0.017518	-0.0401585	-0.494663	-0.547708	-0.560561	-0.536149	-0.0407603	-0.801511	-0.720299	18	conserved Plasmodium protein, unknown function
PBANKA_0523400.1	0.060527	-0.0336499	0.0729505	-0.188675	-0.314903	-0.452675	-0.407254	-0.685706	0.06447	0.554522	0.186096	-0.85287	28	conserved Plasmodium protein, unknown function
PBANKA_0523500.1	0.122973	-0.0893844	0.00398423	0.0849112	0.230005	0.0261453	-0.782548	-0.028678	-0.653129	-0.916717	-0.805736	0.356212	27	AP-4 complex subunit sigma, putative
PBANKA_0523600.1	0.174084	-0.00219678	-0.0680626	0.0787659	-0.0801457	-0.366436	-1.14395	0.253405	1.49694	1.61183	2.00355	-3.53815	4	BSD-domain protein, putative
PBANKA_0523700.1	-0.361422	-0.00559142	-0.0358419	-0.0587486	-0.266431	-0.70236	0.513739	-1.66158	-2.29412	0.334507	0.038065	1.81092	25	conserved Plasmodium protein, unknown function
PBANKA_0523800.1	-0.252454	0.00240601	-0.0823942	0.0107128	-0.22	-0.257269	0.294972	-1.03022	-2.78793	-0.519998	0.960906	2.32995	25	asparagine rich protein, putative
PBANKA_0523900.1	-0.344563	-0.016229	-0.016245	0.0465451	-0.0154246	0.225027	1.17209	2.16458	3.10594	6.05283	6.2281	-3.74458	23	glideosome associated protein with multiple membrane spans 2, putative
PBANKA_0524000.1	0.0234728	0.0163252	0.0899225	-0.111668	0.00181304	0.122398	0.35282	-0.239909	-0.30574	-0.707173	-0.858776	1.28315	44	conserved Plasmodium protein, unknown function
PBANKA_0524100.1	-0.104152	0.090998	-0.00584007	0.0159718	-0.437769	0.131333	-0.415841	-0.651602	-2.9319	-3.139	-2.71463	1.91532	42	conserved Plasmodium protein, unknown function
PBANKA_0524200.1	0.00316818	0.0781593	-0.0530593	0.0730923	-0.349844	-0.165054	-1.06604	0.111527	0.230163	0.924476	0.0345367	2.71056	61	early transcribed membrane protein
PBANKA_0524300.1	-0.0988607	0.107379	0.0228174	0.0726928	-0.437564	0.0127993	-0.524891	-0.743043	-1.93997	-1.73027	-1.33607	1.78194	59	tryptophan-rich protein
PBANKA_0524400.1	-0.100353	0.0902685	-0.0293176	0.0700844	-0.481438	0.0830001	-0.641778	-0.806127	-2.96996	-2.64933	-1.83396	1.49446	42	tryptophan-rich protein
PBANKA_0524500.1	-0.282522	0.0196607	-0.0167613	0.0448954	-0.182749	-0.173928	-0.303951	-1.05566	-4.13932	-3.19687	-2.20668	2.0081	42	conserved rodent malaria protein, unknown function
PBANKA_0524600.1	-0.0326211	-0.0107123	-0.00184456	0.197866	0.00773727	-0.2244	-0.620185	-0.209679	0.684438	1.24387	0.45238	1.18806	36	PIR protein
PBANKA_0524700.1	-0.0397581	0.108164	-0.212989	-0.0641038	-0.560077	-0.236844	-0.219969	-0.174766	-0.603656	-0.898026	-0.976252	-0.426621	10	Plasmodium exported protein, unknown function
PBANKA_0524800.1	0.10472	0.0215062	0.00519217	0.0551515	-0.467098	-0.263093	-0.965538	-0.398376	-0.430988	-0.167246	-1.14036	1.96451	34	early transcribed membrane protein
PBANKA_0524821.1	-0.131091	0.0758738	-0.0017255	-0.0298181	-0.480051	0.162691	-0.806531	-1.42572	-3.62396	-4.37083	-1.89343	0.29811	41	fam-a protein
PBANKA_0524841.1	-0.0526804	0.0102326	0.127406	0.0136666	0.136072	0.382673	0.638748	-1.18378	-2.7758	-1.74842	-2.48444	1.8458	42	reticulocyte binding protein, putative, pseudogene
PBANKA_0600011.1	-0.100361	-0.000491343	-0.0436168	-0.0282775	-0.0999708	0.0971643	0.0884536	-1.5783	-2.87171	-2.59953	-2.00583	1.97317	42	PIR protein
PBANKA_0600021.1	0.041357	0.0145474	-0.0277781	-0.0173604	-0.300393	0.150217	0.0939511	-1.48184	-0.745345	-4.31047	-4.69958	1.83642	42	fam-a protein
PBANKA_0600031.1	0.105296	0.0578653	-0.154675	-0.015609	-0.118375	0.0283355	0.0115105	-0.583071	-4.06081	-2.7036	-3.20986	5.7837	60	PIR protein
PBANKA_0600041.1	0.318238	0.0441188	-0.114112	-0.104012	-0.241632	-0.11462	0.0376447	-0.877299	-5.15472	-4.98924	-2.81308	1.9203	58	PIR protein
PBANKA_0600051.1	0.215567	0.0482492	-0.0333914	0.0806293	-0.289447	-0.364407	-1.06693	-0.0859952	-1.77055	-1.3913	-0.902114	-0.0617594	26	PIR protein
PBANKA_0600061.1	-0.0384807	0.0543698	-0.156597	-0.0173891	-0.706545	-0.0398068	-0.537392	-2.01748	-4.65862	-3.17089	-2.59454	0.0834463	49	fam-b protein
PBANKA_0600081.1	-0.0977773	0.00947383	-0.225454	0.103504	-0.591166	-0.33694	-0.653023	-0.269938	-0.296517	-2.79566	-2.33921	2.10616	59	PIR protein
PBANKA_0600086.1	0.164243	0.0164216	0.0354649	0.0591282	-0.245908	-0.702232	-0.688366	-0.977022	-0.530905	-2.0086	-0.684042	5.18434	51	PIR protein
PBANKA_0600091.1	-0.0012335	0.014515	-0.104892	0.141751	-0.191197	-0.138983	-0.311714	-1.04169	-2.10205	-4.99261	-1.40653	-0.951269	41	fam-c protein
PBANKA_0600100.1	-0.0740502	0.0102459	-0.0391368	0.105031	-0.38435	-0.531147	-0.642351	0.212203	-1.80332	-1.76988	-0.747727	2.33657	34	PIR protein
PBANKA_0600200.1	-0.0585672	0.00393756	-0.128399	0.0805396	-0.596784	-0.232611	-0.989543	0.0431107	0.148516	-1.8362	-0.561833	4.17562	51	PIR protein
PBANKA_0600251.1	0.0690899	0.0227519	0.072997	0.171038	-0.312947	-0.203495	-0.107701	-0.302719	-1.08864	-1.63252	-0.558495	3.64038	51	PIR protein, pseudogene
PBANKA_0600300.1	0.00618073	0.0320171	0.0546487	-0.01415	-0.338889	-0.258064	-0.623907	-0.392006	-1.70806	-3.28845	-1.77234	5.04043	60	PIR protein
PBANKA_0600351.1	-0.125669	0.00945869	0.10084	0.0198175	0.104689	-0.142299	1.24571	-3.02481	-3.19572	-4.55671	-4.43016	0.425568	57	reticulocyte binding protein, putative
PBANKA_0600400.1	0.0715313	-0.0178072	-0.00532212	0.243076	0.115358	0.251544	-0.0296766	-0.295895	-0.477684	-0.196293	-0.66024	-1.69579	2	fam-a protein
PBANKA_0600500.1	-0.0041006	0.0628383	0.112542	0.0575341	-0.259992	0.176388	-0.113542	-0.396357	-0.958544	-1.1483	-1.17111	-0.00323118	10	XPA binding protein 1, putative
PBANKA_0600600.1	-0.378974	-0.0586314	-0.068811	0.0597568	0.346187	0.778233	1.44289	5.66707	8.02456	8.15645	9.0282	3.30316	56	NIMA related kinase 3, putative
PBANKA_0600700.1	0.382708	-0.00651995	0.1203	-0.0658443	0.273683	-0.0851535	0.54261	1.78847	1.23039	0.796497	1.73254	-1.8908	13	conserved Plasmodium protein, unknown function
PBANKA_0600800.1	-0.0717596	-0.00813106	0.112442	0.0570157	-0.028101	-0.0331375	0.0187091	0.104499	0.677043	0.378834	1.05818	-1.85174	19	cytochrome c oxidase assembly protein COX19, putative
PBANKA_0600900.1	-0.0957918	-0.0102352	0.105464	0.158972	0.389706	-0.356144	-0.275434	1.66315	3.02571	4.62684	3.00462	2.90962	63	conserved Plasmodium protein, unknown function
PBANKA_0601000.1	0.0513739	0.00122628	-0.00141133	0.107359	0.089583	0.131858	-0.0519977	0.298581	1.26193	0.998467	0.98692	-1.43391	13	ATP dependent RNA helicase, putative
PBANKA_0601100.1	0.0982789	-0.0511513	0.0816984	0.109136	0.193756	-0.105611	-0.40224	0.246984	1.19691	2.15563	1.4013	-0.824081	20	mitochondrial phosphate carrier protein, putative
PBANKA_0601200.1	-0.214406	0.0322031	0.11524	-0.21472	0.0613423	1.36885	2.40543	6.66004	8.50868	7.53481	7.46265	4.66709	64	dynein heavy chain, putative
PBANKA_0601300.1	0.180229	-0.000490313	0.0747411	0.132353	0.274699	-0.282061	-0.80006	0.825597	0.478075	0.698965	0.0985851	-1.11223	19	peptidyl-prolyl cis-trans isomerase, putative
PBANKA_0601500.1	0.0360823	0.00128747	-0.0540736	0.0405865	0.039143	-0.0823075	-0.0443949	-0.137859	0.598697	0.603612	1.08187	-2.65427	3	trimethylguanosine synthase, putative
PBANKA_0601600.1	-0.068979	-0.020809	0.0934639	-0.278521	0.00946826	-0.0621951	0.0841896	-0.124499	-0.35082	-0.399308	-0.533801	-0.275391	18	conserved protein, unknown function
PBANKA_0601700.1	0.12423	0.0713136	-0.16863	-0.0652581	-0.407321	-0.161896	-0.0607107	-0.426104	-2.1427	-2.96253	-1.94372	-1.61061	33	conserved Plasmodium protein, unknown function
PBANKA_0601800.1	0.177047	-0.00545085	0.104031	0.265703	-0.125847	-0.35534	-1.33332	-0.418327	-0.595601	0.13028	-0.0217708	-1.64955	2	conserved Plasmodium protein, unknown function
PBANKA_0601900.1	-0.111617	0.00572176	0.0624306	-0.0495527	-0.177506	-0.669532	-0.819054	-0.208072	0.506787	1.34242	0.799646	2.62795	53	high mobility group protein B1, putative
PBANKA_0602000.1	-0.142729	-0.00570199	0.106523	-0.353272	0.110599	0.522835	1.3624	2.16707	2.97875	4.57742	3.18755	2.10984	63	origin recognition complex subunit 1, putative
PBANKA_0602100.1	0.119548	0.00196675	-0.0729935	0.104337	-0.290403	-0.339818	-0.298962	0.0661811	0.724924	0.428477	0.766264	-0.822569	19	conserved Plasmodium protein, unknown function
PBANKA_0602200.1	0.10191	0.0154084	-0.0160733	0.193636	-0.180741	-0.155238	-0.473292	0.466206	0.927606	0.350957	0.445927	0.412338	37	signal recognition particle subunit SRP14, putative
PBANKA_0602300.1	0.0199426	0.00538728	-0.238195	-0.310931	0.21647	-0.159197	0.199375	0.290533	0.536414	0.545024	0.302149	1.23089	36	conserved Plasmodium protein, unknown function
PBANKA_0602400.1	-0.0699254	0.0151383	0.153967	-0.122147	0.0305061	-0.118314	-0.0241778	0.0280355	0.333488	0.929153	1.09622	-1.33931	19	major facilitator superfamily domain-containing protein, putative
PBANKA_0602500.1	0.108923	0.0907583	0.0476454	0.0683229	-0.253187	0.161693	0.0633348	0.00846507	-1.18963	-1.80325	-0.658069	-2.30472	1	threonylcarbamoyl-AMP synthase, putative
PBANKA_0602600.1	0.240524	0.015669	0.00985078	0.163975	-0.0339125	0.129544	-0.238239	-0.0779445	-0.701331	-1.48582	-0.619457	-2.35927	1	cytochrome c1 heme lyase
PBANKA_0602700.1	0.0783823	0.00732272	0.0490185	0.154765	0.00499217	-0.178047	-0.195963	-0.0718228	-0.0796498	-0.130386	-0.547567	0.700495	52	nucleosome assembly protein, putative
PBANKA_0602800.1	0.0949235	0.0372859	-0.0153724	0.104787	-0.212541	-0.24295	-0.515658	0.346744	1.28402	1.32607	1.69996	-1.43482	13	ubiquitin-conjugating enzyme E2, putative
PBANKA_0602900.1	0.137137	-0.0429814	-0.0719823	-0.096398	0.235778	0.122517	0.621449	2.78621	8.4855	7.128	7.62045	3.70871	48	conserved Plasmodium protein, unknown function
PBANKA_0603000.1	0.0833305	-0.0600039	-0.104775	-0.242978	0.439782	0.30721	0.389155	1.58787	2.55925	2.19086	2.00679	2.95104	54	conserved Plasmodium protein, unknown function
PBANKA_0603100.1	0.162257	-0.0936867	0.0496366	-0.00906196	0.328311	-0.305433	-0.0382055	-0.0143161	0.690581	1.89637	0.531213	0.351416	37	conserved Plasmodium protein, unknown function
PBANKA_0603200.1	0.249484	0.102577	-0.0571046	0.122609	-0.18306	0.0492005	-1.27814	-0.395189	-1.41705	-2.12694	-1.68498	1.68477	59	eukaryotic translation initiation factor 5A, putative
PBANKA_0603300.1	0.213588	-0.00921582	0.109392	0.360244	0.366017	1.32916	0.66871	3.55626	6.68986	7.27193	7.46538	-5.67927	7	conserved Plasmodium protein, unknown function
PBANKA_0603400.1	0.0412609	0.0303482	0.0491817	0.0225013	-0.38943	-0.0054823	-0.0934612	-0.942913	-2.32787	-2.55137	-1.76666	-1.14872	33	conserved Plasmodium protein, unknown function
PBANKA_0603500.1	-0.0367114	-0.0209329	0.0784488	0.125966	-0.0423755	0.200304	-0.0656835	-0.988315	-3.37299	-3.51728	-2.47206	1.04195	42	cytidine deaminase, putative
PBANKA_0603600.1	0.222027	-0.0187124	0.0926597	0.0791165	0.0977973	-0.279884	-1.26152	-0.322894	-1.18232	-1.32912	-1.06063	0.351563	26	conserved Plasmodium protein, unknown function
PBANKA_0603650.1	-0.136827	0.00198053	-0.128009	-0.0688443	-0.0389448	0.0407247	-0.791602	-0.42063	-0.577627	2.1019	1.66677	-2.1195	12	conserved Plasmodium protein, unknown function
PBANKA_0603700.1	-0.176172	0.00655218	0.18531	0.0752699	0.414074	0.3654	0.58875	1.02862	1.52537	2.75471	2.35527	2.5004	54	conserved Plasmodium protein, unknown function
PBANKA_0603800.1	0.101946	-0.0129343	-0.0595477	0.0357141	0.0881862	0.0230591	0.117849	-0.519369	-3.18102	-4.12007	-3.1451	1.87713	58	O-phosphoseryl-tRNA(Sec) selenium transferase, putative
PBANKA_0603900.1	-0.28936	-0.00302191	0.0193143	-0.0499492	-0.154402	-0.112577	0.549848	-2.901	-4.41142	-2.78228	-1.65206	1.18138	57	HAD domain ookinete protein
PBANKA_0604000.1	-0.0289775	-0.0435402	0.0348185	0.019485	0.092622	-0.310059	0.0279593	-1.03823	-1.95602	-0.890653	-1.47	0.999988	43	conserved Plasmodium protein, unknown function
PBANKA_0604100.1	0.130883	-0.0405299	0.10636	-0.098752	-0.0923614	0.14848	0.30884	-0.576533	-0.506132	-0.443438	-0.913264	0.933152	52	kelch domain-containing protein, putative
PBANKA_0604200.1	-0.0513349	0.0441303	0.1409	0.022354	0.138356	0.253462	0.232924	-0.293736	-0.201931	-0.197891	-0.35224	0.418868	52	zinc finger protein, putative
PBANKA_0604300.1	0.0113718	-0.0531256	0.0793733	0.0484612	0.168833	-0.376097	-0.594203	1.58506	2.34628	3.32608	1.55699	3.82385	62	conserved Plasmodium protein, unknown function
PBANKA_0604400.1	0.117158	-0.0770539	0.0737375	0.0619064	0.102564	-0.0449327	-0.803686	1.69359	3.04942	4.53503	2.82774	0.316948	39	targeted glyoxalase II, putative
PBANKA_0604500.1	-0.0118685	0.0606095	0.209847	-0.104299	-0.186332	0.0658411	0.5249	-0.251511	-1.35452	-2.38944	-2.05077	0.398482	17	high mobility group protein B3, putative
PBANKA_0604600.1	-0.0788041	0.00744842	0.0890088	-0.114866	-0.0202084	0.159142	0.568382	0.605835	1.27698	0.663896	1.5002	-0.633645	30	conserved protein, unknown function
PBANKA_0604700.1	-0.012507	-0.0691767	0.0877307	0.175749	0.393596	0.0416243	-0.336961	0.111354	0.575401	1.85033	0.490685	0.623165	37	shewanella-like protein phosphatase 2, putative
PBANKA_0604800.1	0.1197	0.0417884	0.0362441	-0.0460867	-0.211574	0.0368044	0.129209	-0.220561	-1.25821	-2.06572	-2.11562	0.456803	17	eukaryotic translation initiation factor 3 subunit C, putative
PBANKA_0604900.1	-0.337836	-0.0239154	0.0506262	-0.0889472	-0.282599	-0.371584	1.04545	0.422013	-1.37692	-0.399071	0.157088	-0.797347	18	conserved Plasmodium protein, unknown function
PBANKA_0605000.1	-0.107045	-0.0455176	0.115429	0.129885	0.20049	0.459354	0.649127	-0.0763708	-0.536986	0.0441683	-0.134499	-0.82285	18	rhodanese like protein, putative
PBANKA_0605100.1	-0.358875	0.020621	-0.0643622	-0.079716	0.879507	1.5761	1.67784	5.98457	8.0507	8.54054	8.22205	-2.82996	16	Tat binding protein 1(TBP-1)-interacting protein, putative
PBANKA_0605200.1	0.0766586	0.0426027	-0.00832088	-0.0719787	-0.100278	0.021093	0.0478002	-1.00489	-3.34112	-3.71036	-2.93436	0.355608	41	DNA-directed RNA polymerase III subunit RPC2, putative
PBANKA_0605300.1	0.149817	0.0198259	-0.0764025	-0.0504493	-0.198273	0.046486	0.130672	-0.279349	-0.643035	-1.7328	-1.21939	-1.17431	10	eukaryotic translation initiation factor 5, putative
PBANKA_0605400.1	0.106856	0.000431074	0.00917307	0.139757	0.252383	-0.133267	-0.292107	-0.754173	-1.34814	-1.30516	-1.41553	-0.0867173	10	conserved Plasmodium protein, unknown function
PBANKA_0605500.1	-0.114339	-0.0255742	0.138267	-0.022577	0.583306	1.9404	1.41519	5.30226	6.62373	6.37017	5.98685	2.21314	48	conserved Plasmodium protein, unknown function
PBANKA_0605600.1	-0.300808	-0.00125039	-0.0305134	-0.317996	-0.297995	-0.117451	-0.0645438	1.90847	1.83911	2.20931	2.25772	0.782459	38	conserved Plasmodium protein, unknown function
PBANKA_0605700.1	0.144734	0.0567822	0.0428542	-0.0484516	-0.207671	0.0757956	0.0256027	-0.173254	-0.27171	-1.10706	-1.05039	0.901682	44	small subunit rRNA processing factor, putative
PBANKA_0605800.1	0.110939	-0.0488892	0.0533632	0.0148198	0.214531	0.316981	0.217086	5.13164	7.61796	9.01759	8.45358	-5.16216	7	conserved Plasmodium protein, unknown function
PBANKA_0605900.1	0.00426706	-0.0604361	0.0178337	0.0719887	0.60949	1.02974	0.544957	3.5227	4.70187	6.34692	4.78556	-2.04093	24	conserved Plasmodium protein, unknown function
PBANKA_0606000.1	0.0965698	-0.0333388	0.0982027	0.157802	0.0735348	-0.36914	-0.8525	-0.0906789	0.386569	1.20461	-0.0566987	-1.12161	20	RNA-binding protein, putative
PBANKA_0606100.1	-0.0765908	0.00627673	0.00613757	0.0235802	-0.0123544	0.0653082	0.212193	0.0649053	-0.0728599	-0.436995	-0.713703	-1.04961	18	tRNA delta(2)-isopentenylpyrophosphate transferase, putative
PBANKA_0606200.1	-0.112478	0.0170532	0.244447	0.241379	0.453269	0.885301	1.31471	4.36078	7.55562	9.02928	7.91292	-5.32533	7	blood stage antigen 41-3 precursor, putative
PBANKA_0606300.1	0.0435576	0.0110491	0.120177	-0.2139	-0.259767	-0.0707564	0.241744	2.62818	3.9416	3.81043	3.45668	1.58655	39	conserved Plasmodium protein, unknown function
PBANKA_0606400.1	0.257353	-0.0141501	-0.0167794	0.0552957	0.0677115	-0.23161	-0.316446	0.16259	0.768163	0.956196	1.07561	-1.81628	13	conserved Plasmodium protein, unknown function
PBANKA_0606500.1	0.0647581	-0.060208	-0.108991	0.113678	-0.0647104	-0.636354	-1.31604	0.131153	-0.177982	0.67464	0.82153	-0.390111	28	50S ribosomal protein L29, putative
PBANKA_0606600.1	0.125016	0.0705115	0.186444	-0.0652049	-0.0841175	0.280485	0.48857	-0.243398	-1.88698	-3.97152	-2.61349	-0.678217	41	conserved Plasmodium protein, unknown function
PBANKA_0606700.1	-0.0884495	-0.0994757	0.270895	0.0905757	1.11115	2.83824	3.92811	1.73783	1.54341	2.02384	1.352	-1.03051	46	cysteine repeat modular protein 3
PBANKA_0606800.1	0.203829	0.000986986	-0.00713066	0.160856	-0.0316322	-0.137032	-0.439557	-0.236571	-0.0420933	-0.0392817	-0.437509	0.0230216	28	mitochondrial ACP precursor, putative
PBANKA_0606900.1	0.0658705	-0.0509279	0.103293	-0.179277	0.475054	0.225763	0.796277	-0.394188	-0.612001	0.0745521	-0.319863	-1.31224	18	amino acid transporter, putative
PBANKA_0607000.1	-0.0121074	-0.0749479	0.0030232	-0.196603	1.22802	1.56326	1.80332	3.35462	4.12908	4.36895	4.26783	-1.18083	22	conserved Plasmodium protein, unknown function
PBANKA_0607100.1	0.202582	-0.0879542	0.0594683	0.124016	0.259763	-0.362218	-1.26662	0.240216	0.698451	1.12942	0.397739	-0.192545	20	mitochondrial import inner membrane translocase subunit TIM10, putative
PBANKA_0607200.1	0.163886	-0.0109335	-0.0186023	0.183655	0.0551401	0.146458	-0.0371317	-0.562983	-1.03642	-1.81221	-1.1037	1.43806	43	conserved protein, unknown function
PBANKA_0607300.1	0.103461	0.00834613	0.00635733	-0.023701	-0.173069	0.206385	0.270042	0.198609	0.409089	0.0491941	-0.351805	1.43826	44	zinc finger protein, putative
PBANKA_0607400.1	-0.0688117	-0.0296251	0.123989	-0.167079	0.0768217	-0.0182436	0.0968637	0.539447	1.08388	1.27644	0.670082	2.14141	53	protein phosphatase, putative
PBANKA_0607500.1	0.233069	-0.0859635	-0.0190531	0.122445	-0.0151448	-0.465018	-1.29383	-0.551186	-2.44964	-2.58141	-2.11405	-0.20575	50	conserved Plasmodium protein, unknown function
PBANKA_0607600.1	0.192327	-0.0290775	-0.00959176	0.0635416	-0.257907	-0.472929	-1.463	-0.684859	-1.41191	-1.77448	-1.05595	-1.14929	33	U6 snRNA-associated Sm-like protein LSm7, putative
PBANKA_0607700.1	-0.174538	0.0121123	-0.0126129	-0.279231	-0.397326	-0.367518	0.00534196	-0.250501	-0.290007	-0.409312	0.471555	-0.532037	18	zinc finger transcription factor, putative
PBANKA_0607800.1	-0.289117	-0.00357904	0.0758641	0.00813612	0.0123356	0.193934	1.39786	0.544526	1.17333	3.10973	2.0272	1.08428	54	cytosolic iron-sulfur protein assembly protein 1, putative
PBANKA_0607900.1	-0.124204	-0.0961111	-0.0458016	0.157932	0.787154	0.475763	0.618731	3.32275	4.34712	4.97015	3.58505	2.6224	40	3',5'-cyclic nucleotide phosphodiesterase, putative
PBANKA_0608000.1	-0.176651	0.0942419	0.133589	0.101477	1.09955	1.10948	0.762798	2.79833	6.2995	6.25728	5.91429	-3.83431	15	porphobilinogen deaminase
PBANKA_0608100.1	-0.0625283	-0.0526537	0.0394878	0.000240054	0.143918	-0.167467	-0.355204	-0.478686	0.181965	1.21298	0.442571	0.415199	37	conserved Plasmodium protein, unknown function
PBANKA_0608200.1	0.21605	-0.033078	0.12324	0.1054	0.205567	-0.0467831	-0.837505	0.0220178	0.462812	0.856131	0.244423	-0.609787	20	ATP synthase mitochondrial F1 complex assembly factor 1, putative
PBANKA_0608300.1	0.113899	0.0142389	-0.0576278	0.0254123	0.0646343	0.253119	-0.0555402	0.220376	0.739543	0.687501	-0.102273	1.28785	36	ABC transporter B family member 7, putative
PBANKA_0608400.1	0.242432	0.00478544	-0.0262718	0.0374463	-0.249615	-0.263809	-0.155184	0.182187	0.769894	0.510296	0.152686	1.49632	36	50S ribosomal protein L1, apicoplast, putative
PBANKA_0608500.1	-0.055451	-0.0123358	0.0196265	0.0886355	-0.129844	-0.098491	-0.279476	0.634994	1.33501	1.72801	1.90078	-2.33775	13	SNARE protein, putative
PBANKA_0608600.1	-0.00559149	-0.0730576	0.1865	0.0576984	-0.183014	0.0787806	0.554526	4.04364	6.83005	6.36903	7.71569	-5.85064	7	zinc finger protein, putative
PBANKA_0608700.1	0.0926607	0.0584941	-0.0126528	0.207689	-0.106318	-0.112344	-0.877112	-0.0629441	-0.883818	-1.35867	-0.822114	-0.162325	27	conserved Plasmodium protein, unknown function
PBANKA_0608800.1	0.143135	-0.108886	-0.0250696	-0.165824	0.659371	0.155718	0.443457	1.61505	3.97825	3.8255	4.83211	-1.92351	22	conserved Plasmodium protein, unknown function
PBANKA_0608900.1	0.108769	-0.0596635	0.0434195	-0.0549866	0.286747	-0.326207	-0.0180187	-0.432963	-0.505645	-0.394688	-0.965447	1.00013	52	general transcription factor 3C polypeptide 5, putative
PBANKA_0609000.1	0.230041	-0.0925899	-0.104162	-0.10425	0.431469	-0.443815	0.0102562	-0.449359	-0.3126	-0.341775	-0.468276	-1.36695	2	conserved Plasmodium protein, unknown function
PBANKA_0609100.1	-0.0342711	0.107312	0.187977	-0.0211025	-0.0709473	0.173436	0.362073	-0.132514	-0.810106	-1.38806	-1.17188	-0.392394	35	conserved Plasmodium protein, unknown function
PBANKA_0609200.1	-0.0230885	-0.0188285	0.134364	0.0615434	-0.133775	-0.041179	-0.594825	-0.0833879	0.590092	1.65001	0.843909	-0.953073	20	conserved Plasmodium protein, unknown function
PBANKA_0609250.1	0.256056	0.0525671	0.0592861	-0.0118909	-0.100963	0.526004	-0.306005	-0.574557	-0.583099	0.689421	1.1203	-3.97286	3	small nucleolar RNA snoR14
PBANKA_0609300.1	0.237152	-0.00941552	0.0591883	0.0692305	-0.0339009	-0.0870887	-0.719265	-0.872074	-0.293812	0.96538	0.427351	-1.5766	2	GPI mannosyltransferase 1, putative
PBANKA_0609500.1	-0.484364	0.0427219	0.198029	-0.0958024	-0.464826	1.41007	2.87374	6.00275	7.94969	8.42477	8.98026	-5.24781	8	kinesin-7, putative
PBANKA_0609600.1	-0.0717235	-0.0405044	-0.0598745	-0.0263814	0.0572738	-0.20098	0.136856	0.518922	4.50905	7.72479	7.88653	-3.88786	15	heat shock protein 20, putative
PBANKA_0609700.1	0.0756034	0.0218991	0.047702	-0.101328	0.0324276	0.0872517	0.221592	-0.470883	-0.885755	-1.49815	-1.40118	1.05437	43	conserved Plasmodium protein, unknown function
PBANKA_0609800.1	0.033531	-0.0539536	0.17427	-0.126732	0.21373	0.82532	0.837835	0.559923	1.21907	2.55778	1.57438	-1.27817	14	DNA helicase MCM8, putative
PBANKA_0609900.1	-0.00144604	0.00845386	0.0552883	0.149283	-0.0640712	-0.000790214	-0.180237	0.565248	0.516675	0.666806	0.0282431	1.61475	36	heat shock protein DNAJ homologue Pfj4, putative
PBANKA_0610000.1	0.0947391	-0.0118771	-0.0218611	-0.0424088	-0.244201	-0.23593	-0.0877813	-0.263441	-0.111223	-0.0075517	0.0342127	-0.651926	18	mitochondrial ribosomal protein S18 precursor, putative
PBANKA_0610100.1	-0.00949079	0.0511066	-0.0416572	-0.111576	-0.318414	-0.171499	-0.0167571	-0.173893	-1.23357	-1.53458	-1.2627	-0.189577	10	lysine-specific histone demethylase 1, putative
PBANKA_0610200.1	-0.326856	-0.0437083	0.152817	0.03509	0.130698	0.26253	0.34364	1.52166	2.14545	4.37125	2.79384	1.81034	39	DNA replication licensing factor MCM5, putative
PBANKA_0610300.1	0.0140378	-0.00775502	0.0765079	0.115014	0.243071	-0.0245421	-0.543983	0.757616	1.43662	2.25568	0.805426	0.882833	38	polyubiquitin, putative
PBANKA_0610400.1	0.115986	0.064506	0.0630962	-0.0602224	-0.15958	0.240691	0.0323215	-0.152517	-0.942128	-1.82954	-1.88489	0.187796	17	non-SERCA-type Ca2+ -transporting P-ATPase, putative
PBANKA_0610500.1	0.0663135	0.00919047	0.00784807	0.0799913	-0.208802	-0.16426	-0.891568	-0.172499	-0.0868219	0.77981	-0.248122	0.505098	28	glutathione peroxidase-like thioredoxin peroxidase
PBANKA_0610600.1	-0.037798	-0.00123728	0.0200164	0.0500849	-0.136955	-0.239711	-0.192848	-0.240139	-0.679007	-0.305467	0.412124	-2.06989	2	peripheral plastid protein 1, putative
PBANKA_0610700.1	-0.224875	0.0281773	0.190195	0.123661	0.476172	0.778456	1.07632	3.45025	4.57876	6.50553	5.14015	3.46958	47	conserved Plasmodium protein, unknown function
PBANKA_0610800.1	0.107625	0.0388449	0.0533915	0.0281739	-0.0619991	-0.186551	-0.0591892	-0.670576	-1.11527	-0.982958	-1.30164	0.497231	43	eukaryotic initiation factor 2a, putative
PBANKA_0610900.1	0.117133	0.052766	0.00737471	0.0343653	-0.279536	-0.0608872	0.0508059	-0.39276	-1.38297	-2.03425	-2.01806	1.58081	59	HSP40, subfamily A, putative
PBANKA_0611000.1	0.146728	0.0195221	-0.0398522	-0.120858	-0.0873505	-0.0763016	-0.291332	-0.60693	-0.944251	-0.654915	-0.648865	0.260095	27	trafficking protein particle complex subunit 5, putative
PBANKA_0611100.1	0.0912222	0.0302836	-0.112987	-0.157424	0.206546	-0.0143894	-0.0542368	-1.28785	-2.09808	-1.84811	-1.54432	0.683217	50	succinyl-CoA ligase, putative
PBANKA_0611200.1	0.319667	-0.0383669	0.0446154	0.0681204	0.276795	-0.183776	0.194799	-0.509229	-1.14662	-1.20397	-0.871511	-1.98561	1	conserved Plasmodium protein, unknown function
PBANKA_0611300.1	0.0261571	-0.0423445	-0.0279187	0.139883	0.11215	-0.292592	-0.943878	-0.2417	0.34698	2.57282	1.79441	-2.96553	4	conserved Plasmodium protein, unknown function
PBANKA_0611400.1	-0.067629	-0.0524329	0.168313	0.0217763	0.287784	-0.329328	0.0392065	-0.593044	-1.11206	-0.499644	-0.921536	2.01423	34	pantothenate kinase, putative
PBANKA_0611500.1	-0.264053	-0.00173306	-0.0868727	-0.0274942	-0.162691	-0.29943	0.106148	0.326982	-0.596614	1.21726	2.30788	2.01455	29	conserved Plasmodium protein, unknown function
PBANKA_0611600.1	-0.260332	0.0257794	0.141998	-0.16895	-0.178204	-0.117747	-0.061492	1.75175	3.04558	3.91606	4.20893	-0.58956	22	ribonucleoside-diphosphate reductase large subunit, putative
PBANKA_0611700.1	0.00223703	-0.0418917	0.0684599	-0.0217945	0.0432983	-0.0261368	-0.0130468	-0.0478624	-0.299742	2.12861	1.30559	1.1968	29	conserved Plasmodium protein, unknown function
PBANKA_0611800.1	-0.0957909	0.0491704	-0.0903352	-0.0581511	-0.117746	-0.150242	-0.0684427	-0.284604	0.33182	0.486165	-0.274187	0.313717	28	N-acetyltransferase, putative
PBANKA_0611900.1	0.141083	-0.0910949	0.0201493	0.0562879	0.136638	0.0336603	-0.395184	0.244183	1.01159	2.01135	0.712655	-1.21176	20	histidine triad protein, putative
PBANKA_0612000.1	0.0735052	-0.0416242	-0.0360335	0.00679853	0.33831	0.0944667	0.189559	-0.715145	-1.64117	-2.14581	-1.7779	-0.724328	33	ATP-dependent Clp protease proteolytic subunit, putative
PBANKA_0612100.1	0.101648	-0.0697973	0.0381358	0.00646045	0.404535	-0.00909192	0.267378	-0.408425	-0.686608	-1.15257	-0.678169	-1.153	10	conserved Plasmodium protein, unknown function
PBANKA_0612200.1	-0.163477	-0.0170865	0.181805	-0.145295	0.268	0.242692	0.850661	1.12222	1.45475	2.0414	1.58329	1.15507	54	conserved Plasmodium protein, unknown function
PBANKA_0612300.1	0.0208845	-0.0168594	0.11044	-0.155279	0.10878	0.30224	0.570039	0.817927	1.68956	0.704195	0.606921	1.83342	53	conserved Plasmodium protein, unknown function
PBANKA_0612400.1	-0.406552	0.0748412	0.203104	0.0489637	1.03472	1.843	3.12976	5.87854	8.60894	8.74801	8.73465	-5.16663	8	conserved Plasmodium protein, unknown function
PBANKA_0612500.1	0.157883	-0.0398469	0.00321203	0.013075	0.146549	-0.727113	-0.800122	0.307093	-1.34469	-1.09452	-1.15382	2.55459	34	conserved Plasmodium protein, unknown function
PBANKA_0612600.1	0.230407	0.0482233	-0.023592	0.120627	-0.00132105	0.0965142	0.229891	-0.29894	-0.167653	-0.788095	-0.242023	1.43057	44	conserved Plasmodium protein, unknown function
PBANKA_0612700.1	-0.0494422	-0.00164228	-0.0190616	-0.0224419	0.112731	-0.0279671	0.473674	0.110681	0.596539	1.05604	1.53108	-1.20361	13	conserved Plasmodium protein, unknown function
PBANKA_0612800.1	0.0585742	0.0393431	0.0817278	-0.0136256	0.19567	0.334404	0.536468	-0.0277418	-0.100123	-0.303999	-0.176092	0.709626	44	DEAD box ATP-dependent RNA helicase, putative
PBANKA_0612861:tRNA	0.182526	-0.00104971	0.0612862	0.0440764	-0.377561	0.167897	-0.411434	0.47816	-1.73806	-0.651355	0.702146	3.50422	51	tRNA Glutamic acid
PBANKA_0612900.1	0.25858	0.0529802	0.0329767	-0.223777	-0.079018	0.502525	0.433541	2.05841	5.01246	5.03965	5.99171	-4.19961	23	conserved Plasmodium protein, unknown function
PBANKA_0613000.1	-0.0286687	-0.00332375	0.12793	-0.261727	0.13338	0.169134	0.68022	-0.994089	-1.09347	-1.03849	-0.921024	1.61931	43	conserved Plasmodium protein, unknown function
PBANKA_0613100.1	0.025304	0.00741857	0.0618486	-0.307059	0.0872919	0.0486997	0.372901	-1.06368	-1.01301	-1.78036	-1.2376	1.36783	43	conserved Plasmodium protein, unknown function
PBANKA_0613200.1	-0.0869076	0.000325863	0.159861	-0.301674	0.0390185	-0.178508	0.565075	1.02383	1.54004	2.63057	1.35371	2.49845	54	DNA polymerase alpha catalytic subunit A, putative
PBANKA_0613300.1	-0.148447	-0.0303413	0.113515	-0.0612045	-0.00914502	-0.383996	-0.368008	-0.826671	-0.451966	0.862851	0.207022	0.550715	28	conserved Plasmodium protein, unknown function
PBANKA_0613400.1	0.24132	-0.0039403	0.0955709	0.23367	0.175785	-0.067541	-0.457361	-0.0226746	-0.271125	-0.322823	-0.979945	0.77464	52	mitochondrial ribosomal protein S12 precursor, putative
PBANKA_0613500.1	0.028121	0.00365718	-0.00377105	0.0681091	-0.108288	-0.157738	-0.359624	-0.410924	-0.234821	0.13388	0.131849	-1.17366	2	conserved Plasmodium protein, unknown function
PBANKA_0613600.1	0.102263	-0.00760629	-0.0358802	0.155375	-0.0265495	-0.102236	0.0434511	-0.622767	-0.882905	-1.31559	-0.94181	0.258159	35	phosphopantothenate--cysteine ligase, putative
PBANKA_0613700.1	-0.0088327	0.0471729	-0.239051	-0.132025	-0.695759	-0.380607	-0.247045	0.364841	0.255233	0.206967	0.62871	-1.2307	19	RNA-binding protein, putative
PBANKA_0613800.1	-0.124855	0.0380329	-0.178421	-0.0825695	-0.706623	-0.294513	-0.465466	-0.702502	-3.02539	-3.18182	-3.30526	1.4735	42	protein SDA1, putative
PBANKA_0613900.1	-0.123172	0.0572571	-0.00731184	-0.0134368	-0.335608	0.0656063	0.110516	-0.777093	-3.76776	-3.63906	-2.6139	-1.03196	49	conserved Plasmodium protein, unknown function
PBANKA_0614000.1	-0.117021	-0.0232027	0.0305388	0.0200178	-0.0943583	-0.285443	-0.411337	-1.12321	-2.28789	-1.6344	-1.94202	1.43098	50	conserved Plasmodium protein, unknown function
PBANKA_0614100.1	0.118322	-0.0336734	0.0103316	0.159304	-0.0393246	-0.467123	-1.31334	-0.457453	-0.261368	0.166746	-0.507168	-0.0628185	28	transcription initiation factor IIA subunit 1, putative
PBANKA_0614200.1	0.0511405	-0.0970308	-0.0486196	0.0417967	0.0154252	-0.510216	-0.691807	-0.72926	-1.26161	-1.00104	-0.977676	1.03894	26	conserved Plasmodium protein, unknown function
PBANKA_0614300.1	-0.177083	-0.00947279	0.0560265	-0.0653884	-0.112557	-0.534125	-0.366023	-1.59125	-3.27789	-2.51013	-2.13469	2.41243	42	cysteine desulfurase
PBANKA_0614400.1	0.185596	0.0192722	-0.0207773	0.0357395	0.230152	0.167387	0.275502	-0.427087	-1.24765	-1.97025	-1.45107	-0.0869771	17	conserved Plasmodium protein, unknown function
PBANKA_0614500.1	0.110924	0.0488572	-0.145422	0.0408634	-0.509086	-0.260153	-0.49179	-0.449475	-1.89508	-2.46712	-1.87435	0.637616	50	eukaryotic translation initiation factor 3 subunit I, putative
PBANKA_0614600.1	0.187635	0.00435426	0.00845153	0.162437	-0.135266	-0.199324	-0.844657	-1.05599	-2.92684	-2.76911	-2.19109	-0.540558	41	drug/metabolite transporter, putative
PBANKA_0614700.1	-0.0262026	-0.0614461	0.0830693	0.129886	0.215027	-0.0552934	-0.821265	1.03152	2.27839	2.2399	1.81514	1.55209	54	conserved Plasmodium membrane protein, unknown function
PBANKA_0614800.1	0.0493058	-0.026193	0.048633	-0.022621	-0.0549019	0.0736189	0.149569	0.635884	1.37914	0.863794	0.768909	-0.677456	30	conserved Plasmodium protein, unknown function
PBANKA_0614900.1	-0.108182	-0.00662607	0.193612	-0.0741714	-0.483105	-0.571211	-0.38695	-0.832183	-1.08474	0.884223	0.475225	-2.24637	12	conserved Plasmodium protein, unknown function
PBANKA_0615000.1	-0.0995825	0.0229666	0.147934	0.14116	-0.111973	0.0558002	-0.0086364	-0.681436	-1.22028	-1.2868	-0.591356	-0.339136	10	transcription initiation factor IIE subunit alpha, putative
PBANKA_0615100.1	0.149268	0.0453778	0.0571771	0.00184686	-0.199308	0.0576356	0.205096	-0.431662	-3.12784	-3.46028	-2.58424	0.126506	41	queuine tRNA-ribosyltransferase, putative
PBANKA_0615200.1	-0.286472	8.4e-05	0.227842	0.230081	0.380927	0.945187	2.12675	3.63627	3.69861	6.2448	4.22325	3.32054	47	calcium-dependent protein kinase 4
PBANKA_0615300.1	-0.261278	-0.0146335	0.136432	-0.017712	-0.138232	0.207386	0.947796	2.75976	3.98234	4.95762	5.91674	-2.87964	23	conserved Plasmodium protein, unknown function
PBANKA_0615400.1	0.0306674	0.0281502	-0.073205	0.00642439	-0.0734638	-0.0573181	-0.091945	-0.333815	-0.822456	-1.22021	-1.86522	0.718761	43	serine--tRNA ligase, putative
PBANKA_0615500.1	-0.161757	-0.023967	0.182583	0.028129	0.134772	0.44233	1.23906	3.34962	4.24475	4.96035	5.85931	-5.28184	23	conserved Plasmodium protein, unknown function
PBANKA_0615600.1	0.222685	-0.0247394	0.0589553	0.181462	0.103731	-0.238819	-0.202016	-0.146464	0.421832	0.316914	0.0327023	-1.34396	19	thioredoxin-like protein
PBANKA_0615700.1	-0.0383476	-0.0156763	0.193453	0.0232298	0.300608	0.808153	2.06042	3.92308	4.70511	2.55386	2.70353	3.02058	63	dynein heavy chain, putative
PBANKA_0615800.1	-0.0106054	-0.00778123	0.215697	-0.34687	0.100038	0.00999402	0.376527	1.29527	1.81134	2.48284	1.25846	2.85985	54	exported serine/threonine protein kinase
PBANKA_0615900.1	-0.162708	0.0307619	6.21e-05	-0.0184848	0.672364	0.238134	0.439855	1.6365	2.42507	3.4701	1.12961	1.86484	54	cysteine repeat modular protein 2
PBANKA_0616000.1	0.150739	-0.0188845	-0.0142787	0.237671	0.371231	-0.235954	-1.01958	0.137268	0.86082	1.30427	0.857357	-0.920881	20	mitochondrial ribosomal protein S8 precursor, putative
PBANKA_0616100.1	0.146421	-0.0302333	0.0809823	0.27333	0.310963	0.00772047	-0.403553	0.681981	1.29054	1.04485	0.319056	1.31556	37	prefoldin subunit 3, putative
PBANKA_0616200.1	-0.278837	-0.0076654	0.146495	-0.068832	0.465411	0.487997	2.34758	1.4159	1.80665	2.74929	1.77962	3.24641	54	conserved Plasmodium protein, unknown function
PBANKA_0616300.1	0.0175035	-0.0396836	0.10188	0.155978	0.290843	-0.248576	-0.278118	-0.796164	-1.52181	-1.23293	-1.52367	0.568621	43	conserved Plasmodium protein, unknown function
PBANKA_0616400.1	0.0639018	-0.00176802	0.0185327	0.0346076	0.369327	0.264216	0.78164	2.82219	5.42359	6.08111	4.99673	-3.25212	15	conserved Plasmodium protein, unknown function
PBANKA_0616500.1	0.138191	0.0038696	-0.0220982	0.0460706	-0.176453	-0.253502	-1.19259	0.366978	1.10688	1.89302	1.46961	-2.80024	4	conserved Plasmodium protein, unknown function
PBANKA_0616600.1	0.141476	-0.0162061	0.100784	0.0275192	0.047508	-0.536414	-1.0866	0.282441	1.07956	2.02841	1.60954	-2.44096	13	conserved Plasmodium protein, unknown function
PBANKA_0616700.1	0.215043	-0.163266	0.0241879	-0.0469366	0.522972	0.588698	0.329992	2.34532	4.43012	5.12183	4.52269	-2.7955	22	NIMA related kinase 4
PBANKA_0616800.1	0.0931214	0.0213075	-0.108364	-0.159431	-0.162462	-0.224482	-0.109157	-0.672674	-1.68954	-2.16496	-1.73613	-0.19788	17	actin-related protein, putative
PBANKA_0616900.1	0.065383	0.032287	0.0298804	-0.0300442	0.116295	0.287631	0.507495	-0.201108	0.0694572	-0.783512	0.111853	0.116599	45	conserved Plasmodium protein, unknown function
PBANKA_0617000.1	0.127519	0.00350723	0.0159523	0.0498449	0.56513	1.68287	1.15291	4.77583	5.76314	5.80307	6.07605	-1.68725	24	LEM3/CDC50 family protein, putative
PBANKA_0617100.1	0.235256	0.117421	-0.0572674	0.0860653	-0.307961	-0.0537741	-0.814097	-0.114066	-0.421116	-0.868325	-0.58206	-0.066111	27	60S ribosomal protein L11a, putative
PBANKA_0617200.1	0.170781	0.0805536	-0.0606748	0.111278	-0.315852	-0.0873932	-1.19516	-0.202309	-0.42985	-0.916907	-0.862235	0.192075	27	40S ribosomal protein S10, putative
PBANKA_0617300.1	-0.0736919	-0.00875984	0.156142	-0.0723367	0.0263105	-0.145494	0.169951	-0.458613	-1.35249	-1.26683	-1.30683	1.09894	43	conserved Plasmodium protein, unknown function
PBANKA_0617400.1	0.00517083	0.000411498	0.113921	-0.166608	0.220193	0.152083	0.564081	-0.772602	-2.38438	-3.00888	-2.84862	1.49498	42	conserved Plasmodium protein, unknown function
PBANKA_0617500.1	0.197559	0.037702	-0.101897	0.0335933	-0.309365	-0.106025	-0.654922	-0.239375	-0.17881	-0.0558974	-0.347306	-1.39886	2	exosome complex component CSL4, putative
PBANKA_0617600.1	0.16512	0.0250738	-0.0419724	-0.0205047	-0.508213	-0.419659	-0.0711558	-0.462163	-1.04359	-0.394041	0.118087	-1.58019	2	small subunit rRNA processing protein, putative
PBANKA_0617700.1	0.0759467	0.0212901	-0.0726224	0.0534607	-0.373636	-0.350122	-1.25885	-0.371661	-1.52674	-1.10101	-1.54936	-0.679173	26	conserved Plasmodium protein, unknown function
PBANKA_0617800.1	-0.0435043	-0.00424268	0.0387244	0.135491	0.298956	0.298683	0.185441	1.49007	3.3932	3.55398	4.38531	-4.73467	6	conserved Plasmodium protein, unknown function
PBANKA_0617900.1	0.234698	-0.0145831	-0.0197828	0.197268	0.0699121	-0.0455606	0.0428742	0.488997	1.01953	0.143018	-0.113962	-0.550916	45	ferrodoxin reductase-like protein, putative
PBANKA_0618000.1	0.144857	-0.0306593	0.0688939	0.0902922	-0.023712	-0.361043	-1.16982	-0.181662	0.927958	0.980362	0.59722	-1.98925	13	conserved Plasmodium protein, unknown function
PBANKA_0618100.1	0.0672098	0.0722143	0.00874097	0.125407	-0.182828	-0.00877869	-0.812403	0.405312	0.00387213	-0.186596	0.0463494	-0.0380898	28	conserved Plasmodium protein, unknown function
PBANKA_0618200.1	0.0292004	0.0556691	-0.103325	-0.130237	-0.25586	-0.116746	0.181544	-0.0917156	-0.451431	-1.51763	-1.08275	0.568496	35	phosphoinositide-binding protein, putative
PBANKA_0618300.1	0.173461	0.0175405	-0.0678081	-0.0054636	-0.245427	0.00540606	-0.631997	-0.62403	-0.626891	-0.921588	-0.776242	-0.836366	10	Ham1-like protein, putative
PBANKA_0618400.1	0.122197	0.0330061	-0.0342236	0.07469	-0.18287	-0.278612	-0.697467	0.122871	0.50433	1.11307	0.316969	0.884054	36	conserved Plasmodium protein, unknown function
PBANKA_0618500.1	0.0888104	-0.000297153	0.0566287	-0.121677	0.209213	0.359946	0.642773	0.0550191	0.278654	-0.406733	0.0936864	-0.572354	45	conserved Plasmodium protein, unknown function
PBANKA_0618600.1	0.0414079	0.00048798	0.0586453	0.105042	-0.244793	-0.301829	-0.463578	-0.706924	-1.91497	-1.67302	-1.6522	1.47576	59	conserved Plasmodium protein, unknown function
PBANKA_0618700.1	-0.042728	-0.0224448	0.0166677	-0.0814249	0.149811	-0.00903174	0.201507	-0.801652	-0.864616	-0.733938	-0.781028	-1.17006	10	conserved Plasmodium protein, unknown function
PBANKA_0618800.1	-0.118614	0.0682633	0.110074	-0.0661367	-0.281148	0.0354896	0.0353517	-0.974317	-2.38223	-2.64231	-2.32961	0.0605426	41	ATP-dependent RNA helicase DBP7, putative
PBANKA_0618900.1	0.102901	-0.0480715	0.063154	0.166997	-0.00898758	-0.315198	-0.814675	-0.786642	-1.96788	-2.1516	-1.82046	0.645794	50	conserved Plasmodium protein, unknown function
PBANKA_0619000.1	-0.198721	0.0232303	0.0774229	0.0220121	0.165329	0.410341	1.00293	0.454308	1.04591	2.62618	2.37239	-1.40383	14	conserved Plasmodium protein, unknown function
PBANKA_0619100.1	0.181972	0.0917066	-0.0968519	0.0850787	-0.302304	-0.105883	-1.16426	-0.237977	-0.371194	-0.782581	-0.781792	1.08468	27	40S ribosomal protein S5, putative
PBANKA_0619200.1	-0.360487	0.0471874	0.12115	-0.0265684	0.29329	1.09769	1.46664	5.14049	7.58821	7.8945	5.73273	0.845315	48	secreted ookinete protein, putative
PBANKA_0619300.1	0.169073	-0.0933858	0.0125045	0.0236126	-0.306318	-0.522675	-1.31208	-0.52575	-0.562745	-0.552816	-0.863495	0.354458	27	conserved Plasmodium protein, unknown function
PBANKA_0619400.1	0.123461	-0.0152688	-0.0963229	0.100168	-0.144333	-0.270053	-0.994035	0.786268	1.74634	1.63218	2.31694	-1.64018	21	V-type ATPase V0 subunit e, putative
PBANKA_0619500.1	0.0441907	0.0257258	-0.0698628	0.0855697	-0.0302308	-0.248874	-0.342414	1.33354	1.93146	2.20561	2.64048	-1.47779	21	conserved Plasmodium protein, unknown function
PBANKA_0619600.1	0.075792	-0.0181792	0.00125357	0.0721558	0.150319	0.177799	-0.0269539	0.218563	0.229178	-0.192421	0.144373	-1.52414	19	PelOta protein homologue, putative
PBANKA_0619700.1	-0.269227	-0.00270679	0.00738176	0.0196195	-0.0133209	-0.558437	1.1609	-1.90321	-2.58823	-1.38935	-0.804525	1.38839	25	rhoptry-associated leucine zipper-like protein 1, putative
PBANKA_0619800.1	0.128922	0.0713933	0.0516386	-0.0363996	-0.142063	0.162772	0.540601	0.283508	-0.423674	-1.41208	-0.771843	0.184686	35	zinc finger protein, putative
PBANKA_0619900.1	0.147897	0.026129	-0.102283	0.0731583	-0.29827	-0.262235	-0.762774	-0.678077	-1.34631	-1.54182	-1.24623	-0.475522	10	Obg-like ATPase 1, putative
PBANKA_0620000.1	0.13547	0.0323573	0.00968669	0.0332979	-0.429785	-0.330337	-0.297583	-0.329902	-1.10796	-1.27127	-1.15697	-0.56094	10	pre-mRNA-splicing factor CWC15, putative
PBANKA_0620100.1	-0.0965453	0.121583	-0.0632573	-0.0687733	-0.308361	0.0506014	0.319517	0.251392	-0.0561577	-0.389076	-0.186496	-0.220104	18	U3 small nucleolar RNA-associated protein 7, putative
PBANKA_0620200.1	0.124972	0.0209033	-0.00907356	0.101371	-0.190871	-0.152817	-1.06029	0.692054	1.89328	2.67028	2.44967	-0.744243	21	conserved Plasmodium protein, unknown function
PBANKA_0620300.1	-0.0259818	0.00767846	0.0439074	0.0370441	-0.467753	0.670634	0.582818	3.9559	6.87948	7.31531	7.24209	-4.62656	7	conserved Plasmodium protein, unknown function
PBANKA_0620400.1	0.00319268	-0.0201336	0.0540489	-0.0269388	0.164389	0.898208	1.01265	2.11488	5.13946	6.77252	6.65162	-3.48447	15	conserved Plasmodium protein, unknown function
PBANKA_0620500.1	0.0951994	-0.0279478	0.0962244	0.0102786	-0.0713487	-0.450826	-0.503828	-1.33036	-2.5074	-1.75397	-1.8277	1.81166	25	tRNAHis guanylyltransferase, putative
PBANKA_0620600.1	-0.159553	0.0455888	0.186146	-0.0500703	0.514161	1.65158	1.93428	5.52905	7.49836	8.24628	7.7914	-1.68885	16	conserved Plasmodium protein, unknown function
PBANKA_0620700.1	-0.100967	-0.00573803	0.106451	-0.0697644	0.991016	1.60402	1.22199	5.5345	7.15202	7.21045	7.45482	-1.86818	16	conserved Plasmodium protein, unknown function
PBANKA_0620800.1	-0.357813	-0.00400987	-0.0388052	0.00521786	0.676918	1.9252	1.93124	3.54209	5.65978	6.43299	6.00644	-1.16954	24	conserved Plasmodium protein, unknown function
PBANKA_0620900.1	0.0668345	0.0823388	0.165244	-0.1145	-0.273496	0.0500485	0.330492	-0.139278	-0.444013	-1.32777	-1.40905	0.658913	35	conserved Plasmodium protein, unknown function
PBANKA_0621000.1	-0.0489901	-0.0307674	0.0926187	0.116757	0.519163	0.40904	-0.19183	1.4356	3.09239	3.44921	2.50264	0.573659	39	dynactin subunit 5, putative
PBANKA_0621100.1	0.349616	-0.0357365	-0.0489543	0.0417798	-0.0916095	-0.0107701	-1.14404	0.421877	0.141003	0.474649	-0.0592324	-0.61394	28	proteasome assembly chaperone 4, putative
PBANKA_0621200.1	0.178616	0.0566244	-0.0767905	0.0704009	0.202527	0.265176	0.414145	-0.173027	-1.21132	-1.96191	-1.88779	2.3354	59	metallo-hydrolase/oxidoreductase, putative
PBANKA_0621300.1	-0.0778188	-0.0128104	0.111355	-0.219606	0.00430333	0.0414629	0.667075	0.707214	0.961227	0.658496	1.03996	0.0249909	45	conserved Plasmodium protein, unknown function
PBANKA_0621400.1	0.0552136	0.0335799	0.167829	-0.0686176	-0.187058	0.0718896	0.406359	-0.412959	-1.23415	-1.706	-1.55086	0.523803	43	RNA-binding protein, putative
PBANKA_0621500.1	0.0730529	-0.00683691	0.00827611	-0.161227	0.142175	0.0202493	0.432982	-0.525609	-0.149569	-0.128035	-0.416738	1.41588	44	Rab GTPase activator and protein kinase, putative
PBANKA_0621600.1	-0.000765819	0.00165164	0.143598	-0.114869	-0.0465617	0.160165	0.363665	-0.296274	-0.254999	-1.7096	-0.421152	-0.366947	35	conserved Plasmodium protein, unknown function
PBANKA_0621700.1	0.224266	-0.00211731	0.0791592	0.152641	0.285469	-0.236162	0.105443	0.261009	0.889377	0.459662	0.255758	-0.203271	45	type 2A phosphatase-associated protein 42, putative
PBANKA_0621800.1	0.192494	-0.0521997	0.0092396	0.174448	0.725803	0.108651	0.299003	1.09624	2.28597	1.96947	2.4435	-0.0384999	30	3-demethylubiquinone-9 3-methyltransferase, putative
PBANKA_0621900.1	0.107207	0.0610495	-0.129695	0.0104031	-0.432071	-0.235574	-0.637724	0.817828	2.14351	1.81472	1.25305	-1.37425	13	mitochondrial import inner membrane translocase subunit TIM14, putative
PBANKA_0622000.1	-0.373436	0.0205649	0.0238641	-0.146333	0.855884	1.19448	1.36595	5.82022	7.21579	8.17249	7.49236	4.80284	64	conserved Plasmodium protein, unknown function
PBANKA_0622100.1	-0.221999	0.0077747	0.216759	-0.116337	0.010081	0.156301	0.958959	1.47485	2.42208	2.94004	2.37927	2.0215	54	protein kinase, putative
PBANKA_0622200.1	0.052393	0.0394203	0.0912152	-0.105086	-0.0707193	0.0749662	0.477802	-0.504463	-1.12551	-2.74571	-1.93771	0.660112	17	conserved Plasmodium protein, unknown function
PBANKA_0622300.1	0.0209311	-0.100948	-0.083191	0.123341	0.13865	-0.388299	-0.663918	-0.103412	0.438473	1.63186	0.705583	-1.44949	20	kelch domain-containing protein, putative
PBANKA_0622400.1	-0.0544032	0.0109369	0.0789393	-0.246416	0.224401	0.421098	0.708864	3.63005	5.28808	4.32726	5.83285	-5.56658	23	kinesin-19, putative
PBANKA_0622500.1	-0.210147	0.0036847	0.142157	-0.21189	-0.189201	0.0117717	0.763815	-0.642461	-0.459297	0.397082	0.546375	-0.65505	12	exonuclease I, putative
PBANKA_0622600.1	0.0209777	0.0387669	0.0719362	-0.10496	-0.159828	0.186743	0.163606	-0.332485	-0.177867	-0.461434	-0.516174	0.957665	44	conserved Plasmodium protein, unknown function
PBANKA_0622700.1	0.181894	0.030558	0.0837131	0.144144	-0.210521	-0.196794	-1.03065	-0.37614	-0.68554	-0.802137	-0.986953	0.146396	27	mago nashi protein homologue, putative
PBANKA_0622800.1	-0.0315171	0.0583197	0.0993094	-0.0380947	-0.320571	-0.0340239	0.261581	-0.236236	-0.497724	-0.650512	-1.03952	-0.484352	18	conserved Plasmodium protein, unknown function
PBANKA_0622900.1	-0.248223	0.0198514	-0.0621928	0.0122964	-0.0475594	-0.285959	0.0858591	-3.30481	-3.60363	-1.33149	-1.55912	1.51534	25	conserved Plasmodium protein, unknown function
PBANKA_0622921.1	-0.022135	0.0371842	-0.0561467	-0.152724	-0.281898	0.615847	0.28452	0.59029	0.964624	1.86449	0.0900893	0.0525505	37	18S ribosomal RNA
PBANKA_0622941.1	0.107272	-0.000840288	-0.0347411	0.058096	-0.129539	0.0315349	0.206899	-0.50544	-0.287903	2.07654	-0.481925	-2.26692	12	5.8S ribosomal RNA
PBANKA_0622961.1	0.155865	-0.00848715	-0.015612	-0.0152545	-0.194836	0.882365	0.317853	1.14277	1.15221	2.19053	1.29732	-0.143575	30	28S ribosomal RNA
PBANKA_0623000.1	-0.114797	0.106422	-0.106985	0.0418466	-0.463497	0.0530057	-0.738309	-0.979139	-3.70896	-2.99857	-2.24107	1.24175	42	Plasmodium exported protein, unknown function
PBANKA_0623100.1	-0.204101	0.066651	0.196078	-0.0916353	-0.343951	0.0567192	-0.0293486	-0.188633	-1.62032	-2.14006	-2.07856	1.85907	59	tryptophan-rich protein
PBANKA_0623150.1	0.0830453	0.0920134	-0.214896	0.0448973	-0.622389	-0.342566	-1.14299	-0.0806638	0.771537	0.288503	1.05404	-2.83182	3	conserved rodent malaria protein, unknown function
PBANKA_0623200.1	-0.0227859	0.0832665	-0.0600449	0.0918796	-0.360456	0.0745174	-0.779406	-0.285666	-1.12697	-1.08653	-1.49458	1.60824	34	lysophospholipase, putative
PBANKA_0623300.1	-0.127017	0.1084	-0.122902	0.010601	-0.545557	0.118758	-0.731226	-0.71198	-3.12159	-3.06061	-2.24898	0.333419	41	tryptophan-rich protein
PBANKA_0623400.1	-0.142409	0.0193303	-0.0598653	0.0259334	-0.552181	0.0851535	-1.19575	-1.26512	-3.91599	-2.62458	-1.60994	-1.32454	49	fam-a protein
PBANKA_0623450.1	-0.151567	-0.0222373	0.0817473	-0.0597528	-0.27365	-0.244197	1.05014	0.773314	1.90608	4.36843	4.74209	-1.90377	22	fam-a protein, pseudogene
PBANKA_0623500.1	-0.0388304	0.0804971	-0.102233	0.000563337	-0.413373	-0.000772903	-0.685605	-0.645163	-1.93875	-1.30621	-1.78027	0.742712	26	fam-a protein
PBANKA_0623600.1	0.113817	-0.00455608	-0.0704096	-0.0853293	-0.194657	-0.397042	-0.467602	-0.0973492	0.51179	-0.00201504	1.43271	1.08979	36	PIR protein
PBANKA_0623651.1	-0.0106386	-0.000757569	-0.112103	0.0345895	-0.19722	-0.194838	-0.856065	-1.29288	-1.59511	-2.0387	-1.39769	0.290773	26	PIR protein, pseudogene
PBANKA_0623700.1	0.0130821	-0.0527609	0.0724326	-0.0323522	0.090525	-0.0656544	-0.1517	-2.81092	-5.7356	-2.44624	-5.61816	1.15176	57	PIR protein
PBANKA_0700031.1	0.0037487	0.00921528	0.0285397	0.0167109	-0.305386	-0.11112	-0.257458	-0.265634	-4.73089	-3.84941	0.0985824	-4.03031	9	PIR protein
PBANKA_0700051.1	-0.0801182	0.0221193	0.136528	0.380369	-0.179927	-0.291828	-0.143934	-0.177994	-1.86691	-0.692838	-0.873896	0.0911631	10	PIR protein
PBANKA_0700061.1	0.00112597	0.0366481	-0.118916	0.152706	-0.346841	-0.223603	-0.671496	-0.679325	-2.85457	-3.5716	-1.04555	5.46431	60	PIR protein
PBANKA_0700071.1	0.0975277	-0.0130994	-0.214493	0.0945335	-0.309007	-0.218203	-0.83347	-0.416189	-0.850218	-1.39991	-0.629665	2.14549	34	PIR protein
PBANKA_0700081.1	-0.0365426	0.0150177	-0.05345	0.26326	-0.0743877	-0.156711	-0.53275	0.0249246	-1.04066	-1.85464	-1.01733	-1.47361	1	PIR protein
PBANKA_0700100.1	0.0172746	-0.0203662	-0.0670454	0.0428071	-0.321766	-0.389572	-0.758251	-0.787554	-1.12109	-1.5003	-1.26309	0.705547	26	PIR protein
PBANKA_0700200.1	-0.0543958	0.0395061	-0.0690742	0.0161276	-0.23003	-0.411764	-0.55982	-0.117103	-0.873355	-2.08882	-1.50723	2.52611	59	PIR protein
PBANKA_0700300.1	-0.132108	0.0237014	-0.107552	0.00498113	-0.290502	0.210306	-0.0444427	0.458758	-2.49567	-3.06988	-0.485293	3.65551	60	PIR protein
PBANKA_0700400.1	0.0886096	0.0642049	-0.0923495	0.043547	-0.231391	-0.452536	-0.614131	-0.416189	-2.86236	-2.83517	-2.16014	1.96892	42	fam-b protein
PBANKA_0700500.1	0.0311159	0.0457356	-0.278377	-0.00336999	-0.472843	-0.281367	-0.966538	-1.18341	-3.48687	-3.53259	-2.37623	0.0432998	41	fam-a protein
PBANKA_0700521.1	-0.0691078	0.0349288	-0.128215	0.0283222	-0.547605	0.128399	-0.905995	-1.01309	-4.31948	-3.91986	-2.86185	1.47195	58	fam-a protein
PBANKA_0700541.1	0.194255	0.0658643	-0.0700773	-0.0242265	-0.534857	-0.299073	-0.858751	-0.672086	-2.06144	-2.63271	-1.90005	-0.555394	33	PIR protein
PBANKA_0700561.1	-0.0626557	0.0623746	-0.12459	0.0242249	-0.291792	0.053496	-0.713839	-0.851421	-3.39425	-2.6692	-2.03974	-0.416647	41	fam-a protein
PBANKA_0700600.1	-0.0216339	0.0978168	-0.15247	0.0255396	-0.343906	0.0338681	-0.612319	-0.618844	-3.24826	-3.31201	-2.29379	0.496747	41	Plasmodium exported protein, unknown function
PBANKA_0700700.1	0.0370309	0.116477	-0.110543	0.0678863	-0.534836	0.0314284	-0.712628	-0.577223	-2.21079	-2.30221	-1.86757	0.489389	50	Plasmodium exported protein, unknown function
PBANKA_0700721.1	-0.067647	0.0166489	-0.212575	-0.0406735	-0.410056	0.688439	-0.130266	0.726268	0.603019	-1.32071	-1.4119	0.610901	35	18S ribosomal RNA
PBANKA_0700741.1	0.33425	0.0648476	-0.170891	-0.215437	-0.965213	0.0478166	-0.30208	-0.0795978	-1.14119	-2.62357	-1.80068	0.643314	17	5.8S ribosomal RNA
PBANKA_0700761.1	0.24505	-0.0410852	-0.163698	-0.13458	-0.242772	0.60195	-0.426528	0.240776	1.2488	0.356028	0.551353	0.613056	37	28S ribosomal RNA
PBANKA_0700800.1	-0.185143	0.0229369	-0.145287	-0.161283	0.209408	0.299761	-0.501068	-0.438412	0.451329	2.47475	0.141757	0.667256	37	Plasmodium exported protein (PHIST), unknown function
PBANKA_0700900.1	-0.134641	0.0556313	0.0895002	-0.0153244	-0.131237	0.119827	-0.0226374	-1.02874	-2.87811	-2.46449	-3.31257	0.568515	41	reticulocyte binding protein, putative
PBANKA_0701000.1	-0.0861283	0.0898518	0.0543228	-0.016304	-0.46466	0.204722	-0.185039	-0.994259	-4.2042	-4.5414	-3.18727	2.14485	58	sporozoite and liver stage tryptophan-rich protein, pseudogene
PBANKA_0701100.1	0.109938	0.0135141	0.0435139	0.152751	-0.293635	-0.227927	-0.992193	-0.198413	-0.181711	-0.400305	-1.13108	2.25059	34	conserved Plasmodium protein, unknown function
PBANKA_0701200.1	-0.177218	-0.00826857	0.200444	0.0196109	0.101764	-0.143738	1.31878	0.167797	0.249243	0.519084	1.39069	0.0550558	45	conserved Plasmodium protein, unknown function
PBANKA_0701300.1	-0.208209	-0.0155379	0.104606	0.0482239	0.00413222	0.193414	0.760729	-0.328447	-0.0836579	1.06156	1.58418	1.18016	29	prolyl 4-hydroxylase subunit alpha, putative
PBANKA_0701400.1	0.153575	-0.0110959	0.0164242	0.0110534	-0.186687	-0.45475	-0.916396	-0.497324	-0.318814	-0.0775886	-0.535378	-0.00510218	27	U6 snRNA-associated Sm-like protein LSm8, putative
PBANKA_0701500.1	0.255534	-0.0210192	-0.0248103	0.0849097	-0.141594	-0.426478	-0.408669	-0.930556	-1.22606	-1.57234	-1.61566	-0.534139	10	prohibitin, putative
PBANKA_0701600.1	0.161121	0.00670362	-0.0902497	-0.0658677	-0.548592	-0.402664	-0.691328	-0.586431	-1.33453	-1.94123	-1.29322	-1.58935	33	conserved protein, unknown function
PBANKA_0701700.1	0.119028	-0.0170853	0.0239738	-0.13011	0.124896	0.160887	0.413607	-0.149596	-0.363043	-1.13042	-1.05989	0.438655	35	conserved Plasmodium protein, unknown function
PBANKA_0701800.1	-0.0822256	-0.0402033	0.0810154	-0.0591259	0.0138613	-0.265404	-0.359827	-1.66197	-1.80897	0.749667	0.0534921	-0.941611	11	conserved Plasmodium protein, unknown function
PBANKA_0701900.1	-0.218774	0.0116264	0.0030078	0.0700659	0.0207373	0.126466	1.01292	-3.49385	-5.21133	-3.81269	-2.87474	1.67674	57	GPI-anchored micronemal antigen, putative
PBANKA_0702000.1	-0.313175	0.00389481	-0.0698243	-0.122213	-0.0881178	0.108107	1.08977	3.83154	3.23606	5.2804	5.0424	1.23312	40	conserved Plasmodium protein, unknown function
PBANKA_0702100.1	-0.290456	-0.00794536	-0.149099	-0.0864287	0.220617	0.84634	1.0217	3.18761	3.80861	5.42286	4.6194	2.34719	40	folate transporter 1, putative
PBANKA_0702200.1	-0.090719	-0.0278638	0.0148911	0.117612	0.175541	-0.353005	-0.58552	-0.409066	-0.19478	0.0590817	-0.42457	1.73458	52	translation initiation factor eIF-2B subunit alpha, putative
PBANKA_0702300.1	0.0933276	-0.048635	-0.0220877	-0.010227	0.332275	-0.256069	0.00213453	0.186953	-0.313363	-0.573891	-0.472617	-0.552927	18	mitochondrial inner membrane protein OXA1, putative
PBANKA_0702400.1	-0.356755	-0.0102457	-0.167204	-0.264454	-0.119041	-0.36551	-0.204318	0.434974	0.983183	1.57472	1.55854	-0.167316	30	conserved Plasmodium protein, unknown function
PBANKA_0702500.1	0.118095	0.103435	-0.0336319	-0.0534441	0.0843674	0.290886	0.486015	0.60207	0.608125	-0.798766	-0.41341	0.200593	45	leucine--tRNA ligase, putative
PBANKA_0702600.1	0.196527	-0.01713	0.0330745	0.17285	0.0859499	-0.158462	-0.0688365	-0.279679	-0.206132	-0.577333	-0.140555	-0.770115	18	conserved Plasmodium protein, unknown function
PBANKA_0702700.1	0.200478	-0.007655	0.101873	0.00453094	-0.35365	0.562697	0.314492	2.29069	6.31647	7.45943	4.76356	-3.42625	15	rhomboid protease ROM3
PBANKA_0702800.1	-0.0312156	-0.0235829	0.0997995	0.108539	0.00596382	-0.148365	-0.320533	0.304934	0.685367	1.51801	0.277614	0.283915	37	protein disulfide isomerase
PBANKA_0702900.1	-0.129628	0.0142429	0.0674272	-0.0947748	-0.412346	-0.0685242	0.375563	-0.417452	-1.64821	-1.84483	-1.77852	-0.0164411	17	SET domain protein, putative
PBANKA_0703000.1	-0.105388	-0.0161865	5.45e-05	-0.119058	-0.0646715	0.325806	0.716682	2.92241	2.77365	2.82042	3.66209	-2.66736	22	magnesium transporter, putative
PBANKA_0703100.1	0.0417569	-0.0254856	-0.111224	-0.070366	-0.109086	-0.0142316	0.287191	0.155692	-0.80176	-1.47119	-1.0273	-0.388648	35	conserved Plasmodium protein, unknown function
PBANKA_0703200.1	0.0189229	-0.00693485	0.04432	0.0317997	-0.127934	-0.220745	-0.514863	-0.835278	-1.93091	-1.40113	-1.24772	0.871306	26	apicoplast ribosomal protein L21 precursor, putative
PBANKA_0703300.1	0.15409	0.0435402	-0.161811	-0.108042	-0.00309166	0.188371	0.267767	1.62203	4.21844	4.31565	4.80501	-4.81234	23	conserved Plasmodium protein, unknown function
PBANKA_0703400.1	-0.0270233	0.0658776	-0.0547068	-0.00733325	-0.226276	-0.0452682	-0.104868	-0.450672	-2.13942	-2.41775	-2.04834	2.30155	59	conserved Plasmodium protein, unknown function
PBANKA_0703500.1	-0.18598	-0.00709936	0.186604	-0.0916465	0.479373	1.62335	2.07775	5.69895	8.08376	8.19717	8.61249	-2.84774	16	conserved Plasmodium protein, unknown function
PBANKA_0703600.1	-0.0333448	0.058292	-0.196907	-0.0932613	-0.230047	-0.166667	-0.0540185	-0.204562	-0.692079	-1.03681	-0.228987	-1.16257	18	translation initiation factor IF-2, putative
PBANKA_0703700.1	-0.0440417	0.0949986	-0.250783	-0.0918873	-0.595598	-0.160486	-0.265361	0.111697	-0.483507	-0.69633	0.335559	-1.63006	2	ATP-dependent RNA helicase DBP10, putative
PBANKA_0703800.1	-0.290138	0.000394443	0.13755	-0.139948	-0.251466	0.150192	0.0869576	0.379816	1.53302	1.63305	0.759025	0.445862	37	conserved Plasmodium protein, unknown function
PBANKA_0703900.1	0.172704	0.06707	-0.0485121	0.183267	-0.279025	-0.205021	-1.18687	-0.462077	-1.12449	-1.54194	-1.47135	0.330095	26	receptor for activated c kinase, putative
PBANKA_0703910.1	0.0604545	0.0164466	-0.0892629	-0.0138555	-0.126291	-0.0745741	-0.982037	-0.243518	-1.16106	-1.77979	-1.42845	0.329301	26	small nucleolar RNA snoR05
PBANKA_0704000.1	0.0315762	0.0170141	0.0198918	0.0927014	0.110052	0.11461	-0.425067	0.828379	1.19062	1.39117	1.04214	-1.81822	13	SNARE protein, putative
PBANKA_0704100.1	0.12583	-0.0127115	0.0586178	0.00317494	0.209035	0.0399646	0.185534	-0.350669	-0.389633	-0.605181	-0.507439	-0.930069	18	ubiquitin conjugation factor E4 B, putative
PBANKA_0704200.1	0.0668779	-0.0703559	0.0988451	0.0431936	0.0140034	-0.256368	-0.507502	-0.407737	0.330175	2.09159	1.28219	0.156851	20	dehydrodolichyl diphosphate synthetase, putative
PBANKA_0704300.1	-0.178442	-0.0219611	0.171053	-0.0846516	0.0184828	-0.576921	-0.265136	-0.108919	0.094963	1.80081	0.911236	-0.891216	20	SPRY domain, putative
PBANKA_0704400.1	-0.0685834	0.0129029	0.197331	0.0456349	0.383155	0.406757	0.843628	1.84386	2.86458	4.36715	4.28691	-2.67526	22	alpha/beta hydrolase, putative
PBANKA_0704500.1	0.0266896	0.0168008	0.219981	-0.0490477	0.0255975	0.427909	1.28016	0.477476	-0.560915	-2.48035	-1.9763	0.624071	17	E3 ubiquitin-protein ligase, putative
PBANKA_0704600.1	0.0532536	0.0606368	-0.0141245	-0.0788409	-0.175254	-0.0567657	0.0261698	-0.575465	-1.29566	-1.92948	-1.207	-1.30675	33	conserved Plasmodium protein, unknown function
PBANKA_0704700.1	-0.315256	-0.017325	0.130176	-0.0238929	1.90733	2.15969	3.277	6.64127	9.22391	9.05301	8.29432	-2.87722	16	conserved Plasmodium protein, unknown function
PBANKA_0704800.1	-0.270799	0.0739605	0.130933	-0.142656	0.0183465	0.958747	2.57377	5.59873	9.5159	9.98941	9.52835	-5.98906	8	conserved Plasmodium protein, unknown function
PBANKA_0704900.1	-0.00954056	0.0177872	0.113329	-0.0398413	0.400248	1.01848	2.20347	5.86866	10.2411	10.2204	9.51809	-5.11827	8	conserved Plasmodium protein, unknown function
PBANKA_0705000.1	0.212031	-0.0785536	0.0533438	0.0839352	0.119282	-0.33875	-0.747452	0.387589	1.096	1.54096	0.744096	-0.547999	20	cytochrome c oxidase assembly protein, putative
PBANKA_0705100.1	0.0144292	0.0845209	-0.0212294	-0.0378217	-0.538748	-0.0791532	0.0319027	0.00595635	-0.872545	-1.50543	-1.18319	-0.581515	10	protein KRI1, putative
PBANKA_0705200.1	0.135669	-0.0367363	0.0246893	0.0367495	-0.0179223	-0.386976	-1.25134	-0.164796	0.172313	1.16079	0.550297	-0.599088	20	conserved Apicomplexan protein, unknown function
PBANKA_0705300.1	0.0503181	-0.00306318	0.138839	0.0249758	-0.0814475	-0.282086	-0.988868	-0.531522	-0.20741	1.0493	0.544466	-1.50129	20	conserved protein, unknown function
PBANKA_0705400.1	0.0388904	-0.0466586	0.0422728	0.0935197	0.0979341	-0.133582	-0.843703	-0.107445	0.22186	1.23254	0.851467	-0.731186	20	translation initiation factor IF-3, putative
PBANKA_0705500.1	0.118496	-0.0211342	0.00505666	-0.0996509	0.293968	0.214124	0.713582	5.10011	8.65355	7.95826	8.03335	4.43494	64	ankyrin-repeat protein, putative
PBANKA_0705600.1	-0.122564	-0.0120593	0.18009	-0.21425	-0.147532	0.0381576	0.495944	1.42156	2.452	2.7222	4.05658	-4.25876	6	conserved Plasmodium protein, unknown function
PBANKA_0705700.1	0.0469621	0.0680181	0.00453655	-0.0506163	-0.251093	0.147343	0.0394429	-0.903768	-2.87765	-3.14428	-2.61977	0.694836	41	conserved Plasmodium protein, unknown function
PBANKA_0705800.1	0.0254772	0.023675	0.0694597	-0.125521	-0.135304	0.0506551	0.173204	-0.654059	-0.905708	-1.26369	-0.741348	0.0350735	35	conserved Plasmodium protein, unknown function
PBANKA_0705900.1	0.0361899	-0.0720797	0.0952364	0.046134	0.179935	-0.136851	-0.397426	-0.190899	0.673971	1.91804	1.13945	-1.6437	13	lipase maturation factor, putative
PBANKA_0706000.1	-0.0677394	0.089804	-0.0987523	-0.0337176	-0.388012	-0.0332545	-0.310277	0.330354	0.683011	0.448507	0.0645168	1.62383	36	Fe-S cluster assembly protein DRE2, putative
PBANKA_0706100.1	0.147465	-0.0320239	-0.0150769	0.213033	0.211022	-0.172343	-0.590047	-0.435826	-1.01333	-1.57126	-1.08725	-2.92667	1	conserved Plasmodium protein, unknown function
PBANKA_0706200.1	0.103541	-0.0699876	-0.00379295	0.214947	0.204656	-0.0232128	-0.291383	-0.75024	-2.28898	-2.77644	-2.47731	0.693145	50	nucleoside transporter 2, putative
PBANKA_0706300.1	0.203851	-0.00912095	0.00311933	-0.0676509	0.098077	-0.108974	0.310536	-0.151478	-0.46766	-1.89135	-0.996807	-1.28982	10	GTP-binding protein, putative
PBANKA_0706400.1	-0.0212258	-0.0828885	0.0103471	-0.139166	0.317933	0.22945	0.57408	1.09535	1.94172	3.71569	2.03804	0.779066	39	conserved Plasmodium protein, unknown function
PBANKA_0706500.1	0.187993	-0.0425197	-0.0587697	0.119387	0.274944	-0.0504461	-0.191262	-0.288556	-1.00607	-1.57061	-0.975468	-0.984037	10	exonuclease, putative
PBANKA_0706600.1	0.0198686	-0.1147	0.164901	0.145823	0.976434	0.696388	1.11498	0.785119	1.52192	1.56107	2.20737	-2.88155	14	conserved Plasmodium protein, unknown function
PBANKA_0706700.1	-0.240068	0.13753	0.0277712	0.0953671	-0.329854	0.304208	-0.362997	1.39189	2.47784	3.27793	3.1836	-4.53692	6	dicarboxylate/tricarboxylate carrier, putative
PBANKA_0706800.1	-0.105269	-0.00925574	-0.0784499	-0.0440427	0.43776	-0.0172306	-0.232487	-0.559996	-0.306685	0.38845	-0.116402	-1.33602	2	DnaJ protein, putative
PBANKA_0706900.1	0.186443	0.000555536	-0.0690049	-0.0529356	-0.278726	-0.414013	-1.3433	-0.0470849	0.631013	1.23821	0.623127	-0.534314	20	mitochondrial import receptor subunit TOM7, putative
PBANKA_0707000.1	0.0539598	-0.0392828	0.127473	-0.136389	-0.107415	0.402693	-0.285679	-0.09881	-0.272136	1.05728	0.546447	-2.65411	3	lipoate-protein ligase B
PBANKA_0707100.1	-0.198689	0.0791225	0.116235	-0.0628435	0.433685	1.53095	2.80898	5.90899	9.26063	9.59246	9.20632	-4.40424	8	inner membrane complex protein 1i
PBANKA_0707200.1	0.361886	0.018066	-0.131329	-0.200644	-0.234462	0.342929	-0.117712	3.93121	5.8548	4.88571	4.33626	2.59803	47	alpha/beta hydrolase, putative
PBANKA_0707300.1	-0.196289	0.024207	-0.181451	-0.134302	-0.659748	-0.425297	-0.37126	-0.51048	-1.5593	-1.79574	-1.56011	0.41401	26	histone acetyltransferase GCN5, putative
PBANKA_0707400.1	-0.120307	0.0572555	-0.118016	0.0996508	-0.259444	-0.0335818	-0.516005	0.222756	0.320786	0.652454	0.0821069	-0.516586	28	RNA-binding protein, putative
PBANKA_0707500.1	0.132245	-0.0162832	-0.0132432	0.239495	-0.241397	-0.393514	-1.06977	-0.123031	0.646233	0.163794	0.471355	-2.23327	3	RWD domain-containing protein, putative
PBANKA_0707600.1	-0.0206821	-0.029872	0.0444469	-0.205118	0.0529126	0.0143591	0.443518	-0.398238	0.0113322	-0.12531	0.0171466	0.135194	45	serine/threonine protein kinase VPS15, putative
PBANKA_0707700.1	-0.244146	0.00764472	0.114647	0.0233322	0.0168397	-0.239844	1.12332	-3.58673	-3.9602	-3.92303	-3.68905	2.10399	57	conserved Plasmodium protein, unknown function
PBANKA_0707800.1	0.0674625	0.0277681	-0.00675835	0.084646	-0.124058	-0.101001	-0.682965	-0.334698	-1.11502	-1.02447	-1.04721	-0.014765	27	conserved Plasmodium protein, unknown function
PBANKA_0707900.1	-0.278891	0.00660364	0.283878	0.296463	1.0064	1.47412	2.30957	2.92409	2.94227	4.55913	3.90407	0.275268	40	conserved Plasmodium protein, unknown function
PBANKA_0708000.1	-0.0936882	0.0145808	0.0713749	0.206405	-0.0981022	-0.123599	-0.529605	-0.674311	-1.77007	-1.64798	-1.8106	1.28736	50	protein transport protein SEC23, putative
PBANKA_0708100.1	-0.146959	0.017605	0.0679675	0.0443461	0.230714	1.03422	1.48722	3.79767	5.90768	6.70248	6.16112	2.35898	48	dynein light chain 1
PBANKA_0708200.1	0.175368	0.0394941	-0.0927691	0.0168777	0.115927	0.404445	0.730645	2.9354	3.71519	3.8661	3.0595	1.6697	63	conserved Plasmodium protein, unknown function
PBANKA_0708400.1	0.162838	0.0360757	0.0185367	0.180633	-0.224952	-0.36486	-0.850437	-0.0578301	-0.218532	-0.0589241	-0.0648534	-0.538127	28	small nuclear ribonucleoprotein G, putative
PBANKA_0708500.1	0.138706	-0.0432186	-0.0759009	-0.0140052	-0.00435367	-0.000914125	-0.0206283	1.44049	3.41302	2.49788	2.72066	0.751633	39	conserved Plasmodium protein, unknown function
PBANKA_0708600.1	-0.0921157	0.0714858	0.0174972	0.145392	0.205024	-0.30263	-0.327027	0.198308	0.0743777	0.0543517	-0.00587711	-0.540671	28	quinone oxidoreductase, putative
PBANKA_0708700.1	0.200589	-0.0559486	0.0125818	0.121815	-0.110239	-0.405541	-0.584554	-0.883292	-2.32217	-2.92382	-2.23462	1.92188	42	mediator of RNA polymerase II transcription subunit 7, putative
PBANKA_0708800.1	-0.0867447	0.0115485	0.122401	0.124573	0.0305693	0.00673221	0.107333	-0.367805	-0.443322	-0.641265	-0.557285	0.0801057	18	mitochondrial ribosomal protein L4 precursor, putative
PBANKA_0708900.1	0.209652	-0.0154794	0.0424725	0.0393822	0.129143	-0.471837	-1.24179	0.335792	0.87318	0.712199	1.01182	-0.691649	20	conserved Plasmodium protein, unknown function
PBANKA_0709000.1	0.165441	0.0877861	0.0635414	0.0630023	-0.215283	-0.160658	-1.10294	0.649393	1.85886	2.68248	2.42379	-2.2178	21	protein transport protein SEC61 subunit beta, putative
PBANKA_0709100.1	0.187843	0.0948895	-0.11026	0.0667174	-0.398157	-0.109976	-0.866819	-0.102931	-0.0339474	-0.770343	-0.750185	0.0700174	27	60S ribosomal protein L22, putative
PBANKA_0709200.1	0.162558	0.0340465	0.0536378	0.111695	0.0827715	0.001064	0.0404107	-0.584578	-2.04314	-2.06953	-1.63943	-0.52251	33	clp1-related protein, putative
PBANKA_0709300.1	0.0392623	0.00477661	-0.0844098	0.0507326	-0.346837	-0.14061	-0.874746	-0.701828	-2.79322	-3.55257	-2.27016	1.03549	42	ribosomal RNA small subunit methyltransferase NEP1, putative
PBANKA_0709400.1	-0.133397	0.0369461	-0.0685516	-0.000129148	-0.541463	0.0097763	-0.859748	-0.300503	-1.08273	-1.13458	-1.17047	1.73351	34	conserved Plasmodium protein, unknown function
PBANKA_0709500.1	0.0365762	0.0485426	0.0246114	0.00185496	-0.173514	0.0058124	0.0865452	-0.380287	-2.06865	-2.31575	-1.74965	-0.724376	33	ATP-dependent RNA helicase DHX36, putative
PBANKA_0709600.1	-0.0754558	0.0705091	0.0866936	0.0949435	-0.362741	0.0299739	-0.006784	1.27127	1.62868	2.20738	2.99616	-2.46271	5	conserved Plasmodium protein, unknown function
PBANKA_0709700.1	-0.0541716	-0.0733691	0.0333865	-0.193898	0.234394	-0.00682031	-0.0711915	-0.519325	-0.00795145	0.385356	0.859729	-2.36532	3	protein kinase 1
PBANKA_0709800.1	-0.190915	0.0110577	0.0936563	-0.00415506	-0.0839955	-0.455087	-0.890418	-2.03782	-1.92374	-0.611672	-0.883394	1.80616	25	conserved Plasmodium protein, unknown function
PBANKA_0709900.1	-0.0390503	-0.0148502	0.0139426	-0.18355	0.0510892	-0.11201	0.204892	-0.797717	-2.27124	-2.23717	-2.11951	1.20914	50	conserved Plasmodium protein, unknown function
PBANKA_0710000.1	0.0948302	-0.0259578	0.0653292	-0.0671851	-0.0173676	-0.395082	0.0750013	-0.706988	-0.870787	-0.309742	-0.345981	-0.0422286	18	conserved Plasmodium protein, unknown function
PBANKA_0710100.1	-0.0152734	-0.0459645	0.0826003	-0.082303	0.256877	0.0064706	0.196493	0.384849	0.687523	1.02489	0.690243	-0.162226	37	2-oxoglutarate dehydrogenase E1 component, putative
PBANKA_0710200.1	-0.171909	-0.0201969	0.0769829	-0.17023	-0.0375487	0.276241	-0.519789	1.99869	3.34091	5.72848	4.2476	1.41522	40	conserved Plasmodium protein, unknown function
PBANKA_0710300.1	-0.0285826	0.0500455	0.00501726	0.0710316	-0.298263	0.00768098	-0.30072	-0.0845688	-0.269062	-0.239256	-0.566399	1.03797	52	conserved Plasmodium protein, unknown function
PBANKA_0710400.1	0.0791228	-0.104476	0.106814	0.0415413	0.275877	-0.307015	-0.312802	-0.558391	-0.503902	-0.0358132	-0.665005	0.0131721	52	conserved Plasmodium protein, unknown function
PBANKA_0710500.1	0.0790855	0.0309597	0.0378536	0.05591	-0.0976853	-0.0554077	-0.121422	0.00345039	0.196079	0.0993549	-0.0850207	1.48625	36	conserved Plasmodium protein, unknown function
PBANKA_0710600.1	0.0501055	0.00198331	-0.0173677	0.233559	0.223679	0.24142	-0.0869862	1.07391	1.86971	1.91182	1.03503	-0.98674	30	phosphatidylglycerophosphate synthase, putative
PBANKA_0710700.1	0.299455	0.0060261	-0.0137912	0.203953	-0.0929943	0.077988	0.243494	0.224549	0.205039	-0.267299	0.117786	-1.49787	19	conserved Plasmodium protein, unknown function
PBANKA_0710800.1	0.0275888	-0.0072632	-0.0133279	-0.202266	0.0020923	-0.00421498	0.228468	-0.431542	-0.966817	-1.45872	-0.977163	0.652485	43	Snf2-related CBP activator, putative
PBANKA_0710900.1	0.219972	-0.0649761	0.0743994	0.245271	-0.135151	-0.210362	-1.21431	-0.423094	-0.204578	0.0935202	0.175493	-1.08599	2	U6 snRNA-associated Sm-like protein LSm3, putative
PBANKA_0711000.1	0.0282959	-0.0784401	0.115584	-0.0837917	0.26364	0.254295	0.704992	3.68751	5.05731	5.06514	3.5752	4.91944	47	conserved Plasmodium protein, unknown function
PBANKA_0711100.1	-0.0459647	-0.0107202	0.124022	0.0362536	0.321642	-0.243895	-0.00037333	-0.866471	-1.0893	-0.20211	-0.833022	0.833744	52	conserved Plasmodium protein, unknown function
PBANKA_0711200.1	0.105135	-0.109038	-0.154304	-0.147396	-0.356275	-0.727732	-0.328048	-0.498744	-0.752426	-0.279233	-0.270882	-1.50771	2	conserved Plasmodium protein, unknown function
PBANKA_0711300.1	-0.165155	-0.0463083	0.162412	0.0684317	1.4548	1.88029	2.33358	4.33984	7.81151	7.23256	7.2219	-1.30184	16	conserved protein, unknown function
PBANKA_0711400.1	-0.223239	0.0164674	0.158597	-0.0716373	0.0854683	0.0519213	-0.00191953	0.696556	1.65456	3.52932	4.48495	-2.74334	6	perforin-like protein 4
PBANKA_0711500.1	0.255544	-0.00278712	-0.0828643	0.0663025	0.168412	-0.130579	-0.131691	-0.364395	0.590234	0.620752	0.258197	1.36709	36	conserved Plasmodium protein, unknown function
PBANKA_0711600.1	0.0422048	-0.0142401	0.0462705	-0.0305928	-0.10951	0.253283	0.0674809	0.960955	2.31869	2.42341	1.05229	-4.20651	5	perforin-like protein 5
PBANKA_0711700.1	0.0707786	0.0524011	-0.187511	0.0290732	-0.358284	-0.0559211	-0.566292	-0.524257	-0.510845	-0.149278	0.0269215	-3.48253	3	BRIX domain, putative
PBANKA_0711800.1	0.0621264	0.046843	-0.226442	-0.138393	-0.491575	-0.407588	-0.215588	-0.845854	-2.48023	-2.57253	-2.00745	0.472074	50	conserved Plasmodium protein, unknown function
PBANKA_0711900.1	0.0300771	0.0742421	0.0629822	0.266622	0.0958875	0.149797	-0.248796	0.128576	-1.22356	-1.55367	-1.23011	0.759587	43	heat shock protein 70
PBANKA_0712000.1	0.0189556	0.109371	-0.0718402	-0.0112923	-0.343154	0.0268598	-0.482756	-0.147221	-0.574397	-0.439631	-0.153502	-1.99392	2	U3 small nucleolar ribonucleoprotein protein IMP4, putative
PBANKA_0712100.1	-0.143703	-0.00266747	0.0479083	-0.256442	0.00262906	-0.211353	0.304824	0.337737	1.27475	1.44423	1.39612	2.82275	53	DNA helicase, putative
PBANKA_0712200.1	0.0564581	0.0436922	-0.0679115	0.065603	-0.324327	0.0391257	-0.523815	1.8331	3.25504	4.37669	4.22561	-3.65474	6	BEM46-like protein, putative
PBANKA_0712300.1	-0.0489434	0.0470796	-0.0133185	0.109238	-0.177231	0.0487108	-0.094029	0.330135	0.469357	0.364385	-0.223719	1.64218	36	zinc finger protein, putative
PBANKA_0712400.1	-0.0912965	0.110288	-0.0802947	0.00311233	-0.483416	-0.00266324	-0.836224	0.0134304	-0.457189	0.0355584	-0.44948	-1.56391	2	rRNA-processing protein FCF1, putative
PBANKA_0712500.1	0.105774	-0.142787	0.0153491	-0.095733	0.247373	0.683038	-0.0598184	1.68338	2.51705	2.4755	3.67632	0.282982	39	dynactin subunit 6, putative
PBANKA_0712600.1	0.0868207	-0.0411547	0.108887	0.12789	0.0557131	-0.340662	-0.599392	0.442258	0.793693	1.28414	0.0886004	1.66332	36	14-3-3 protein
PBANKA_0712700.1	-0.161421	0.00708686	-0.0172982	0.0951195	-0.0155655	0.26552	0.44468	-0.922898	-0.630488	0.808144	1.22492	-3.02421	3	zinc finger protein, putative
PBANKA_0712800.1	0.185318	0.043667	0.0190752	-0.0231608	-0.593855	-0.120554	-0.25979	-0.346677	-1.51033	-2.17453	-1.58157	-0.994574	33	conserved protein, unknown function
PBANKA_0712900.1	0.0926618	0.097949	-0.12038	-0.00271105	-0.605964	0.136476	-0.870761	1.18877	2.86055	3.11413	3.65149	-4.59939	6	high mobility group protein B2
PBANKA_0713000.1	0.109209	-0.0587587	0.113362	0.0690062	0.167627	-0.13871	-0.500286	0.136671	0.644006	1.87461	1.46237	-1.52623	13	conserved Plasmodium protein, unknown function
PBANKA_0713100.1	-0.309126	-0.0154375	0.0381547	0.0582975	-0.107561	-0.356069	1.0223	-2.03625	-2.07097	-1.02698	-0.0578069	0.716009	11	rhoptry neck protein 5, putative
PBANKA_0713200.1	-0.233644	-0.00246787	0.0930755	0.0350327	-0.153265	-0.27691	0.912229	0.735673	0.675412	2.51344	3.36921	-3.77598	5	conserved Plasmodium protein, unknown function
PBANKA_0713300.1	0.208342	-0.0384914	0.014504	0.0887323	0.12161	-0.447845	-0.688327	-0.0289141	-0.670646	-0.0322054	-0.608998	-0.0562799	27	protein kinase c inhibitor-like protein, putative
PBANKA_0713400.1	0.0901184	-0.0407793	0.015246	0.0511038	0.537206	0.171887	0.252706	-0.51051	-0.674678	-1.28249	-0.954046	1.38441	43	phosphatase, putative
PBANKA_0713500.1	0.0469093	-0.0159553	0.225932	0.226364	1.14356	1.59464	2.41581	1.50333	0.83263	-0.212639	0.637496	-1.55627	46	asparagine-rich antigen, putative, fragment
PBANKA_0713600.1	-0.0142522	0.0905742	0.000695088	-0.0156255	-0.374206	0.143658	-0.172431	0.0100309	-0.0632856	0.318412	0.382382	-2.34429	3	conserved Plasmodium protein, unknown function
PBANKA_0713700.1	0.0677592	0.0168516	0.0699566	0.147893	0.273427	-0.0461786	0.0263932	-0.573385	-0.78002	-0.778543	0.363933	-2.09359	2	tRNA modification GTPase, putative
PBANKA_0713800.1	0.0605217	-0.128737	0.0601701	-0.153197	0.31926	0.056885	0.284258	0.237159	1.0549	1.60689	0.869412	0.85764	37	NEDD8-activating enzyme E1 catalytic subunit, putative
PBANKA_0713900.1	-0.10417	-0.00202036	0.0619539	-0.125861	-0.0196118	0.0105768	0.863581	1.18796	1.4468	3.41297	2.01599	2.31846	54	adenylate kinase 2, putative
PBANKA_0714000.1	-0.0654537	0.0110458	0.112857	-0.0531993	-0.430179	0.720741	1.54244	3.93143	8.30941	9.64774	8.98936	-5.83166	8	meiotic recombination protein DMC1
PBANKA_0714100.1	0.119921	-0.00486597	0.0669416	0.0623369	-0.163901	-0.453569	-0.878854	0.0989192	-1.62311	-1.5972	-1.48382	-0.377963	26	trafficking protein particle complex subunit 2-like protein, putative
PBANKA_0714200.1	0.04976	0.0148661	-0.0753671	-0.0774183	0.171792	0.0209646	0.0607945	-0.339007	-0.744617	-0.996528	-0.751862	-1.96443	1	chaperone protein ClpB1, putative
PBANKA_0714300.1	0.0441379	-0.000733379	-0.0595954	0.01457	-0.414791	0.158127	0.355288	2.98728	6.60408	7.83139	5.97965	-5.98377	15	small heat shock protein HSP20
PBANKA_0714400.1	0.104365	-0.0419202	0.0336528	0.0385285	0.00608811	-0.193187	-0.605764	0.311853	1.55356	1.94522	1.33498	1.28214	38	EF-hand calcium-binding domain-containing protein
PBANKA_0714500.1	-0.103009	0.0493963	0.0379112	-0.0718084	0.417663	0.335048	0.48597	3.49867	6.48489	7.90534	7.48009	2.61328	48	conserved Plasmodium protein, unknown function
PBANKA_0714600.1	-0.124921	-0.0146677	0.0884289	-0.133321	0.0587281	0.319343	0.458621	0.915762	2.68161	5.44493	4.9097	-3.78254	23	vacuolar protein sorting-associated protein 2, putative
PBANKA_0714700.1	0.097762	-0.0548227	-0.147858	0.0490925	-0.292905	-0.235404	-0.85961	-0.599727	-2.11915	-2.0277	-1.8822	0.766294	50	phosphopantothenoylcysteine decarboxylase, putative
PBANKA_0714800.1	0.0655113	0.0850784	-0.21772	0.0623649	-0.216127	0.143622	-0.560849	-0.803061	-3.45727	-3.04084	-2.17201	-0.554327	41	ribosome assembly protein RRB1, putative
PBANKA_0714900.1	-0.168501	-0.10571	-0.172737	0.193293	0.118032	0.670009	1.18441	0.314265	-1.34819	-0.71018	-1.96963	2.27642	34	dihydrolipoyl dehydrogenase, apicoplast, putative
PBANKA_0715000.1	-0.122294	0.00642202	-0.202064	-0.20547	-0.344295	-0.118486	0.26403	1.0729	0.871288	0.762828	0.934031	0.32794	37	vacuolar protein sorting-associated protein 9, putative
PBANKA_0715100.1	0.157882	-0.0197211	-0.0250936	-0.0901841	-0.0108859	-0.42881	-0.388955	-0.863591	-1.57798	-1.37446	-1.29456	0.27419	26	ubiquitin, putative
PBANKA_0715200.1	0.210303	0.0775077	-0.0469227	0.0492713	-0.543945	-0.203093	-0.642823	-0.44553	-1.00638	-1.00846	-1.00114	-0.683998	10	eukaryotic translation initiation factor 3 subunit G, putative
PBANKA_0715300.1	-0.322526	0.0151289	0.128472	-0.153753	-0.277773	-0.023982	0.421118	-0.666774	0.081587	1.89816	0.55011	2.10167	29	conserved Plasmodium protein, unknown function
PBANKA_0715400.1	0.140173	-0.0238847	0.0999266	0.0654148	0.0188427	-0.556974	-0.952322	-0.396557	0.307813	1.57763	1.17771	-0.516467	20	conserved Apicomplexan protein, unknown function
PBANKA_0715500.1	-0.0123341	-0.0177604	0.118137	0.133203	0.223396	-0.212221	-0.277607	-0.0393926	0.260913	1.57105	0.791394	1.26687	37	phosphoglucomutase-2
PBANKA_0715600.1	0.0573521	-0.00871988	0.111421	0.16768	0.0567458	-0.178142	-0.506378	-0.260141	-0.208733	0.275936	-0.775514	0.639997	52	26S protease regulatory subunit 6B, putative
PBANKA_0715700.1	-0.134986	0.018729	0.00350709	0.0526826	-0.120564	0.369049	0.0348748	-0.251626	-0.725895	-0.439972	0.316332	-1.07491	18	lysine decarboxylase-like protein, putative
PBANKA_0715800.1	-0.00395443	-0.0273375	0.123443	0.0878291	0.0164264	-0.129238	-0.252389	-0.543689	-0.582679	0.0358238	-0.279208	-1.10444	2	50S ribosomal protein L10, putative
PBANKA_0715900.1	0.0198418	-0.0408389	-0.0694886	-0.163268	0.200488	-0.0258082	0.223182	-0.252199	-0.286937	-0.36734	-0.454324	0.861301	52	ubiquitin carboxyl-terminal hydrolase 13, putative
PBANKA_0716000.1	-0.0909018	-0.0336274	0.098473	-0.307828	0.425837	0.265388	0.681459	0.951081	1.09586	1.48199	1.17165	-0.280983	30	structural maintenance of chromosomes protein 3, putative
PBANKA_0716100.1	0.2462	-0.0081387	-0.011521	-0.00732493	0.227029	0.224031	0.219021	0.39174	0.163252	-0.351613	-0.682881	0.228494	45	conserved Plasmodium protein, unknown function
PBANKA_0716200.1	0.0832981	-0.0600495	0.0982284	-0.0658334	-0.14369	0.0496162	-0.793119	-0.114189	0.685682	3.22735	2.69623	-3.14214	5	calmodulin-like protein, putative
PBANKA_0716300.1	0.0833407	0.0330039	-0.014557	0.205775	-0.123962	-0.137724	-1.01402	-0.360634	0.268289	1.12304	0.723376	-0.18205	20	Rab5-interacting protein, putative
PBANKA_0716400.1	0.333548	-0.0555607	-0.0142901	-0.0329862	-0.165382	0.234356	0.207746	-0.051847	0.778307	1.74526	2.36057	0.825361	29	conserved Plasmodium protein, unknown function
PBANKA_0716500.1	-0.0848987	-0.0314414	0.248129	0.578554	1.71791	1.907	1.89161	3.97337	4.43078	5.32844	4.07211	2.97033	47	RNA-binding protein, putative
PBANKA_0716600.1	-0.231403	-0.0164415	0.0156725	0.0857402	0.255779	0.267453	-0.103346	2.2199	2.39208	3.90848	2.82559	-0.616358	39	conserved Apicomplexan protein, unknown function
PBANKA_0716700.1	-0.00902882	-0.0133364	0.00709759	-0.0961107	0.228355	-0.0770065	0.189885	0.806458	1.65743	1.56772	1.31025	0.645673	30	GTP-binding protein, putative
PBANKA_0716900.1	-0.130556	0.00755308	-0.0666935	0.0384346	-0.0381777	0.113303	0.0807845	-1.12837	-0.949629	1.73871	1.03165	-2.31589	12	armadillo-domain containing rhoptry protein, putative
PBANKA_0717000.1	0.164917	0.0531787	0.05489	0.214361	0.0871828	-0.063722	-0.0593858	-0.220928	-1.53945	-1.69755	-1.6638	1.1092	43	ATPase, putative
PBANKA_0717100.1	0.131535	0.0499453	0.00260041	0.0504028	-0.182713	0.0323791	-0.0865532	0.134253	-0.763955	-1.14166	-0.539985	0.157245	35	conserved protein, unknown function
PBANKA_0717200.1	-0.0520419	-0.000434797	0.0371346	-0.201298	-0.0673313	-0.041861	0.385795	0.853826	1.71221	1.33241	0.957962	3.49035	62	conserved Plasmodium protein, unknown function
PBANKA_0717300.1	0.00914511	0.0680216	-0.091429	-0.185446	-0.352166	-0.138718	0.0331758	0.771271	0.857777	0.00304487	0.0629058	2.79185	61	cdc2-related protein kinase 3
PBANKA_0717400.1	0.158339	-0.00137121	0.0358412	0.146386	-0.0838637	-0.281032	-0.555949	-0.079911	0.0055536	0.171296	-0.0270654	-0.151553	28	coatomer subunit zeta, putative
PBANKA_0717500.1	0.14112	0.0315146	-0.0574822	0.118147	-0.450176	-0.2124	-0.89777	-0.388759	-0.468462	-0.33074	-0.681147	-0.263998	27	nuclear cap-binding protein subunit 2, putative
PBANKA_0717600.1	0.28005	-0.015305	0.0320808	0.0870967	-0.0571665	-0.117119	-0.589087	0.385381	1.35038	1.11824	2.05108	-1.73458	13	GTP:AMP phosphotransferase, putative
PBANKA_0717700.1	-0.052301	-0.0269783	0.158257	0.130397	0.155282	0.164024	0.00536743	-0.808904	-1.4229	-0.827523	-0.308221	-2.11578	1	conserved Plasmodium protein, unknown function
PBANKA_0717800.1	0.131204	0.124335	-0.0138011	0.0790609	-0.269734	-0.0372213	-0.756584	-0.250641	-0.783592	-1.29994	-1.13991	0.14316	27	60S ribosomal protein L15, putative
PBANKA_0717900.1	-0.113373	0.0466752	0.153432	0.0657703	-0.278435	0.0796234	0.00286105	-0.370397	-1.24993	-1.79382	-1.22407	1.1155	43	RNA-binding protein, putative
PBANKA_0718000.1	-0.0732835	-0.0143386	0.258036	0.16785	0.321278	0.588095	0.94982	0.0252968	-1.59944	-2.3434	-1.27755	-0.806703	17	conserved Plasmodium protein, unknown function
PBANKA_0718100.1	0.129675	0.0245614	-0.0170741	0.0497687	0.162113	0.230452	0.365266	-0.559197	-1.9846	-2.43948	-2.10415	-0.957006	33	glutamyl-tRNA(Gln) amidotransferase subunit A
PBANKA_0718200.1	0.0217877	0.061303	-0.0574491	-0.0077394	-0.495095	-0.468803	-0.562291	-0.184699	-0.765014	-0.846772	-0.668374	-0.24041	27	conserved protein, unknown function
PBANKA_0718300.1	0.106159	-0.0777687	0.221691	-0.42953	-0.0540743	-0.753034	-0.250536	-1.30734	-2.63887	-2.49757	-2.44602	-0.566119	41	DNA helicase MCM9, putative
PBANKA_0718400.1	0.00633284	-0.0149126	0.00989845	-0.339531	-0.0640227	-0.698021	-0.234761	-1.00495	-1.13389	-0.836241	-0.713174	-1.45207	1	histone acetyltransferase, putative
PBANKA_0718500.1	0.250463	-0.0371875	0.118669	0.134099	-0.195276	-0.306693	-0.463174	0.469552	1.05033	2.06475	2.40993	-2.51218	5	repressor of RNA polymerase III transcription MAF1, putative
PBANKA_0718600.1	0.0553051	0.00975809	0.0640556	0.224178	0.184502	0.1177	0.0317366	0.33662	0.766274	0.228034	0.151931	0.965098	36	prohibitin-like protein, putative
PBANKA_0718700.1	0.0583902	0.00662376	-0.0397817	0.262016	0.0674689	0.125874	-0.240813	0.762088	1.85669	2.05136	1.59289	0.79592	38	CDGSH iron-sulfur domain-containing protein, putative
PBANKA_0718800.1	-0.00601018	0.0126425	-0.0429125	0.0827486	-0.236354	-0.275953	-1.16113	0.974325	1.44825	1.86657	1.29714	0.903339	38	small GTP-binding protein sar1, putative
PBANKA_0718900.1	0.153393	0.00100316	0.0346074	-0.0868467	0.0425655	0.0662908	0.362595	0.104707	0.358945	-0.981703	-0.247376	-2.50889	1	conserved Plasmodium protein, unknown function
PBANKA_0719100.1	0.0559545	-0.00227497	0.0122009	0.0306312	0.162244	1.58001	1.39903	4.88643	6.91745	7.26279	6.08819	-3.32997	16	conserved Plasmodium protein, unknown function
PBANKA_0719200.1	0.284893	-0.024613	0.143583	-0.149269	-0.383822	0.111936	0.0613907	0.946699	1.91234	4.00307	2.05668	0.568937	39	mRNA-binding protein PUF2
PBANKA_0719300.1	0.0886892	-0.0933296	0.0752143	-0.101987	0.00793765	-0.690476	-0.559769	0.273739	0.769081	2.7762	0.37753	1.16206	37	bifunctional dihydrofolate reductase-thymidylate synthase, putative
PBANKA_0719400.1	0.0922257	0.0136049	0.0289246	-0.0374872	-0.152418	0.154038	0.435843	0.00305208	-0.314898	-1.04575	-0.668238	0.165283	35	LETM1-like protein, putative
PBANKA_0719500.1	0.0129212	0.00793114	0.0667175	-0.0779172	-0.0267609	0.17303	0.767756	0.199847	0.0625378	-1.93294	-0.568044	-0.539752	35	conserved Plasmodium protein, unknown function
PBANKA_0719600.1	0.218879	0.00229318	-0.0424123	0.226054	0.0449792	-0.104742	-0.235098	-0.312397	-0.987589	-2.00575	-1.63692	1.18834	43	memo-like protein
PBANKA_0719700.1	-0.585002	0.00108413	0.230553	-0.279816	0.170755	1.58277	2.1292	6.86767	7.37644	8.28258	8.04594	1.74074	56	conserved Plasmodium protein, unknown function
PBANKA_0719800.1	-0.107326	-0.00358486	0.11188	0.0999588	0.760748	1.83251	1.56339	5.42589	8.43161	8.62984	7.93059	-2.34393	16	conserved Plasmodium protein, unknown function
PBANKA_0719900.1	-0.0659118	0.00992353	0.0362478	0.0523764	0.150359	0.0290532	0.360146	-0.152346	0.154828	0.387581	1.12924	-2.19729	19	cdc2-related protein kinase 1
PBANKA_0720000.1	0.151346	-0.0117634	-0.00394699	-0.153204	0.0421041	0.24462	0.631577	1.81606	3.43069	3.28659	2.92926	2.61245	63	conserved Plasmodium protein, unknown function
PBANKA_0720100.1	-0.120189	-0.018394	0.135674	-0.110005	0.0104066	0.366058	2.12541	5.00205	5.80794	5.30322	5.00151	5.47889	47	conserved Plasmodium protein, unknown function
PBANKA_0720200.1	0.177007	-0.00435657	0.0535338	-0.0043012	-0.0499947	0.122081	0.33464	0.424526	1.34712	0.830765	0.294554	1.67268	53	conserved Plasmodium protein, unknown function
PBANKA_0720300.1	0.111461	-0.00683187	0.0109585	0.0569327	-0.0286353	0.0626152	-0.279025	-0.238578	-0.697168	-1.08705	-1.01629	1.42066	34	eukaryotic translation initiation factor 3 subunit M, putative
PBANKA_0720400.1	-0.00471596	0.0403965	0.165982	-0.119702	-0.402306	0.0306804	0.0557199	0.133567	0.0842711	-0.0784791	-0.0929537	-0.619118	18	conserved Plasmodium protein, unknown function
PBANKA_0720500.1	0.136993	-0.00389756	0.0773232	0.0952739	-0.0864242	-0.244284	-1.06967	-0.163706	0.69533	0.940559	0.616512	-1.86321	13	conserved Plasmodium protein, unknown function
PBANKA_0720600.1	0.211674	0.013927	0.0461461	0.204943	0.0247361	-0.198763	-1.00669	-0.435069	-1.18843	-1.01698	-0.952735	-0.0459503	27	trafficking protein particle complex subunit 3, putative
PBANKA_0720700.1	-0.24448	0.00312076	0.0423621	-0.0161645	0.0346319	-0.0228727	1.19665	-0.965355	-2.26056	-1.58358	-0.563047	-0.596743	11	regulator of chromosome condensation, putative
PBANKA_0720800.1	0.0357124	0.0106267	-0.000323459	-0.0204433	-0.537065	-0.217756	-0.600374	-0.648241	-2.12099	-1.78857	-1.27552	-1.41778	33	RNA-binding protein NOB1, putative
PBANKA_0720900.1	-0.0911235	0.075548	-0.121871	-0.0293624	-0.291064	0.749464	0.127722	3.89812	6.01237	6.6249	6.91355	-5.70076	15	conserved Plasmodium protein, unknown function
PBANKA_0721000.1	0.0533765	-0.00291824	0.0222048	-0.14483	0.00816181	0.77296	0.823988	2.68843	3.66884	6.56748	5.39528	-2.32297	24	conserved Plasmodium protein, unknown function
PBANKA_0721100.1	0.0129054	-0.0243399	-0.0964357	-0.110196	-0.108836	0.139909	0.325537	2.73069	4.52994	4.12618	3.59725	1.72182	40	conserved Plasmodium protein, unknown function
PBANKA_0721200.1	0.298821	0.0386723	-0.0605096	0.10386	-0.0613686	-0.0555259	-0.456098	0.376775	0.614526	0.912857	0.868413	-0.49245	20	conserved Plasmodium protein, unknown function
PBANKA_0721300.1	0.102225	0.0746271	-0.161098	0.0950998	-0.262571	-0.259114	-1.17883	-0.715973	-0.935316	-0.710498	-0.93757	0.0633621	27	protein transport protein GOT1, putative
PBANKA_0721400.1	0.153107	0.0182648	0.131059	0.168311	0.0183049	-0.190779	-0.425905	0.087503	-0.269826	-0.129367	-0.577527	1.82351	61	conserved Plasmodium protein, unknown function
PBANKA_0721500.1	0.0462438	0.0230147	0.0783045	-0.137729	0.062891	0.270754	0.554144	-0.369752	-0.738108	-1.53348	-0.994978	-0.189825	35	conserved Plasmodium protein, unknown function
PBANKA_0721600.1	0.0595464	-0.0871254	0.0996662	0.067796	0.19174	-0.246958	-0.524688	-0.681683	-2.4315	-2.00028	-1.84834	0.436658	50	conserved Plasmodium protein, unknown function
PBANKA_0721700.1	-0.129261	-0.015715	-0.121521	-0.0709363	-0.298699	-0.438448	-0.545844	-0.626247	-1.71443	-1.84301	-1.91445	-1.06665	33	ran-specific GTPase-activating protein 1, putative
PBANKA_0721800.1	-0.239971	-0.00663961	-0.090413	0.0124149	-0.120047	-0.323237	0.117777	1.14386	0.0398846	2.27177	3.17783	-1.72424	14	apical merozoite protein, putative
PBANKA_0721900.1	0.115735	0.0615451	-0.156501	0.0275983	-0.535745	-0.183697	-0.501465	0.104461	-0.440976	-0.781114	-0.738737	0.787934	27	60S ribosomal protein L7ae/L30e, putative
PBANKA_0722000.1	-0.0263663	0.00106958	0.0974796	-0.137515	0.0719587	0.222755	0.710457	0.397028	0.65923	-0.71116	-0.0140983	0.414763	45	phosphatidylinositol 4-kinase, putative
PBANKA_0722200.1	0.198252	0.0284983	0.0829756	-0.17277	-0.177365	-0.633573	-0.421437	-0.111595	-4.74652	-3.24301	-2.25571	2.34199	58	PIR protein, pseudogene
PBANKA_0722600.1	0.165688	0.0829605	-0.00070534	0.177271	-0.293171	-0.232683	-1.04893	-0.480226	-1.26558	-2.31057	-1.31177	-2.17675	33	fam-b protein
PBANKA_0722700.1	0.0305713	0.00763726	-0.0961421	-0.00316253	-0.372244	0.259638	-0.388292	-0.12498	-3.96792	-1.4649	-2.84345	-0.360131	49	PIR protein, pseudogene
PBANKA_0722801.1	0.100692	0.0685644	0.0138892	0.0301506	-0.0429256	0.0252417	-0.13078	-0.319321	-2.03481	-1.66539	-0.993918	2.27163	59	fam-b protein
PBANKA_0722900.1	0.159506	0.00521644	0.0318347	-0.00334085	-0.334429	-0.270839	-0.549648	-0.816542	-2.41658	-4.22211	-1.91672	1.33987	42	PIR protein, pseudogene
PBANKA_0722921.1	-0.301575	0.00413223	0.0573786	-0.261853	-0.265829	-0.899517	-0.473483	-3.04749	-5.62291	-2.93912	-3.36604	0.0166756	57	PIR protein
PBANKA_0722941.1	0.203601	0.0367429	0.0274172	0.198185	-0.119359	-0.266529	-1.01854	-0.551697	-1.13002	-1.45003	-1.41837	0.186709	26	fam-b protein
PBANKA_0800021.1	-0.0641846	0.0056657	0.0399377	0.0349622	0.00921802	0.51647	1.30059	-2.0489	-1.13817	-1.88256	-4.01918	3.06598	59	reticulocyte binding protein, putative
PBANKA_0800041.1	-0.190155	0.000155553	0.136873	0.0698552	-0.229831	-0.0793963	0.0816001	-0.352081	-4.35812	0.18213	0.155573	3.38248	25	fam-a protein, pseudogene
PBANKA_0800061.1	0.150798	0.0410858	0.0617919	0.0543213	-0.0583393	-0.0513577	-0.324325	-0.657991	-3.25159	-3.34357	-1.18389	1.24982	42	PIR protein
PBANKA_0800100.1	0.370806	0.0127859	0.0289808	0.0235918	-0.503644	-0.725877	-0.915916	0.0376128	-1.23119	-0.681982	-0.344941	2.66115	34	PIR protein
PBANKA_0800200.1	0.248121	0.0216274	-0.0621846	-0.0159253	-0.299832	-0.383975	-0.245162	-0.204554	-0.678922	-0.835181	-0.677275	3.77703	51	fam-a protein, pseudogene
PBANKA_0800300.1	-0.196781	0.110999	-0.00106608	0.0561505	-0.387838	0.26665	-0.173954	-0.40225	-1.65775	-1.54411	-0.974836	-3.53785	1	conserved Plasmodium protein, unknown function
PBANKA_0800400.1	0.136362	0.0877698	-0.1795	0.0234469	-0.611953	-0.225393	-1.28431	-0.403875	-1.28614	-1.43345	-1.1195	0.88063	26	conserved Plasmodium protein, unknown function
PBANKA_0800500.1	0.116677	0.0212577	-0.0103882	0.100317	-0.475166	0.0308538	-0.662775	-0.916913	-2.51724	-3.29078	-2.33024	-0.358352	41	chitinase
PBANKA_0800541:tRNA	0.0827141	0.0418975	-0.0651789	-0.00878095	-0.0298779	0.0251708	-0.295946	-1.22302	-0.0604291	-0.227631	-1.64971	-2.85936	1	tRNA Alanine
PBANKA_0800600.1	0.174198	-0.0695	0.012258	0.0672773	0.209245	-0.1565	-0.810926	-0.28658	0.148633	0.435883	-0.13748	0.167173	28	centrin, putative
PBANKA_0800700.1	-0.021356	-0.0178934	0.177042	-0.117874	0.234318	0.286482	0.68904	0.157007	-0.0911497	-0.690737	-0.605626	1.34317	44	conserved Plasmodium protein, unknown function
PBANKA_0800800.1	-0.0206496	0.00969772	0.00883028	0.0948626	-0.344066	-0.125891	-0.665157	1.19628	1.34092	1.28765	1.08903	0.603357	37	conserved Plasmodium protein, unknown function
PBANKA_0800900.1	0.0890546	-0.0373546	0.0591322	-0.208719	0.24789	0.0956322	0.423877	-0.632388	-1.3701	-2.02168	-1.8427	-0.0591949	17	conserved Plasmodium protein, unknown function
PBANKA_0801000.1	0.04022	0.0132171	-0.00179586	0.0830965	-0.127844	-0.305758	-0.778486	-0.135982	-0.132202	0.272775	-0.220289	-1.85787	2	conserved Plasmodium protein, unknown function
PBANKA_0801100.1	0.157798	-0.0983912	0.0567756	-0.0062739	0.184313	0.335066	0.0407514	0.960703	2.3904	2.47651	2.15444	-0.745289	21	conserved Plasmodium protein, unknown function
PBANKA_0801200.1	0.113549	0.0663799	0.0430508	-0.00426757	0.0382939	0.351929	0.0259727	-0.0172401	-0.27892	-0.700795	-1.21513	0.309556	35	erythrocyte membrane-associated antigen, putative
PBANKA_0801300.1	-0.16789	-0.0116925	-0.0180616	-0.117107	-0.239748	-0.248553	-0.282564	-1.89817	-2.05083	-0.155295	0.131194	-0.647971	11	conserved Plasmodium protein, unknown function
PBANKA_0801400.1	0.153051	0.0547	-0.0795296	0.0622359	-0.34121	-0.171332	-0.974199	-0.450767	-1.49042	-1.1915	-1.30165	0.508447	26	conserved Plasmodium protein, unknown function
PBANKA_0801500.1	-0.20981	-0.0136896	0.132584	-0.163585	0.11154	0.0159244	0.687337	4.80111	5.69598	6.38983	5.26528	7.82468	55	conserved Plasmodium protein, unknown function
PBANKA_0801600.1	0.0685068	0.00661628	0.0981317	-0.0807043	-0.108171	0.103691	0.179302	-0.651289	-1.16678	-2.87464	-2.12415	0.454567	17	conserved Plasmodium protein, unknown function
PBANKA_0801700.1	0.114783	-0.0277155	0.0115479	-0.128481	0.152602	0.207586	0.378556	-0.0378255	-0.549892	-1.42755	-1.08795	0.217615	35	conserved Plasmodium protein, unknown function
PBANKA_0801800.1	-0.251061	-0.003911	0.153033	-0.0230977	-0.0701024	0.0559572	3.14271	2.0889	3.45006	3.65158	5.16261	-3.94598	23	conserved Plasmodium protein, unknown function
PBANKA_0801900.1	0.0880042	-0.0249364	-0.028089	-0.0807761	-0.216456	-0.174169	0.0606246	-0.850357	-2.70159	-3.30475	-2.62947	-0.83754	41	methyltransferase, putative
PBANKA_0802000.1	-0.25337	-0.0087847	0.0405798	-0.223781	-0.19888	-0.321257	0.481344	-1.60581	-4.13741	-3.46372	-3.78823	0.855765	58	conserved Plasmodium protein, unknown function
PBANKA_0802100.1	-0.0226199	-0.013727	0.0877365	0.023762	0.33122	0.0947089	0.0413711	0.359781	0.778907	1.33277	0.734921	-0.230504	37	phosphoinositide-binding protein, putative
PBANKA_0802200.1	-0.251646	-0.0088107	0.128179	-0.0287898	-0.154276	-0.500473	0.454887	-1.38492	-0.404611	-0.0689748	0.981082	-0.9291	12	serine/threonine protein kinase, putative
PBANKA_0802300.1	-0.0219247	0.0317822	-0.113949	-0.112653	-0.257189	-0.131822	0.0609561	0.286246	-0.30116	-0.919554	-0.678119	-0.0488508	35	E3 ubiquitin-protein ligase, putative
PBANKA_0802400.1	-0.0904957	-0.00158174	0.176412	-0.119525	0.102707	0.171417	0.374142	-1.00609	-0.907387	-1.23664	-0.50454	-0.0171164	35	phosphopantetheine adenylyltransferase, putative
PBANKA_0802500.1	-0.223645	0.00837862	0.160739	0.0678372	0.251398	0.356167	1.35528	0.576994	0.502824	1.78116	2.34886	-2.36123	14	conserved Plasmodium protein, unknown function
PBANKA_0802600.1	0.329755	-0.0137897	-0.00773913	0.129641	-0.120664	-0.0139519	-0.212811	-0.146543	0.239775	0.409397	0.0201591	0.260366	28	peptide chain release factor 2, putative
PBANKA_0802700.1	0.0813411	-0.0109956	-0.0032022	-0.166505	-0.0747013	-0.170012	-0.0285867	-0.0932474	0.176776	-0.328114	-0.777381	2.45409	61	mRNA cap guanine-N7 methyltransferase, putative
PBANKA_0802800.1	-0.1628	-0.0306562	0.172028	0.0420277	0.316614	0.066639	1.0184	1.99236	2.67772	3.28732	2.00644	2.85121	63	conserved Plasmodium protein, unknown function
PBANKA_0802900.1	0.154462	0.0307896	-0.00778884	0.0681277	0.0167759	0.122092	0.0964699	-0.223008	-0.134413	-1.33627	-0.613337	1.50006	44	conserved Plasmodium protein, unknown function
PBANKA_0803000.1	-0.322115	-0.0131209	-0.0379955	-0.365693	-0.0494731	0.213564	0.860967	1.20593	1.38377	3.48748	2.01257	2.55969	54	origin recognition complex subunit 2, putative
PBANKA_0803100.1	-0.182314	-0.0185962	0.0725788	-0.0564697	0.163562	-0.215601	0.108341	0.753244	1.51511	2.2719	0.855109	3.20013	62	DNA replication licensing factor MCM7, putative
PBANKA_0803200.1	-0.0359044	-0.00048275	0.18092	-0.233954	0.0900669	0.233169	0.41901	-0.31047	-0.15023	-1.14753	-0.784974	-0.0255456	35	inositol-phosphate phosphatase, putative
PBANKA_0803300.1	0.1796	-0.00226542	-0.0532928	-0.0810171	0.134879	0.230718	0.390274	-0.0294953	-0.036822	-0.991561	-0.615226	0.869528	44	RNA helicase, putative
PBANKA_0803400.1	0.192066	0.110759	-0.0625926	0.0869813	-0.442346	-0.08035	-1.1297	-0.229375	-0.898221	-1.26836	-0.831073	0.717132	27	40S ribosomal protein S29, putative
PBANKA_0803500.1	0.172533	-0.0335808	0.0716104	-0.0243913	-0.0326368	-0.522389	-1.04509	-0.190328	0.316159	1.39096	0.208588	-0.40208	20	ATP synthase subunit C, putative
PBANKA_0803600.1	0.0176897	0.0170428	-0.0227555	0.0274059	0.0816513	-0.0640279	-0.138144	-0.679548	-1.78532	-1.60999	-2.06303	0.728554	50	importin-7, putative
PBANKA_0803700.1	-0.0662195	-0.00827985	0.109939	-0.1606	0.3826	0.312654	0.715769	-0.42102	-0.276007	-0.589674	-0.131618	-0.79143	18	conserved Plasmodium protein, unknown function
PBANKA_0803800.1	0.187557	-0.0738268	0.142879	0.0375919	0.180212	-0.105224	-1.16578	0.516113	2.22704	2.86509	1.93565	-1.89934	21	conserved Plasmodium protein, unknown function
PBANKA_0803900.1	-0.283753	-0.0026658	-0.0527094	-0.00109744	-0.082682	-0.55151	-0.487929	-1.57119	-3.4148	-2.23918	-1.8313	1.18745	42	conserved Plasmodium protein, unknown function
PBANKA_0804000.1	0.172173	0.101053	-0.079597	0.043855	-0.463108	-0.174524	-0.730036	-0.144876	-0.819584	-1.36547	-1.07426	1.22422	34	60S ribosomal protein L37, putative
PBANKA_0804100.1	0.0489118	0.0800857	0.036853	-0.0849433	-0.339101	0.0369261	0.26577	-0.00901267	-0.939783	-1.81998	-1.69677	-0.066015	17	conserved Plasmodium protein, unknown function
PBANKA_0804200.1	0.20455	-0.000636061	-0.0513603	0.090129	0.305513	-0.0698812	0.269569	-0.578031	-1.97146	-2.32928	-2.25729	-0.117727	17	conserved Plasmodium protein, unknown function
PBANKA_0804300.1	-0.191856	-0.140534	0.101044	0.188117	0.943821	0.925317	1.31748	4.01922	6.01883	6.33591	5.17672	3.77171	47	DNA mismatch repair protein MSH2
PBANKA_0804321:tRNA	0.0329326	0.00210825	0.00644304	-0.0766361	-0.0916233	-0.0106131	0.170938	1.04271	2.0686	1.74887	1.69725	5.94421	62	tRNA Threonine
PBANKA_0804341:tRNA	0.00219867	-0.00382309	0.01494	-0.0423982	-0.0501496	0.0740118	-0.982818	0.443967	-0.94187	-0.659863	-0.306925	-2.75154	1	tRNA Histidine
PBANKA_0804400.1	0.041319	-0.0375259	0.0832449	-0.179517	0.130004	-0.0153329	0.343081	-0.762029	-0.530315	-1.09092	-1.05212	1.9383	34	conserved Plasmodium protein, unknown function
PBANKA_0804500.1	-0.303117	-0.00326551	-0.0141308	0.014362	-0.109424	-0.546564	0.843542	-2.66169	-3.50143	-3.02461	-0.836024	-0.265657	49	rhoptry-associated membrane antigen, putative
PBANKA_0804600.1	0.122562	0.0562291	-0.357952	-0.0525253	-0.533988	-0.291358	-0.227086	-0.574082	-2.32028	-3.18861	-2.57626	-0.15704	41	AAA family ATPase, putative
PBANKA_0804700.1	0.144771	0.00275815	0.0218668	-0.0798406	-0.0054894	0.182649	0.193811	0.14834	-0.00296066	-0.669105	-0.689898	-0.245043	18	conserved Plasmodium protein, unknown function
PBANKA_0804800.1	0.127658	-0.0041017	0.0457992	0.0195996	-0.246931	0.0249677	0.047865	-0.392781	-0.640121	-0.858664	-1.03203	-0.878586	10	conserved Plasmodium protein, unknown function
PBANKA_0804900.1	-0.050914	0.0127212	0.0595008	0.0452899	-0.0547655	0.217122	0.228722	-0.222651	-0.773819	-1.13715	-1.07367	-0.194141	35	E3 ubiquitin-protein ligase, putative
PBANKA_0805000.1	-0.0217163	-0.0472586	0.0014187	-0.0973069	0.100676	-0.10636	0.0493759	-0.401839	-0.2583	-0.144949	-0.658965	1.07618	52	RAP protein, putative
PBANKA_0805100.1	-0.0210145	0.058271	-0.0140964	0.0677472	-0.351137	-0.0353932	-0.445839	-0.373322	-0.917146	-0.866823	-1.14473	-0.49568	10	ribosomal protein S8e, putative
PBANKA_0805200.1	0.117975	-0.0799039	0.0284243	0.0128041	0.197326	-0.357445	-0.10443	0.378503	0.807638	1.67168	0.186916	2.13783	53	cytoskeleton associated protein, putative
PBANKA_0805300.1	0.0112862	0.00849038	-0.0120549	-0.0261325	0.336652	0.809549	0.291134	0.818031	5.08358	6.78308	6.79562	-2.88639	15	conserved Plasmodium protein, unknown function
PBANKA_0805400.1	0.171402	0.0348703	-0.00923584	0.0444147	-0.230247	-0.00477852	-1.00013	-0.0675856	-0.080428	-0.146495	-0.605771	0.290644	27	DNA-directed RNA polymerases I, II, and III subunit RPABC5, putative
PBANKA_0805500.1	0.081692	-0.0883155	0.064377	0.0843726	0.250162	0.346016	0.395559	1.69712	2.518	1.70644	0.932133	4.54651	62	conserved Plasmodium protein, unknown function
PBANKA_0805600.1	0.0927362	0.0383414	0.0998252	0.267817	-0.0377549	-0.264315	-0.684188	-0.0304069	0.301961	-0.0432764	-0.57034	2.34653	61	EKC/KEOPS complex subunit BUD32, putative
PBANKA_0805700.1	0.0660907	-0.00342207	0.0612476	0.0804085	-0.0285339	0.0311136	0.199361	0.114781	-0.64355	-1.40712	-1.73098	0.73785	43	heat shock protein 90, putative
PBANKA_0805750.1	0.282499	0.0106682	-0.0358309	-0.0243329	-0.336985	0.117191	-0.0319293	-0.665639	-1.76068	-2.66647	-2.06797	1.33815	59	unspecified product
PBANKA_0805800.1	-0.087808	0.0528976	0.157622	0.224483	0.05713	0.26306	0.000689985	-0.237012	-1.14999	-2.33997	-1.4487	0.703823	17	RNA-binding protein, putative
PBANKA_0805900.1	-0.159961	-0.0230266	0.228126	-0.28109	-0.00913425	-0.260537	0.248004	0.38636	1.09234	1.6447	0.922759	1.94861	53	kinesin-8, putative
PBANKA_0806000.1	0.0789082	0.0297524	0.00207565	0.115268	-0.431176	-0.116643	-0.623644	0.226091	-0.631861	-0.731368	-0.945186	-0.90521	10	ubiquitin-conjugating enzyme, putative
PBANKA_0806100.1	0.0105795	0.0715658	0.0867345	0.0435809	-0.126777	0.153823	0.188718	-0.440602	-1.71857	-2.18956	-2.21286	0.429059	17	conserved Plasmodium protein, unknown function
PBANKA_0806200.1	0.195573	-0.0498729	0.0365917	0.0650318	0.157055	-0.387816	-1.14174	0.620039	1.51158	1.78403	1.15333	0.501792	38	E3 ubiquitin-protein ligase RBX1, putative
PBANKA_0806300.1	0.113063	-0.0926243	0.010987	-0.0603408	0.819161	0.988205	1.30411	1.27414	1.37601	1.63098	0.860717	-1.904	14	P-type ATPase, putative
PBANKA_0806400.1	-0.0361899	0.0135026	-0.0144512	0.0937712	-0.135911	-0.0486604	-0.0348703	-0.345872	-0.563285	-0.755823	-0.634163	0.255566	27	conserved protein, unknown function
PBANKA_0806500.1	0.210229	-0.0179478	-0.0572288	0.136911	0.311404	-0.172953	-0.106578	-0.105045	0.29501	0.335824	-0.0664327	-2.51207	3	triosephosphate isomerase, putative
PBANKA_0806600.1	0.264013	-0.00336424	-0.0191302	0.110839	0.129215	-0.0309413	0.0489791	0.0391576	0.0219775	-0.410127	-0.342413	-2.08293	2	cleavage and polyadenylation specificity factor, putative
PBANKA_0806700.1	-0.0693074	-0.00445053	0.185857	-0.15706	0.269972	0.457336	1.46171	0.355672	0.0589382	0.156467	-0.0566613	-0.484608	45	conserved Plasmodium protein, unknown function
PBANKA_0806800.1	-0.22569	0.0394553	0.18648	-0.0393588	0.227016	1.07849	1.18788	6.53091	9.11695	9.37484	9.12971	5.69435	64	conserved Plasmodium protein, unknown function
PBANKA_0806900.1	0.108059	-0.0294142	-0.00963589	0.0773941	0.350658	0.00776627	0.231796	-0.453067	-0.711032	-0.505261	-1.09218	3.96994	51	conserved Plasmodium protein, unknown function
PBANKA_0807000.1	0.0715474	-0.00247054	0.140047	-0.118263	-0.0299223	0.249394	0.296801	-0.199574	-0.512541	-0.965293	-0.994313	-0.600212	18	DNA-directed RNA polymerase II subunit RPB1, putative
PBANKA_0807100.1	0.138336	0.0500529	-0.166263	0.166207	-0.168183	-0.0557282	-0.227829	-0.0913612	-0.0132895	-0.375561	-0.973611	0.733578	52	stomatin-like protein
PBANKA_0807200.1	-0.0431296	0.00117866	0.0352747	-0.161717	-0.171734	0.500283	0.545991	3.86648	6.5579	8.95579	8.11867	-5.61911	7	conserved Plasmodium protein, unknown function
PBANKA_0807300.1	0.144473	-0.0117859	-0.0246845	0.0705075	0.33689	-0.31536	-0.0276679	-0.798767	-1.87902	-2.15758	-2.05724	0.628045	50	conserved Plasmodium protein, unknown function
PBANKA_0807400.1	0.232353	-0.0142292	0.00500184	0.11791	-0.0181433	-0.0206803	-0.227923	-0.533085	-2.62912	-3.27804	-2.34349	1.18555	42	26S proteasome non-ATPase regulatory subunit 9, putative
PBANKA_0807500.1	0.105401	-0.0441069	0.0117527	-0.238832	0.1854	0.168876	0.40857	-0.075429	-0.0951313	-1.31935	-0.765789	0.173391	35	conserved Plasmodium protein, unknown function
PBANKA_0807600.1	0.16187	0.0945181	-0.112132	0.102571	-0.280766	-0.124684	-1.06717	-0.28502	-0.525942	-1.01994	-0.948841	0.563464	27	40S ribosomal protein S11, putative
PBANKA_0807700.1	-0.0788441	0.007508	0.0923831	-0.167855	0.0697644	0.283868	0.836309	0.272727	1.6213	0.544608	1.09436	3.28386	53	kinesin-5, putative
PBANKA_0807800.1	-0.21305	-0.0187655	0.0593575	-0.171732	0.0259871	0.174693	0.572634	-0.311779	-0.562846	1.30963	0.322305	1.28111	29	DNA replication complex GINS protein, putative
PBANKA_0807900.1	-0.0641057	0.0373893	0.0807905	-0.0919305	-0.169354	0.11857	0.421646	0.200896	-0.149236	-1.39934	-0.21663	0.500245	35	conserved Plasmodium protein, unknown function
PBANKA_0808000.1	-0.193391	-0.0126565	0.191087	-0.335682	-0.117808	-0.133822	0.626581	-1.05502	-1.03599	0.734726	0.0138277	-0.804699	12	cdc2-related protein kinase 4
PBANKA_0808100.1	-0.0410736	-0.0536851	0.000353219	-0.127985	0.284333	-0.252742	0.32891	-0.626646	-1.67151	-0.453862	-1.35275	0.890246	43	6-cysteine protein
PBANKA_0808200.1	0.150689	-0.0670212	0.0526004	0.102755	-0.0443293	-0.468688	-0.968146	-0.499076	-0.509855	-0.167949	-0.86296	0.885685	52	proteasome subunit alpha type-3, putative
PBANKA_0808300.1	0.00544011	0.0751511	0.0378557	0.160963	0.0237668	0.0123735	-0.207012	0.24845	0.452678	-0.0117843	0.00221651	-0.853944	19	E3 ubiquitin-protein ligase, putative
PBANKA_0808380.1	-0.221765	-0.0100774	0.0742468	0.218943	0.261887	0.461321	0.550391	0.936578	1.18656	2.27067	1.81554	0.333824	30	conserved Plasmodium protein, unknown function
PBANKA_0808420.1	0.0279979	-0.0390021	0.0427692	0.377103	0.461623	0.093517	-0.227536	0.685372	1.02873	1.49421	0.789664	0.780705	37	tubulin-specific chaperone, putative
PBANKA_0808500.1	0.142051	-0.0122748	-0.048994	0.0812352	-0.279627	-0.407867	-0.916827	-0.937434	-2.20334	-2.8711	-2.17623	1.11322	50	conserved Plasmodium protein, unknown function
PBANKA_0808600.1	0.23906	-0.0224692	-0.121702	-0.0512275	0.589967	0.308436	0.735297	-0.288616	-0.180433	-0.474449	-0.477198	2.92797	61	conserved Plasmodium protein, unknown function
PBANKA_0808700.1	0.231607	0.0216213	-0.00789965	-0.0852874	0.0268352	0.209356	0.291652	-0.238936	-0.535553	-1.32695	-1.0113	0.91628	35	GTPase-activating protein, putative
PBANKA_0808800.1	0.279679	-0.00314076	0.0181049	0.0325618	-0.240654	-0.00170411	0.135921	-0.405264	-0.742866	-1.43873	-1.04661	-0.664175	10	conserved Plasmodium protein, unknown function
PBANKA_0808900.1	0.0391736	0.00238981	-0.0187178	-0.148731	-0.139162	-0.0409792	0.368687	-0.0306554	-0.124643	-0.612033	-0.918861	0.845125	44	ATP-dependent protease ATPase subunit ClpY, putative
PBANKA_0809000.1	0.0632858	-0.0485312	0.102609	-0.0636316	0.469658	0.199288	0.752004	0.270964	0.784311	0.945838	0.37018	2.66011	53	translation initiation factor SUI1, putative
PBANKA_0809100.1	-0.00808329	0.0818701	-0.0660416	0.0766338	-0.169994	-0.0414683	-0.352717	-0.445094	-1.7504	-1.84129	-1.54964	1.66763	59	subunit of proteaseome activator complex, putative
PBANKA_0809200.1	0.0573052	0.00120758	0.0949093	0.152397	-0.0989917	0.0169879	-0.193436	-0.804023	-1.31825	-0.859339	-1.36423	2.13834	34	ribosomal protein L35, putative
PBANKA_0809300.1	-0.139629	-0.0802101	0.0858136	-0.000663628	-0.0592236	-0.315018	-0.459365	-1.36256	-3.72949	-3.33273	-2.29383	-0.22084	49	peptide deformylase, putative
PBANKA_0809400.1	-0.300651	-0.0105865	0.0960344	0.136555	0.324426	0.761028	1.39496	-0.030556	0.059356	1.88106	1.0364	0.448647	29	P1 nuclease, putative
PBANKA_0809500.1	0.062483	0.0123247	0.0812656	-0.0469871	0.211069	0.254806	0.724771	-1.17027	-0.927567	-0.570131	-0.281085	1.86868	44	conserved Plasmodium protein, unknown function
PBANKA_0809600.1	-0.119587	0.00765392	0.1275	-0.282967	-0.175038	-0.246004	0.901038	-2.51608	-2.61783	-1.65771	-1.16474	-0.241869	11	conserved Plasmodium protein, unknown function
PBANKA_0809700.1	0.0583095	-0.0877935	0.109858	0.130196	0.287114	-0.137557	-0.898294	0.0163132	-0.127105	0.841163	0.529516	0.371567	28	conserved protein, unknown function
PBANKA_0809800.1	-0.0927411	0.091234	-0.0390083	0.0543397	-0.406126	0.0597164	-0.404217	-0.659836	-2.23358	-1.59146	-1.05475	-1.69507	33	ribosomal RNA methyltransferase, putative
PBANKA_0809900.1	0.174379	-0.00365598	-0.0159714	0.157475	-0.250017	-0.434661	-0.99161	-0.690566	-0.340133	0.12949	-0.197274	-1.341	2	tRNA pseudouridine synthase, putative
PBANKA_0810000.1	0.0328653	0.0528831	-0.0652533	0.104493	-0.216033	-0.171977	-0.257417	-0.0337669	0.693042	0.887461	0.860299	-2.63934	13	transporter, putative
PBANKA_0810100.1	0.285531	0.0215971	0.0370082	0.184172	-0.111567	-0.0271786	0.0651101	-0.351145	-0.92958	-1.1748	-1.02877	-1.78443	1	conserved Plasmodium protein, unknown function
PBANKA_0810200.1	-0.0274879	0.0288507	-0.0261499	-0.0373691	0.0984863	0.0270831	0.385552	0.475291	1.03804	0.443031	0.630935	-1.07454	19	conserved Plasmodium protein, unknown function
PBANKA_0810300.1	-0.332961	-0.0279585	0.173561	-0.0324663	0.480355	1.14417	1.65624	4.57098	6.55371	7.62018	7.39715	-0.445245	16	conserved Plasmodium protein, unknown function
PBANKA_0810400.1	0.111032	-0.0119482	0.0768857	0.00182632	0.723555	0.809906	0.484001	2.89127	3.90488	5.32162	4.16588	-1.94927	22	GDP-fucose protein O-fucosyltransferase 2, putative
PBANKA_0810500.1	0.148101	0.0891299	-0.0364048	0.0875798	-0.265507	-0.057303	-0.537067	0.202076	0.372633	0.462119	0.272245	-0.957951	19	apoptosis-related protein, putative
PBANKA_0810600.1	-0.0589964	0.0224311	0.1186	-0.0930555	-0.208675	0.194029	0.186064	-0.455917	-0.838435	-1.51332	-1.27372	0.997462	43	exoribonuclease, putative
PBANKA_0810700.1	-0.217854	0.0482214	0.0626063	0.176175	0.223938	1.24032	2.34151	5.23441	8.19609	9.06903	9.02403	-4.99075	8	subpellicular microtubule protein 1, putative
PBANKA_0810800.1	-0.192765	-0.0143652	0.126912	0.0739713	0.0420727	0.586759	0.878929	1.2237	2.0825	4.92802	2.96184	1.54797	39	conserved Plasmodium protein, unknown function
PBANKA_0810900.1	0.0177207	0.0438043	-0.0223748	-0.00422961	0.0692549	0.435168	0.284975	1.25936	2.37644	2.50128	1.4497	1.18614	54	FHA domain protein, putative
PBANKA_0811000.1	0.148555	0.0320987	0.0381341	0.0939685	-0.122365	0.0107114	-1.15304	-0.0964479	-0.452099	-0.215619	-0.628426	-0.528935	27	small nuclear ribonucleoprotein Sm D3, putative
PBANKA_0811100.1	0.0152234	0.0424011	-0.00315033	-0.0190451	0.0120023	0.383954	0.407421	-0.0257318	-0.298912	-0.631461	-1.01319	-0.523655	18	helicase SKI2W, putative
PBANKA_0811200.1	0.0798956	-0.0467544	-0.0424023	0.249204	0.0297215	-0.108067	0.0230041	0.463244	-0.00384586	-0.0705471	-0.192604	0.226322	45	SET domain protein, putative
PBANKA_0811300.1	0.00762539	-0.00839885	-0.0462542	0.0143435	-0.0241609	-0.159103	-0.330346	-0.119949	0.293204	0.730276	-0.464621	2.34169	61	exportin-7, putative
PBANKA_0811400.1	0.016997	0.0288432	0.16713	-0.0814522	-0.185596	0.13188	0.614271	0.33961	-0.105376	-1.63183	-1.13939	1.29084	44	conserved Plasmodium protein, unknown function
PBANKA_0811500.1	0.0480713	0.0143703	-0.0757424	0.0903712	0.135104	0.142209	-0.308271	-0.0396263	0.494701	0.209095	0.412267	-2.77097	3	conserved Plasmodium protein, unknown function
PBANKA_0811600.1	0.14201	0.00627617	0.0135589	0.0347574	0.204967	-0.0399354	0.0244037	-0.376227	-0.837473	-1.40711	-1.87844	0.709319	43	selenide water dikinase, putative
PBANKA_0811700.1	0.0227899	-0.098901	0.0519443	0.0697529	0.204009	-0.353644	-0.545604	0.164829	0.260996	1.09743	0.229907	0.113385	28	SNARE protein, putative
PBANKA_0811800.1	-0.0517391	0.00237294	-0.10264	-0.192351	1.07026	1.76243	2.03424	6.43189	9.12113	9.09862	7.94455	3.04019	56	actin-like protein, putative
PBANKA_0811900.1	0.0497594	0.023272	-0.0853379	0.176664	0.0127464	0.109013	-0.300466	-0.182009	-0.7979	-0.512889	-0.472866	-1.95605	1	cytosolic Fe-S cluster assembly factor NBP35, putative
PBANKA_0812000.1	-0.12482	-0.0282646	0.12501	-0.000644358	0.144036	0.0364495	0.236563	1.24117	1.8459	4.18817	1.75607	1.93783	54	DNA primase large subunit, putative
PBANKA_0812100.1	0.0591737	-0.0264277	0.125776	0.146535	0.0471745	0.452071	0.321634	1.42074	2.34769	4.65474	2.26937	1.30584	39	phosphatidylinositol N-acetylglucosaminyltransferase, putative
PBANKA_0812200.1	-0.25724	0.00555047	0.0408251	0.0368475	-0.0421658	-0.251088	0.875364	-0.799343	-0.312054	2.29189	2.27068	-3.51045	4	conserved Plasmodium protein, unknown function
PBANKA_0812300.1	-0.0602157	-0.00712614	0.128115	-0.185508	0.0174762	0.263294	0.711313	0.484305	0.996168	3.41751	2.39948	-1.04968	14	conserved Plasmodium protein, unknown function
PBANKA_0812400.1	0.0884674	-0.0895122	-0.169352	-0.115239	0.206242	0.00434952	-0.0729591	-0.941523	-2.14107	-1.65174	-2.31345	0.878083	50	cysteine repeat modular protein 1
PBANKA_0812500.1	0.182373	-0.0191612	-0.0590743	0.0713061	0.158193	0.012047	-0.0594498	-0.175405	0.036624	-0.738475	-1.13699	1.09775	44	conserved Plasmodium protein, unknown function
PBANKA_0812600.1	0.0477068	0.0119871	0.203417	0.0854603	0.0505582	0.901671	1.72088	4.61939	7.26731	8.89451	8.1608	-3.28656	16	conserved Plasmodium protein, unknown function
PBANKA_0812700.1	-0.192462	-0.00814942	0.180429	-0.173117	-0.166217	-0.512698	-0.147197	-1.0324	-1.0495	0.363903	-0.261511	1.03773	52	conserved Plasmodium protein, unknown function
PBANKA_0812800.1	0.14199	-0.0505543	-0.0246465	-0.0824449	0.0821692	-0.117884	0.070865	-0.483651	-2.02808	-2.03311	-2.22103	0.250545	17	GTP-binding protein, putative
PBANKA_0812900.1	0.199594	-0.12021	0.052288	0.172312	0.274323	0.274584	-0.261731	2.41869	4.02699	4.78261	6.00369	-5.73359	23	conserved Plasmodium protein, unknown function
PBANKA_0813000.1	0.0275517	0.010452	0.0288432	0.193582	-0.0983431	-0.326432	-0.615338	-0.303406	-0.185274	-0.0855826	-0.84744	0.605561	52	inhibitor of cysteine proteases
PBANKA_0813100.1	-0.16014	-0.00561947	0.167729	-0.413669	-0.274665	-0.550543	-0.517793	-1.48609	-1.50072	-0.073183	-0.587	-0.00903032	11	conserved Plasmodium protein, unknown function
PBANKA_0813200.1	0.191914	0.0341087	0.0181695	0.104171	-0.0329174	0.0135367	-0.0226064	-0.0271053	-0.208133	-0.698469	-0.564865	-0.11117	18	zinc finger protein, putative
PBANKA_0813300.1	-0.0757955	-0.0852095	-0.0609352	-0.141131	0.00817355	0.0144793	-0.810677	1.61817	3.55031	5.50815	5.01748	-4.06071	23	conserved Plasmodium protein, unknown function
PBANKA_0813400.1	-0.0420691	-0.0492332	0.0762859	0.0900142	0.122199	-0.284143	-0.462323	-0.396101	-0.0486599	0.519729	-0.240866	0.315951	28	alkaline phosphatase, putative
PBANKA_0813500.1	0.125124	0.0381422	0.0410695	0.0758788	-0.352984	-0.216717	-0.374359	-0.311837	-0.535618	-0.517314	-0.419456	0.20528	27	SAP domain-containing protein, putative
PBANKA_0813600.1	0.0506921	-0.00776891	-0.0358405	-0.0249425	0.376765	0.59749	1.23214	3.06846	4.84779	3.79724	3.29398	5.06865	47	conserved Plasmodium protein, unknown function
PBANKA_0813700.1	0.0697155	-0.00210891	0.00621802	0.0859181	-0.140076	-0.376708	-1.26595	-0.987755	-1.41496	-0.36888	-0.802145	-0.117107	27	conserved Plasmodium protein, unknown function
PBANKA_0813800.1	0.228066	-0.0179223	0.02473	-0.0269138	-0.306554	-0.0307829	-0.0700424	-1.03131	-1.96347	-2.24356	-1.11331	-2.53579	33	tRNA (adenine(58)-N(1))-methyltransferase non-catalytic subunit TRM6, putative
PBANKA_0813900.1	0.0358665	-0.00455336	0.100366	0.09974	0.0999751	-0.292088	-0.0833829	-0.577093	-1.03317	-0.949925	-1.2268	0.704802	43	26S proteasome regulatory subunit RPN8, putative
PBANKA_0814000.1	0.0246019	0.0415227	-0.220303	0.016407	-0.51202	-0.13203	-0.832518	-0.50234	-0.656658	-0.464406	-0.490699	-0.327089	27	conserved protein, unknown function
PBANKA_0814100.1	0.421343	-0.01588	-0.0834686	-0.0329571	0.125577	-0.0357268	0.0333605	-0.520356	-0.684599	-1.74235	-1.2138	-0.207145	35	conserved Plasmodium protein, unknown function
PBANKA_0814200.1	0.176461	0.00283997	0.0339063	0.0479642	-0.35602	-0.443706	-1.00982	-0.351096	-0.697563	-1.08982	-1.24162	0.617019	27	elongation factor 1-beta, putative
PBANKA_0814300.1	0.158183	0.00550054	0.0413126	0.124465	0.0334859	-0.0393212	0.0331194	-0.456246	-1.35767	-1.70205	-1.85015	1.08843	43	conserved Plasmodium protein, unknown function
PBANKA_0814400.1	0.206091	-0.0294665	0.0453999	0.00471769	-0.138571	-0.49414	-1.3493	-0.695656	-0.811782	-0.748293	-0.552682	-0.139966	27	conserved Plasmodium protein, unknown function
PBANKA_0814500.1	0.0624739	-0.0637642	0.03716	-0.00525811	-0.0373654	-0.24927	-0.960145	0.584825	-1.94028	-1.50242	-1.36012	-0.0103635	26	protease, putative
PBANKA_0814600.1	0.0424711	-0.01405	0.0575462	-0.0351227	0.49523	0.168506	0.376975	-0.55496	-0.771876	-0.194147	-0.821773	1.34567	52	conserved Plasmodium protein, unknown function
PBANKA_0814700.1	0.0389264	-0.00337462	-0.0441379	-0.0484118	0.088551	-0.198998	-0.020396	-0.836825	-1.432	-1.26831	-1.51478	0.577361	43	conserved Plasmodium protein, unknown function
PBANKA_0814800.1	-0.0669376	0.0117759	-0.0617235	-0.041261	-0.0600987	-0.0138076	-1.19882	-1.63093	-1.80154	0.248028	-0.541418	-0.535621	11	conserved Plasmodium protein, unknown function
PBANKA_0814900.1	0.0869194	0.0372882	-0.133426	-0.0772022	-0.00778751	-0.194409	-0.067464	-1.3178	-1.77887	-2.2127	-1.22765	-0.733859	33	arginine--tRNA ligase, putative
PBANKA_0815000.1	-0.0219525	-0.0108618	0.088686	0.0910143	0.210084	0.284949	0.30754	-0.822288	-1.87443	-2.76549	-1.8993	-0.424257	17	pseudouridylate synthase, putative
PBANKA_0815100.1	-0.301222	-0.000163715	-0.0478087	-0.0670579	-0.0708566	0.0281256	1.15551	1.56092	1.90296	4.19872	4.9376	-3.14679	6	conserved Plasmodium protein, unknown function
PBANKA_0815200.1	0.0560943	0.0171959	0.0281785	0.0581354	-0.123623	-0.0173781	-0.700632	-0.276771	-0.202608	0.346578	-0.315604	0.304064	28	phospholipid or glycerol acyltransferase, putative
PBANKA_0815300.1	0.0689648	0.0774191	0.00341314	0.0213516	-0.10424	0.10018	0.279298	-0.211806	-0.811813	-1.58943	-1.28135	-0.271459	35	met-10+ like protein, putative
PBANKA_0815400.1	-0.219368	-0.00126544	-0.0592835	0.0286039	-0.127491	0.192312	0.65664	3.40173	4.2499	6.82117	6.79914	-4.22477	15	conserved Plasmodium protein, unknown function
PBANKA_0815500.1	-0.0413906	-0.0272326	0.0920521	-0.190379	0.413529	0.793284	1.0126	2.92015	3.27464	4.26892	3.35129	2.17058	63	conserved Plasmodium protein, unknown function
PBANKA_0815600.1	0.0957394	-0.0223574	-0.0134895	0.117062	-0.0501684	-0.186206	-0.796647	0.352335	0.727354	1.29967	0.488919	1.13061	37	transcription elongation factor 1, putative
PBANKA_0815700.1	-0.249592	-0.0143593	-0.00683935	0.0807796	0.0882602	0.215877	-0.546886	2.18961	3.17581	4.21404	4.36772	-4.48447	6	major facilitator superfamily-related transporter, putative
PBANKA_0815800.1	-0.127231	-0.00746921	0.0108608	-0.0212951	0.230944	0.222223	-0.0633944	1.8742	2.55223	4.38714	3.84593	-1.58656	22	GINS complex subunit Psf3, putative
PBANKA_0815900.1	-0.161601	-0.00845546	0.0520151	0.0645052	0.103657	-0.137563	-0.00880483	1.92595	2.61145	3.5914	3.41367	-1.63795	22	BSD-domain protein, putative
PBANKA_0816000.1	-0.0444085	-0.0644023	0.0800851	-0.0203514	0.144667	0.30116	-0.223154	0.789326	1.36193	3.05588	1.38876	-0.450469	38	type II NADH:ubiquinone oxidoreductase
PBANKA_0816100.1	0.0802856	-0.00107669	0.142352	0.357279	0.264965	0.472603	-0.06028	0.835917	0.729074	0.944134	0.321848	3.67858	53	SUMO-conjugating enzyme UBC9, putative
PBANKA_0816200.1	-0.0770575	-0.0410461	0.135887	0.154364	0.678587	0.907229	1.37867	1.71064	2.80867	3.86767	3.02859	3.56745	63	ribonuclease H2 subunit C, putative
PBANKA_0816300.1	0.181297	0.0314592	0.0122645	0.166657	0.0645361	0.232953	0.297855	0.0234645	0.745827	0.653153	1.65444	-3.62904	4	conserved Plasmodium protein, unknown function
PBANKA_0816400.1	0.0727365	0.0713575	0.0569403	0.0326993	0.0558357	0.278287	0.0443096	-0.216065	-0.911222	-1.60853	-1.68204	-0.371995	10	6-phosphofructokinase, putative
PBANKA_0816500.1	0.309097	-0.0139868	-0.0297664	0.0748783	-0.0245179	0.363945	0.346817	0.1115	-0.477987	-0.690215	-0.536451	-1.08866	18	conserved Plasmodium protein, unknown function
PBANKA_0816600.1	0.00789194	-0.0100382	-0.226686	-0.0991357	-0.751145	-0.428817	-0.324249	-0.187865	-0.110049	0.281298	0.641345	-1.7829	19	conserved Plasmodium protein, unknown function
PBANKA_0816700.1	-0.0264997	-0.0187206	0.144418	0.136429	0.282576	0.0880724	-0.129206	0.75226	1.06681	2.65259	2.38106	-2.50596	5	conserved Plasmodium protein, unknown function
PBANKA_0816800.1	-0.0796746	-0.0360771	0.118224	0.0434457	0.410694	0.594608	0.419873	2.23269	4.42455	5.4406	6.20234	-5.80156	23	glycolipid transfer protein, putative
PBANKA_0816900.1	0.0361815	0.0697898	0.0612921	0.0785371	-0.343843	-0.0775011	-0.646097	0.277726	0.557048	1.02831	1.33795	-1.09069	20	conserved Plasmodium protein, unknown function
PBANKA_0817000.1	-0.403495	-0.0146043	0.125005	-0.0234775	-0.137885	0.594699	1.49057	2.93005	3.95909	5.26949	4.84955	1.12055	40	major facilitator superfamily domain-containing protein, putative
PBANKA_0817100.1	0.168003	-0.0255472	0.0587585	-0.0239375	0.0488813	-0.0390466	-0.756666	1.44452	2.4505	3.9844	3.9194	-3.47114	6	thioredoxin 3, putative
PBANKA_0817200.1	0.148189	0.0241235	-0.032177	-0.0447374	-0.106356	-0.0540268	0.263256	-0.371013	-1.74189	-2.8849	-2.50279	0.586397	17	conserved Plasmodium protein, unknown function
PBANKA_0817300.1	-0.301811	-0.00541447	-0.0417172	-0.0321904	-0.0369627	0.204763	1.68336	0.215574	-0.0290311	1.47407	2.31908	-3.27964	4	conserved Plasmodium protein, unknown function
PBANKA_0817400.1	0.0749966	0.0323295	-0.127652	-0.0839648	-0.188243	-0.114239	0.221945	-0.357114	-1.1791	-1.82149	-1.52356	0.390277	43	conserved Plasmodium protein, unknown function
PBANKA_0817500.1	-0.0725811	-0.0533357	-0.00501582	-0.0793408	0.0463316	-0.393395	-0.205997	-0.949963	-2.71601	-2.72832	-2.41362	1.43429	42	ubiquitin fusion degradation protein 1, putative
PBANKA_0817600.1	0.058694	0.0909415	-0.24053	0.0401435	-0.302644	-0.157389	-0.687788	-0.36478	-2.725	-3.27748	-1.91162	0.063958	41	methyltransferase, putative
PBANKA_0817700.1	-0.004754	0.0654712	0.0638784	0.0154011	-0.207592	-0.080956	-0.476738	-0.38239	-0.507364	-1.81457	-0.667802	-0.979351	10	RNA-binding protein musashi, putative
PBANKA_0817800.1	0.145629	0.0123959	-0.00142743	0.164965	-0.156307	-0.307552	-0.884996	0.0153598	-0.0397832	0.307153	0.00107081	-0.0703543	28	conserved Plasmodium protein, unknown function
PBANKA_0817900.1	-0.323514	0.0516843	0.0104533	-0.032369	-0.560296	-0.0973025	-0.415259	-1.55878	-4.52571	-3.56431	-2.47365	1.31613	58	conserved Plasmodium protein, unknown function
PBANKA_0818000.1	-0.0990056	0.00729705	0.20122	-0.282267	0.140082	0.0470247	0.939829	1.00588	1.63398	2.45527	1.51605	1.97242	54	merozoite organizing protein, putative
PBANKA_0818100.1	0.000523588	-0.0315114	0.0819736	0.0644357	0.464206	-0.305858	-0.116616	0.319337	1.17187	1.04034	0.965685	0.373153	37	N-glycosylase/DNA lyase, putative
PBANKA_0818200.1	0.147196	-0.0239497	0.162741	0.110922	0.343399	0.464679	0.0382623	2.84691	5.60475	6.74224	5.05475	1.0457	40	conserved Plasmodium membrane protein, unknown function
PBANKA_0818300.1	-0.191012	0.00353963	-0.0804498	0.135741	-0.411856	-0.133576	0.747323	-0.413574	0.390001	2.30041	1.15028	0.797849	29	conserved Plasmodium protein, unknown function
PBANKA_0818400.1	-0.263398	-0.0166916	0.104346	-0.0178525	0.367549	0.183558	1.27022	2.56553	2.69204	4.12837	4.20782	-1.10081	22	conserved Plasmodium protein, unknown function
PBANKA_0818500.1	-0.090384	-0.0115818	0.145814	-0.171594	0.0307301	-0.0325472	0.367755	0.951392	1.52696	3.3266	1.70346	2.65736	54	conserved Plasmodium protein, unknown function
PBANKA_0818600.1	0.0197017	0.0375021	0.0803653	0.0290484	0.00990919	0.199208	0.135645	-0.738315	-2.90711	-3.49384	-2.55135	0.742083	41	pre-mRNA-splicing factor ATP-dependent RNA helicase PRP43, putative
PBANKA_0818700.1	0.280497	-0.0112725	0.0372952	0.12031	-0.129678	0.00595688	-0.811186	-0.544947	-1.90364	-1.61478	-1.22347	0.0543416	26	XPA binding protein 1, putative
PBANKA_0818800.1	0.158786	-0.0783589	-0.0454704	0.105624	0.265556	-0.162364	-0.278625	-0.594493	-0.264982	0.139326	-0.0518275	-0.973297	2	conserved Plasmodium protein, unknown function
PBANKA_0818900.1	-0.146973	-0.0179347	-0.00718786	0.0793164	-0.14716	-0.0959616	-0.625467	-0.573202	-1.45787	-1.31387	-1.52353	0.834059	26	heat shock protein 70, putative
PBANKA_0819000.1	-0.313944	-0.0064019	-0.0492982	-0.0230023	-0.11357	0.1423	0.849517	1.87503	2.80652	5.13223	6.07973	-3.76263	23	glideosome-associated protein 50, putative
PBANKA_0819100.1	0.213959	0.0205627	0.00370213	0.217103	-0.187343	-0.341557	-1.19195	-0.321615	-0.164858	-0.759671	-1.15216	-0.514377	27	cytochrome b5, putative
PBANKA_0819200.1	0.059163	-0.0544946	0.0936051	0.0887101	-0.0378736	-0.357919	-0.722529	-0.617119	-0.40973	0.651125	-0.123169	-0.354921	28	50S ribosomal protein L3, apicoplast, putative
PBANKA_0819300.1	0.220456	0.0733376	-0.0658146	0.117215	-0.339079	-0.201472	-0.412269	0.0177399	-0.343238	-0.654582	-0.812344	0.551846	27	eukaryotic translation initiation factor 3 subunit F, putative
PBANKA_0819400.1	-0.00968163	0.0364256	-0.0142372	0.393635	0.583866	1.10997	1.79216	2.06191	3.86187	4.06527	2.7324	-0.741359	31	conserved Plasmodium protein, unknown function
PBANKA_0819450.1	0.0624771	-0.0490626	0.0141182	0.0416978	-0.0417326	-0.775375	-1.87461	-0.646646	-0.206451	1.96396	0.0501749	-0.990901	20	telomerase RNA
PBANKA_0819500.1	-0.275105	-0.0132912	0.251144	-0.032694	0.148244	0.463646	0.861473	0.169517	0.603675	2.30075	1.77816	-1.16022	14	ATP-dependent DNA helicase Q1, putative
PBANKA_0819600.1	-0.214791	0.0062376	0.011986	0.00662355	-0.0290324	-0.239699	0.851319	-2.3426	-1.30161	0.0590282	-0.0154521	0.712828	11	conserved Plasmodium protein, unknown function
PBANKA_0819700.1	0.081868	0.0719193	0.0305129	0.0888168	-0.194075	-0.0135613	-0.182624	-0.403841	-0.684913	-0.578102	0.360321	-2.7603	3	dihydrouridine synthase, putative
PBANKA_0819800.1	0.104923	-0.00257907	0.0554822	-0.00679081	-0.0265836	0.0910674	0.23032	0.81532	1.09584	0.141157	0.390939	0.136392	45	gamma-glutamylcysteine synthetase
PBANKA_0819900.1	0.0484009	0.052984	-0.0733184	0.0356504	-0.330438	-0.211477	-0.623368	1.1918	2.26982	2.15859	0.824953	4.1041	62	nucleosome assembly protein
PBANKA_0820000.1	-0.0135538	0.0206221	-0.00452779	0.126787	-0.210743	-0.372834	-0.914742	-0.648206	-1.33656	-1.01623	-1.15438	0.791061	26	DNAJ-like molecular chaperone protein, putative
PBANKA_0820100.1	-0.188212	-0.00557463	-0.0121409	0.069166	-0.00127189	-0.376871	-0.65005	-1.29482	-0.588566	1.79047	0.944975	-3.96163	4	PPPDE peptidase, putative
PBANKA_0820200.1	-0.00831842	-0.00440313	0.0561939	-0.100949	0.0287377	0.0966219	0.303626	0.267882	1.69439	4.1327	2.79585	-3.14931	5	thioredoxin-like protein 1, putative
PBANKA_0820300.1	0.0418913	-0.146225	0.049113	0.131793	0.176475	-0.359973	-0.628439	0.0532012	0.735525	1.99731	0.144501	3.04616	53	protein disulfide isomerase, putative
PBANKA_0820400.1	0.333143	-0.0329047	0.0326172	0.000688372	0.0470898	0.0325033	-0.078968	0.579306	0.974666	1.85117	1.03315	2.39528	53	major facilitator superfamily domain-containing protein, putative
PBANKA_0820500.1	0.240979	0.00162551	-0.0373723	0.0948687	0.0446866	-0.241494	-0.239015	-0.512181	-2.24086	-2.30645	-1.66982	2.33912	59	dolichyl-diphosphooligosaccharide--protein glycosyltransferase, putative
PBANKA_0820600.1	0.272074	-0.0111292	0.00426274	0.196849	0.067221	-0.337818	-0.512512	-0.598632	-2.52656	-2.78416	-1.66885	-0.675788	33	pyridoxal 5'-phosphate dependent enzyme class III, putative
PBANKA_0820700.1	-0.0903227	-0.013501	0.100873	-0.178595	0.231332	-0.0329805	0.507736	0.690813	1.29511	1.69282	1.05683	1.67156	53	TLD domain-containing protein
PBANKA_0820800.1	-0.224947	-0.00368908	0.117981	-0.0933097	-0.127992	0.185487	1.47674	0.155182	-0.165378	0.596699	1.15237	-0.752309	12	regulator of chromosome condensation, putative
PBANKA_0820900.1	0.00986929	-0.124296	-0.150608	-0.149844	-0.256535	0.0831072	0.366003	-1.38655	-3.89383	-3.77918	-2.25414	-3.16456	9	long chain fatty acid elongation enzyme, putative
PBANKA_0821000.1	0.265721	0.030883	-0.00523635	0.111785	-0.244659	-0.021981	-0.884214	-0.377906	-0.0848863	-0.654839	-0.867116	-1.76962	2	chaperone protein, putative
PBANKA_0821100.1	-0.09804	-0.0312578	0.132393	-0.18701	0.488353	0.28227	0.57376	0.386794	0.412774	0.454653	0.666094	-1.9922	19	CS domain protein, putative
PBANKA_0821200.1	0.135796	0.00361233	0.0862794	0.0491941	0.264154	0.187419	-0.165947	2.97462	5.72395	7.23537	6.68752	-5.93574	15	conserved Plasmodium protein, unknown function
PBANKA_0821300.1	0.130095	-0.0734501	-0.0145879	-0.0730625	0.239401	0.0846958	0.156315	0.144674	1.25485	1.42784	0.854724	1.15522	37	conserved Plasmodium protein, unknown function
PBANKA_0821400.1	0.144271	-0.000774027	0.0461166	0.00961716	0.07942	1.18192	0.250952	5.12176	8.97289	9.12507	9.09126	-3.98857	8	ADP-ribosylation factor, putative
PBANKA_0821500.1	0.0219354	0.0046389	0.0586859	0.0419235	0.541745	0.396094	0.754798	-0.502601	-0.866231	-0.937702	-0.493245	-0.698459	18	conserved Plasmodium protein, unknown function
PBANKA_0821600.1	0.00209912	-0.0100216	0.0864556	0.0113887	0.0408452	-0.239332	-0.141313	0.172603	0.815102	1.62656	1.75812	-2.05554	13	conserved Plasmodium protein, unknown function
PBANKA_0821700.1	-0.0176032	0.0421391	0.0787381	0.190083	-0.0121352	0.126848	-0.0102141	0.158373	-0.121031	-0.393263	-0.838567	-0.802813	18	inosine-5'-monophosphate dehydrogenase, putative
PBANKA_0821800.1	0.131624	0.00247355	0.0340808	0.0682288	0.0734438	0.198304	0.531801	0.0899194	-0.188521	-0.590574	-0.381657	-0.59738	18	U4/U6 snRNA-associated-splicing factor, putative
PBANKA_0821900.1	0.222265	0.0305006	0.172268	0.327058	0.359394	0.287195	-0.331358	0.849514	1.29653	0.778047	0.688172	-1.30183	13	ubiquitin-conjugating enzyme, putative
PBANKA_0822000.1	0.155262	-0.0463839	0.0643821	0.0694553	0.149071	-0.301382	-0.412197	-0.627907	-0.118209	0.504877	0.199715	-0.637136	28	conserved Plasmodium protein, unknown function
PBANKA_0822100.1	0.0822481	0.060726	0.0637459	-0.0602566	-0.125674	0.287699	0.386464	-0.485411	-0.511545	-1.64984	-0.989522	0.714792	35	conserved Plasmodium protein, unknown function
PBANKA_0822200.1	0.169134	0.0240296	0.0401078	0.102177	0.111549	0.00937205	-0.421336	0.192921	0.519736	0.863679	0.486832	-0.731481	20	conserved Plasmodium protein, unknown function
PBANKA_0822300.1	0.0905107	-0.112058	0.00451351	0.0491801	0.0473112	-0.519809	-0.529014	-0.803841	-1.09391	-0.109458	-0.965074	-0.0978329	27	NifU-like scaffold protein
PBANKA_0822400.1	-0.0013	-0.0447922	0.0166539	-0.00732518	0.0327576	-0.839674	-0.476938	-1.39296	-3.18926	-2.40786	-2.01997	0.403686	50	conserved Plasmodium protein, unknown function
PBANKA_0822500.1	0.0915591	0.0398367	0.102134	-0.0745757	-0.0699893	0.193815	0.652594	-0.112992	-0.318841	-2.09078	-0.945211	1.1756	35	tetratricopeptide repeat protein, putative
PBANKA_0822600.1	-0.0158182	-0.0180953	0.0756261	-0.0172899	-0.090135	-0.520836	-0.0960827	-0.322796	-0.563117	0.381091	-0.100084	0.0833996	28	conserved Plasmodium protein, unknown function
PBANKA_0822700.1	-0.0012418	-0.00130374	-0.127282	0.00997527	-0.341665	-0.150166	-0.464264	0.19255	0.221587	0.513266	0.488594	-2.76564	3	ribosome production factor 1, putative
PBANKA_0822800.1	0.0621848	0.0655703	-0.180083	-0.0329828	-0.670951	-0.410488	-0.512741	-0.0389722	0.229	0.510265	0.0115541	-0.905588	28	conserved Plasmodium protein, unknown function
PBANKA_0822900.1	-0.0897599	-0.00782704	-0.101815	-0.0796203	0.0422031	0.738379	0.912445	5.53873	7.04729	6.74458	5.75313	4.65701	55	dynein intermediate chain, putative
PBANKA_0823000.1	-0.03064	0.0239323	-0.0731427	-0.135157	-0.191952	-0.272902	-0.102414	-0.109509	0.00481977	-0.0957548	-0.406835	1.8361	61	ubiquitin-like protein, putative
PBANKA_0823100.1	-0.0921263	0.148133	0.0206999	0.0719038	-0.325406	0.133298	-0.205792	0.259233	1.07824	1.59985	2.13346	-4.59156	4	S-adenosylmethionine synthetase, putative
PBANKA_0823200.1	-0.047462	0.0387812	0.0128019	0.0934067	0.140306	0.465937	0.721149	3.84858	7.8557	7.73589	8.88111	-6.42757	7	conserved Plasmodium protein, unknown function
PBANKA_0823300.1	0.0785196	-0.047317	0.0655923	0.122953	0.255714	0.0600115	0.371121	0.537741	1.00594	0.64849	0.894337	-2.50723	13	para-aminobenzoic acid synthetase, putative
PBANKA_0823400.1	0.163392	0.0217621	-0.0240271	0.230618	-0.138504	-0.154661	-0.263608	-0.371707	-0.713912	-1.38194	-1.63187	1.85293	34	phosphoglycerate kinase, putative
PBANKA_0823500.1	0.159465	0.0155958	0.038527	0.105452	-0.00499938	-0.356183	-0.912962	-0.329553	0.113125	0.0312546	-0.258782	0.222059	28	glutamine synthetase, putative
PBANKA_0823600.1	0.13778	0.0406548	-0.173758	-0.0492207	-0.465907	-0.301399	-0.21697	0.228629	0.706873	0.313926	0.224357	0.71609	36	pre-mRNA-splicing factor 18, putative
PBANKA_0823700.1	0.00565058	-0.00186808	0.0820964	0.0175269	0.289158	0.451997	1.07663	0.391633	0.839878	-1.14108	0.0124228	1.06261	44	conserved Plasmodium protein, unknown function
PBANKA_0823800.1	0.0712743	-0.145617	0.0590502	0.0911931	0.141548	-0.279118	-0.00094517	-0.985797	-2.30474	-0.0266087	-1.02701	-1.58471	11	3-oxoacyl-[acyl-carrier-protein] reductase, putative
PBANKA_0823900.1	0.0592058	-0.0207263	0.00167239	0.0501099	-0.0445326	-0.252523	-0.319383	-0.769454	-1.82797	-1.98941	-2.1186	0.219313	50	DNA-directed RNA polymerase II subunit RPB3, putative
PBANKA_0824000.1	-0.0327253	0.0408855	0.00767408	0.0682166	-0.0749522	0.315489	0.435234	2.89617	5.30281	7.07027	5.44046	-4.71746	15	OTU domain-containing protein, putative
PBANKA_0824100.1	-0.155287	0.0788978	-0.0129675	0.0697273	-0.142454	0.241394	0.0479835	0.194074	-0.0473646	-0.509948	-0.19494	-3.53693	3	nitric oxide synthase, putative
PBANKA_0824200.1	-0.360307	0.0241898	0.0223415	0.13017	0.00267165	0.380709	0.518521	2.21399	5.49853	5.9101	4.90239	-4.9197	15	perforin-like protein 3
PBANKA_0824300.1	0.0147648	0.059523	0.119267	-0.110507	-0.178698	-0.0035937	0.350546	0.536145	0.579583	-0.198336	0.317074	0.0248686	45	conserved Plasmodium protein, unknown function
PBANKA_0824400.1	-0.33017	0.00635409	0.0407448	-0.171935	-0.0605568	0.721998	2.50092	3.80819	5.15417	7.04643	6.89864	-0.525462	24	cyclin-dependent kinases regulatory subunit, putative
PBANKA_0824500.1	-0.143153	0.0106356	0.0710216	0.000110051	0.239429	0.928825	0.614809	0.797062	0.671602	2.57518	1.97871	-2.79928	14	lipoate-protein ligase 2, putative
PBANKA_0824600.1	-0.22185	0.0131204	0.345686	0.482847	1.22471	1.88623	2.71629	4.95842	6.48215	5.58152	4.69981	6.52383	55	conserved protein, unknown function
PBANKA_0824700.1	0.0378867	-0.0345353	0.0894707	0.105587	0.373998	-0.0866463	0.163254	0.828014	1.5147	1.89304	0.629025	2.27596	53	thioredoxin reductase, putative
PBANKA_0824800.1	0.0820262	0.0157087	-0.107526	0.0473068	-0.37225	0.0374818	-1.0908	-0.158579	-0.533667	-0.331014	-0.579655	0.1913	27	RNA-binding protein, putative
PBANKA_0824900.1	0.0937219	-0.00211046	0.0933158	0.0528749	0.0653266	0.14681	0.149303	-0.261989	-0.199979	-0.53833	-0.0314832	-1.68248	2	patatin-like phospholipase, putative
PBANKA_0825000.1	0.0925863	0.0651113	-0.441516	-0.112716	-0.53056	-0.352366	-0.248043	-0.256966	-1.20995	-1.92937	-2.06057	0.998232	43	conserved Plasmodium protein, unknown function
PBANKA_0825100.1	0.184328	0.0554951	-0.0450329	0.157902	0.279388	0.193041	0.108412	-0.26042	-1.26331	-1.71405	-1.91217	0.968506	43	conserved Plasmodium protein, unknown function
PBANKA_0825200.1	0.364028	0.0446289	0.104654	0.126578	0.10121	0.489996	0.32386	-0.0632932	0.496495	1.1849	1.64969	-1.83977	13	thiamine pyrophosphokinase, putative
PBANKA_0825300.1	-0.0602848	0.0249639	0.0916983	0.0113894	0.0741843	0.209884	0.293206	-0.171125	-0.23597	-0.892995	-0.519416	-0.960566	18	conserved Plasmodium protein, unknown function
PBANKA_0825400.1	-0.254501	-7.19e-05	0.0744643	-0.0451049	-0.00625556	0.204026	2.12622	0.944448	1.59602	3.39064	3.3982	-1.5181	31	conserved Plasmodium protein, unknown function
PBANKA_0825500.1	-0.220481	0.0224891	0.285939	-0.0430201	0.22738	0.78979	3.30456	4.53728	6.11787	6.26338	7.86285	-3.96708	16	conserved Plasmodium protein, unknown function
PBANKA_0825600.1	-0.00378436	0.0168822	0.00779942	-0.0149801	-0.180578	0.00979566	0.28528	-0.472077	-0.769338	-1.18336	-1.02762	0.889759	43	splicing factor 3A subunit 3, putative
PBANKA_0825700.1	-0.00654224	-0.0123671	0.0959275	-0.129079	0.0699666	1.01115	1.07072	4.06077	5.24787	7.56501	7.48598	-2.54014	24	telomeric repeat binding factor 1, putative
PBANKA_0825800.1	0.0243422	-0.00557432	-0.15063	0.0993714	0.338536	0.01664	0.923812	2.2977	3.5498	5.76129	5.10715	4.51274	47	conserved Plasmodium protein, unknown function
PBANKA_0825900.1	-0.215559	-0.00666872	0.102328	0.04955	0.183427	0.946378	1.89859	4.27512	7.50233	8.47666	8.58927	-5.32766	7	conserved Plasmodium protein, unknown function
PBANKA_0826000.1	-0.0876543	0.0348151	-0.0791204	-0.0756096	-0.443412	-0.261686	0.163742	-1.00588	-2.47126	-2.3979	-1.61564	-0.215094	50	ribosomal RNA-processing protein 8, putative
PBANKA_0826100.1	-0.0216184	0.0467352	0.0016038	0.0148344	0.089785	0.195014	0.354835	-1.14313	-3.86129	-5.26489	-3.93883	1.93611	58	proline--tRNA ligase, putative
PBANKA_0826200.1	0.000368828	-0.067408	0.0698944	0.223905	0.613058	0.146555	0.126133	0.994688	1.42738	2.51095	1.73176	1.50488	54	protein phosphatase-beta, putative
PBANKA_0826300.1	0.166297	-0.0885564	0.112537	0.269754	0.539795	0.184854	-0.0739734	0.866745	1.61583	2.17703	1.1413	-0.409072	30	thioredoxin-like protein 2, putative
PBANKA_0826400.1	0.107506	-0.04632	0.0279798	0.188893	0.295221	0.158114	-0.56141	2.15171	2.78467	3.27728	2.4704	-0.269428	39	zinc binding protein (Yippee), putative
PBANKA_0826500.1	0.0754741	-0.01499	0.187129	0.252303	-0.00356643	-0.0801482	-0.921782	-0.566447	-1.48632	-0.565683	-0.928248	0.778787	27	histone deacetylase 1, putative
PBANKA_0826600.1	-0.093305	-0.030855	0.0164708	0.415066	1.34321	1.92991	2.57731	2.80649	3.2745	3.8672	3.54692	0.301537	31	conserved Plasmodium protein, unknown function
PBANKA_0826700.1	0.134908	0.0633194	-0.0948814	0.125639	-0.303946	0.0918841	-0.359705	-0.418311	-1.54346	-2.36698	-1.64497	1.85989	59	conserved Plasmodium protein, unknown function
PBANKA_0826800.1	0.107582	-0.0100925	-0.119205	-0.0839341	0.30719	0.179378	0.200126	0.932413	1.48925	0.600835	1.03178	1.90357	53	protein kinase, putative
PBANKA_0826900.1	0.115215	0.0118276	0.200362	-0.120588	0.00671383	0.206929	0.722319	0.0630698	-0.51113	-1.80317	-1.50504	0.559765	35	protein kinase, putative
PBANKA_0827000.1	0.144915	0.0386804	-0.0705274	0.0905032	0.0409487	-0.026364	-0.529785	-0.0296467	-1.37198	-1.17601	-0.522165	-0.696407	10	conserved Plasmodium protein, unknown function
PBANKA_0827100.1	0.0461474	-0.0387716	0.0950566	-0.0375288	0.0673671	0.374757	1.04294	3.14031	4.78159	4.47532	3.65739	2.64602	40	protein kinase, putative
PBANKA_0827200.1	-0.131779	-0.0201106	-0.0142331	-0.106465	-0.192998	-0.537829	-0.820318	-2.2063	-4.01143	-2.57318	-2.97386	1.56265	57	monocarboxylate transporter, putative
PBANKA_0827300.1	-0.0286549	-0.00970182	0.192285	0.26031	1.09342	1.51769	1.86475	1.89292	1.83236	1.3426	1.52241	1.69198	46	conserved Plasmodium protein, unknown function
PBANKA_0827400.1	-0.0844096	0.0451407	0.0760062	0.0727528	0.886062	1.57082	2.9389	4.15808	7.5568	7.80095	8.17846	-4.99095	16	conserved Plasmodium protein, unknown function
PBANKA_0827500.1	-0.0665804	0.0423941	-0.017834	0.00517297	-0.097257	-0.0584258	-0.147582	-0.775859	-2.78872	-2.68007	-2.93622	1.84451	42	glutamine-dependent NAD(+) synthetase, putative
PBANKA_0827600.1	-0.136188	0.0117479	0.175871	-0.344581	0.185211	0.350803	0.932397	0.820698	1.63217	1.86189	1.81873	2.12164	54	conserved Plasmodium protein, unknown function
PBANKA_0827700.1	0.0478087	-0.0581834	0.0422707	0.0270296	0.0543462	-0.243321	-0.0648141	0.131794	-0.0492337	0.38361	0.111472	0.313591	28	replication termination factor, putative
PBANKA_0827800.1	-0.0318516	-0.0678329	0.0104735	-0.0024679	0.178412	-0.392517	-0.670581	0.142193	0.468	1.27782	1.34629	-1.83438	13	CS domain protein, putative
PBANKA_0827900.1	-0.0324977	-0.0184479	0.15583	0.248918	0.879974	0.626002	0.0362341	0.689107	0.676187	1.56735	0.910338	0.243894	37	conserved Plasmodium protein, unknown function
PBANKA_0828000.1	0.101642	-0.0632005	0.28362	0.606644	2.42905	2.15619	2.65249	3.0135	3.26731	2.62176	2.84676	-0.711245	31	zinc finger protein, putative
PBANKA_0828100.1	-0.111989	-0.0164129	-0.00524262	-0.0467787	0.337496	0.324744	0.594542	2.17468	2.75886	3.17172	3.75631	-4.0238	6	fumarate hydratase, putative
PBANKA_0828200.1	-0.241339	0.0203579	0.174395	0.0850565	0.627115	1.94881	1.90072	4.9458	7.35409	8.22501	7.88037	2.25713	56	conserved Plasmodium protein, unknown function
PBANKA_0828300.1	0.0928247	-0.050715	0.1018	0.0916551	0.520313	0.975632	0.758396	5.75	6.68454	8.82928	6.31103	3.04803	48	dynein light chain, putative
PBANKA_0828400.1	-0.319871	-0.0105995	0.0298866	-0.177796	0.0261443	0.000500444	0.103136	0.86068	0.920856	2.78962	2.48639	-1.66427	14	RNA-binding protein, putative
PBANKA_0828500.1	0.178296	-0.012094	0.0674481	0.0215413	0.0518743	-0.716668	-1.06071	0.52126	2.00381	3.17586	2.99694	-4.16591	5	serine/threonine protein phosphatase 4
PBANKA_0828600.1	0.0984646	-0.0369515	0.0227909	0.104675	0.156658	-0.205052	-0.678766	0.259213	0.886192	1.68735	0.88129	-0.824101	20	cytochrome c oxidase subunit 5B, putative
PBANKA_0828700.1	0.0488209	-0.0356947	0.0932566	0.0566299	0.13554	-0.241359	-0.247646	-0.457479	-0.438482	0.875591	-0.169704	-0.640572	28	phosphatidylserine decarboxylase, putative
PBANKA_0828800.1	0.0557317	-0.00763034	0.00922871	0.0665054	0.294204	-0.250278	-0.7487	0.517591	1.76405	3.20421	3.46608	-3.03176	5	cytochrome c oxidase subunit 6B, putative
PBANKA_0828900.1	-0.161695	0.00119461	0.0433947	0.0578686	-0.0590817	0.415871	1.10906	6.36995	8.79253	7.35666	6.8567	8.12748	64	conserved Plasmodium protein, unknown function
PBANKA_0829000.1	0.129902	-0.0652445	-0.0960496	0.0226528	-0.15736	-0.574472	-0.281593	-0.165298	-0.652583	-1.01681	-0.528194	0.0996118	27	conserved Plasmodium protein, unknown function
PBANKA_0829100.1	0.242504	0.000222849	-0.00101069	0.120354	-0.213025	-0.490572	-0.508612	-0.303232	-0.612953	-1.03643	-0.834121	0.484799	27	conserved Plasmodium protein, unknown function
PBANKA_0829200.1	0.0477255	-0.0405366	0.0326643	-0.0136046	-0.504982	-0.334945	-0.684155	-0.894225	-2.49844	-0.530128	-0.710409	1.80379	25	conserved Plasmodium protein, unknown function
PBANKA_0829300.1	-0.0947487	-0.0520185	0.184319	0.113705	0.0852095	0.302791	0.269758	-0.0618596	0.0595822	0.568875	0.249215	-0.0610845	45	conserved Plasmodium protein, unknown function
PBANKA_0829400.1	0.377609	0.0251849	0.0861313	0.239349	-0.311151	0.0462901	-1.01632	0.318244	0.595778	1.02517	0.874638	0.584107	37	conserved Plasmodium protein, unknown function
PBANKA_0829500.1	0.221653	0.0436256	-0.0056136	0.151702	0.261092	0.353735	0.331354	-0.0976239	-1.12707	-1.70303	-1.36699	1.02348	43	conserved Plasmodium protein, unknown function
PBANKA_0829600.1	0.195489	-0.0126418	0.128845	0.0579354	0.824247	1.24824	1.75723	3.88151	5.06596	4.59212	4.30356	2.47108	40	serine/threonine protein kinase, putative
PBANKA_0829700.1	-0.0625631	0.0928594	-0.296095	0.0269151	-0.668523	0.187705	-0.652782	0.515262	1.1055	0.48581	0.292508	1.62989	36	guanylate kinase, putative
PBANKA_0829800.1	0.0928602	-0.0807762	0.0098235	0.0915087	0.22421	-0.259754	-0.158436	-0.104574	0.472923	1.11097	0.585849	-0.465236	20	transcription initiation factor TFIID subunit 7, putative
PBANKA_0829900.1	0.0873696	-0.0207795	0.046919	0.103003	0.148361	-0.378677	-0.194651	0.0735776	1.09795	1.72432	0.605093	1.31273	37	conserved Plasmodium protein, unknown function
PBANKA_0830000.1	0.067138	0.0227662	0.0426576	0.126298	-0.171417	0.0321353	-0.375484	-0.0351874	0.129426	0.188466	-0.33983	1.55719	36	RNA-binding protein, putative
PBANKA_0830100.1	0.317437	-0.0136276	-0.00358833	0.102599	0.0637169	0.0223807	0.0867225	0.0080083	0.488514	0.105222	0.373906	-0.413801	45	conserved Plasmodium protein, unknown function
PBANKA_0830200.1	-0.146825	-0.0185441	0.115344	-0.319075	-0.286698	-1.03741	-0.883341	-2.35717	-2.99787	-1.67366	-2.67475	1.47692	25	high molecular weight rhoptry protein 2, putative
PBANKA_0830300.1	-0.210122	-0.0224304	0.0407807	0.226141	0.659896	0.518428	0.67623	-0.48865	8.43242	9.60687	7.86414	0.325636	48	conserved protein, unknown function
PBANKA_0830400.1	-0.0084447	0.00289871	0.0911806	0.140433	0.548636	0.918258	1.61639	5.12897	9.29209	10.1018	9.289	-4.80432	8	G2 protein
PBANKA_0830450.1	0.157956	-0.100293	0.0664209	-0.00929934	0.0444261	-0.432676	-0.604944	-0.577398	-0.103935	1.27678	0.40803	-0.025168	28	conserved Plasmodium protein, unknown function
PBANKA_0830500.1	0.228591	-0.0781952	0.069364	0.0629476	0.0623371	-0.288433	-0.720034	-0.480687	-0.119551	0.966544	0.0324287	0.742687	28	conserved Plasmodium protein, unknown function
PBANKA_0830600.1	0.144627	-0.0593824	0.127622	0.0619996	0.0676387	-0.612813	-1.16088	-0.306011	0.48613	1.22706	0.0146912	0.902311	36	conserved Plasmodium protein, unknown function
PBANKA_0830700.1	-0.00216474	0.028634	0.0156379	-0.0425948	0.0193728	0.49559	0.557561	1.31339	7.71408	8.69605	8.93657	-5.67803	7	procollagen lysine 5-dioxygenase, putative
PBANKA_0830800.1	0.196943	-0.0126769	-0.0187042	-0.12628	0.0987619	0.034216	0.297552	-0.899926	-2.62458	-2.7054	-2.4794	1.54215	42	conserved Plasmodium protein, unknown function
PBANKA_0830900.1	-0.425949	0.0050419	-0.000326682	0.179835	0.623011	1.0679	1.86821	6.08228	6.39669	7.778	7.02705	4.66585	55	leucine-rich repeat protein
PBANKA_0831000.1	-0.357843	-0.00211256	0.0950488	0.0151726	-0.104096	-0.555552	1.31892	-4.21123	-3.47436	-4.37994	-3.63116	2.47077	57	merozoite surface protein 1
PBANKA_0831100.1	0.112048	-0.0146526	-0.0985912	-0.0452289	-0.0477016	-0.00236008	0.285458	0.22743	0.789197	-0.0626158	0.343201	0.901572	45	zinc finger protein, putative
PBANKA_0831200.1	-0.270051	0.00792767	0.152786	-0.0814046	0.194519	0.0360252	1.32523	2.1099	2.49977	3.55524	2.92376	1.92819	39	diacylglycerol kinase, putative
PBANKA_0831300.1	-0.00788281	0.030858	-0.0773949	-0.100586	-0.229187	-0.257342	-0.0135521	-0.396879	-0.889851	-1.13986	-1.03118	-0.475936	10	peptidyl-prolyl cis-trans isomerase, putative
PBANKA_0831400.1	0.115848	-0.0032518	0.093948	0.124666	0.324959	-0.107179	0.00102356	-0.161269	-0.106146	-0.0979571	-0.161165	-2.45946	2	conserved Plasmodium protein, unknown function
PBANKA_0831500.1	0.128144	-0.0347254	-0.00192518	-0.283494	0.188419	0.206096	0.454409	-0.174259	-0.227777	-1.52831	-1.10516	0.167459	35	conserved Plasmodium protein, unknown function
PBANKA_0831600.1	-0.0919125	-0.0490099	0.0549247	-0.177599	0.700447	1.63348	1.89903	6.00898	8.21978	9.10354	8.77918	-2.20386	16	conserved Plasmodium protein, unknown function
PBANKA_0831700.1	0.189168	-0.0635511	0.0162976	0.11303	0.390256	-0.349816	-0.802904	0.898664	2.24172	2.75596	1.43444	0.0566525	38	NifU-like protein, putative
PBANKA_0831800.1	0.128271	0.026234	-0.128789	0.0181983	0.0105839	0.258468	0.055417	0.133262	0.317399	0.473559	-0.0309943	-0.638619	19	elongation factor Tu, putative
PBANKA_0831900.1	0.0102635	0.0764187	-0.0612698	-0.0191291	-0.523288	-0.0776659	-0.249278	-0.425065	-1.22162	-1.6162	-1.19996	-0.665479	10	nucleolar protein Nop52, putative
PBANKA_0832000.1	0.243511	0.0302052	0.00705695	-0.00974751	-0.159174	-0.174553	-0.857941	0.0980868	0.244077	0.693172	0.871479	-2.89997	3	selenoprotein, putative
PBANKA_0832100.1	-0.375354	-0.0208114	0.0734934	-0.152329	-0.508807	0.085057	0.131847	-1.64883	-3.89547	-2.52382	-1.82269	-0.0557009	49	conserved Plasmodium protein, unknown function
PBANKA_0832200.1	-0.0458348	-0.0752013	-0.0251145	-0.0614547	-0.40577	-0.59071	-0.770396	-1.12754	-2.94798	-2.91427	-2.75016	0.635576	42	conserved Plasmodium protein, unknown function
PBANKA_0832300.1	0.098037	0.0326132	-0.0254931	0.23574	0.0333731	-0.0121639	-0.646576	-0.180394	1.22199	1.10772	0.694791	0.752641	37	conserved Plasmodium protein, unknown function
PBANKA_0832400.1	0.0986729	0.0805215	0.16725	0.00827982	0.193941	0.232725	0.50177	3.16676	4.65929	4.73903	3.99148	1.92416	40	conserved protein, unknown function
PBANKA_0832500.1	-0.170001	0.0173134	0.235013	0.210867	0.547465	0.299502	1.12569	2.28697	2.36029	3.03979	2.93734	2.64001	63	PIH1 domain-containing protein, putative
PBANKA_0832600.1	0.0739206	-0.0434417	0.0508495	0.0974133	0.14574	-0.203623	-0.49451	-0.588485	-0.646502	-0.0658942	-1.05345	0.718318	52	proteasome subunit beta type-6, putative
PBANKA_0832700.1	-0.156768	0.01989	-0.0867428	-0.213119	-0.202524	0.00955993	0.35259	6.6748	6.91709	8.15553	7.39317	4.05915	64	adenylate kinase-like protein 2, putative
PBANKA_0832800.1	-0.216955	0.00957526	-0.0984648	-0.00837919	-0.0865225	-0.335137	0.184802	-1.85281	-2.80179	-1.25258	-1.80154	2.56875	25	conserved Plasmodium protein, unknown function
PBANKA_0832900.1	-0.221091	-0.0103786	0.0554081	-0.159255	-0.0354071	-0.214148	0.362432	-1.79402	-2.31127	-1.504	-1.22596	0.561542	25	protein MAM3, putative
PBANKA_0833000.1	0.0826091	-0.00992634	0.0442818	-0.0550959	-0.0927974	-0.232011	-1.79694	-0.466631	-0.112665	2.27727	0.647332	0.516752	20	profilin
PBANKA_0833100.1	0.160405	0.0068821	0.0612644	0.224425	0.171417	0.0167779	-0.160921	0.329321	0.828279	0.761247	-0.148817	-0.841546	19	M18 aspartyl aminopeptidase, putative
PBANKA_0833200.1	-0.184951	-0.037524	0.111365	0.00536155	-0.0240417	-0.136493	0.0467857	-0.466105	-0.201966	-0.0346521	0.196771	-0.827531	18	peptide chain release factor 1, putative
PBANKA_0833300.1	-0.349402	0.00984854	0.111342	0.0252908	0.357116	0.710017	0.869641	0.610739	1.60948	2.70825	3.55756	-1.01356	14	palmitoyltransferase DHHC6, putative
PBANKA_0833400.1	0.113803	-0.00228145	-0.00162997	0.0158039	0.0929532	-0.0239505	-0.321338	-0.2656	-0.763942	-0.935255	-0.46294	0.0767543	27	apicoplast ribosomal protein S6, putative
PBANKA_0833500.1	0.114789	-0.0334279	0.0347193	-0.0605032	-0.245971	0.108798	0.498334	-0.614634	-1.19591	-1.52105	-1.64292	0.307801	43	conserved Plasmodium protein, unknown function
PBANKA_0833600.1	0.0688966	0.000985783	-0.0091985	-0.0957439	-0.0326438	0.0681448	0.113405	-0.400863	-0.248563	-0.0706763	-0.658424	1.60116	44	importin alpha re-exporter, putative
PBANKA_0833700.1	0.322171	-0.016307	0.114354	0.29714	1.15678	1.05114	1.87864	3.85319	5.4723	6.92238	5.38442	5.03077	47	conserved Plasmodium protein, unknown function
PBANKA_0833800.1	-0.0631059	-0.0324464	0.0280455	-0.0292142	0.268575	-0.0716596	-0.0309156	-0.0135693	0.459587	1.2225	0.359424	0.6161	37	mRNA processing protein, putative
PBANKA_0833900.1	0.12951	-0.0955209	-0.0730424	-0.0468641	-0.030207	-0.29475	-0.889777	2.16317	3.60285	3.52543	3.04922	1.18884	39	conserved Plasmodium protein, unknown function
PBANKA_0834000.1	0.0481124	-0.0477697	0.0853968	0.039476	0.10446	-0.276283	-0.711206	0.0983577	-0.152651	0.0574174	-0.557925	-0.939252	2	calcyclin binding protein, putative
PBANKA_0834100.1	-0.00653801	-0.0106657	-0.026703	-0.0575	0.809003	0.612854	1.11077	0.577483	0.63998	0.473985	0.799519	-0.525479	45	conserved Plasmodium protein, unknown function
PBANKA_0834200.1	0.127592	-0.0955138	-0.0349826	0.0506881	0.101488	-0.438106	-0.267915	-0.0615793	1.07479	1.56067	1.2249	-1.53626	13	conserved Plasmodium protein, unknown function
PBANKA_0834300.1	-0.009534	-0.0209172	0.126158	-0.211664	0.26725	0.021149	0.363135	0.706967	1.07739	1.40151	0.714188	2.73475	53	gamma-tubulin complex component, putative
PBANKA_0834400.1	-0.0313936	-0.0687987	0.0352794	0.102042	-0.0774186	-0.126828	-0.415173	-0.048347	0.432063	0.632691	0.468489	-1.36747	19	mitochondrial-processing peptidase subunit beta, putative
PBANKA_0834500.1	0.170604	0.000449915	-0.021989	0.00604979	0.311408	-0.0775889	-0.405625	1.77007	2.76102	3.83019	2.76114	0.605217	39	conserved Plasmodium protein, unknown function
PBANKA_0834600.1	-0.373018	-0.0133431	0.121185	-0.0654218	0.946481	1.58122	1.26806	2.47327	5.06264	6.71963	5.32192	2.155	40	delta tubulin, putative
PBANKA_0834700.1	0.0187259	-0.00124512	0.085559	0.0487662	-0.108242	-0.167734	-0.202795	-0.0258159	-0.342602	-0.112023	-0.0609658	0.0384247	28	conserved Plasmodium protein, unknown function
PBANKA_0834800.1	0.0952923	0.0258795	0.00912625	0.107602	-0.0675844	-0.102877	-0.264031	-0.242004	0.200554	0.257857	0.411658	-0.842672	19	histidine--tRNA ligase, putative
PBANKA_0834900.1	0.0569401	0.00728944	0.016849	-0.0319772	0.187752	0.0886509	0.192715	-0.198583	-0.251609	-0.832288	-0.479496	0.0334885	18	TFIIH basal transcription factor complex helicase XPD subunit, putative
PBANKA_0835000.1	0.234915	-0.029613	0.0382774	0.0875584	0.22748	-0.481157	-0.597925	-0.163636	0.965166	1.86822	1.62691	-1.80851	13	conserved Plasmodium protein, unknown function
PBANKA_0835100.1	0.12097	-0.0679758	0.0322074	0.0462147	0.23482	-0.264038	-0.835055	0.28762	0.734383	2.00686	0.716927	-0.213269	20	conserved Plasmodium protein, unknown function
PBANKA_0835200.1	0.0395227	0.00603206	-0.00446674	0.0756501	0.146987	-0.197916	-0.70843	-0.607837	-1.18373	-0.777475	-0.237381	-0.936318	10	transcription factor with AP2 domain(s), putative
PBANKA_0835300.1	0.0990737	0.023162	-0.0644844	0.123915	-0.0986787	-0.0866238	-0.495393	0.619821	1.02288	0.67384	0.381199	0.983346	36	V-type proton ATPase subunit E, putative
PBANKA_0835400.1	-0.10912	0.0190157	-0.125648	0.0137139	-0.0483554	0.134031	-0.29833	0.19245	1.29033	3.76303	2.65682	-3.6333	5	conserved Plasmodium protein, unknown function
PBANKA_0835500.1	-0.0316217	-0.0354042	-0.0484309	-0.0121087	-0.207331	-0.157371	0.0669086	0.843682	1.8742	2.39136	2.70904	-2.40927	5	conserved Plasmodium protein, unknown function
PBANKA_0835600.1	-0.134322	-0.0297593	0.00907268	-0.0383546	-0.186686	-0.437363	-0.507099	1.75473	2.54053	4.97374	3.47894	4.61841	63	cAMP-dependent protein kinase catalytic subunit
PBANKA_0835700.1	0.105678	0.0815046	0.0870647	-0.0344097	-0.16608	0.0697727	0.0826393	-0.488472	-0.447886	-0.918406	-0.553106	0.149121	35	conserved Plasmodium protein, unknown function
PBANKA_0835800.1	0.112236	0.042784	0.0401965	-0.0543644	-0.180402	-0.173852	-0.565702	-0.702442	-1.53669	-1.58841	-1.5156	0.586418	26	U2 small nuclear ribonucleoprotein B'', putative
PBANKA_0835900.1	0.00233585	0.0990982	0.0388623	-0.0283963	-0.576242	-0.53027	-0.688547	-0.723047	-1.37191	-1.42942	-1.43315	0.450953	26	protein kish, putative
PBANKA_0836000.1	-0.0246723	-0.0118566	0.0862404	-0.0948503	0.0540246	0.0382038	0.321495	-0.763972	-2.22848	-2.57386	-2.13691	0.133267	17	vacuolar protein sorting-associated protein 33, putative
PBANKA_0836100.1	0.163911	-0.0902987	0.0622567	0.0494693	0.164467	-0.0738845	-1.16928	-0.521377	-0.574566	0.468456	0.00570649	-1.17307	2	phosphatidylinositol N-acetylglucosaminyltransferase subunit P, putative
PBANKA_0836200.1	-0.115619	0.0592499	0.0190009	0.0247051	-0.335746	0.186401	0.00979659	-0.680627	-2.52488	-2.40317	-2.61915	1.02974	42	conserved Plasmodium protein, unknown function
PBANKA_0836300.1	-0.0920685	-0.0313944	-0.00834983	-0.158934	0.00380705	-0.367418	-0.339669	-1.05724	-1.0555	-0.30215	-0.98466	2.05947	34	cytoadherence linked asexual protein 9
PBANKA_0836400.1	0.26637	-0.0600585	0.0207695	-0.0241662	-0.366663	-1.34617	-2.16985	-1.25455	-1.9453	-1.56336	-2.04833	2.9085	59	Plasmodium exported protein, unknown function
PBANKA_0836500.1	-0.0169889	0.0806237	-0.236785	0.0608111	-0.413715	0.151514	-0.783698	-0.692167	-2.69101	-1.81219	-1.57286	-3.52054	9	conserved rodent malaria protein, unknown function
PBANKA_0836550.1	-0.0487981	-0.047772	-0.0498055	0.0472622	0.36415	0.385839	0.147175	-1.05802	-2.55258	-2.34806	-2.24023	0.966097	50	PIR protein, pseudogene
PBANKA_0836600.1	-0.0925682	0.0910436	-0.113107	0.0725355	-0.262046	0.201421	-0.585279	-0.681358	-1.79496	-2.30485	-1.85563	2.14205	59	fam-b protein
PBANKA_0836700.1	-0.130388	-0.0222378	0.062386	-0.00977637	-0.226282	-0.42261	-0.854129	-1.56441	-3.22676	-2.01995	-1.87739	0.493779	50	fam-a protein
PBANKA_0836800.1	0.1983	0.0220134	-0.0394223	0.115274	-0.328231	-0.272424	-0.939135	-0.710698	-1.00957	-1.23226	-1.51795	-0.391719	26	erythrocyte membrane associated protein 1
PBANKA_0836850.1	0.0950595	0.033807	-0.0723375	0.0282475	-0.337101	-0.113746	-0.364513	-0.551001	-0.648039	0.411696	-1.29931	5.56466	51	PIR protein, pseudogene
PBANKA_0836900.1	-0.13567	0.017715	-0.0102108	0.0300216	0.107566	-0.331689	-0.788304	0.616066	0.016175	-1.97238	-0.0200008	5.49403	51	PIR protein
PBANKA_0836921.1	-0.0225193	0.00415789	-0.00358867	-0.0165333	-0.355178	-0.00971886	-0.0812814	1.12616	-2.93278	-3.12279	1.05161	3.72312	60	PIR protein
PBANKA_0836961.1	0.0181367	0.0378589	-0.10435	0.0211832	-0.0358791	-0.583051	-0.11066	-0.0325573	-0.731448	-1.88996	-1.51078	3.03788	59	PIR protein
PBANKA_0836981.1	0.0171664	-0.00513836	-0.0809593	-0.106661	-0.217355	0.15618	-0.158824	-1.13962	-2.7719	-2.88142	-1.84955	5.36725	60	PIR protein
PBANKA_0837001.1	-0.23338	-0.0404901	-0.195305	0.0172872	-0.334697	-0.122815	-0.511087	-0.675644	-1.83353	-1.52245	-0.704844	-0.686794	10	PIR protein
PBANKA_0837081.1	-0.0404347	0.0174884	-0.094782	0.0547971	-0.00636305	0.251147	-0.596164	0.00179667	-0.388035	-2.48689	-0.856217	2.68555	34	PIR protein
PBANKA_0837101.1	0.173011	0.0192701	-0.0483932	-0.00624141	0.316378	-0.22347	-0.523895	-0.509112	0.21293	-3.89703	-2.71344	1.14803	17	PIR protein
PBANKA_0837121.1	0.0806316	-0.057436	0.14885	0.0910793	-0.561924	-0.593648	-0.232826	0.17284	0.101074	-0.658146	-0.315443	2.72718	61	PIR protein
PBANKA_0837141.1	0.324891	0.0406629	-0.059304	0.0951272	-0.381346	-0.530049	-0.477196	-0.465731	-4.1642	-2.69528	-2.08815	1.26114	42	PIR protein
PBANKA_0837201.1	0.00919985	0.0149886	-0.0903297	0.169404	-0.288388	0.0254769	0.0516183	-0.742855	-1.29068	-3.76493	-2.15923	1.69146	59	fam-a protein
PBANKA_0900900.1	-0.105261	0.0192892	0.166818	0.0302653	0.130032	0.227915	1.05525	-0.751631	-1.29195	-2.53692	-2.59712	3.25986	59	reticulocyte binding protein, putative
PBANKA_0901000.1	0.117103	0.054842	-0.0525437	0.156544	0.0756377	-0.113086	-0.514845	0.174459	1.17849	0.665623	0.671015	-0.332307	20	fam-a protein
PBANKA_0901100.1	-0.147717	-0.0026	0.219946	-0.295384	0.0217322	-0.0140505	0.521462	-1.11896	-1.81311	-1.20724	-1.05488	0.306299	43	serine/threonine protein kinase, putative
PBANKA_0901200.1	0.115623	-0.0456223	0.0408707	0.0897965	0.228772	-0.481152	-0.889333	-0.0499782	0.0954007	1.01425	0.703739	0.844994	36	conserved Plasmodium protein, unknown function
PBANKA_0901300.2	0.00939416	-0.0133562	0.0353671	-0.0384794	0.103488	-0.376749	0.038507	2.43031	4.48465	5.43525	3.28435	0.96791	40	membrane associated erythrocyte binding-like protein
PBANKA_0901400.1	0.100539	-0.011534	0.084519	0.0915021	0.232837	-0.325142	-0.5255	-0.328737	-0.107868	0.640388	0.20788	-0.228697	28	mitochondrial ATP synthase delta subunit, putative
PBANKA_0901500.1	0.0793865	-0.0919602	0.0506112	-0.0222228	0.177629	-0.283293	0.0244477	-0.777898	-1.00347	0.00297401	-0.634366	0.116094	52	conserved Plasmodium protein, unknown function
PBANKA_0901600.1	0.00861132	0.0225729	-0.111245	0.0530633	0.347066	-0.0199178	-0.0683386	-0.211431	-0.630238	-0.5164	-0.951655	-1.07439	18	protein farnesyltransferase subunit beta, putative
PBANKA_0901700.1	0.130575	-0.0509361	0.0630566	0.0519256	0.0530848	-0.304808	-0.856547	0.369449	0.727965	1.17991	1.80302	-2.0076	13	conserved Plasmodium protein, unknown function
PBANKA_0901800.1	-0.0503758	-0.0215529	0.136559	-0.329847	0.0741625	-0.274575	0.213707	-1.06807	-1.96186	-1.96159	-1.73562	-0.705574	33	conserved Plasmodium protein, unknown function
PBANKA_0901900.1	-0.164547	-0.0175869	0.215036	0.0309913	0.133929	0.0833549	1.47962	3.74774	5.08816	4.26703	5.97728	-5.35119	23	tubulin--tyrosine ligase, putative
PBANKA_0902000.1	-0.0420666	0.013159	-0.0249432	0.106499	0.346794	0.695232	1.19236	5.31689	6.23933	8.35403	6.79487	5.26972	55	dynein light chain, putative
PBANKA_0902100.1	0.00286822	0.0277068	0.1992	0.0600253	0.224189	0.566715	1.23018	0.410759	-1.70284	-2.40213	-2.58918	-0.500429	17	sporozoite and liver stage asparagine-rich protein
PBANKA_0902200.1	0.132512	-0.00722376	0.0960078	0.122087	0.382278	0.0165945	-0.348653	0.851814	0.640635	1.91135	0.952448	0.121195	37	protein YIPF6, putative
PBANKA_0902300.1	-0.0428881	0.0096248	0.549327	1.1561	3.52493	3.81606	3.869	5.55008	6.0339	5.08705	5.24636	-2.51306	32	conserved Plasmodium protein, unknown function
PBANKA_0902400.1	-0.153146	-0.0225254	0.0641205	-0.00957789	0.70711	2.63008	2.35822	5.23567	9.5926	8.75171	8.63164	6.92461	64	kinesin-like protein, putative
PBANKA_0902500.1	-0.155698	-0.016197	0.0896848	-0.192951	0.0724197	-0.184668	-0.0499599	0.992301	1.41091	1.51995	1.35916	-1.28161	13	CCAAT-box DNA binding protein subunit B, putative
PBANKA_0902600.1	-0.123907	-0.0221983	0.0321383	0.0675297	0.397842	0.773237	1.29863	4.1626	5.51443	6.92029	5.66886	5.8017	55	leucine-rich repeat protein
PBANKA_0902700.1	-0.19349	-0.00934042	-0.150799	-0.134063	0.0672933	-0.058806	0.120918	0.947022	0.993131	4.34094	4.34418	-4.05469	6	conserved Plasmodium protein, unknown function
PBANKA_0902800.1	-0.15946	-0.0530613	-0.145863	0.0780559	-0.164424	-0.773286	-0.794067	-0.822642	-3.15656	-3.00858	-1.94145	-0.370547	41	conserved Plasmodium protein, unknown function
PBANKA_0902900.1	0.174145	-0.0274206	0.0676421	-0.0413454	-0.0354479	-0.0472304	-0.65581	2.87176	5.3517	7.46195	6.41364	-4.60315	15	conserved Plasmodium protein, unknown function
PBANKA_0903000.1	0.0474657	0.112576	0.103961	0.0214854	-0.44689	-0.118859	-0.252801	-0.436184	-1.34311	-1.38254	-1.00599	-3.3089	1	ribosome assembly protein 4, putative
PBANKA_0903100.1	-0.237849	-0.067255	0.066835	0.0162656	0.665216	1.00586	1.21159	4.5145	6.41429	7.18513	5.7305	3.27086	48	conserved Plasmodium protein, unknown function
PBANKA_0903200.1	0.177959	0.0145874	-0.052174	0.0244634	0.0595894	0.0188141	0.158187	-0.0974471	-0.210992	-1.31959	-0.735899	-2.3829	1	conserved Plasmodium protein, unknown function
PBANKA_0903300.1	-0.0866841	0.0079468	0.0902588	-0.0485032	0.0428252	0.174683	-0.483715	0.170665	1.30594	1.96224	2.39694	-1.5978	21	bicoid-interacting protein BIN3, putative
PBANKA_0903400.1	-0.10132	0.0418754	0.0892102	-0.0114627	-0.135492	0.234848	0.577767	-0.00605412	0.032905	-0.0310122	0.0472978	0.691595	45	conserved protein, unknown function
PBANKA_0903500.1	-0.0888184	-0.0170448	0.0841371	-0.0762873	0.0695371	-0.155287	-0.137383	-1.23694	-1.61174	-0.890407	-1.04409	0.819814	43	ABC transporter B family member 3, putative
PBANKA_0903600.1	-0.0115896	-0.0384367	-0.00431969	0.0324561	0.153298	-0.207398	-0.146305	-0.63484	-1.03663	-0.597938	-1.16418	0.889979	43	dynamin-like protein, putative
PBANKA_0903700.1	0.164842	-0.0206239	0.0772443	-0.00252245	-0.0543403	-0.628046	-1.64895	-0.534287	0.471382	0.702303	0.564897	-0.280836	28	cysteine-rich PDZ-binding protein, putative
PBANKA_0903800.1	-0.214565	-0.00245142	0.167334	-0.00704179	-0.0629954	-0.0875364	1.46418	2.4472	4.27208	4.4164	6.49891	-4.45383	23	serine/threonine protein kinase, putative
PBANKA_0903900.1	-0.130759	-0.00265624	-0.00100934	-0.0442499	0.122126	-0.102737	-0.0718269	-0.817948	-1.46447	-0.778309	-1.23622	1.9249	34	coatomer subunit gamma, putative
PBANKA_0904000.1	-0.303893	0.0280383	0.0449427	-0.0877736	-0.315812	0.25881	0.720822	1.03268	1.00177	2.41157	2.51875	-2.12534	14	conserved Plasmodium protein, unknown function
PBANKA_0904100.1	-0.00886907	0.0318557	0.00556395	0.158856	-0.0251558	0.277894	-0.517464	-0.19002	-0.232217	0.574782	0.00799059	-0.0806782	28	ras-related protein Rab-6
PBANKA_0904200.1	-0.187259	0.034419	-0.321509	-0.0238064	-0.00235888	0.341907	0.436069	3.78925	4.9894	5.94484	5.67487	-4.42239	15	conserved Plasmodium protein, unknown function
PBANKA_0904300.1	0.211634	-0.0708739	0.0209981	0.0312572	0.121519	-0.603212	-1.13112	0.24894	0.633744	2.11845	2.13792	-4.13835	4	apicoplast import protein Tic20, putative
PBANKA_0904400.1	0.0583637	0.00167923	-0.0906891	-0.0762972	-0.0566853	-0.0424861	-0.0794775	0.126216	0.163688	0.0598804	0.186339	-1.06557	19	transcription initiation factor IIF subunit beta, putative
PBANKA_0904500.1	-0.138947	-0.0112888	0.0742792	0.0991646	0.284571	-0.0917942	-0.399557	-0.0356006	0.381396	0.74333	0.220689	1.20523	36	SUMO-activating enzyme subunit 1, putative
PBANKA_0904600.1	0.107044	0.00444685	0.0149002	-0.149813	0.114663	0.216195	0.812055	4.31219	6.00344	5.15483	4.57384	2.8265	47	conserved Plasmodium protein, unknown function
PBANKA_0904700.1	0.282614	0.0973046	-0.0202928	0.113066	-0.309097	-0.330077	-1.07846	-0.152039	-0.497741	-1.00198	-0.610049	-0.457254	27	60S ribosomal protein L41, putative
PBANKA_0904800.1	0.231134	0.0229198	0.0212026	0.0860709	-0.152737	0.173914	0.0609869	1.53631	3.77135	2.42762	1.43981	5.01469	62	conserved Plasmodium protein, unknown function
PBANKA_0904900.1	0.179883	-0.0138234	-0.0587402	0.0995724	-0.076386	0.261392	-1.04594	0.133224	1.28015	1.35005	0.0897341	-0.22517	20	mitochondrial large subunit ribosomal protein, putative
PBANKA_0905000.1	0.218344	0.0898138	-0.0933022	0.0940854	-0.309382	-0.120779	-1.36282	-0.255354	-0.70412	-1.13043	-0.928718	0.217723	27	40S ribosomal protein S21, putative
PBANKA_0905100.1	0.220228	0.0449015	-0.0357939	0.108394	-0.225022	-0.258804	-0.204287	-0.783231	-0.689648	0.500064	-0.376159	-1.4032	2	ATP-dependent (S)-NAD(P)H-hydrate dehydratase, putative
PBANKA_0905200.1	-0.162363	-0.00952825	-0.0153755	0.0286421	0.123363	0.0701404	0.227274	-0.184833	0.263517	1.14197	0.276297	1.79583	36	conserved Plasmodium protein, unknown function
PBANKA_0905300.1	-0.231971	0.0108674	-0.0440872	-0.0119964	0.740929	1.80918	1.22867	5.11373	6.84486	7.89348	7.52513	1.35412	48	conserved Plasmodium protein, unknown function
PBANKA_0905400.1	0.0360211	0.0318234	-0.0793511	-0.113321	-0.162507	0.871469	1.19903	5.75306	6.72762	7.59616	6.34084	1.15968	48	conserved Plasmodium protein, unknown function
PBANKA_0905500.1	-0.399533	-0.00187607	0.0728326	0.0427603	0.369227	-0.0667271	1.7481	3.73134	3.76482	5.25777	4.70259	4.63767	47	conserved Plasmodium protein, unknown function
PBANKA_0905600.1	0.276238	0.0541091	-0.0258613	0.0554891	-0.452847	-0.112937	-0.810716	-0.0522024	0.880694	0.0147815	0.780849	-1.10009	19	translation initiation factor eIF-1A, putative
PBANKA_0905700.1	0.140519	0.0292085	-0.017218	0.0651401	-0.064844	0.0350304	-0.182881	0.0487493	-0.0183092	-0.404588	-0.232275	-1.20117	2	DNA-directed RNA polymerases I and III subunit RPAC1, putative
PBANKA_0905800.1	-0.0375322	0.0203734	0.147573	0.0424554	-0.381885	-0.162918	-0.641294	-1.08612	-2.35349	-2.00392	-1.26649	-0.593413	33	DnaJ protein, putative
PBANKA_0905900.1	-0.249453	0.00310703	0.0487095	0.00202074	0.103922	0.43103	1.98122	3.17444	4.34241	5.52506	6.26527	-5.4781	23	transcription factor with AP2 domain(s)
PBANKA_0906000.1	0.212026	-0.0392787	0.0267875	0.130589	0.442422	0.675171	0.0724364	1.76762	2.92065	4.34866	3.72383	-2.93136	22	alpha/beta hydrolase, putative
PBANKA_0906100.1	-0.25566	-0.0205723	0.0978805	0.0806661	0.365066	0.300822	0.658564	2.00394	3.06066	2.97428	4.00132	-2.00177	22	conserved Plasmodium protein, unknown function
PBANKA_0906200.1	0.0741056	-0.0338761	0.0055159	0.0574661	-0.0627881	-0.22182	-0.118887	-0.103583	0.549894	0.682095	0.466851	-0.821491	19	conserved Plasmodium protein, unknown function
PBANKA_0906300.1	0.023064	0.0241834	0.00349261	0.0398341	-0.0385343	-0.207132	-0.509126	-0.747631	-1.24366	-0.965809	-0.829243	-0.532956	10	methyltransferase, putative
PBANKA_0906400.1	0.207904	0.104435	-0.111036	0.0604684	-0.325005	-0.0379003	-1.15605	-0.259792	-0.632965	-1.01185	-0.948945	-0.0606096	27	60S ribosomal protein L35ae, putative
PBANKA_0906500.1	0.221252	0.126917	-0.115167	0.0756634	-0.380509	-0.112432	-0.975645	-0.265077	-0.963146	-1.37416	-1.18377	0.179231	26	60S ribosomal protein L28, putative
PBANKA_0906600.1	-0.0146977	0.0556216	-0.13754	0.129345	-0.312424	0.0984517	-0.630935	-0.176303	-0.339522	-0.686669	-0.493728	-1.71574	2	coproporphyrinogen-III oxidase, putative
PBANKA_0906700.1	0.037652	0.00495472	0.052937	-0.191517	0.00313854	0.0889838	0.371487	0.69535	1.60414	1.15984	1.05478	1.59814	53	conserved Plasmodium protein, unknown function
PBANKA_0906800.1	0.365564	-0.0421226	-0.103538	-0.137927	-0.0848415	0.858746	0.436664	2.4851	3.25892	2.855	2.66287	1.21989	39	conserved Plasmodium protein, unknown function
PBANKA_0906900.1	0.015228	0.0326002	0.19067	-0.0944168	-0.0766559	0.192799	0.58898	0.402928	0.64595	-0.687502	-0.611697	1.16138	44	conserved Plasmodium protein, unknown function
PBANKA_0907000.1	0.331435	-0.00790367	-0.0218417	0.0605283	0.217516	0.083891	0.230099	1.24956	2.69358	1.97209	2.36608	-3.4043	5	conserved Plasmodium protein, unknown function
PBANKA_0907100.1	-0.193348	-9.8e-07	0.254678	0.162627	0.372436	0.672128	0.927642	4.61766	7.73936	7.06962	7.80396	-5.68117	7	inner membrane complex protein 1b
PBANKA_0907200.1	-0.241374	-0.00409309	0.103777	-0.0566586	-0.224555	-0.089847	1.25272	0.469664	0.954518	3.15755	2.97781	-1.43459	14	phd finger protein, putative
PBANKA_0907300.1	0.0699109	-0.0327562	0.0259635	0.027383	0.312491	-0.392562	0.0565321	-0.195474	-0.241362	0.114741	0.323267	-0.31594	28	OTU domain-containing protein, putative
PBANKA_0907400.1	0.0580886	0.011211	0.117119	0.174348	0.195636	0.00697899	-0.323824	0.963671	1.60779	2.47149	1.72937	-0.440342	38	dolichol-phosphate mannosyltransferase, putative
PBANKA_0907500.1	0.00739757	-0.041201	0.0805617	-0.0356572	0.0456728	0.969273	0.814676	4.30502	6.85357	6.63296	4.86577	2.19999	48	conserved Plasmodium protein, unknown function
PBANKA_0907600.1	0.107398	-0.0634081	-0.00360091	-0.151864	0.223013	0.530866	0.0460887	0.695849	1.3576	2.84765	1.9956	0.879443	38	phosphatidylinositol N-acetylglucosaminyltransferase subunit H, putative
PBANKA_0907700.1	-0.241535	0.00149256	-0.049092	-0.374723	-0.035699	0.457228	1.26486	0.272075	0.455007	2.26299	1.98096	-1.13373	14	conserved Plasmodium protein, unknown function
PBANKA_0907800.1	0.0966428	-0.0147982	0.122047	0.0640868	0.146876	-0.248607	-0.991413	1.27878	1.80555	3.55219	2.19042	-1.87625	21	conserved Apicomplexan protein, unknown function
PBANKA_0907900.1	-0.314309	0.00849017	0.258166	-0.153172	0.330149	1.42628	3.05827	5.49857	7.83576	6.94408	8.2006	-4.44957	16	conserved Plasmodium protein, unknown function
PBANKA_0908000.1	0.0205789	-0.0738798	0.0857062	-0.351186	-0.0354612	-0.415357	-0.00522748	-0.0548814	-0.0529958	0.221485	-0.0251217	-0.610974	28	conserved Plasmodium protein, unknown function
PBANKA_0908100.1	0.1347	-0.0549623	0.0412198	-0.302063	0.182207	-0.167881	0.172677	-0.590863	-0.685168	-1.1682	-0.673037	-0.414607	10	conserved Plasmodium protein, unknown function
PBANKA_0908200.1	0.0865276	0.0141989	0.039912	-0.0541525	-0.0033311	-0.0070367	0.431879	0.0228281	0.108321	-0.388434	-0.308377	1.49934	44	conserved Plasmodium protein, unknown function
PBANKA_0908300.1	0.0825867	0.0447405	0.210747	-0.0915092	-0.12215	0.409591	0.688362	0.237139	-0.228376	-1.01734	-0.997142	0.973863	44	conserved Plasmodium protein, unknown function
PBANKA_0908400.1	-0.0202312	-0.0515461	0.149994	-0.129684	0.0746064	0.929945	0.977851	4.35452	4.15183	3.91626	4.87827	-3.09941	23	conserved Plasmodium protein, unknown function
PBANKA_0908500.1	-0.10753	-0.0743694	-0.0151703	-0.23008	0.517398	2.05683	2.08227	6.31262	7.91714	7.16479	6.848	0.769921	56	myosin heavy chain subunit, putative
PBANKA_0908600.1	-0.181569	-0.0323905	-0.0676229	-0.016604	-0.2081	-0.0873279	-0.519796	2.11874	-0.35067	1.02007	0.739511	0.399231	37	conserved Plasmodium protein, unknown function
PBANKA_0908700.1	-0.0990279	-0.0619934	0.0559304	0.0469491	0.321586	-0.0183926	-0.232016	0.397563	1.29307	3.03491	1.51325	0.192016	38	P-loop containing nucleoside triphosphate hydrolase, putative
PBANKA_0908800.1	-0.0914027	-0.030308	-0.0733704	-0.203804	-0.321501	-0.983294	-0.67521	0.381364	1.82978	3.0011	1.97749	2.34703	54	conserved Plasmodium protein, unknown function
PBANKA_0908900.1	0.162537	-0.00706018	0.0599283	0.172163	-0.00211961	-0.180327	-0.737091	0.346629	1.689	1.71527	1.01279	-0.938859	20	V-type proton ATPase subunit F, putative
PBANKA_0909000.1	0.236876	-0.0877042	-0.028002	0.156712	-0.182706	0.231714	-0.515606	0.0868612	1.487	0.959507	0.740419	-0.700465	20	carbonic anhydrase, putative
PBANKA_0909100.1	0.178224	-0.0139601	0.0405332	0.24177	-0.0211664	-0.394913	-1.04278	-0.235046	0.191532	0.25855	-0.235162	-0.197622	28	conserved protein, unknown function
PBANKA_0909200.1	-0.00643029	-0.00114736	0.112644	-0.198004	0.175868	0.268343	0.524633	-0.0270191	-0.0932825	-0.823799	-0.734655	1.09081	44	conserved Plasmodium protein, unknown function
PBANKA_0909300.1	-0.134601	-0.0406524	0.182374	0.0364312	0.14032	-0.0673706	-0.282899	-0.880033	-0.952432	0.210066	0.581535	-1.51354	2	adrenodoxin reductase, putative
PBANKA_0909400.1	-0.383809	0.00378125	-0.0482179	-0.0164263	0.194716	0.853403	1.08871	4.59639	5.54714	7.11924	6.71329	-0.463751	24	conserved Plasmodium protein, unknown function
PBANKA_0909500.1	-0.237843	-0.065951	0.128813	0.352915	1.73749	1.41206	1.99657	4.68916	6.78526	7.49426	6.54397	-3.31299	16	AAA family ATPase, putative
PBANKA_0909600.1	0.146696	0.0220854	0.186657	-0.0615264	0.050049	0.473023	0.733475	0.373052	-0.0267556	-1.45067	-0.978911	0.47539	35	transcription factor with AP2 domain(s), putative
PBANKA_0909700.1	0.154004	0.0241316	-0.0987403	0.0911578	-0.0602859	-0.246598	-0.27445	-0.423635	-1.39871	-1.89013	-1.87398	0.405756	26	conserved Plasmodium protein, unknown function
PBANKA_0909800.1	0.137099	-0.126175	0.0905709	-0.0122347	0.596956	0.185015	0.467275	-0.394282	-1.10022	-1.26052	-1.47472	-0.51578	10	RNA-binding protein, putative
PBANKA_0909900.1	0.00477717	-0.00451377	0.17725	-0.147639	-0.0292138	0.23981	0.460006	-0.410287	-1.22599	-1.95328	-1.5603	0.898252	43	WD repeat-containing protein, putative
PBANKA_0910000.1	-0.0487954	0.0147604	0.103182	-0.0617203	-0.159808	-0.00188034	0.350809	0.527619	0.36105	-0.0617222	-0.123867	2.34872	61	conserved Plasmodium protein, unknown function
PBANKA_0910100.1	0.0760288	0.0426501	0.0779534	0.128674	-0.0992341	-0.096213	-0.379829	-0.930528	-2.07172	-1.75846	-1.74854	1.08218	50	beta-catenin-like protein 1, putative
PBANKA_0910200.1	0.0334649	-0.0667356	0.105915	-0.0908681	0.38418	-0.0731728	0.0917241	-0.104346	-0.112688	0.168443	-0.749267	0.605127	52	protein phosphatase PPM2
PBANKA_0910300.1	-0.153525	0.00456711	0.196976	-0.141965	0.266696	0.615336	3.56646	0.631329	1.19315	1.52774	1.57509	0.171484	46	guanylyl cyclase, putative
PBANKA_0910400.1	0.101119	0.0378326	0.146964	-0.0102617	0.145748	0.0444202	-0.434283	0.309999	1.06184	0.617311	0.691285	0.561149	37	conserved Plasmodium protein, unknown function
PBANKA_0910500.1	-0.0181395	-0.012682	0.0333217	-0.0200016	-0.0014179	0.0418444	0.0303983	0.316916	4.36551	0.044316	1.22696	-0.458306	30	conserved Plasmodium protein, unknown function
PBANKA_0910600.1	0.0594302	-0.0257632	-0.102288	-0.0017585	0.0400946	-0.476631	-1.58643	-0.543731	0.25268	1.17088	1.27716	-3.02485	4	ubiquitin-related modifier 1, putative
PBANKA_0910700.1	-0.247549	-0.0108932	0.17134	0.00952227	-0.0516165	-0.0819433	2.86795	1.46155	1.9994	1.75329	2.88054	-0.373706	31	conserved Plasmodium protein, unknown function
PBANKA_0910800.1	-0.182503	0.0549387	0.09302	0.0630676	0.356407	1.01928	2.04998	3.78685	4.7484	3.79536	3.80154	5.3632	47	conserved Plasmodium protein, unknown function
PBANKA_0910900.1	-0.167169	-0.0199663	0.00934441	-0.0259598	0.269447	0.863289	0.71894	4.73569	5.83769	6.81279	6.42696	2.69917	48	conserved Plasmodium protein, unknown function
PBANKA_0911000.1	-0.287572	-0.0712089	0.107681	-0.124854	0.0909836	0.123295	0.740339	7.63339	9.20991	8.9792	8.22065	6.16101	64	calcium-binding protein, putative
PBANKA_0911100.1	-0.10669	-0.0161898	0.080439	-0.0450007	-0.0939786	0.275044	0.507508	7.59558	9.93749	8.80761	8.75812	7.78542	64	conserved Plasmodium protein, unknown function
PBANKA_0911200.1	0.101107	-0.033019	0.0203076	0.100023	-0.0227284	-0.386119	-0.799428	-0.0895943	-0.0121274	1.16357	-0.0447909	1.02545	36	apicoplast ribosomal protein S14p/S29e precursor, putative
PBANKA_0911300.1	0.147635	0.00982431	-0.013475	0.143531	-0.138033	-0.204829	-0.77848	-0.621743	-2.38425	-2.3561	-2.3247	1.00578	50	UVB-resistance protein UVR8 homologue, putative
PBANKA_0911400.1	0.123125	0.0566803	0.0112485	0.0702189	-0.049233	0.0972986	-0.179558	-0.489054	-0.807152	-1.12185	-1.43918	0.540835	43	CLPTM1 domain-containing protein, putative
PBANKA_0911500.1	-0.341366	-0.00647819	0.051681	-0.0347582	0.399325	0.502194	1.4681	2.19228	2.96268	4.94027	4.77975	0.818252	40	apical exonemal protein, putative
PBANKA_0911600.1	0.0925694	-0.00288103	0.0638654	0.0813803	0.152257	-0.189265	-0.073619	0.315377	0.847089	1.44594	1.03446	0.333983	37	mitochondrial ribosomal protein S9 precursor, putative
PBANKA_0911650.1	0.218122	0.181578	-0.0935694	0.0519267	-0.174515	0.199463	-0.593384	0.284922	-0.229606	-0.560013	-1.58356	1.57023	34	U2 spliceosomal RNA
PBANKA_0911700.1	-0.220333	0.0130634	0.0969992	0.0201174	0.0579004	0.113782	1.16813	2.01474	2.77978	3.87707	2.71437	0.696357	39	subtilisin-like protease 2
PBANKA_0911800.1	-0.0756517	0.0283203	0.0507594	0.0917892	-0.184121	-0.113741	-0.423207	-0.472736	-0.559141	-0.481846	-0.807815	1.0678	52	DnaJ protein, putative
PBANKA_0911900.1	0.127934	-0.0283089	-0.120942	0.103936	-0.0984031	-0.695069	-0.354098	-0.706059	-2.43815	-2.39397	-2.07223	0.538286	50	conserved Plasmodium protein, unknown function
PBANKA_0912000.1	0.0677792	0.0833159	0.0689265	-0.0716406	-0.41591	-0.0840658	0.0690211	0.0138913	-0.492761	-1.05199	-1.393	0.456604	35	conserved Plasmodium protein, unknown function
PBANKA_0912100.1	0.0201862	-0.0141603	0.0989023	0.123831	-0.0939353	-0.186926	-0.328983	0.350795	1.04611	1.29227	0.13531	2.15012	53	casein kinase 1, putative
PBANKA_0912200.1	0.181219	0.016968	0.04246	0.0227203	-0.127291	-0.0139282	0.0386639	-0.816643	-2.04304	-2.89389	-2.35866	-0.158035	41	signal recognition particle subunit SRP72, putative
PBANKA_0912300.1	0.035087	0.0228205	-0.187785	-0.0998938	-0.220093	-0.18408	-0.127335	-0.211347	-0.966518	-1.64824	-1.85442	-0.356567	10	tudor staphylococcal nuclease, putative
PBANKA_0912400.1	-0.250996	0.0177588	-0.00507114	0.0277109	-0.372942	0.169527	0.54016	1.22871	-4.08371	-3.18738	-2.26507	1.20813	42	conserved Plasmodium protein, unknown function
PBANKA_0912500.1	-0.352243	-0.0070459	0.150075	0.00482477	0.206814	1.56173	2.63648	5.16231	6.79634	7.9581	8.55524	-4.69295	16	conserved Plasmodium protein, unknown function
PBANKA_0912600.1	-0.13568	0.0114289	0.253233	-0.117458	0.0760701	0.551833	1.682	2.46159	3.33116	3.01065	2.1699	2.74341	63	conserved Plasmodium protein, unknown function
PBANKA_0912700.1	-0.00158948	-0.0401636	0.107861	0.0641695	-0.312685	-0.331988	-0.245202	-0.584129	-0.636573	-0.319373	-0.86739	1.34957	52	3-oxo-5-alpha-steroid 4-dehydrogenase, putative
PBANKA_0912800.1	0.216114	0.00563438	0.0454691	-0.0691846	-0.409946	-0.347405	-0.740939	-0.558293	-1.19187	-1.32068	-0.866458	-2.4399	1	conserved Plasmodium protein, unknown function
PBANKA_0912900.1	0.0851292	0.0892085	-0.115826	0.0641093	-0.36729	-0.167559	-1.22578	0.263655	-1.34163	-1.10892	-0.553238	-2.08996	1	conserved Plasmodium protein, unknown function
PBANKA_0913000.1	0.0178177	-0.0457763	0.0589772	-0.164095	0.719855	0.700914	1.09921	3.45506	4.27711	4.27959	2.85651	4.82805	47	condensin-2 complex subunit D3, putative
PBANKA_0913100.1	0.115227	-0.0840952	0.0593862	0.0345242	0.418709	-0.37839	-0.747711	1.26095	2.55899	3.18528	1.70076	0.433848	38	conserved Plasmodium protein, unknown function
PBANKA_0913200.1	0.0721252	0.00922475	0.114567	0.141591	-0.00920253	-0.121476	-0.569255	-0.142441	0.169312	0.526345	-0.191355	1.38722	36	conserved Plasmodium membrane protein, unknown function
PBANKA_0913300.1	-0.0403165	-0.0408719	0.0692679	-0.283862	0.412874	0.188868	0.737285	-0.422748	-0.929627	-0.158576	-1.11129	0.456369	52	regulator of chromosome condensation, putative
PBANKA_0913400.1	-0.145819	0.0366139	0.0329198	0.0657827	-0.27574	0.0127834	-0.270041	-0.78953	-1.77247	-1.42006	-1.83041	1.43489	43	protein phosphatase PPM8
PBANKA_0913500.1	0.190205	-0.0582246	0.0374194	0.0385985	0.149262	-0.203084	-0.808702	-1.3861	-1.87267	-0.729686	-2.04052	1.07001	26	PQ-loop repeat-containing protein
PBANKA_0913600.1	0.00336989	-0.0411003	-0.0233805	-0.237773	0.162226	0.770742	0.459354	7.31739	8.67529	7.95542	7.16436	5.69112	64	conserved Plasmodium protein, unknown function
PBANKA_0913700.1	0.0721014	-0.0463857	0.0392386	0.0151516	-0.190152	-0.23667	-0.245818	-0.598154	-0.814955	-0.444836	-0.991931	0.453471	52	coatomer subunit delta, putative
PBANKA_0913800.1	0.110336	0.0418004	0.0425691	-0.0315502	-0.113046	0.243991	0.0901544	-0.653302	-1.58684	-2.13373	-1.60464	-0.203315	17	DNA-directed RNA polymerase I subunit RPA2, putative
PBANKA_0913900.1	-0.111657	-0.000723242	0.0984667	-0.1215	0.132882	0.123353	0.633571	-0.463349	-0.617371	-0.670505	0.0500291	-0.799813	18	alpha/beta hydrolase, putative
PBANKA_0914000.1	0.141456	-0.02319	0.00858459	0.0807635	-0.060927	-0.227023	-0.854098	-0.339756	-0.44574	0.0493248	-0.511774	-0.145872	28	conserved Plasmodium protein, unknown function
PBANKA_0914100.1	-0.144367	0.00328598	0.274144	-0.154206	0.197097	0.408884	1.10742	0.262718	0.410484	0.557458	1.25839	-2.33015	19	conserved Plasmodium protein, unknown function
PBANKA_0914200.1	0.149282	0.0376559	0.138694	-0.0510939	-0.22403	0.171508	0.336153	-0.703665	-2.29187	-3.01145	-2.30551	-0.0763787	41	conserved Plasmodium protein, unknown function
PBANKA_0914300.1	0.0119742	-0.03419	-0.0460162	0.000467066	0.195024	-0.0913534	-0.0595783	-0.589825	-1.07332	-0.551619	-1.28099	0.269511	43	protein disulfide isomerase related protein, putative
PBANKA_0914400.1	0.170873	0.0323058	-0.0111702	0.00327635	-0.0146652	-0.0169104	0.182978	-0.403076	-1.62837	-2.62943	-2.21215	-0.434338	17	heat shock protein 70, putative
PBANKA_0914500.1	0.0065313	-0.00934037	0.038037	-0.091008	0.273152	0.268382	0.176358	-0.0495684	0.0596068	0.420365	-0.458138	1.1438	36	conserved Plasmodium protein, unknown function
PBANKA_0914600.1	-0.134494	-0.031068	0.0383402	-0.155127	-0.115	-0.131865	-0.265774	0.52898	2.04019	2.71701	2.4991	-3.54194	5	RNA (uracil-5-)methyltransferase, putative
PBANKA_0914700.1	-0.00911962	0.0799252	-0.0437046	-0.139512	-0.0945885	0.138697	0.368208	-0.289472	-1.09334	-1.75299	-1.80848	2.77557	59	FHA domain-containing protein, putative
PBANKA_0914800.1	0.156692	0.0930672	-0.0302469	0.120487	0.115364	0.21424	0.045599	-0.400028	-1.20065	-1.712	-1.35499	1.07506	43	conserved Plasmodium protein, unknown function
PBANKA_0914900.1	0.381	-0.00952831	-0.00452448	0.121238	0.171055	-0.181467	-0.0192934	-0.556811	-0.19735	-0.0331899	0.322893	-2.51797	3	conserved Plasmodium protein, unknown function
PBANKA_0915000.1	-0.163679	0.00572179	-0.0914094	-0.0197981	-0.0182541	-0.120218	0.904352	-4.2902	-4.33478	-2.62794	-2.01797	1.70474	57	apical membrane antigen 1
PBANKA_0915100.1	-0.0971627	-0.0197452	0.0242046	0.120427	-0.141319	-0.582203	0.4717	-3.07704	-4.99138	-2.33598	-1.83785	0.0778131	57	LEM3/CDC50 family protein, putative
PBANKA_0915200.1	-0.185046	0.0203843	0.176634	-0.282955	-0.249632	0.0164562	1.08184	-2.30444	-4.97764	-3.26088	-3.8823	1.19819	57	conserved Plasmodium protein, unknown function
PBANKA_0915300.1	0.158546	0.0181857	-0.138214	-0.0905658	-0.40752	-0.176861	-0.0544113	-0.556144	-1.98919	-2.55934	-2.14252	-0.457358	33	conserved Plasmodium protein, unknown function
PBANKA_0915400.1	-0.0790403	-0.0124597	0.0523969	-0.0331914	-0.0576135	-0.0177289	-0.16977	1.5192	3.32328	5.1962	6.1622	-5.8202	23	conserved Plasmodium protein, unknown function
PBANKA_0915500.1	0.104297	0.0171505	0.0449261	0.117388	-0.239202	-0.225273	-0.706259	-0.463374	-0.679266	-0.540904	0.0633371	-0.934274	2	glycine cleavage system H protein, putative
PBANKA_0915600.1	-0.128494	-0.0108682	-0.0420051	0.0497036	-0.0854907	-0.00233399	-0.51992	0.605273	0.654426	2.74844	1.9345	-0.100278	38	aquaglyceroporin
PBANKA_0915700.1	-0.138419	-0.0464252	-0.0526845	0.175378	0.0973495	0.221564	-0.194734	-0.36747	-0.395596	-0.0660958	-0.704239	0.0220389	52	50S ribosomal protein L2, putative
PBANKA_0915800.1	0.134785	0.0583996	-0.0114443	-0.00583097	-0.478694	-0.356146	-0.229782	-0.178467	-0.110743	-0.164661	-0.319284	-1.57149	2	pre-mRNA-splicing factor 38A, putative
PBANKA_0915900.1	0.329859	0.018235	-0.154634	-0.0741264	0.0599212	0.235856	0.380868	1.28497	2.02412	1.69351	1.51236	0.366051	30	amino acid transporter, putative
PBANKA_0916000.1	0.121435	0.0507592	-0.0240914	-0.0590103	-0.0758466	-0.00440631	0.177617	-0.595121	-2.18939	-2.45649	-2.27955	2.37973	59	conserved Plasmodium protein, unknown function
PBANKA_0916100.1	0.0269938	-0.0212827	0.143316	0.00904113	0.110768	-0.185206	-0.0144197	1.54049	2.71463	3.85739	2.25841	4.02613	63	nucleic acid binding protein, putative
PBANKA_0916200.1	0.0185021	-0.0285742	0.0410726	0.252246	0.339328	0.0711684	-0.00926164	0.14059	0.231474	-0.108229	-0.969342	1.18397	44	T-complex protein 1 subunit alpha, putative
PBANKA_0916300.1	0.0443939	-0.0376125	0.020366	0.164871	0.224726	0.128163	0.400479	0.786096	1.60685	1.31053	1.18666	0.765263	30	RNA-binding protein, putative
PBANKA_0916400.1	-0.0198395	-0.00406444	0.0320835	-0.172869	0.141081	0.0335473	0.344964	0.252869	0.584765	0.694097	0.149807	1.39482	36	ubiquitin-like protein, putative
PBANKA_0916500.1	-0.359417	-0.0284731	0.0771105	-0.00614948	-0.0374571	0.274354	0.687542	0.341589	0.681719	1.73023	1.03751	0.761686	37	conserved Plasmodium protein, unknown function
PBANKA_0916600.1	-0.105399	-0.0116214	0.18088	-0.2328	0.416805	0.715211	1.06134	0.768026	1.15217	1.58533	1.25589	-0.282786	30	oxysterol-binding protein, putative
PBANKA_0916650.1	0.202711	0.0142605	-0.0533581	-0.189648	0.143443	-0.142109	0.25307	2.81966	5.22842	7.45749	7.12279	-4.97907	15	conserved Plasmodium protein, unknown function
PBANKA_0916700.1	-0.353062	0.00377457	0.0577127	0.0524221	-0.516524	0.421832	0.873142	4.72084	7.70122	9.83155	9.45429	-4.97606	8	conserved Plasmodium protein, unknown function
PBANKA_0916800.1	0.126978	0.00845141	0.0702521	0.0844955	0.117687	0.247248	0.527212	-0.1187	-0.510806	-2.01582	-1.19877	0.466111	35	conserved Plasmodium protein, unknown function
PBANKA_0916900.1	-0.0265089	0.0172188	0.0198748	0.0155639	-0.152507	0.127641	-0.0620624	0.686726	1.07711	1.71001	1.6656	-2.06022	13	conserved Plasmodium protein, unknown function
PBANKA_0917000.1	-0.104085	-0.0012852	0.065474	-0.152678	-0.0106405	-0.141287	0.333206	0.766274	1.57063	3.4611	2.70236	2.81157	54	conserved Plasmodium protein, unknown function
PBANKA_0917100.1	-0.217484	0.0113333	0.0383502	-0.0450974	-0.178383	-0.255289	0.297971	-0.255956	1.08807	2.37462	3.14945	-1.22251	14	conserved Plasmodium protein, unknown function
PBANKA_0917200.1	0.287059	0.0108998	-0.000487517	0.101263	-0.190977	-0.273937	-0.319265	0.481126	1.32657	2.03567	2.49301	-1.32363	21	RNA-binding protein s1, putative
PBANKA_0917300.1	0.0538682	0.00589571	0.0702024	-0.00341527	0.0627606	0.141186	0.418907	-0.223196	-0.492107	-1.43805	-0.883245	0.011811	35	conserved Plasmodium protein, unknown function
PBANKA_0917400.1	-0.153161	0.0229574	0.0859032	-0.00364105	0.912624	1.58401	1.61604	5.23599	6.64485	8.18054	6.41914	1.74718	48	armadillo repeat protein PF16
PBANKA_0917500.1	-0.0118053	-0.0147371	-0.240103	-0.35103	0.178166	0.106982	0.621906	1.25283	1.48092	1.22495	1.42401	-0.0752701	30	structural maintenance of chromosomes protein 1, putative
[truncated: 3,058 more rows]
