# Supplementary material for: Regulators of male and female sexual development are critical for the transmission of a malaria parasite
Source: Cell Host Microbe. Author manuscript; Available in PMC 2024 Jun 12. (PMC7616090; doi:10.1016/j.chom.2022.12.011)
Supplement: Table S3 [file EMS196587-supplement-Table_S3.xlsx]

## Sheet: Gene_annotations
Genes and their features from PlasmoDB.					Published Dataset Phenotypes			Sexual Pseudotime Module
Gene_ID	Gene_name	Product_description	Gene_type	Is_pseudogene?	Bushell_Asexual	Stanway_Oocyst	Guerreiro_CITH/DOZI	scRNA-seq_Module
PBANKA-0000101	N/A	PIR protein	protein coding	No	NA	NA	NA	NA
PBANKA-0000201	N/A	fam-c protein, pseudogene	protein coding	Yes	NA	NA	NA	NA
PBANKA-0000301	N/A	fam-b protein	protein coding	No	NA	NA	NA	3
PBANKA-0000401	N/A	tryptophan-rich antigen, putative, pseudogene	protein coding	Yes	NA	NA	NA	NA
PBANKA-0000600	N/A	PIR protein	protein coding	No	NA	NA	NA	NA
PBANKA-0000701	N/A	PIR protein	protein coding	No	NA	NA	NA	NA
PBANKA-0000801	N/A	PIR protein	protein coding	No	NA	NA	NA	NA
PBANKA-0000901	N/A	fam-a protein	protein coding	No	NA	NA	NA	NA
PBANKA-0001001	N/A	PIR protein	protein coding	No	NA	NA	NA	3
PBANKA-0001101	N/A	PIR protein	protein coding	No	NA	NA	NA	NA
PBANKA-0001200	N/A	fam-a protein, pseudogene	protein coding	Yes	NA	NA	NA	NA
PBANKA-0001201	N/A	PIR protein	protein coding	No	NA	NA	NA	NA
PBANKA-0001301	N/A	PIR protein	protein coding	No	NA	NA	NA	NA
PBANKA-0001401	N/A	PIR protein	protein coding	No	NA	NA	NA	NA
PBANKA-0001501	N/A	PIR protein	protein coding	No	NA	NA	NA	NA
PBANKA-0001601	N/A	fam-a protein	protein coding	No	NA	NA	NA	NA
PBANKA-0006300	N/A	PIR protein	protein coding	No	NA	NA	NA	NA
PBANKA-0006401	N/A	PIR protein, pseudogene	protein coding	Yes	NA	NA	NA	NA
PBANKA-0006501	N/A	PIR protein, pseudogene	protein coding	Yes	NA	NA	NA	NA
PBANKA-0006600	N/A	PIR protein, pseudogene	protein coding	Yes	NA	NA	NA	NA
PBANKA-0006701	N/A	PIR protein, pseudogene	protein coding	Yes	NA	NA	NA	NA
PBANKA-0006800	N/A	PIR protein, pseudogene	protein coding	Yes	NA	NA	NA	NA
PBANKA-0006900	N/A	PIR protein, pseudogene	protein coding	Yes	NA	NA	NA	NA
PBANKA-0007000	N/A	PIR protein, pseudogene	protein coding	Yes	NA	NA	NA	NA
PBANKA-0007100	N/A	PIR protein, pseudogene	protein coding	Yes	NA	NA	NA	NA
PBANKA-0007200	N/A	PIR protein, pseudogene	protein coding	Yes	NA	NA	NA	NA
PBANKA-0007300	N/A	PIR protein, pseudogene	protein coding	Yes	NA	NA	NA	NA
PBANKA-0007401	N/A	PIR protein	protein coding	No	NA	no power	NA	NA
PBANKA-0007501	N/A	fam-a protein	protein coding	No	NA	NA	NA	NA
PBANKA-0007601	N/A	PIR protein	protein coding	No	NA	NA	NA	NA
PBANKA-0007701	N/A	PIR protein, pseudogene	protein coding	Yes	NA	NA	NA	NA
PBANKA-0007801	N/A	fam-b protein, pseudogene	protein coding	No	NA	NA	NA	NA
PBANKA-0007901	N/A	PIR protein	protein coding	No	NA	NA	NA	NA
PBANKA-0008001	N/A	PIR protein	protein coding	No	NA	NA	NA	NA
PBANKA-0008101	N/A	fam-a protein	protein coding	No	NA	NA	NA	NA
PBANKA-0008201	N/A	PIR protein	protein coding	No	NA	NA	NA	NA
PBANKA-0008301	N/A	PIR protein, pseudogene	protein coding	Yes	NA	NA	NA	NA
PBANKA-0008401	N/A	PIR protein, pseudogene	protein coding	Yes	NA	NA	NA	NA
PBANKA-0008501	N/A	PIR protein, pseudogene	protein coding	Yes	NA	NA	NA	NA
PBANKA-0008601	N/A	PIR protein, pseudogene	protein coding	Yes	NA	NA	NA	NA
PBANKA-0008701	N/A	PIR protein, pseudogene	protein coding	Yes	NA	NA	NA	NA
PBANKA-0008801	N/A	PIR protein, pseudogene	protein coding	Yes	NA	NA	NA	NA
PBANKA-0008901	N/A	PIR protein, pseudogene	protein coding	Yes	NA	NA	NA	NA
PBANKA-0009101	N/A	PIR protein, pseudogene	protein coding	Yes	NA	NA	NA	NA
PBANKA-0100021	N/A	fam-b protein	protein coding	No	NA	NA	NA	NA
PBANKA-0100041	N/A	conserved rodent malaria protein, unknown function	protein coding	No	NA	NA	NA	NA
PBANKA-0100061	N/A	fam-c protein	protein coding	No	NA	NA	NA	NA
PBANKA-0100081	N/A	PIR protein, pseudogene	protein coding	Yes	NA	NA	NA	NA
PBANKA-0100100	N/A	fam-a protein	protein coding	No	Dispensable	no power	NA	NA
PBANKA-0100200	N/A	Plasmodium exported protein, unknown function	protein coding	No	NA	NA	NA	9
PBANKA-0100300	N/A	lysophospholipase, putative, pseudogene	protein coding	Yes	NA	NA	NA	NA
PBANKA-0100400	Pb235	reticulocyte binding protein, putative	protein coding	No	NA	NA	NA	NA
PBANKA-0100500	N/A	PIR protein	protein coding	No	NA	NA	NA	6
PBANKA-0100600	SMAC	schizont membrane associated cytoadherence protein	protein coding	No	NA	NA	NA	NA
PBANKA-0100700	N/A	Plasmodium exported protein, unknown function	protein coding	No	NA	NA	NA	17
PBANKA-0100800	N/A	zinc finger protein, putative	protein coding	No	Dispensable	reduced	NA	13
PBANKA-0100900	MTR4	ATP-dependent RNA helicase MTR4, putative	protein coding	No	Essential	NA	NA	NA
PBANKA-0101000	N/A	MYND-type zinc finger protein, putative	protein coding	No	NA	NA	NA	6
PBANKA-0101100	PALM	liver merozoite formation protein	protein coding	No	Dispensable	not reduced	NA	13
PBANKA-0101200	EF-G	elongation factor G, putative	protein coding	No	Essential	NA	NA	6
PBANKA-0101300	N/A	geranylgeranyl transferase type-2 subunit beta, putative	protein coding	No	Essential	NA	NA	NA
PBANKA-0101400	N/A	SAC3 domain-containing protein, putative	protein coding	No	NA	NA	NA	14
PBANKA-0101500	N/A	conserved Plasmodium protein, unknown function	protein coding	No	Dispensable	not reduced	NA	5
PBANKA-0101600	JmjC2	JmjC domain-containing protein, putative	protein coding	No	Dispensable	no power	NA	NA
PBANKA-0101700	N/A	conserved Plasmodium protein, unknown function	protein coding	No	NA	NA	NA	1
PBANKA-0101800	N/A	SDE2 domain-containing protein, putative	protein coding	No	NA	NA	NA	5
PBANKA-0101900	N/A	RNA-binding protein, putative	protein coding	No	Insufficient data	no power	NA	3
PBANKA-0102000	BCS1	mitochondrial chaperone BCS1, putative	protein coding	No	Essential	NA	NA	4
PBANKA-0102100	DHODH	dihydroorotate dehydrogenase, putative	protein coding	No	Slow	no power	2	NA
PBANKA-0102200	TEX1	trophozoite exported protein 1, putative	protein coding	No	Dispensable	reduced	NA	9
PBANKA-0102300	CAX	cation/H+ antiporter	protein coding	No	NA	NA	NA	NA
PBANKA-0102400	N/A	AT-rich interactive domain-containing protein, putative	protein coding	No	Dispensable	no power	NA	8
PBANKA-0102500	N/A	phenylalanine--tRNA ligase, putative	protein coding	No	NA	NA	NA	2
PBANKA-0102600	CEP76	centrosomal protein CEP76, putative	protein coding	No	Essential	NA	NA	3
PBANKA-0102700	N/A	conserved Plasmodium protein, unknown function	protein coding	No	NA	NA	NA	1
PBANKA-0102800	N/A	conserved Plasmodium protein, unknown function	protein coding	No	NA	NA	NA	NA
PBANKA-0102900	SIP2	AP2 domain transcription factor, putative	protein coding	No	Essential	NA	NA	19
PBANKA-0103000	N/A	ribosomal protein L41, mitochondrial, putative	protein coding	No	NA	NA	NA	20
PBANKA-0103100	N/A	conserved Plasmodium protein, unknown function	protein coding	No	NA	NA	NA	NA
PBANKA-0103200	N/A	conserved protein, unknown function	protein coding	No	NA	NA	NA	15
PBANKA-0103300	N/A	GYF domain-containing protein, putative	protein coding	No	Dispensable	reduced	NA	NA
PBANKA-0103400	GILP	glyoxalase I-like protein GILP, putative	protein coding	No	NA	NA	NA	NA
PBANKA-0103500	N/A	RAP protein, putative	protein coding	No	NA	NA	NA	NA
PBANKA-0103700	N/A	conserved Plasmodium protein, unknown function	protein coding	No	NA	NA	NA	NA
PBANKA-0103800	N/A	50S ribosomal protein L24, putative	protein coding	No	NA	NA	NA	19
PBANKA-0103900	N/A	RNA-binding protein, putative	protein coding	No	NA	NA	NA	NA
PBANKA-0104000	N/A	acylphosphatase, putative	protein coding	No	Essential	NA	NA	8
PBANKA-0104100	ARK1	serine/threonine protein kinase ARK1, putative	protein coding	No	NA	NA	NA	3
PBANKA-0104200	N/A	calcium-binding protein, putative	protein coding	No	NA	NA	NA	8
PBANKA-0104300	N/A	cyclin dependent kinase binding protein, putative	protein coding	No	Dispensable	no power	NA	14
PBANKA-0104400	N/A	nucleoside diphosphate kinase, putative	protein coding	No	NA	NA	NA	3
PBANKA-0104500	N/A	conserved Plasmodium protein, unknown function	protein coding	No	Dispensable	not reduced	NA	16
PBANKA-0104600	RAD50	DNA repair protein RAD50, putative	protein coding	No	Dispensable	no power	NA	3
PBANKA-0104700	ELO-B	elongation of fatty acids protein, putative	protein coding	No	Dispensable	reduced	NA	3
PBANKA-0104800	N/A	protein KIC1, putative	protein coding	No	Essential	NA	NA	NA
PBANKA-0104900	N/A	RNA-binding protein, putative	protein coding	No	Slow	reduced	NA	19
PBANKA-0105000	PEX4	ubiquitin-conjugating enzyme E2 PEX4, putative	protein coding	No	NA	NA	NA	23
PBANKA-0105100	N/A	conserved Plasmodium protein, unknown function	protein coding	No	Dispensable	no power	NA	5
PBANKA-0105200	PTB	polypyrimidine tract-binding protein, putative	protein coding	No	Dispensable	not reduced	NA	22
PBANKA-0105300	N/A	conserved Plasmodium protein, unknown function	protein coding	No	Dispensable	reduced	NA	14
PBANKA-0105400	N/A	coatomer alpha subunit, putative	protein coding	No	Essential	NA	NA	8
PBANKA-0105500	GLP2	glutaredoxin-like protein	protein coding	No	Slow	no power	NA	17
PBANKA-0105600	N/A	translation initiation factor IF-2, putative	protein coding	No	Essential	NA	NA	3
PBANKA-0105700	N/A	MYND-type zinc finger protein, putative	protein coding	No	Dispensable	no power	NA	8
PBANKA-0105800	N/A	RING zinc finger protein, putative	protein coding	No	Dispensable	no power	NA	19
PBANKA-0105900	UROD	uroporphyrinogen III decarboxylase	protein coding	No	Dispensable	not reduced	NA	NA
PBANKA-0106000	N/A	G-protein associated signal transduction protein, putative	protein coding	No	Dispensable	reduced	NA	11
PBANKA-0106100	COQ2	4-hydroxybenzoate polyprenyltransferase, putative	protein coding	No	Essential	NA	NA	NA
PBANKA-0106200	SAS6	spindle assembly abnormal protein 6	protein coding	No	Dispensable	no power	NA	1
PBANKA-0106300	N/A	conserved Plasmodium protein, unknown function	protein coding	No	Slow	no power	NA	5
PBANKA-0106400	N/A	GTP-binding protein, putative	protein coding	No	Essential	NA	NA	6
PBANKA-0106500	N/A	conserved Plasmodium protein, unknown function	protein coding	No	NA	NA	NA	14
PBANKA-0106600	DPH7	diphthine methyltransferase, putative	protein coding	No	Slow	no power	NA	2
PBANKA-0106700	N/A	conserved Plasmodium protein, unknown function	protein coding	No	Essential	NA	NA	2
PBANKA-0106800	N/A	conserved Plasmodium protein, unknown function	protein coding	No	NA	NA	NA	NA
PBANKA-0106900	N/A	heptatricopeptide repeat-containing protein, putative	protein coding	No	Essential	NA	NA	17
PBANKA-0106950	SAM50	sorting assembly machinery 50 kDa subunit, putative	protein coding	No	NA	NA	NA	NA
PBANKA-0107000	N/A	conserved Plasmodium protein, unknown function	protein coding	No	Essential	NA	NA	18
PBANKA-0107100	N/A	proteasome subunit alpha type-2, putative	protein coding	No	NA	NA	NA	22
PBANKA-0107200	N/A	conserved Plasmodium protein, unknown function	protein coding	No	Dispensable	not reduced	NA	1
PBANKA-0107300	CCT6	T-complex protein 1 subunit zeta, putative	protein coding	No	Slow	reduced	NA	21
PBANKA-0107400	OAT	ornithine aminotransferase, putative	protein coding	No	Dispensable	no power	NA	6
PBANKA-0107500	N/A	conserved Plasmodium protein, unknown function	protein coding	No	NA	NA	NA	11
PBANKA-0107600	NUP637	nucleoporin NUP637, putative	protein coding	No	NA	NA	NA	7
PBANKA-0107700	ZIP1	zinc transporter ZIP1	protein coding	No	Slow	no power	NA	NA
PBANKA-0107800	N/A	citrate synthase-like protein, putative	protein coding	No	Essential	NA	NA	18
PBANKA-0107900	N/A	conserved Plasmodium protein, unknown function	protein coding	No	Essential	NA	NA	20
PBANKA-0108000	CLS	mitochondrial cardiolipin synthase, putative	protein coding	No	NA	NA	NA	NA
PBANKA-0108100	N/A	conserved Plasmodium protein, unknown function	protein coding	No	NA	NA	NA	19
PBANKA-0108200	N/A	protein KIC6, putative	protein coding	No	Slow	not reduced	NA	16
PBANKA-0108300	DHHC2	palmitoyltransferase DHHC2	protein coding	No	NA	NA	2	14
PBANKA-0108400	N/A	conserved Plasmodium protein, unknown function	protein coding	No	NA	NA	NA	NA
PBANKA-0108500	N/A	ribosomal protein L19, mitochondrial, putative	protein coding	No	NA	NA	NA	NA
PBANKA-0108600	SLU7	pre-mRNA-splicing factor SLU7, putative	protein coding	No	NA	NA	NA	6
PBANKA-0108700	RBM25	RNA-binding protein 25, putative	protein coding	No	Slow	no power	NA	9
PBANKA-0108800	H3	histone H3, putative	protein coding	No	Essential	NA	NA	1
PBANKA-0108900	N/A	peptidyl-tRNA hydrolase PTRHD1, putative	protein coding	No	Dispensable	no power	NA	9
PBANKA-0109000	N/A	conserved Plasmodium protein, unknown function	protein coding	No	NA	NA	NA	NA
PBANKA-0109100	TK	transketolase, putative	protein coding	No	Essential	NA	NA	8
PBANKA-0109200	SPT5	transcription elongation factor SPT5, putative	protein coding	No	Slow	no power	NA	7
PBANKA-0109300	N/A	SNARE associated Golgi protein, putative	protein coding	No	NA	NA	NA	NA
PBANKA-0109400	SDH3	succinate dehydrogenase subunit 3, putative	protein coding	No	Dispensable	not reduced	NA	17
PBANKA-0109500	ApiAP2	AP2 domain transcription factor, putative	protein coding	No	Slow	reduced	NA	4
PBANKA-0109600	N/A	ATP synthase-associated protein, putative	protein coding	No	Dispensable	no power	NA	14
PBANKA-0109700	SWIB	SWI/SNF-related matrix-associated actin-dependent regulator of chromatin, putative	protein coding	No	Slow	no power	NA	16
PBANKA-0109800	N/A	conserved protein, unknown function	protein coding	No	NA	NA	NA	22
PBANKA-0109900	BTP1	basal complex transmembrane protein 1, putative	protein coding	No	NA	NA	NA	5
PBANKA-0110000	N/A	60S ribosomal protein L39, putative	protein coding	No	Slow	no power	NA	10
PBANKA-0110100	N/A	conserved Plasmodium protein, unknown function	protein coding	No	Slow	no power	NA	NA
PBANKA-0110200	N/A	lsm12, putative	protein coding	No	NA	NA	NA	4
PBANKA-0110300	N/A	conserved Plasmodium protein, unknown function	protein coding	No	Essential	NA	NA	NA
PBANKA-0110400	EIF3L	eukaryotic translation initiation factor 3 subunit L, putative	protein coding	No	Slow	no power	NA	NA
PBANKA-0110500	LRR6	leucine-rich repeat protein	protein coding	No	NA	NA	NA	5
PBANKA-0110600	TMEM234	transmembrane protein 234, putative	protein coding	No	NA	NA	NA	14
PBANKA-0110700	N/A	conserved Plasmodium protein, unknown function	protein coding	No	NA	NA	NA	4
PBANKA-0110800	N/A	conserved Plasmodium protein, unknown function	protein coding	No	NA	NA	NA	5
PBANKA-0110900	NCS6	cytoplasmic tRNA 2-thiolation protein 1, putative	protein coding	No	NA	NA	NA	NA
PBANKA-0111000	P12	6-cysteine protein P12, putative	protein coding	No	NA	NA	NA	NA
PBANKA-0111100	P12p	6-cysteine protein	protein coding	No	Dispensable	not reduced	NA	9
PBANKA-0111200	NOG1	nucleolar GTP-binding protein 1, putative	protein coding	No	Essential	NA	NA	9
PBANKA-0111300	N/A	conserved Plasmodium protein, unknown function	protein coding	No	Essential	NA	NA	16
PBANKA-0111400	N/A	conserved Plasmodium protein, unknown function	protein coding	No	NA	NA	NA	NA
PBANKA-0111500	N/A	conserved Plasmodium protein, unknown function	protein coding	No	NA	NA	NA	9
PBANKA-0111600	ROP14	rhoptry protein ROP14, putative	protein coding	No	Dispensable	not reduced	NA	7
PBANKA-0111700	N/A	50S ribosomal protein L18, apicoplast, putative	protein coding	No	NA	NA	NA	2
PBANKA-0111800	N/A	AP-3 complex subunit beta, putative	protein coding	No	NA	NA	NA	22
PBANKA-0111900	N/A	conserved Plasmodium protein, unknown function	protein coding	No	NA	NA	NA	NA
PBANKA-0112000	N/A	syntaxin-binding protein, putative	protein coding	No	NA	NA	NA	6
PBANKA-0112100	ApiAP2	AP2 domain transcription factor, putative	protein coding	No	Essential	NA	NA	1
PBANKA-0112200	MyoE	myosin E	protein coding	No	NA	NA	NA	8
PBANKA-0112300	N/A	filamin domain-containing protein, putative	protein coding	No	NA	NA	NA	4
PBANKA-0112400	NAR1	cytosolic Fe-S cluster assembly factor NAR1, putative	protein coding	No	NA	NA	NA	2
PBANKA-0112500	MFR1	major facilitator superfamily-related transporter, putative	protein coding	No	Dispensable	not reduced	NA	7
PBANKA-0112600	N/A	fam-b protein	protein coding	No	NA	NA	NA	9
PBANKA-0112621	N/A	PIR protein, pseudogene	protein coding	Yes	NA	NA	NA	NA
PBANKA-0112641	N/A	fam-b protein	protein coding	No	Dispensable	no power	NA	17
PBANKA-0112661	N/A	fam-a protein	protein coding	No	NA	NA	NA	NA
PBANKA-0112681	N/A	PIR protein	protein coding	No	NA	NA	NA	NA
PBANKA-0112701	N/A	fam-a protein	protein coding	No	NA	NA	NA	NA
PBANKA-0112721	N/A	fam-a protein, pseudogene	protein coding	Yes	NA	NA	NA	NA
PBANKA-0200400	N/A	Plasmodium exported protein, unknown function	protein coding	No	NA	NA	2	NA
PBANKA-0200500	N/A	PIR protein, pseudogene	protein coding	Yes	NA	NA	NA	NA
PBANKA-0200600	N/A	fam-a protein	protein coding	No	NA	NA	2	23
PBANKA-0200650	N/A	fam-a protein	protein coding	No	NA	NA	NA	NA
PBANKA-0200670	N/A	PIR protein, pseudogene	protein coding	Yes	NA	NA	NA	NA
PBANKA-0200700	N/A	fam-b protein	protein coding	No	NA	NA	NA	NA
PBANKA-0200751	N/A	PIR protein, pseudogene	protein coding	Yes	NA	NA	NA	NA
PBANKA-0201000	N/A	fam-b protein	protein coding	No	NA	NA	NA	21
PBANKA-0201051	N/A	conserved rodent malaria protein, unknown function	protein coding	No	NA	NA	NA	NA
PBANKA-0201100	N/A	PIR protein, pseudogene	protein coding	Yes	NA	NA	NA	NA
PBANKA-0201200	N/A	fam-a protein, pseudogene	protein coding	Yes	NA	NA	NA	NA
PBANKA-0201250	N/A	PIR protein, pseudogene	protein coding	Yes	NA	NA	NA	NA
PBANKA-0201300	N/A	lysophospholipase, putative	protein coding	No	NA	NA	NA	NA
PBANKA-0201340	N/A	fam-c protein	protein coding	No	NA	NA	NA	9
PBANKA-0201360	N/A	PIR protein, pseudogene	protein coding	Yes	NA	NA	NA	NA
PBANKA-0201400	N/A	fam-a protein, pseudogene	protein coding	Yes	NA	NA	NA	NA
PBANKA-0201450	N/A	PIR protein, pseudogene	protein coding	Yes	NA	NA	NA	NA
PBANKA-0201500	N/A	Plasmodium exported protein, unknown function	protein coding	No	NA	NA	NA	NA
PBANKA-0201600	ETRAMP	early transcribed membrane protein	protein coding	No	Essential	NA	NA	4
PBANKA-0201700	N/A	conserved Plasmodium protein, unknown function	protein coding	No	NA	NA	NA	5
PBANKA-0201800	TatD	TatD-like deoxyribonuclease	protein coding	No	NA	NA	NA	6
PBANKA-0201900	N/A	conserved protein, unknown function	protein coding	No	NA	NA	NA	13
PBANKA-0202000	N/A	eukaryotic translation initiation factor 4E, putative	protein coding	No	NA	NA	NA	10
PBANKA-0202100	N/A	conserved protein, unknown function	protein coding	No	NA	NA	NA	NA
PBANKA-0202200	N/A	conserved Plasmodium protein, unknown function	protein coding	No	NA	NA	NA	2
PBANKA-0202300	N/A	UMP-CMP kinase, putative	protein coding	No	Insufficient data	NA	NA	16
PBANKA-0202400	N/A	conserved Plasmodium protein, unknown function	protein coding	No	NA	NA	NA	NA
PBANKA-0202500	N/A	P-loop containing nucleoside triphosphate hydrolase, putative	protein coding	No	Essential	NA	NA	1
PBANKA-0202600	N/A	conserved protein, unknown function	protein coding	No	Slow	reduced	NA	NA
PBANKA-0202700	N/A	kinesin-8B	protein coding	No	Dispensable	no power	NA	1
PBANKA-0202800	AKLP1	adenylate kinase-like protein 1, putative	protein coding	No	NA	NA	NA	2
PBANKA-0202900	N/A	transcription initiation factor TFIIB, putative	protein coding	No	Slow	no power	NA	NA
PBANKA-0203000	CAF1C	chromatin assembly factor 1 subunit C, putative	protein coding	No	Slow	no power	NA	8
PBANKA-0203100	PIP5K	phosphatidylinositol-4-phosphate 5-kinase, putative	protein coding	No	Essential	NA	NA	NA
PBANKA-0203200	BDP3	bromodomain protein 3, putative	protein coding	No	NA	NA	NA	NA
PBANKA-0203300	RPB9	DNA-directed RNA polymerase II subunit RPB9, putative	protein coding	No	Slow	no power	NA	17
PBANKA-0203400	ERV1	FAD-linked sulfhydryl oxidase ERV1, putative	protein coding	No	Essential	NA	NA	NA
PBANKA-0203500	SELB	selenocysteine-specific elongation factor, putative	protein coding	No	Dispensable	not reduced	NA	2
PBANKA-0203600	N/A	conserved Plasmodium protein, unknown function	protein coding	No	NA	NA	2	5
PBANKA-0203650	N/A	conserved protein, unknown function	protein coding	No	NA	NA	NA	NA
PBANKA-0203750	N/A	phosphatidate cytidylyltransferase, putative	protein coding	No	NA	NA	NA	13
PBANKA-0203800	N/A	phenylalanine--tRNA ligase alpha subunit, putative	protein coding	No	Essential	NA	NA	9
PBANKA-0203900	RRP36	rRNA biogenesis protein RRP36, putative	protein coding	No	Slow	no power	NA	3
PBANKA-0204000	N/A	cold-shock protein, putative	protein coding	No	NA	NA	NA	2
PBANKA-0204100	N/A	N-acetyltransferase, GNAT family, putative	protein coding	No	NA	NA	NA	14
PBANKA-0204200	N/A	tubulin-specific chaperone a, putative	protein coding	No	Dispensable	no power	NA	13
PBANKA-0204300	ELO-C	elongation of fatty acids protein, putative, pseudogene	protein coding	Yes	NA	NA	NA	NA
PBANKA-0204400	N/A	cleavage and polyadenylation specificity factor subunit 5, putative	protein coding	No	NA	NA	NA	4
PBANKA-0204500	CCp5	LCCL domain-containing protein, putative	protein coding	No	NA	NA	NA	15
PBANKA-0204600	PHIL1	photosensitized INA-labeled protein PHIL1	protein coding	No	Essential	NA	NA	7
PBANKA-0204700	N/A	mitochondrial carrier protein, putative	protein coding	No	NA	NA	NA	14
PBANKA-0204800	PSOP24	secreted ookinete protein, putative	protein coding	No	NA	NA	NA	14
PBANKA-0204900	N/A	DnaJ domain-containing protein, putative	protein coding	No	NA	NA	NA	13
PBANKA-0205000	N/A	EELM2 domain-containing protein, putative	protein coding	No	NA	NA	NA	9
PBANKA-0205100	N/A	mitochondrial carrier protein, putative	protein coding	No	Dispensable	no power	NA	11
PBANKA-0205200	N/A	conserved Plasmodium protein, unknown function	protein coding	No	NA	NA	NA	19
PBANKA-0205300	N/A	conserved protein, unknown function	protein coding	No	Essential	NA	NA	17
PBANKA-0205400	N/A	proteasome subunit beta type-3, putative	protein coding	No	NA	NA	NA	12
PBANKA-0205500	N/A	conserved Plasmodium protein, unknown function	protein coding	No	NA	NA	NA	NA
PBANKA-0205600	MRE11	double-strand break repair protein MRE11, putative	protein coding	No	NA	NA	NA	NA
PBANKA-0205700	Pb51	dolichyl-diphosphooligosaccharide--protein glycosyltransferase subunit OST3/OST6, putative	protein coding	No	NA	NA	NA	NA
PBANKA-0205800	eIK2	eukaryotic translation initiation factor 2-alpha kinase 2	protein coding	No	Slow	no power	NA	3
PBANKA-0205900	NCR1	Niemann-Pick type C1-related protein, putative	protein coding	No	Essential	NA	NA	NA
PBANKA-0206000	N/A	ATP synthase-associated protein, putative	protein coding	No	NA	NA	NA	18
PBANKA-0206100	CCR4-3	CCR4 domain-containing protein 3, putative	protein coding	No	Dispensable	not reduced	NA	NA
PBANKA-0206200	N/A	conserved protein, unknown function	protein coding	No	Essential	NA	NA	22
PBANKA-0206300	CEN1	centrin-1, putative	protein coding	No	Essential	NA	NA	1
PBANKA-0206400	IspD	2-C-methyl-D-erythritol 4-phosphate cytidylyltransferase, putative	protein coding	No	Essential	NA	NA	12
PBANKA-0206500	RAB5c	ras-related protein Rab-5C, putative	protein coding	No	Dispensable	no power	NA	11
PBANKA-0206600	N/A	asparagine and aspartate rich protein 2, putative	protein coding	No	Essential	NA	NA	8
PBANKA-0206700	N/A	conserved Plasmodium protein, unknown function	protein coding	No	Dispensable	not reduced	NA	1
PBANKA-0206800	N/A	conserved Plasmodium protein, unknown function	protein coding	No	Essential	NA	NA	1
PBANKA-0206900	N/A	pre-rRNA-processing protein TSR2, putative	protein coding	No	Essential	NA	NA	NA
PBANKA-0207000	SERCA	calcium-transporting ATPase, putative	protein coding	No	Essential	NA	NA	NA
PBANKA-0207100	N/A	EF hand domain-containing protein, putative	protein coding	No	Slow	not reduced	NA	4
PBANKA-0207200	N/A	V-type proton ATPase subunit C, putative	protein coding	No	Essential	NA	NA	22
PBANKA-0207300	N/A	conserved protein, unknown function	protein coding	No	Dispensable	not reduced	NA	13
PBANKA-0207400	N/A	3'-5' exonuclease, putative	protein coding	No	NA	NA	NA	NA
PBANKA-0207500	N/A	cyclin-dependent kinases regulatory subunit, putative	protein coding	No	Essential	NA	NA	14
PBANKA-0207600	N/A	asparagine-rich antigen, putative	protein coding	No	Essential	no power	NA	13
PBANKA-0207700	N/A	FtsJ-like methyltransferase, putative	protein coding	No	NA	NA	NA	NA
PBANKA-0207800	N/A	conserved protein, unknown function	protein coding	No	Essential	NA	NA	17
PBANKA-0207900	N/A	conserved Plasmodium protein, unknown function	protein coding	No	Slow	no power	NA	NA
PBANKA-0208000	C-CAP	cyclase-associated protein	protein coding	No	NA	NA	NA	3
PBANKA-0208100	N/A	heptatricopeptide repeat and RAP domain-containing protein, putative	protein coding	No	Essential	NA	NA	14
PBANKA-0208200	N/A	conserved Plasmodium protein, unknown function	protein coding	No	NA	NA	NA	4
PBANKA-0208300	NPT1	novel putative transporter 1	protein coding	No	Dispensable	no power	NA	NA
PBANKA-0208400	MFR2	major facilitator superfamily-related transporter, putative	protein coding	No	Dispensable	NA	NA	15
PBANKA-0208500	N/A	conserved Plasmodium protein, unknown function	protein coding	No	Essential	NA	NA	6
PBANKA-0208600	N/A	conserved protein, unknown function	protein coding	No	NA	NA	NA	21
PBANKA-0208700	LytB	4-hydroxy-3-methylbut-2-enyl diphosphate reductase, putative	protein coding	No	NA	NA	NA	3
PBANKA-0208800	UBP1	ubiquitin carboxyl-terminal hydrolase 1, putative	protein coding	No	NA	NA	NA	7
PBANKA-0208900	N/A	StAR-related lipid transfer protein, putative	protein coding	No	Essential	NA	NA	NA
PBANKA-0209000	N/A	conserved Plasmodium protein, unknown function	protein coding	No	Slow	not reduced	NA	NA
PBANKA-0209100	TRSP	thrombospondin-related sporozoite protein	protein coding	No	NA	NA	NA	11
PBANKA-0209200	PIESP15	parasite-infected erythrocyte surface protein	protein coding	No	Dispensable	no power	NA	14
PBANKA-0209300	ARP1	actin-related protein	protein coding	No	NA	NA	NA	15
PBANKA-0209400	PSTK	L-seryl-tRNA(Sec) kinase, putative	protein coding	No	NA	NA	NA	4
PBANKA-0209500	PSH1	ATP-dependent DNA/RNA helicase PSH1, putative	protein coding	No	NA	NA	NA	4
PBANKA-0209600	N/A	conserved Plasmodium protein, unknown function	protein coding	No	Dispensable	not reduced	NA	3
PBANKA-0209700	N/A	zinc-carboxypeptidase, putative	protein coding	No	Dispensable	not reduced	NA	18
PBANKA-0209800	N/A	conserved protein, unknown function	protein coding	No	NA	NA	NA	9
PBANKA-0209900	NT4	nucleoside transporter 4, putative	protein coding	No	Dispensable	not reduced	NA	6
PBANKA-0210000	VPS51	vacuolar protein sorting-associated protein 51, putative	protein coding	No	NA	NA	NA	3
PBANKA-0210100	N/A	vacuolar protein sorting-associated protein VTA1, putative	protein coding	No	Dispensable	not reduced	NA	11
PBANKA-0210200	N/A	aspartate--tRNA ligase, putative	protein coding	No	Essential	NA	NA	4
PBANKA-0210300	N/A	seipin domain-containing protein, putative	protein coding	No	Dispensable	no power	NA	4
PBANKA-0210400	PMS1	DNA mismatch repair protein PMS1, putative	protein coding	No	Essential	NA	NA	3
PBANKA-0210500	N/A	conserved Plasmodium protein, unknown function	protein coding	No	NA	NA	NA	11
PBANKA-0210600	N/A	ubiquitin carboxyl-terminal hydrolase, putative	protein coding	No	Essential	NA	NA	3
PBANKA-0210700	N/A	conserved Plasmodium protein, unknown function	protein coding	No	Essential	NA	NA	NA
PBANKA-0210800	N/A	conserved Plasmodium protein, unknown function	protein coding	No	NA	NA	NA	4
PBANKA-0210900	OST2	dolichyl-diphosphooligosaccharide--protein glycosyltransferase subunit OST2, putative	protein coding	No	NA	NA	NA	4
PBANKA-0211000	TIM50	mitochondrial import inner membrane translocase subunit TIM50, putative	protein coding	No	Essential	NA	NA	NA
PBANKA-0211100	VPS53	vacuolar protein sorting-associated protein 53, putative	protein coding	No	Essential	NA	NA	NA
PBANKA-0211200	N/A	conserved protein, unknown function	protein coding	No	Essential	NA	NA	16
PBANKA-0211300	NFS1	cysteine desulfurase IscS, putative	protein coding	No	Essential	NA	NA	6
PBANKA-0211400	DNMT	DNA (cytosine-5)-methyltransferase, putative	protein coding	No	Dispensable	not reduced	NA	11
PBANKA-0211500	N/A	proteasome subunit alpha type-5, putative	protein coding	No	Essential	NA	NA	4
PBANKA-0211600	N/A	mTERF domain-containing protein, putative	protein coding	No	Essential	NA	NA	14
PBANKA-0211700	N/A	conserved Plasmodium protein, unknown function	protein coding	No	NA	NA	NA	NA
PBANKA-0211800	N/A	conserved Plasmodium protein, unknown function	protein coding	No	Essential	NA	NA	NA
PBANKA-0211900	N/A	cation transporting ATPase, putative	protein coding	No	Essential	NA	NA	7
PBANKA-0212000	N/A	conserved Plasmodium protein, unknown function	protein coding	No	Dispensable	no power	NA	NA
PBANKA-0212100	eIF2alpha	eukaryotic translation initiation factor 2 subunit alpha	protein coding	No	NA	NA	NA	10
PBANKA-0212200	N/A	anaphase-promoting complex subunit 1, putative	protein coding	No	Essential	NA	NA	3
PBANKA-0212300	ALP3	actin-like protein, putative	protein coding	No	Dispensable	reduced	NA	19
PBANKA-0212400	N/A	conserved protein, unknown function	protein coding	No	Essential	NA	NA	9
PBANKA-0212500	N/A	conserved Plasmodium protein, unknown function	protein coding	No	NA	NA	NA	NA
PBANKA-0212600	N/A	conserved Plasmodium protein, unknown function	protein coding	No	NA	NA	NA	3
PBANKA-0212700	N/A	RING zinc finger protein, putative	protein coding	No	NA	NA	NA	3
PBANKA-0212800	N/A	alpha/beta hydrolase, putative	protein coding	No	NA	NA	NA	11
PBANKA-0212900	N/A	conserved Plasmodium protein, unknown function	protein coding	No	Essential	NA	NA	21
PBANKA-0213000	N/A	RNA-binding protein, putative	protein coding	No	Essential	NA	NA	9
PBANKA-0213100	SRP9	signal recognition particle subunit SRP9, putative	protein coding	No	NA	NA	NA	NA
PBANKA-0213200	N/A	conserved Plasmodium protein, unknown function	protein coding	No	NA	NA	NA	3
PBANKA-0213300	AOP	1-cys peroxiredoxin, putative	protein coding	No	Dispensable	not reduced	NA	4
PBANKA-0213400	NMD3	60S ribosomal export protein NMD3, putative	protein coding	No	NA	NA	NA	14
PBANKA-0213500	N/A	ribosome biogenesis protein BRX1, putative	protein coding	No	Essential	NA	NA	9
PBANKA-0213600	MT-A70	N6-adenosine-methyltransferase MT-A70, putative	protein coding	No	Essential	NA	NA	13
PBANKA-0213700	CMC1	COX assembly mitochondrial protein, putative	protein coding	No	NA	NA	NA	4
PBANKA-0213800	N/A	conserved protein, unknown function	protein coding	No	NA	NA	NA	13
PBANKA-0213900	N/A	dynein light chain, putative	protein coding	No	Dispensable	no power	NA	1
PBANKA-0214000	N/A	dynein heavy chain, putative	protein coding	No	NA	NA	NA	15
PBANKA-0214100	N/A	conserved protein, unknown function	protein coding	No	NA	NA	NA	NA
PBANKA-0214200	N/A	tRNA pseudouridine synthase D, putative	protein coding	No	Dispensable	not reduced	NA	21
PBANKA-0214300	N/A	AP-4 complex subunit beta, putative	protein coding	No	NA	NA	NA	NA
PBANKA-0214400	AP2-L	AP2 domain transcription factor AP2-L	protein coding	No	Slow	no power	NA	NA
PBANKA-0214500	IMP2	IMP1-like protein, putative	protein coding	No	Dispensable	not reduced	NA	7
PBANKA-0214521	N/A	tRNA Valine	tRNA encoding	No	NA	NA	NA	NA
PBANKA-0214531	N/A	tRNA Threonine	tRNA encoding	No	NA	NA	NA	NA
PBANKA-0214550	N/A	Plasmodium exported protein, unknown function, pseudogene	protein coding	Yes	NA	NA	NA	NA
PBANKA-0214600	N/A	Plasmodium exported protein, unknown function	protein coding	No	Slow	not reduced	NA	NA
PBANKA-0214700	N/A	Plasmodium exported protein, unknown function	protein coding	No	NA	NA	NA	6
PBANKA-0214800	N/A	heat shock protein, putative	protein coding	No	NA	NA	2	NA
PBANKA-0214900	N/A	fam-a protein	protein coding	No	NA	NA	2	NA
PBANKA-0214951	N/A	conserved rodent malaria protein, unknown function	protein coding	No	NA	NA	NA	NA
PBANKA-0215700	N/A	PIR protein	protein coding	No	NA	NA	NA	NA
PBANKA-0215800	N/A	fam-b protein	protein coding	No	NA	NA	NA	2
PBANKA-0215900	N/A	PIR protein, pseudogene	protein coding	Yes	NA	NA	NA	NA
PBANKA-0216000	N/A	PIR protein	protein coding	No	NA	NA	NA	17
PBANKA-0216021	N/A	fam-b protein	protein coding	No	NA	NA	NA	NA
PBANKA-0216041	N/A	tryptophan-rich protein, pseudogene	protein coding	Yes	NA	NA	NA	NA
PBANKA-0216061	N/A	PIR protein	protein coding	No	NA	NA	NA	NA
PBANKA-0216081	N/A	PIR protein, pseudogene	protein coding	Yes	NA	NA	NA	NA
PBANKA-0216701	N/A	fam-a protein	protein coding	No	NA	NA	NA	NA
PBANKA-0216721	N/A	Plasmodium exported protein, unknown function	protein coding	No	NA	NA	NA	NA
PBANKA-0216741	N/A	lysophospholipase, putative, pseudogene	protein coding	Yes	NA	NA	NA	NA
PBANKA-0216761	Pb235	reticulocyte binding protein, putative	protein coding	No	NA	NA	NA	NA
PBANKA-0216781	N/A	fam-a protein	protein coding	No	NA	NA	NA	NA
PBANKA-0216801	N/A	reticulocyte binding protein, putative	protein coding	No	NA	NA	NA	NA
PBANKA-0300100	N/A	PIR protein	protein coding	No	NA	NA	NA	17
PBANKA-0300200	N/A	PIR protein	protein coding	No	NA	NA	NA	NA
PBANKA-0300300	N/A	PIR protein	protein coding	No	NA	NA	NA	4
PBANKA-0300400	N/A	PIR protein, pseudogene	protein coding	Yes	NA	NA	NA	NA
PBANKA-0300500	N/A	PIR protein, pseudogene	protein coding	Yes	NA	NA	NA	NA
PBANKA-0300600	N/A	Plasmodium exported protein, unknown function	protein coding	No	Dispensable	not reduced	NA	10
PBANKA-0300700	N/A	nucleic acid-binding protein, putative	protein coding	No	Essential	NA	NA	7
PBANKA-0300800	OPP	octaprenyl pyrophosphate synthase, putative	protein coding	No	Essential	NA	NA	7
PBANKA-0300900	N/A	conserved Plasmodium protein, unknown function	protein coding	No	NA	NA	NA	9
PBANKA-0301000	ROPE	repetitive organellar protein, putative	protein coding	No	Dispensable	no power	NA	1
PBANKA-0301100	N/A	conserved Plasmodium protein, unknown function	protein coding	No	Essential	NA	NA	22
PBANKA-0301200	ERCC1	ERCC1 nucleotide excision repair protein, putative	protein coding	No	NA	NA	NA	NA
PBANKA-0301300	N/A	conserved Plasmodium protein, unknown function	protein coding	No	NA	NA	NA	1
PBANKA-0301351	N/A	tRNA Glutamine	tRNA encoding	No	NA	NA	NA	NA
PBANKA-0301400	N/A	conserved Plasmodium protein, unknown function	protein coding	No	Dispensable	no power	NA	8
PBANKA-0301500	MAK16	protein MAK16, putative	protein coding	No	Essential	NA	NA	4
PBANKA-0301600	N/A	conserved Plasmodium protein, unknown function	protein coding	No	NA	NA	2	5
PBANKA-0301700	N/A	5'-3' exonuclease, putative	protein coding	No	Slow	reduced	NA	22
PBANKA-0301800	CAPH2	condensin-2 complex subunit H2, putative	protein coding	No	Dispensable	reduced	NA	1
PBANKA-0301900	N/A	Sel1 repeat-containing protein, putative	protein coding	No	NA	NA	NA	7
PBANKA-0302000	N/A	conserved Plasmodium protein, unknown function	protein coding	No	Essential	NA	NA	11
PBANKA-0302100	N/A	conserved Plasmodium protein, unknown function	protein coding	No	Dispensable	no power	NA	1
PBANKA-0302200	N/A	dynein light chain, putative	protein coding	No	NA	NA	NA	13
PBANKA-0302300	AspAT	aspartate aminotransferase, putative	protein coding	No	Slow	reduced	NA	11
PBANKA-0302400	N/A	5'-3' exonuclease, putative	protein coding	No	Slow	not reduced	NA	6
PBANKA-0302500	HT1	hexose transporter	protein coding	No	NA	NA	NA	17
PBANKA-0302600	N/A	3'-5' exonuclease, putative	protein coding	No	Dispensable	not reduced	NA	5
PBANKA-0302700	COQ5	2-methoxy-6-polyprenyl-1,4-benzoquinol methylase, mitochondrial, putative	protein coding	No	Essential	NA	NA	2
PBANKA-0302800	N/A	conserved Plasmodium protein, unknown function	protein coding	No	NA	NA	NA	1
PBANKA-0302900	N/A	MORN repeat protein, putative	protein coding	No	NA	NA	NA	1
PBANKA-0303000	N/A	conserved Plasmodium protein, unknown function	protein coding	No	NA	NA	NA	1
PBANKA-0303100	N/A	PCI domain-containing protein, putative	protein coding	No	NA	NA	NA	4
PBANKA-0303200	N/A	DNA-directed RNA polymerase II 16 kDa subunit, putative	protein coding	No	NA	NA	NA	9
PBANKA-0303300	N/A	conserved Plasmodium protein, unknown function	protein coding	No	NA	NA	NA	1
PBANKA-0303400	N/A	RNA-binding protein, putative	protein coding	No	Dispensable	not reduced	NA	9
PBANKA-0303500	PH1	PH domain-containing protein, putative	protein coding	No	NA	NA	NA	5
PBANKA-0303600	RPN1	26S proteasome regulatory subunit RPN1, putative	protein coding	No	Slow	NA	NA	4
PBANKA-0303700	RAD2	DNA repair protein RAD2, putative	protein coding	No	Dispensable	not reduced	NA	7
PBANKA-0303800	SufE	cysteine desulfuration protein SufE	protein coding	No	Essential	NA	NA	1
PBANKA-0303900	PAT	pantothenate transporter	protein coding	No	NA	NA	NA	18
PBANKA-0304000	AROM	pentafunctional AROM polypeptide, putative	protein coding	No	NA	NA	NA	6
PBANKA-0304100	N/A	conserved Plasmodium protein, unknown function	protein coding	No	NA	NA	NA	NA
PBANKA-0304200	N/A	DNA-directed RNA polymerase III subunit RPC10, putative	protein coding	No	Slow	no power	NA	NA
PBANKA-0304300	ADSL	adenylosuccinate lyase, putative	protein coding	No	Essential	NA	NA	4
PBANKA-0304400	MSP4/5	merozoite surface protein 4/5	protein coding	No	NA	NA	NA	11
PBANKA-0304500	N/A	conserved Plasmodium protein, unknown function	protein coding	No	Slow	no power	NA	22
PBANKA-0304600	ISCA1	iron-sulfur assembly protein, putative	protein coding	No	Essential	NA	NA	NA
PBANKA-0304700	SERA5	serine repeat antigen 5	protein coding	No	Dispensable	no power	NA	8
PBANKA-0304800	SERA4	serine repeat antigen 4	protein coding	No	Slow	reduced	NA	13
PBANKA-0304900	SERA3	serine repeat antigen 3	protein coding	No	NA	NA	NA	6
PBANKA-0305000	SERA2	serine repeat antigen 2	protein coding	No	Dispensable	not reduced	2	6
PBANKA-0305100	SERA1	serine repeat antigen 1	protein coding	No	Dispensable	not reduced	NA	3
PBANKA-0305200	N/A	conserved Plasmodium protein, unknown function	protein coding	No	NA	NA	NA	8
PBANKA-0305300	KRR1	KRR1 small subunit processome component, putative	protein coding	No	Essential	NA	NA	6
PBANKA-0305400	N/A	conserved Plasmodium protein, unknown function	protein coding	No	Essential	NA	NA	NA
PBANKA-0305500	N/A	conserved Plasmodium protein, unknown function	protein coding	No	NA	NA	NA	14
PBANKA-0305600	ACP	acyl carrier protein, putative	protein coding	No	Essential	NA	NA	NA
PBANKA-0305700	RRF1	ribosome-recycling factor, putative	protein coding	No	Essential	NA	NA	4
PBANKA-0305800	N/A	SHS2 domain-containing protein, putative	protein coding	No	Slow	reduced	2	4
PBANKA-0305900	N/A	conserved Plasmodium protein, unknown function	protein coding	No	NA	NA	NA	15
PBANKA-0306000	P230p	6-cysteine protein P230p	protein coding	No	Dispensable	no power	NA	6
PBANKA-0306100	P230	6-cysteine protein P230	protein coding	No	Dispensable	no power	NA	1
PBANKA-0306200	PATPL1	patatin-like phospholipase 1, putative	protein coding	No	NA	NA	NA	4
PBANKA-0306300	MTR3	exosome complex component MTR3, putative	protein coding	No	Essential	NA	NA	NA
PBANKA-0306400	IspF	2C-methyl-D-erythritol 2,4-cyclodiphosphate synthase, putative	protein coding	No	NA	NA	NA	NA
PBANKA-0306500	N/A	conserved protein, unknown function	protein coding	No	Dispensable	not reduced	NA	8
PBANKA-0306600	N/A	conserved Plasmodium protein, unknown function	protein coding	No	Dispensable	not reduced	2	5
PBANKA-0306700	N/A	transporter, putative	protein coding	No	Essential	NA	NA	NA
PBANKA-0306800	UAP56	ATP-dependent RNA helicase UAP56, putative	protein coding	No	Essential	NA	NA	10
PBANKA-0306900	N/A	Sec61-gamma subunit of protein translocation complex, putative	protein coding	No	Essential	NA	2	NA
PBANKA-0307000	N/A	60S ribosomal protein L37ae, putative	protein coding	No	NA	NA	NA	10
PBANKA-0307100	N/A	conserved Plasmodium protein, unknown function	protein coding	No	NA	NA	NA	3
PBANKA-0307200	N/A	monocarboxylate transporter, putative	protein coding	No	NA	NA	NA	NA
PBANKA-0307300	N/A	50S ribosomal protein L33, putative	protein coding	No	NA	NA	NA	NA
PBANKA-0307400	N/A	conserved Plasmodium protein, unknown function	protein coding	No	NA	NA	NA	4
PBANKA-0307500	CERLI1	protein CERLI1, putative	protein coding	No	NA	NA	NA	NA
PBANKA-0307600	N/A	syntaxin, putative	protein coding	No	NA	NA	NA	4
PBANKA-0307700	N/A	conserved Plasmodium protein, unknown function	protein coding	No	Slow	no power	NA	17
PBANKA-0307800	N/A	conserved Plasmodium protein, unknown function	protein coding	No	Slow	no power	NA	21
PBANKA-0307900	N/A	conserved Plasmodium protein, unknown function	protein coding	No	NA	NA	NA	NA
PBANKA-0308000	RAB5a	ras-related protein Rab-5A, putative	protein coding	No	NA	NA	2	NA
PBANKA-0308100	N/A	ubiquinol-cytochrome-c reductase complex assembly factor 1, putative	protein coding	No	Slow	no power	NA	2
PBANKA-0308200	N/A	apicoplast beta-ketoacyl-acyl carrier protein synthase III precursor, putative	protein coding	No	Slow	not reduced	NA	18
PBANKA-0308300	N/A	GAF domain-related protein, putative	protein coding	No	NA	NA	NA	3
PBANKA-0308400	ALG14	UDP-N-acetylglucosamine transferase subunit ALG14, putative	protein coding	No	Slow	no power	NA	NA
PBANKA-0308500	TKL1	tyrosine kinase-like protein, putative	protein coding	No	Dispensable	not reduced	NA	17
PBANKA-0308600	N/A	asparagine--tRNA ligase, putative	protein coding	No	Slow	reduced	NA	6
PBANKA-0308700	N/A	pseudouridine synthase, putative	protein coding	No	NA	NA	NA	8
PBANKA-0308800	N/A	GDP-fructose:GMP antiporter, putative	protein coding	No	NA	NA	NA	11
PBANKA-0308900	N/A	conserved Plasmodium protein, unknown function	protein coding	No	Slow	not reduced	NA	NA
PBANKA-0309000	N/A	ribosomal protein L12, mitochondrial, putative	protein coding	No	NA	NA	NA	16
PBANKA-0309100	ERF1	eukaryotic peptide chain release factor subunit 1, putative	protein coding	No	NA	NA	NA	4
PBANKA-0309200	N/A	conserved Plasmodium protein, unknown function	protein coding	No	Essential	NA	NA	3
PBANKA-0309400	N/A	conserved Plasmodium protein, unknown function	protein coding	No	Essential	NA	NA	NA
PBANKA-0309500	SPATR	secreted protein with altered thrombospondin repeat domain	protein coding	No	Essential	NA	NA	NA
PBANKA-0309600	N/A	SRR1-like protein	protein coding	No	Slow	reduced	NA	18
PBANKA-0309700	MATE	multidrug efflux pump, putative	protein coding	No	Dispensable	no power	NA	2
PBANKA-0309800	ATEL1	arginyl-tRNA--protein transferase, putative	protein coding	No	Slow	no power	NA	2
PBANKA-0309900	N/A	conserved protein, unknown function	protein coding	No	NA	NA	NA	NA
PBANKA-0310000	SIS1	protein SIS1, putative	protein coding	No	Dispensable	no power	2	9
PBANKA-0310100	N/A	conserved protein, unknown function	protein coding	No	NA	NA	NA	19
PBANKA-0310200	N/A	conserved protein, unknown function	protein coding	No	NA	NA	NA	12
PBANKA-0310300	PK7	protein kinase 7	protein coding	No	Essential	NA	NA	16
PBANKA-0310400	N/A	tetratricopeptide repeat protein, putative	protein coding	No	NA	NA	NA	6
PBANKA-0310500	N/A	conserved Plasmodium protein, unknown function	protein coding	No	Dispensable	no power	NA	1
PBANKA-0310600	N/A	conserved protein, unknown function	protein coding	No	NA	NA	NA	9
PBANKA-0310700	N/A	conserved protein, unknown function	protein coding	No	NA	NA	2	5
PBANKA-0310800	N/A	RTR1 domain-containing protein, putative	protein coding	No	NA	NA	NA	NA
PBANKA-0310900	CCT8	T-complex protein 1 subunit theta, putative	protein coding	No	NA	NA	NA	21
PBANKA-0311000	SEC31	protein transport protein SEC31, putative	protein coding	No	Essential	NA	2	23
PBANKA-0311100	mRPL13	ribosomal protein L13, mitochondrial, putative	protein coding	No	Essential	NA	NA	9
PBANKA-0311200	N/A	conserved protein, unknown function	protein coding	No	Essential	NA	NA	9
PBANKA-0311300	N/A	conserved Plasmodium protein, unknown function	protein coding	No	Dispensable	not reduced	NA	NA
PBANKA-0311400	STK2	serine/threonine protein kinase STK2	protein coding	No	Essential	NA	2	5
PBANKA-0311500	N/A	conserved Plasmodium protein, unknown function	protein coding	No	NA	NA	NA	11
PBANKA-0311600	N/A	conserved Plasmodium protein, unknown function	protein coding	No	Essential	NA	NA	NA
PBANKA-0311700	RON6	rhoptry neck protein 6, putative	protein coding	No	NA	NA	NA	4
PBANKA-0311800	ACS9	acyl-CoA synthetase, putative	protein coding	No	Dispensable	not reduced	NA	10
PBANKA-0311900	N/A	RING zinc finger protein, putative	protein coding	No	Slow	no power	NA	4
PBANKA-0312000	N/A	conserved Plasmodium protein, unknown function	protein coding	No	Dispensable	not reduced	NA	5
PBANKA-0312100	N/A	conserved Plasmodium protein, unknown function	protein coding	No	Dispensable	no power	2	20
PBANKA-0312200	N/A	conserved Plasmodium protein, unknown function	protein coding	No	Slow	reduced	NA	NA
PBANKA-0312300	N/A	conserved Plasmodium protein, unknown function	protein coding	No	Slow	reduced	NA	NA
PBANKA-0312400	RPB2	DNA-directed RNA polymerase II subunit RPB2, putative	protein coding	No	Slow	reduced	NA	12
PBANKA-0312500	ORC5	origin recognition complex subunit 5, putative	protein coding	No	Essential	NA	NA	1
PBANKA-0312600	DHHC11	palmitoyltransferase DHHC11, putative	protein coding	No	Dispensable	not reduced	NA	19
PBANKA-0312700	N/A	DEAD/DEAH box helicase, putative	protein coding	No	Dispensable	reduced	NA	5
PBANKA-0312800	N/A	conserved Plasmodium protein, unknown function	protein coding	No	NA	NA	NA	12
PBANKA-0312900	N/A	Alba domain-containing protein, putative	protein coding	No	NA	NA	NA	6
PBANKA-0313000	N/A	conserved Plasmodium protein, unknown function	protein coding	No	Essential	NA	NA	NA
PBANKA-0313100	VPS45	vacuolar protein sorting-associated protein 45, putative	protein coding	No	Essential	NA	NA	9
PBANKA-0313200	N/A	conserved Plasmodium protein, unknown function	protein coding	No	Dispensable	not reduced	NA	NA
PBANKA-0313300	N/A	sugar transporter, putative	protein coding	No	Dispensable	no power	NA	11
PBANKA-0313400	ATG11	autophagy-related protein 11, putative	protein coding	No	Slow	not reduced	NA	NA
PBANKA-0313500	N/A	TMEM121 domain-containing protein, putative	protein coding	No	NA	NA	NA	3
PBANKA-0313600	N/A	conserved Plasmodium protein, unknown function	protein coding	No	Dispensable	not reduced	NA	1
PBANKA-0313700	N/A	conserved Plasmodium membrane protein, unknown function	protein coding	No	NA	NA	NA	11
PBANKA-0313800	N/A	ATP synthase subunit alpha, mitochondrial, putative	protein coding	No	Slow	reduced	NA	12
PBANKA-0313900	N/A	conserved Plasmodium protein, unknown function	protein coding	No	NA	NA	NA	3
PBANKA-0314000	AP2S	AP-2 complex subunit sigma, putative	protein coding	No	NA	NA	NA	NA
PBANKA-0314100	N/A	conserved protein, unknown function	protein coding	No	Essential	NA	NA	2
PBANKA-0314200	CDPK1	calcium-dependent protein kinase 1	protein coding	No	Dispensable	NA	NA	22
PBANKA-0314300	N/A	conserved Plasmodium protein, unknown function	protein coding	No	NA	NA	NA	4
PBANKA-0314400	N/A	E2F-associated phosphoprotein, putative	protein coding	No	NA	NA	NA	NA
PBANKA-0314500	RPS26	40S ribosomal protein S26, putative	protein coding	No	NA	NA	NA	10
PBANKA-0314600	N/A	thioesterase/thiol ester dehydrase-isomerase, putative	protein coding	No	NA	NA	NA	NA
PBANKA-0314700	RFC2	replication factor C subunit 2, putative	protein coding	No	Slow	no power	NA	3
PBANKA-0314800	N/A	conserved protein, unknown function	protein coding	No	Dispensable	reduced	2	5
PBANKA-0314900	N/A	SUZ domain-containing protein, putative	protein coding	No	Dispensable	reduced	2	7
PBANKA-0315000	N/A	rRNA methyltransferase, putative	protein coding	No	Dispensable	not reduced	NA	9
PBANKA-0315100	DDX47	ATP-dependent RNA helicase DDX47, putative	protein coding	No	NA	NA	NA	NA
PBANKA-0315200	SNRPD2	small nuclear ribonucleoprotein Sm D2, putative	protein coding	No	Dispensable	no power	NA	9
PBANKA-0315300	N/A	patatin-like phospholipase, putative	protein coding	No	NA	NA	NA	3
PBANKA-0315400	PRP45	pre-mRNA-processing protein 45, putative	protein coding	No	Essential	no power	NA	3
PBANKA-0315410	N/A	ribonuclease P	non protein coding	No	NA	NA	NA	NA
PBANKA-0315420	N/A	Plasmodium RNA of unknown function RUF2	non protein coding	No	NA	NA	NA	NA
PBANKA-0315430	N/A	small nucleolar RNA snoR01	snoRNA encoding	No	NA	NA	NA	NA
PBANKA-0315500	N/A	saccharopine dehydrogenase, putative, pseudogene	protein coding	Yes	NA	NA	NA	NA
PBANKA-0315600	N/A	40S ribosomal protein S30, putative	protein coding	No	Essential	NA	NA	10
PBANKA-0315700	N/A	conserved Plasmodium protein, unknown function	protein coding	No	NA	NA	NA	22
PBANKA-0315800	N/A	ribosome associated membrane protein RAMP4, putative	protein coding	No	Dispensable	no power	2	5
PBANKA-0315900	N/A	pseudouridine synthase, putative	protein coding	No	Dispensable	not reduced	NA	22
PBANKA-0316000	RFC1	replication factor C subunit 1, putative	protein coding	No	Dispensable	no power	NA	8
PBANKA-0316100	N/A	Plasmodium exported protein, unknown function	protein coding	No	NA	NA	NA	6
PBANKA-0316200	N/A	Plasmodium exported protein, unknown function	protein coding	No	NA	NA	NA	10
PBANKA-0316300	N/A	fam-b protein	protein coding	No	NA	NA	NA	NA
PBANKA-0316400	N/A	PIR protein, pseudogene	protein coding	Yes	NA	NA	NA	NA
PBANKA-0316500	N/A	fam-a protein, pseudogene	protein coding	Yes	NA	NA	NA	NA
PBANKA-0316600	Pb235	reticulocyte binding protein, putative	protein coding	No	Dispensable	no power	NA	NA
PBANKA-0316650	N/A	PIR protein, pseudogene	protein coding	Yes	NA	NA	NA	NA
PBANKA-0316700	N/A	fam-b protein	protein coding	No	NA	NA	NA	NA
PBANKA-0316800	EMAP2	erythrocyte membrane associated protein 2	protein coding	No	Dispensable	not reduced	NA	10
PBANKA-0316821	N/A	fam-a protein, pseudogene	protein coding	Yes	NA	NA	NA	NA
PBANKA-0316841	N/A	fam-b protein	protein coding	No	NA	NA	NA	9
PBANKA-0316861	N/A	PIR protein	protein coding	No	NA	NA	NA	7
PBANKA-0316900	N/A	PIR protein	protein coding	No	NA	NA	NA	NA
PBANKA-0316921	N/A	fam-b protein, pseudogene	protein coding	Yes	NA	NA	NA	NA
PBANKA-0316941	N/A	PIR protein	protein coding	No	NA	NA	NA	NA
PBANKA-0316961	N/A	fam-a protein, pseudogene	protein coding	Yes	NA	NA	NA	NA
PBANKA-0316981	N/A	reticulocyte binding protein, putative	protein coding	No	NA	NA	NA	NA
PBANKA-0317001	N/A	PIR protein	protein coding	No	NA	NA	NA	NA
PBANKA-0317021	N/A	fam-b protein	protein coding	No	NA	NA	NA	NA
PBANKA-0317041	N/A	PIR protein	protein coding	No	NA	NA	NA	NA
PBANKA-0317061	N/A	fam-a protein	protein coding	No	NA	NA	NA	NA
PBANKA-0317081	N/A	conserved rodent malaria protein, unknown function	protein coding	No	NA	NA	NA	NA
PBANKA-0317101	N/A	PIR protein	protein coding	No	NA	NA	NA	NA
PBANKA-0317121	N/A	fam-a protein, pseudogene	protein coding	Yes	NA	NA	NA	NA
PBANKA-0317141	N/A	fam-a protein	protein coding	No	NA	NA	NA	9
PBANKA-0317161	N/A	erythrocyte membrane antigen 1	protein coding	No	NA	NA	NA	4
PBANKA-0317181	N/A	PIR protein	protein coding	No	NA	NA	NA	8
PBANKA-0400100	N/A	PIR protein	protein coding	No	NA	NA	NA	NA
PBANKA-0400200	N/A	PIR protein, pseudogene	protein coding	Yes	NA	NA	NA	NA
PBANKA-0400500	N/A	PIR protein	protein coding	No	Dispensable	no power	NA	17
PBANKA-0400600	N/A	PIR protein	protein coding	No	Dispensable	not reduced	NA	NA
PBANKA-0400700	N/A	fam-a protein, pseudogene	protein coding	Yes	NA	NA	NA	NA
PBANKA-0400800	N/A	fam-a protein, pseudogene	protein coding	Yes	NA	NA	NA	NA
PBANKA-0400900	N/A	conserved protein, unknown function	protein coding	No	Essential	NA	NA	NA
PBANKA-0401000	PRP46	pre-mRNA-splicing factor PRP46, putative	protein coding	No	NA	NA	NA	6
PBANKA-0401100	SRPK1	serine/threonine protein kinase, putative	protein coding	No	Slow	reduced	NA	7
PBANKA-0401200	ABCB4	ABC transporter B family member 4, putative	protein coding	No	Dispensable	not reduced	NA	14
PBANKA-0401300	N/A	CDGSH iron-sulfur domain-containing protein, putative	protein coding	No	NA	NA	NA	NA
PBANKA-0401400	N/A	RNA-binding protein, putative	protein coding	No	NA	NA	NA	8
PBANKA-0401500	N/A	exportin-1, putative	protein coding	No	Essential	NA	NA	11
PBANKA-0401600	NSF	N-ethylmaleimide-sensitive fusion protein, putative	protein coding	No	Essential	NA	NA	17
PBANKA-0401700	N/A	CLP1 P-loop domain-containing protein, putative	protein coding	No	Dispensable	not reduced	NA	NA
PBANKA-0401800	N/A	HAD superfamily protein, putative	protein coding	No	Essential	NA	NA	14
PBANKA-0401900	RPB6	DNA-directed RNA polymerases I, II, and III subunit RPABC2, putative	protein coding	No	Essential	NA	NA	NA
PBANKA-0402000	DHHC1	palmitoyltransferase DHHC1, putative	protein coding	No	NA	NA	NA	11
PBANKA-0402100	N/A	spindle pole body protein, putative	protein coding	No	Essential	NA	NA	1
PBANKA-0402200	Plrx	plasmoredoxin	protein coding	No	Dispensable	not reduced	NA	NA
PBANKA-0402300	BCKDH-E2	lipoamide acyltransferase component of branched-chain alpha-keto acid dehydrogenase complex, putative	protein coding	No	Slow	reduced	NA	13
PBANKA-0402400	N/A	IBR domain protein, putative	protein coding	No	Dispensable	not reduced	NA	16
PBANKA-0402500	N/A	phosphatidylethanolamine-binding protein, putative	protein coding	No	NA	NA	2	5
PBANKA-0402600	IMC1a	inner membrane complex protein 1a	protein coding	No	NA	NA	NA	18
PBANKA-0402700	IMC1e	inner membrane complex protein 1e	protein coding	No	NA	NA	2	5
PBANKA-0402800	EHD	EH domain-containing protein, putative	protein coding	No	Dispensable	not reduced	NA	NA
PBANKA-0402900	N/A	conserved Plasmodium protein, unknown function	protein coding	No	Essential	no power	NA	NA
PBANKA-0403000	RPL44	60S ribosomal protein L44, putative	protein coding	No	NA	NA	NA	10
PBANKA-0403100	GLP1	1-cys-glutaredoxin-like protein-1, putative	protein coding	No	NA	NA	NA	9
PBANKA-0403200	CSP	circumsporozoite (CS) protein	protein coding	No	NA	NA	NA	NA
PBANKA-0403300	N/A	conserved Plasmodium membrane protein, unknown function	protein coding	No	NA	NA	NA	NA
PBANKA-0403400	N/A	conserved protein, unknown function	protein coding	No	Slow	no power	NA	NA
PBANKA-0403500	EF-Ts	elongation factor (EF-TS), putative	protein coding	No	Essential	NA	NA	12
PBANKA-0403600	N/A	conserved Plasmodium protein, unknown function	protein coding	No	Essential	NA	NA	3
PBANKA-0403700	N/A	GRIP domain-containing protein, putative	protein coding	No	Essential	NA	NA	NA
PBANKA-0403800	N/A	transporter, putative	protein coding	No	NA	NA	NA	10
PBANKA-0403900	N/A	conserved protein, unknown function	protein coding	No	Essential	NA	NA	NA
PBANKA-0404000	N/A	conserved Plasmodium protein, unknown function	protein coding	No	NA	NA	NA	7
PBANKA-0404100	APE1	DNA-(apurinic or apyrimidinic site) lyase, putative	protein coding	No	Dispensable	not reduced	NA	1
PBANKA-0404200	N/A	ubiquitin-conjugating enzyme E2, putative	protein coding	No	Essential	NA	2	2
PBANKA-0404300	N/A	P-loop containing nucleoside triphosphate hydrolase, putative	protein coding	No	Dispensable	no power	NA	8
PBANKA-0404400	QCR8	cytochrome b-c1 complex subunit 8, putative	protein coding	No	Essential	NA	NA	NA
PBANKA-0404500	N/A	conserved Plasmodium protein, unknown function	protein coding	No	NA	NA	NA	23
PBANKA-0404600	AHA1	activator of Hsp90 ATPase, putative	protein coding	No	Dispensable	not reduced	NA	2
PBANKA-0404700	GRX1	glutaredoxin 1, putative	protein coding	No	Dispensable	not reduced	NA	4
PBANKA-0404800	N/A	FAD-dependent glycerol-3-phosphate dehydrogenase, putative	protein coding	No	Slow	no power	NA	11
PBANKA-0404900	N/A	cytochrome c oxidase subunit ApiCOX35, putative	protein coding	No	Essential	NA	NA	2
PBANKA-0405000	N/A	ATP synthase-associated protein, putative	protein coding	No	Dispensable	no power	NA	14
PBANKA-0405100	EMC5	ER membrane protein complex subunit 5, putative	protein coding	No	Essential	NA	NA	NA
PBANKA-0405200	CCT2	T-complex protein 1 subunit beta, putative	protein coding	No	Essential	NA	NA	21
PBANKA-0405300	N/A	40S ribosomal protein S23, putative	protein coding	No	Essential	NA	NA	10
PBANKA-0405310	N/A	small nucleolar RNA snoR03	snoRNA encoding	No	NA	NA	NA	NA
PBANKA-0405400	RPS12	40S ribosomal protein S12, putative	protein coding	No	Essential	NA	NA	10
PBANKA-0405500	N/A	60S ribosomal protein L7, putative	protein coding	No	NA	NA	NA	10
PBANKA-0405600	EB1	microtubule-associated protein RP/EB family, putative	protein coding	No	Dispensable	reduced	NA	11
PBANKA-0405700	ClpP	ATP-dependent Clp protease proteolytic subunit, putative	protein coding	No	NA	NA	NA	10
PBANKA-0405800	SKA2	spindle and kinetochore-associated protein 2, putative	protein coding	No	NA	NA	NA	7
PBANKA-0405900	N/A	conserved Plasmodium protein, unknown function	protein coding	No	Dispensable	no power	NA	13
PBANKA-0406000	N/A	conserved Plasmodium protein, unknown function	protein coding	No	Essential	NA	NA	3
PBANKA-0406100	N/A	conserved Plasmodium protein, unknown function	protein coding	No	NA	NA	NA	17
PBANKA-0406200	N/A	conserved Plasmodium protein, unknown function	protein coding	No	Dispensable	no power	NA	1
PBANKA-0406300	N/A	DNA polymerase delta small subunit, putative	protein coding	No	NA	NA	NA	2
PBANKA-0406400	N/A	zinc finger protein, putative	protein coding	No	Essential	NA	NA	18
PBANKA-0406500	CCT7	T-complex protein 1 subunit eta, putative	protein coding	No	Essential	NA	NA	21
PBANKA-0406600	N/A	conserved Plasmodium protein, unknown function	protein coding	No	NA	NA	NA	NA
PBANKA-0406650	N/A	U4 spliceosomal RNA	snRNA encoding	No	NA	NA	NA	NA
PBANKA-0406700	N/A	activator of Hsp90 ATPase, putative	protein coding	No	Slow	not reduced	NA	NA
PBANKA-0406800	PRPF19	pre-mRNA-processing factor 19, putative	protein coding	No	Essential	NA	NA	NA
PBANKA-0406900	N/A	conserved protein, unknown function	protein coding	No	Essential	NA	NA	18
PBANKA-0407000	N/A	conserved protein, unknown function	protein coding	No	NA	NA	NA	12
PBANKA-0407100	SF3B1	splicing factor 3B subunit 1, putative	protein coding	No	Essential	NA	NA	4
PBANKA-0407200	YVH1	dual specificity protein phosphatase	protein coding	No	Slow	no power	NA	2
PBANKA-0407300	OMD	OMD protein	protein coding	No	Dispensable	no power	NA	16
PBANKA-0407400	ARK2	serine/threonine protein kinase ARK2, putative	protein coding	No	Essential	NA	NA	1
PBANKA-0407500	N/A	N2227-like protein, putative	protein coding	No	Slow	reduced	NA	21
PBANKA-0407550	N/A	small nucleolar RNA Me18S-Um1356	snoRNA encoding	No	NA	NA	NA	NA
PBANKA-0407600	AS	asparagine synthetase [glutamine-hydrolyzing]	protein coding	No	Slow	not reduced	NA	6
PBANKA-0407700	N/A	60S acidic ribosomal protein P2, putative	protein coding	No	Essential	NA	NA	9
PBANKA-0407800	SBP2	SECIS-binding protein 2, putative	protein coding	No	Dispensable	not reduced	NA	20
PBANKA-0407900	YTH.2	YTH domain-containing protein 2, putative	protein coding	No	Essential	NA	NA	NA
PBANKA-0408000	N/A	conserved Plasmodium protein, unknown function	protein coding	No	NA	NA	NA	NA
PBANKA-0408100	N/A	50S ribosomal protein L9, apicoplast, putative	protein coding	No	Essential	NA	NA	16
PBANKA-0408200	CDPK3	calcium-dependent protein kinase 3	protein coding	No	Dispensable	no power	NA	7
PBANKA-0408300	N/A	phd finger protein, putative	protein coding	No	Slow	no power	NA	1
PBANKA-0408400	N/A	phosphoglycerate mutase, putative	protein coding	No	Dispensable	no power	NA	15
PBANKA-0408500	PIESP1	parasite-infected erythrocyte surface protein	protein coding	No	NA	NA	NA	12
PBANKA-0408600	EIF3K	eukaryotic translation initiation factor 3 subunit K, putative	protein coding	No	Slow	no power	NA	6
PBANKA-0408700	TRAPPC4	trafficking protein particle complex subunit 4, putative	protein coding	No	NA	NA	NA	NA
PBANKA-0408800	N/A	conserved Plasmodium protein, unknown function	protein coding	No	NA	NA	NA	NA
PBANKA-0408900	N/A	conserved Plasmodium protein, unknown function	protein coding	No	NA	NA	NA	11
PBANKA-0409000	N/A	conserved Plasmodium protein, unknown function	protein coding	No	NA	NA	NA	18
PBANKA-0409100	N/A	pre-mRNA splicing factor, putative	protein coding	No	Slow	reduced	NA	2
PBANKA-0409200	N/A	valine--tRNA ligase, putative	protein coding	No	Essential	NA	NA	NA
PBANKA-0409300	N/A	phosphatidylinositol 3- and 4-kinase, putative	protein coding	No	Slow	reduced	NA	20
PBANKA-0409400	PKRP	kinase-related protein PKRP	protein coding	No	Dispensable	not reduced	NA	12
PBANKA-0409500	N/A	conserved protein, unknown function	protein coding	No	Dispensable	not reduced	NA	NA
PBANKA-0409600	OST1	dolichyl-diphosphooligosaccharide--protein glycosyltransferase subunit OST1, putative	protein coding	No	Essential	NA	NA	11
PBANKA-0409700	PM6	plasmepsin VI, putative	protein coding	No	NA	NA	2	15
PBANKA-0409800	N/A	ATP synthase F0 subunit d-like protein, putative	protein coding	No	Slow	reduced	NA	2
PBANKA-0409900	N/A	heptatricopeptide repeat-containing protein, putative	protein coding	No	NA	NA	NA	NA
PBANKA-0410000	N/A	conserved protein, unknown function	protein coding	No	Essential	NA	NA	2
PBANKA-0410100	N/A	E3 ubiquitin-protein ligase, putative	protein coding	No	Dispensable	not reduced	NA	14
PBANKA-0410200	N/A	tetratricopeptide repeat protein, putative	protein coding	No	NA	NA	NA	8
PBANKA-0410300	RPN12	26S proteasome regulatory subunit RPN12, putative	protein coding	No	Slow	no power	NA	13
PBANKA-0410400	GSK3	glycogen synthase kinase 3, putative	protein coding	No	Dispensable	reduced	NA	20
PBANKA-0410500	MFR3	major facilitator superfamily-related transporter, putative	protein coding	No	Dispensable	no power	NA	19
PBANKA-0410541	N/A	tRNA Valine	tRNA encoding	No	NA	NA	NA	NA
PBANKA-0410561	N/A	tRNA Isoleucine	tRNA encoding	No	NA	NA	NA	NA
PBANKA-0410600	N/A	60S ribosomal protein L26, putative	protein coding	No	NA	NA	NA	9
PBANKA-0410650	N/A	conserved Plasmodium protein, unknown function	protein coding	No	Dispensable	no power	NA	NA
PBANKA-0410700	N/A	conserved Plasmodium protein, unknown function	protein coding	No	NA	NA	NA	7
PBANKA-0410800	N/A	ubiquitin-protein ligase, putative	protein coding	No	Essential	NA	NA	7
PBANKA-0410900	N/A	conserved protein, unknown function	protein coding	No	NA	NA	NA	4
PBANKA-0411000	N/A	YGGT family protein, putative	protein coding	No	NA	NA	NA	4
PBANKA-0411100	N/A	conserved Plasmodium protein, unknown function	protein coding	No	NA	NA	NA	2
PBANKA-0411200	N/A	Ras-like G protein, putative	protein coding	No	NA	NA	NA	NA
PBANKA-0411300	N/A	conserved Plasmodium protein, unknown function	protein coding	No	NA	NA	NA	1
PBANKA-0411400	N/A	conserved Plasmodium protein, unknown function	protein coding	No	Essential	NA	NA	2
PBANKA-0411500	N/A	conserved Plasmodium protein, unknown function	protein coding	No	NA	NA	NA	2
PBANKA-0411600	N/A	conserved Plasmodium protein, unknown function	protein coding	No	Dispensable	not reduced	NA	1
PBANKA-0411700	N/A	HSP20-like chaperone, putative	protein coding	No	Dispensable	not reduced	NA	15
PBANKA-0411800	N/A	vesicle transport v-SNARE protein, putative	protein coding	No	NA	NA	NA	NA
PBANKA-0411900	N/A	conserved Plasmodium protein, unknown function	protein coding	No	Dispensable	not reduced	NA	3
PBANKA-0411950	N/A	conserved Plasmodium protein, unknown function	protein coding	No	NA	NA	NA	1
PBANKA-0412000	DER1-2	DER1-like protein, putative	protein coding	No	NA	NA	NA	2
PBANKA-0412100	PPP6	serine/threonine protein phosphatase 6	protein coding	No	NA	NA	NA	NA
PBANKA-0412200	N/A	conserved Plasmodium protein, unknown function	protein coding	No	NA	NA	NA	NA
PBANKA-0412300	N/A	conserved protein, unknown function	protein coding	No	NA	NA	NA	6
PBANKA-0412400	RNF1	RING finger protein RNF1, putative	protein coding	No	Dispensable	not reduced	NA	NA
PBANKA-0412500	N/A	conserved Plasmodium protein, unknown function	protein coding	No	NA	NA	NA	7
PBANKA-0412600	N/A	conserved Plasmodium protein, unknown function	protein coding	No	NA	NA	NA	7
PBANKA-0412700	N/A	zinc finger protein, putative	protein coding	No	NA	NA	NA	13
PBANKA-0412800	eIF4E	eukaryotic translation initiation factor 4E, putative	protein coding	No	NA	NA	NA	21
PBANKA-0412900	CTRP	circumsporozoite- and TRAP-related protein	protein coding	No	NA	NA	2	5
PBANKA-0413000	N/A	conserved Plasmodium protein, unknown function	protein coding	No	Dispensable	not reduced	NA	1
PBANKA-0413200	N/A	conserved Plasmodium protein, unknown function	protein coding	No	Slow	reduced	NA	NA
PBANKA-0413300	N/A	ribosomal protein L47, mitochondrial, putative	protein coding	No	Essential	NA	NA	4
PBANKA-0413400	N/A	zinc finger protein, putative	protein coding	No	Dispensable	no power	NA	3
PBANKA-0413500	N/A	conserved Plasmodium protein, unknown function	protein coding	No	Dispensable	no power	NA	13
PBANKA-0413600	N/A	zinc finger protein, putative	protein coding	No	Essential	NA	NA	17
PBANKA-0413700	N/A	conserved Plasmodium protein, unknown function	protein coding	No	NA	NA	NA	NA
PBANKA-0413800	MA	microneme associated antigen, putative	protein coding	No	Dispensable	no power	NA	6
PBANKA-0413900	N/A	ribosomal protein L27, mitochondrial, putative	protein coding	No	Essential	NA	NA	21
PBANKA-0414000	N/A	conserved Plasmodium protein, unknown function	protein coding	No	NA	NA	NA	3
PBANKA-0414100	PPase	inorganic pyrophosphatase, putative	protein coding	No	NA	NA	NA	21
PBANKA-0414200	N/A	CS domain-containing protein, putative	protein coding	No	Essential	NA	NA	2
PBANKA-0414300	NUF2	kinetochore protein NUF2, putative	protein coding	No	Essential	NA	NA	8
PBANKA-0414400	FNT	formate-nitrite transporter, putative	protein coding	No	NA	NA	NA	NA
PBANKA-0414500	YOP1	protein YOP1, putative	protein coding	No	Slow	no power	NA	NA
PBANKA-0414600	N/A	40S ribosomal protein S15A, putative	protein coding	No	NA	NA	NA	9
PBANKA-0414700	N/A	zinc finger protein, putative	protein coding	No	Slow	no power	NA	NA
PBANKA-0414800	N/A	arginase	protein coding	No	NA	NA	NA	NA
PBANKA-0414900	N/A	dynein intermediate light chain, putative	protein coding	No	Dispensable	no power	NA	3
PBANKA-0415000	N/A	Maf-like protein, putative	protein coding	No	NA	NA	NA	8
PBANKA-0415100	N/A	conserved Plasmodium protein, unknown function	protein coding	No	NA	NA	NA	1
PBANKA-0415200	VPS46	vacuolar protein sorting-associated protein 46, putative	protein coding	No	NA	NA	NA	16
PBANKA-0415300	RNaseII	exoribonuclease II, putative	protein coding	No	Essential	NA	NA	22
PBANKA-0415400	N/A	conserved Plasmodium protein, unknown function, pseudogene	protein coding	Yes	NA	NA	NA	NA
PBANKA-0415500	SEC27	coatomer subunit beta, putative	protein coding	No	NA	NA	NA	22
PBANKA-0415600	N/A	conserved Plasmodium protein, unknown function	protein coding	No	NA	NA	NA	NA
PBANKA-0415700	ATG3	autophagy-related protein 3, putative	protein coding	No	Essential	NA	2	11
PBANKA-0415800	WDR66	WD repeat-containing protein 66, putative	protein coding	No	NA	NA	NA	1
PBANKA-0415900	N/A	conserved protein, unknown function	protein coding	No	Slow	no power	NA	NA
PBANKA-0416000	RhopH3	high molecular weight rhoptry protein 3, putative	protein coding	No	Essential	NA	NA	2
PBANKA-0416100	MG1	dynein heavy chain, putative	protein coding	No	NA	NA	NA	1
PBANKA-0416200	N/A	mitochondrial carrier protein, putative	protein coding	No	Essential	NA	NA	NA
PBANKA-0416300	NUP221	nucleoporin NUP221	protein coding	No	Essential	NA	NA	NA
PBANKA-0416400	N/A	conserved Plasmodium protein, unknown function	protein coding	No	Slow	reduced	NA	2
PBANKA-0416500	CuTP	copper-transporting ATPase	protein coding	No	NA	NA	NA	12
PBANKA-0416600	N/A	replication protein A1, small fragment	protein coding	No	NA	NA	NA	1
PBANKA-0416700	HU	bacterial histone-like protein, putative	protein coding	No	NA	NA	NA	2
PBANKA-0416800	N/A	ubiquitin specific protease, putative	protein coding	No	Dispensable	reduced	NA	13
PBANKA-0416900	N/A	prefoldin subunit 4, putative	protein coding	No	Slow	not reduced	NA	7
PBANKA-0417000	SPC3	signal peptidase complex subunit 3, putative	protein coding	No	NA	NA	NA	6
PBANKA-0417100	N/A	conserved protein, unknown function	protein coding	No	Dispensable	not reduced	NA	7
PBANKA-0417200	PH	PH domain-containing protein	protein coding	No	NA	NA	2	15
PBANKA-0417300	N/A	AP-4 complex subunit epsilon, putative	protein coding	No	Essential	NA	NA	16
PBANKA-0417400	N/A	GTPase-activating protein, putative	protein coding	No	Slow	reduced	NA	6
PBANKA-0417500	RPL32	60S ribosomal protein L32, putative	protein coding	No	Essential	NA	NA	10
PBANKA-0417600	CCp4	LCCL domain-containing protein	protein coding	No	NA	NA	2	5
PBANKA-0417700	N/A	alpha tubulin 1	protein coding	No	Dispensable	not reduced	NA	13
PBANKA-0417800	N/A	conserved protein, unknown function	protein coding	No	Dispensable	reduced	NA	11
PBANKA-0417900	NUP138	nucleoporin NUP138	protein coding	No	Essential	NA	NA	NA
PBANKA-0418000	DDX60	ATP-dependent RNA helicase DDX60, putative	protein coding	No	Essential	NA	NA	7
PBANKA-0418100	N/A	conserved protein, unknown function	protein coding	No	Dispensable	no power	NA	7
PBANKA-0418200	RAB7	ras-related protein RAB7, putative	protein coding	No	Essential	NA	2	12
PBANKA-0418300	RER1	protein RER1, putative	protein coding	No	Slow	reduced	NA	NA
PBANKA-0418400	N/A	conserved protein, unknown function	protein coding	No	NA	NA	NA	NA
PBANKA-0418500	N/A	Plasmodium exported protein, unknown function	protein coding	No	Dispensable	not reduced	NA	17
PBANKA-0500100	N/A	fam-a protein, pseudogene	protein coding	Yes	NA	NA	NA	NA
PBANKA-0500200	N/A	PIR protein	protein coding	No	NA	NA	NA	NA
PBANKA-0500600	N/A	fam-b protein	protein coding	No	NA	NA	NA	NA
PBANKA-0500700	N/A	fam-a protein	protein coding	No	NA	NA	NA	NA
PBANKA-0500721	N/A	PIR protein, pseudogene	protein coding	Yes	NA	NA	NA	NA
PBANKA-0500741	N/A	fam-b protein	protein coding	No	NA	NA	NA	NA
PBANKA-0500781	N/A	PIR protein	protein coding	No	NA	NA	NA	NA
PBANKA-0500950	N/A	PIR protein, pseudogene	protein coding	Yes	NA	NA	NA	NA
PBANKA-0500971	N/A	PIR protein	protein coding	No	NA	NA	NA	NA
PBANKA-0501000	Pb235	reticulocyte binding protein, putative	protein coding	No	Dispensable	no power	NA	3
PBANKA-0501051	N/A	fam-a protein	protein coding	No	NA	NA	NA	NA
PBANKA-0501100	2003-09-01	early transcribed membrane protein	protein coding	No	NA	NA	NA	9
PBANKA-0501200	UIS4	early transcribed membrane protein	protein coding	No	Dispensable	not reduced	NA	NA
PBANKA-0501300	N/A	DNA polymerase delta catalytic subunit, putative	protein coding	No	Essential	NA	NA	1
PBANKA-0501400	RON12	rhoptry neck protein 12	protein coding	No	NA	NA	NA	NA
PBANKA-0501500	N/A	enoyl-CoA hydratase-related protein, putative	protein coding	No	NA	NA	NA	2
PBANKA-0501600	GRASP	golgi re-assembly stacking protein, putative	protein coding	No	NA	NA	NA	11
PBANKA-0501700	N/A	phosphomannomutase, putative	protein coding	No	Dispensable	reduced	NA	8
PBANKA-0501800	ELC	myosin essential light chain ELC, putative	protein coding	No	Essential	NA	NA	NA
PBANKA-0501900	N/A	conserved Plasmodium protein, unknown function	protein coding	No	NA	NA	NA	12
PBANKA-0502000	N/A	conserved Plasmodium protein, unknown function	protein coding	No	Dispensable	not reduced	NA	5
PBANKA-0502100	N/A	conserved Plasmodium protein, unknown function	protein coding	No	NA	NA	NA	NA
PBANKA-0502200	RPN5	26S proteasome regulatory subunit p55, putative	protein coding	No	Essential	NA	NA	2
PBANKA-0502300	N/A	tRNA pseudouridine synthase, putative	protein coding	No	Dispensable	not reduced	NA	4
PBANKA-0502400	N/A	conserved Plasmodium protein, unknown function	protein coding	No	NA	NA	NA	1
PBANKA-0502500	PPP8	serine/threonine protein phosphatase 8	protein coding	No	Slow	no power	NA	5
PBANKA-0502600	N/A	peptidase, putative	protein coding	No	Essential	NA	NA	12
PBANKA-0502650	N/A	conserved Plasmodium protein, unknown function	protein coding	No	Dispensable	no power	NA	19
PBANKA-0502700	RDS3	pre-mRNA-splicing factor RDS3, putative	protein coding	No	Essential	NA	2	17
PBANKA-0502800	N/A	tRNA wybutosine-synthesizing protein, putative	protein coding	No	Essential	NA	NA	7
PBANKA-0502900	N/A	conserved Plasmodium protein, unknown function	protein coding	No	NA	NA	NA	1
PBANKA-0503000	N/A	conserved protein, unknown function	protein coding	No	Dispensable	no power	NA	7
PBANKA-0503100	N/A	conserved Plasmodium protein, unknown function	protein coding	No	Essential	NA	NA	NA
PBANKA-0503200	N/A	eukaryotic translation initiation factor subunit eIF2A, putative	protein coding	No	Essential	NA	NA	NA
PBANKA-0503300	N/A	conserved Plasmodium protein, unknown function	protein coding	No	Dispensable	no power	NA	5
PBANKA-0503400	N/A	conserved Plasmodium protein, unknown function	protein coding	No	NA	NA	NA	13
PBANKA-0503500	N/A	zinc finger protein, putative	protein coding	No	Slow	not reduced	NA	5
PBANKA-0503600	N/A	60S ribosomal protein L30e, putative	protein coding	No	Essential	NA	NA	4
PBANKA-0503700	N/A	TMEM94 domain-containing protein, putative	protein coding	No	Dispensable	not reduced	NA	3
PBANKA-0503800	N/A	conserved Plasmodium protein, unknown function	protein coding	No	Dispensable	no power	NA	5
PBANKA-0503900	N/A	conserved Plasmodium protein, unknown function	protein coding	No	NA	NA	NA	4
PBANKA-0504000	N/A	tRNA methyltransferase, putative	protein coding	No	Essential	NA	NA	20
PBANKA-0504100	ATG8	autophagy-related protein 8	protein coding	No	Essential	NA	NA	NA
PBANKA-0504200	RBM34	RNA-binding protein 34, putative	protein coding	No	NA	NA	NA	NA
PBANKA-0504300	N/A	flagellar outer arm dynein-associated protein, putative	protein coding	No	NA	NA	NA	22
PBANKA-0504400	N/A	conserved Plasmodium protein, unknown function	protein coding	No	Slow	not reduced	NA	5
PBANKA-0504500	N/A	cytoplasmic dynein intermediate chain, putative	protein coding	No	NA	NA	NA	13
PBANKA-0504600	RCM1	rRNA (cytosine-C(5))-methyltransferase, putative	protein coding	No	NA	NA	NA	23
PBANKA-0504700	N/A	ribosomal silencing factor RsfS, putative	protein coding	No	NA	NA	NA	2
PBANKA-0504800	N/A	conserved Plasmodium protein, unknown function	protein coding	No	NA	NA	NA	1
PBANKA-0504900	N/A	N-acetyltransferase, GNAT family, putative	protein coding	No	NA	NA	NA	NA
PBANKA-0505000	N/A	dihydrolipoamide acyltransferase, putative	protein coding	No	Dispensable	not reduced	NA	NA
PBANKA-0505100	ARF1	ADP-ribosylation factor, putative	protein coding	No	Essential	NA	NA	3
PBANKA-0505200	N/A	conserved protein, unknown function	protein coding	No	Essential	NA	2	2
PBANKA-0505300	N/A	conserved Plasmodium protein, unknown function	protein coding	No	Slow	no power	NA	14
PBANKA-0505400	N/A	conserved Plasmodium protein, unknown function	protein coding	No	Essential	NA	NA	1
PBANKA-0505500	N/A	apicoplast integral membrane protein, putative	protein coding	No	NA	NA	NA	NA
PBANKA-0505600	N/A	endomembrane protein 70, putative	protein coding	No	NA	NA	NA	2
PBANKA-0505700	ROK1	ATP-dependent RNA helicase ROK1, putative	protein coding	No	Slow	not reduced	NA	14
PBANKA-0505800	DPA	deoxyribose-phosphate aldolase, putative	protein coding	No	NA	NA	NA	13
PBANKA-0505900	N/A	conserved Plasmodium protein, unknown function	protein coding	No	Slow	no power	NA	7
PBANKA-0506000	SEA1	schizont egress antigen-1	protein coding	No	NA	NA	NA	11
PBANKA-0506100	N/A	PHAX domain-containing protein, putative	protein coding	No	Essential	NA	2	14
PBANKA-0506200	UIS12	RNA-binding protein, putative	protein coding	No	NA	NA	NA	NA
PBANKA-0506300	N/A	methyltransferase, putative	protein coding	No	Dispensable	no power	NA	NA
PBANKA-0506400	N/A	conserved Plasmodium protein, unknown function	protein coding	No	NA	NA	NA	NA
PBANKA-0506500	ZIPCO	ZIP domain-containing protein	protein coding	No	Slow	reduced	NA	7
PBANKA-0506600	SRSF4	serine/arginine-rich splicing factor 4, putative	protein coding	No	NA	NA	NA	2
PBANKA-0506700	CS	citrate synthase, mitochondrial, putative	protein coding	No	NA	NA	NA	23
PBANKA-0506800	Kelch10	kelch protein K10, putative	protein coding	No	NA	NA	NA	4
PBANKA-0506900	N/A	phospholipid scramblase, putative	protein coding	No	Dispensable	not reduced	2	18
PBANKA-0507000	ISPG	4-hydroxy-3-methylbut-2-en-1-yl diphosphate synthase (ferredoxin), putative	protein coding	No	Essential	NA	NA	14
PBANKA-0507100	N/A	CDGSH iron-sulfur domain-containing protein, putative	protein coding	No	Essential	NA	NA	13
PBANKA-0507200	N/A	conserved Plasmodium protein, unknown function	protein coding	No	Dispensable	not reduced	NA	NA
PBANKA-0507300	N/A	dynein heavy chain, putative	protein coding	No	Dispensable	no power	NA	1
PBANKA-0507400	OMPDC	orotidine 5'-phosphate decarboxylase, putative	protein coding	No	Slow	no power	NA	NA
PBANKA-0507500	N/A	conserved protein, unknown function	protein coding	No	NA	NA	2	8
PBANKA-0507600	N/A	HORMA domain protein, putative	protein coding	No	NA	NA	NA	6
PBANKA-0507700	N/A	conserved Plasmodium protein, unknown function	protein coding	No	NA	NA	NA	NA
PBANKA-0507800	N/A	conserved protein, unknown function	protein coding	No	Dispensable	not reduced	NA	1
PBANKA-0507900	N/A	conserved Plasmodium protein, unknown function	protein coding	No	Dispensable	NA	NA	1
PBANKA-0508000	N/A	conserved Plasmodium protein, unknown function	protein coding	No	NA	NA	NA	NA
PBANKA-0508100	CHD1	chromodomain-helicase-DNA-binding protein 1, putative	protein coding	No	Essential	NA	NA	3
PBANKA-0508200	N/A	conserved Plasmodium protein, unknown function	protein coding	No	NA	NA	NA	17
PBANKA-0508300	N/A	conserved Plasmodium protein, unknown function	protein coding	No	Dispensable	not reduced	NA	3
PBANKA-0508400	N/A	RNA-binding protein, putative	protein coding	No	Essential	NA	NA	NA
PBANKA-0508500	N/A	ATP synthase-associated protein, putative	protein coding	No	NA	NA	NA	7
PBANKA-0508600	N/A	conserved Plasmodium protein, unknown function	protein coding	No	NA	NA	NA	1
PBANKA-0508700	N/A	conserved Plasmodium protein, unknown function	protein coding	No	NA	NA	NA	3
PBANKA-0508800	N/A	RAP protein, putative	protein coding	No	NA	NA	NA	11
PBANKA-0508900	N/A	conserved protein, unknown function	protein coding	No	NA	NA	NA	14
PBANKA-0509000	EXP3	exported protein 3, putative	protein coding	No	NA	NA	NA	9
PBANKA-0509100	N/A	conserved Plasmodium protein, unknown function	protein coding	No	NA	NA	NA	2
PBANKA-0509200	N/A	Eps15-like protein, putative	protein coding	No	NA	NA	NA	NA
PBANKA-0509300	N/A	glutamine--fructose-6-phosphate aminotransferase [isomerizing], putative	protein coding	No	Slow	no power	NA	13
PBANKA-0509400	ATP12	ATP synthase mitochondrial F1 complex assembly factor 2, putative	protein coding	No	NA	NA	NA	4
PBANKA-0509500	N/A	conserved protein, unknown function	protein coding	No	Essential	NA	NA	NA
PBANKA-0509600	N/A	conserved Plasmodium protein, unknown function	protein coding	No	NA	NA	NA	19
PBANKA-0509700	N/A	conserved Plasmodium protein, unknown function	protein coding	No	Essential	NA	NA	1
PBANKA-0509800	COX17	cytochrome c oxidase copper chaperone, putative	protein coding	No	NA	NA	NA	12
PBANKA-0509900	N/A	conserved protein, unknown function	protein coding	No	NA	NA	NA	12
PBANKA-0510000	N/A	conserved protein, unknown function	protein coding	No	NA	NA	NA	5
PBANKA-0510100	N/A	conserved protein, unknown function	protein coding	No	NA	NA	NA	11
PBANKA-0510200	N/A	conserved Plasmodium protein, unknown function	protein coding	No	NA	NA	NA	9
PBANKA-0510300	N/A	conserved Plasmodium protein, unknown function	protein coding	No	NA	NA	NA	15
PBANKA-0510400	N/A	conserved protein, unknown function	protein coding	No	Essential	NA	NA	23
PBANKA-0510500	N/A	conserved Plasmodium protein, unknown function	protein coding	No	Dispensable	not reduced	NA	7
PBANKA-0510600	CDC20	cell division cycle protein 20 homolog	protein coding	No	Dispensable	reduced	NA	1
PBANKA-0510700	N/A	conserved Plasmodium protein, unknown function	protein coding	No	NA	NA	NA	NA
PBANKA-0510800	N/A	conserved Plasmodium protein, unknown function	protein coding	No	Slow	not reduced	NA	11
PBANKA-0510900	RPS2	40S ribosomal protein S2, putative	protein coding	No	Essential	NA	NA	16
PBANKA-0511000	HCS1	biotin--protein ligase 1	protein coding	No	Dispensable	not reduced	NA	18
PBANKA-0511100	N/A	conserved Plasmodium protein, unknown function	protein coding	No	NA	NA	NA	NA
PBANKA-0511200	MPP10	U3 small nucleolar ribonucleoprotein protein MPP10, putative	protein coding	No	Essential	NA	NA	16
PBANKA-0511300	N/A	ribosomal protein S22, mitochondrial, putative	protein coding	No	Essential	NA	NA	9
PBANKA-0511400	nPrx	peroxiredoxin, putative	protein coding	No	Slow	not reduced	NA	13
PBANKA-0511500	RPB7	DNA-directed RNA polymerase II subunit RPB7, putative	protein coding	No	Essential	NA	NA	NA
PBANKA-0511600	N/A	conserved Plasmodium protein, unknown function	protein coding	No	NA	NA	NA	NA
PBANKA-0511700	SPO11-2	meiotic recombination protein SPO11-2, putative	protein coding	No	NA	NA	2	13
PBANKA-0511800	CEN3	centrin-3, putative	protein coding	No	NA	NA	NA	7
PBANKA-0511900	RPL3	60S ribosomal protein L3, putative	protein coding	No	NA	NA	NA	10
PBANKA-0512000	DHHC10	palmitoyltransferase DHHC10	protein coding	No	NA	NA	2	5
PBANKA-0512100	N/A	methyltransferase, putative	protein coding	No	Slow	reduced	NA	NA
PBANKA-0512200	PPO	protoporphyrinogen oxidase, putative	protein coding	No	Dispensable	not reduced	NA	8
PBANKA-0512300	N/A	RING zinc finger protein, putative	protein coding	No	Essential	NA	NA	NA
PBANKA-0512400	EBP2	rRNA-processing protein EBP2, putative	protein coding	No	NA	NA	NA	16
PBANKA-0512500	N/A	ribosome biogenesis protein RPF2, putative	protein coding	No	NA	NA	NA	16
PBANKA-0512600	N/A	partial CSTF domain-containing protein, putative	protein coding	No	Essential	NA	NA	20
PBANKA-0512700	N/A	conserved Plasmodium protein, unknown function	protein coding	No	Slow	not reduced	NA	22
PBANKA-0512800	MTRAP	merozoite TRAP-like protein	protein coding	No	NA	NA	NA	18
PBANKA-0512900	N/A	conserved protein, unknown function	protein coding	No	Essential	NA	NA	4
PBANKA-0513000	IMC1m	inner membrane complex protein 1m, putative	protein coding	No	Dispensable	not reduced	2	18
PBANKA-0513100	N/A	conserved Plasmodium protein, unknown function	protein coding	No	NA	NA	NA	NA
PBANKA-0513200	N/A	WD repeat-containing protein, putative	protein coding	No	NA	NA	NA	NA
PBANKA-0513300	N/A	conserved protein, unknown function	protein coding	No	NA	NA	NA	NA
PBANKA-0513400	CDC50C	LEM3/CDC50 family protein, putative	protein coding	No	NA	NA	NA	4
PBANKA-0513500	N/A	conserved Plasmodium protein, unknown function	protein coding	No	Dispensable	no power	NA	3
PBANKA-0513600	ADA	adenosine deaminase, putative	protein coding	No	Dispensable	not reduced	NA	9
PBANKA-0513700	N/A	conserved Plasmodium protein, unknown function	protein coding	No	NA	NA	NA	18
PBANKA-0513800	HPR2	heptatricopeptide repeat and RAP domain-containing protein, putative	protein coding	No	NA	NA	2	18
PBANKA-0513900	N/A	conserved Plasmodium protein, unknown function	protein coding	No	Slow	no power	NA	1
PBANKA-0514000	SPT4	transcription elongation factor SPT4, putative	protein coding	No	Essential	NA	NA	15
PBANKA-0514100	PRP22	pre-mRNA-splicing factor ATP-dependent RNA helicase PRP22, putative	protein coding	No	Essential	NA	2	2
PBANKA-0514200	CLAMP	claudin-like apicomplexan microneme protein, putative	protein coding	No	Essential	NA	NA	NA
PBANKA-0514300	N/A	conserved Plasmodium protein, unknown function	protein coding	No	NA	NA	NA	16
PBANKA-0514400	N/A	conserved protein, unknown function	protein coding	No	Dispensable	reduced	NA	NA
PBANKA-0514500	RPN9	26S proteasome regulatory subunit RPN9, putative	protein coding	No	Essential	NA	NA	4
PBANKA-0514600	KAE1	tRNA N6-adenosine threonylcarbamoyltransferase, putative	protein coding	No	NA	NA	NA	12
PBANKA-0514700	N/A	RNA methyltransferase, putative	protein coding	No	NA	NA	2	4
PBANKA-0514800	N/A	calmodulin, putative	protein coding	No	NA	NA	NA	5
PBANKA-0514900	P28	ookinete surface protein P28	protein coding	No	Slow	no power	2	5
PBANKA-0515000	P25	ookinete surface protein P25	protein coding	No	Dispensable	not reduced	2	5
PBANKA-0515100	N/A	conserved Plasmodium protein, unknown function	protein coding	No	Essential	NA	NA	NA
PBANKA-0515200	MORN1	MORN repeat-containing protein 1, putative	protein coding	No	Dispensable	not reduced	2	13
PBANKA-0515300	N/A	SAE2 domain-containing protein, putative	protein coding	No	Dispensable	reduced	NA	22
PBANKA-0515350	OTU	OTU-like cysteine protease, putative	protein coding	No	Dispensable	not reduced	NA	11
PBANKA-0515400	GEXP15	protein GEXP15	protein coding	No	NA	NA	NA	NA
PBANKA-0515500	I3	protein phosphatase inhibitor 3, putative	protein coding	No	NA	NA	NA	NA
PBANKA-0515600	N/A	conserved protein, unknown function	protein coding	No	Dispensable	no power	NA	13
PBANKA-0515700	N/A	conserved Plasmodium protein, unknown function	protein coding	No	NA	NA	NA	6
PBANKA-0515800	RimM	ribosome maturation factor RimM, putative	protein coding	No	NA	NA	NA	17
PBANKA-0515900	DCP1	mRNA-decapping enzyme subunit 1, putative	protein coding	No	NA	NA	NA	7
PBANKA-0516000	N/A	conserved Plasmodium protein, unknown function	protein coding	No	NA	NA	NA	5
PBANKA-0516100	N/A	conserved protein, unknown function	protein coding	No	Essential	NA	NA	19
PBANKA-0516200	PIGA	phosphatidylinositol N-acetylglucosaminyltransferase subunit A, putative	protein coding	No	NA	NA	NA	19
PBANKA-0516300	N/A	DER1-like protein, putative	protein coding	No	Slow	reduced	NA	NA
PBANKA-0516400	N/A	conserved protein, unknown function	protein coding	No	NA	NA	NA	NA
PBANKA-0516500	N/A	conserved Plasmodium protein, unknown function	protein coding	No	NA	NA	NA	9
PBANKA-0516600	LRR1	leucine-rich repeat protein, putative	protein coding	No	Dispensable	reduced	NA	8
PBANKA-0516700	N/A	RNA polymerase II-associated protein 1, putative	protein coding	No	Essential	NA	NA	16
PBANKA-0516800	HPR1	heptatricopeptide repeat-containing protein HPR1	protein coding	No	Essential	NA	NA	9
PBANKA-0516900	AdoMetDC/ODC	S-adenosylmethionine decarboxylase/ornithine decarboxylase, putative	protein coding	No	Essential	NA	NA	NA
PBANKA-0517000	ETRAMP10.2	early transcribed membrane protein	protein coding	No	Dispensable	no power	NA	8
PBANKA-0517100	N/A	conserved protein, unknown function	protein coding	No	Dispensable	not reduced	NA	NA
PBANKA-0517200	HAD1	haloacid dehalogenase-like hydrolase, putative	protein coding	No	Dispensable	not reduced	NA	NA
PBANKA-0517300	WDR70	WD repeat-containing protein 70, putative	protein coding	No	NA	NA	NA	NA
PBANKA-0517400	CEF1	pre-mRNA-splicing factor CEF1, putative	protein coding	No	NA	NA	NA	7
PBANKA-0517500	BDP1	bromodomain protein 1, putative	protein coding	No	Essential	NA	NA	NA
PBANKA-0517600	N/A	plasmepsin VII	protein coding	No	Dispensable	no power	2	15
PBANKA-0517700	N/A	ubiquitin-conjugating enzyme E2, putative	protein coding	No	Dispensable	reduced	NA	NA
PBANKA-0517800	SLY1	Sec1 family protein, putative	protein coding	No	Slow	no power	NA	4
PBANKA-0517900	N/A	conserved protein, unknown function	protein coding	No	NA	NA	NA	13
PBANKA-0518000	RPL27	ribosomal protein L27, putative	protein coding	No	NA	NA	NA	6
PBANKA-0518100	TLAP2	thioredoxin-like associated protein 2, putative	protein coding	No	Dispensable	not reduced	NA	18
PBANKA-0518200	SDHA	flavoprotein subunit of succinate dehydrogenase, putative	protein coding	No	Dispensable	reduced	NA	NA
PBANKA-0518300	N/A	conserved Plasmodium protein, unknown function	protein coding	No	Dispensable	not reduced	NA	22
PBANKA-0518400	IF3b	translation initiation factor IF-3, putative	protein coding	No	NA	NA	NA	NA
PBANKA-0518500	N/A	ADP-ribosylation factor, putative	protein coding	No	Dispensable	NA	2	5
PBANKA-0518600	N/A	conserved protein, unknown function	protein coding	No	NA	NA	NA	NA
PBANKA-0518700	N/A	methionine--tRNA ligase, putative	protein coding	No	NA	NA	NA	6
PBANKA-0518800	N/A	U2 snRNA/tRNA pseudouridine synthase, putative	protein coding	No	Dispensable	no power	NA	14
PBANKA-0518900	N/A	conserved Plasmodium membrane protein, unknown function	protein coding	No	NA	NA	NA	21
PBANKA-0519000	N/A	S-antigen, putative	protein coding	No	Dispensable	not reduced	NA	4
PBANKA-0519100	N/A	conserved Plasmodium protein, unknown function	protein coding	No	NA	NA	NA	8
PBANKA-0519200	N/A	conserved Plasmodium protein, unknown function	protein coding	No	NA	NA	NA	NA
PBANKA-0519300	N/A	conserved Plasmodium protein, unknown function	protein coding	No	Essential	NA	NA	18
PBANKA-0519400	N/A	conserved Plasmodium protein, unknown function	protein coding	No	NA	NA	NA	16
PBANKA-0519500	N/A	conserved Plasmodium protein, unknown function	protein coding	No	Essential	not reduced	NA	NA
PBANKA-0519600	N/A	conserved protein, unknown function	protein coding	No	NA	NA	NA	10
PBANKA-0519700	PhLP2	phosducin-like protein 2, putative	protein coding	No	Dispensable	no power	NA	NA
PBANKA-0519800	ACT	acetyl-CoA transporter, putative	protein coding	No	Slow	reduced	NA	20
PBANKA-0519900	N/A	conserved Plasmodium protein, unknown function	protein coding	No	Slow	no power	NA	8
PBANKA-0520000	N/A	pyruvate kinase 2, putative	protein coding	No	Essential	NA	NA	20
PBANKA-0520100	N/A	conserved Plasmodium protein, unknown function	protein coding	No	Dispensable	not reduced	NA	15
PBANKA-0520200	N/A	ADP/ATP transporter on adenylate translocase, putative	protein coding	No	Slow	no power	NA	10
PBANKA-0520300	N/A	conserved Plasmodium protein, unknown function	protein coding	No	NA	NA	NA	NA
PBANKA-0520400	DYN2	dynamin-like protein, putative	protein coding	No	Slow	not reduced	NA	6
PBANKA-0520500	XPB	TFIIH basal transcription factor complex helicase XPB subunit, putative	protein coding	No	Essential	NA	NA	12
PBANKA-0520600	ERH	enhancer of rudimentary homolog, putative	protein coding	No	NA	NA	NA	9
PBANKA-0520700	N/A	conserved Plasmodium protein, unknown function	protein coding	No	NA	NA	NA	20
PBANKA-0520800	N/A	conserved Plasmodium protein, unknown function	protein coding	No	NA	NA	NA	9
PBANKA-0520900	N/A	antigen UB05, putative	protein coding	No	Essential	NA	NA	3
PBANKA-0521000	N/A	GDP dissociation inhibitor, putative	protein coding	No	Essential	NA	NA	2
PBANKA-0521100	N/A	conserved Plasmodium protein, unknown function	protein coding	No	NA	NA	2	21
PBANKA-0521200	N/A	conserved Plasmodium protein, unknown function	protein coding	No	NA	NA	NA	1
PBANKA-0521221	N/A	18S ribosomal RNA	rRNA encoding	No	NA	NA	NA	NA
PBANKA-0521241	N/A	5.8S ribosomal RNA	rRNA encoding	No	NA	NA	NA	NA
PBANKA-0521261	N/A	28S ribosomal RNA	rRNA encoding	No	NA	NA	NA	12
PBANKA-0521300	N/A	zinc finger protein, putative	protein coding	No	NA	NA	NA	NA
PBANKA-0521400	RIO2	serine/threonine protein kinase RIO2, putative	protein coding	No	Essential	NA	NA	9
PBANKA-0521500	N/A	conserved Plasmodium protein, unknown function	protein coding	No	NA	NA	NA	3
PBANKA-0521600	ACPS	holo-[acyl-carrier-protein] synthase, putative	protein coding	No	NA	NA	NA	22
PBANKA-0521700	ApiAP2	AP2 domain transcription factor, putative	protein coding	No	Essential	NA	NA	19
PBANKA-0521800	RRF2	ribosome-recycling factor, putative	protein coding	No	Dispensable	no power	NA	17
PBANKA-0521900	N/A	conserved Plasmodium protein, unknown function	protein coding	No	NA	NA	2	16
PBANKA-0522000	N/A	conserved Plasmodium protein, unknown function	protein coding	No	Essential	NA	NA	3
PBANKA-0522100	N/A	conserved Plasmodium protein, unknown function	protein coding	No	Dispensable	no power	NA	1
PBANKA-0522200	N/A	conserved Plasmodium protein, unknown function	protein coding	No	NA	NA	NA	5
PBANKA-0522300	N/A	conserved Plasmodium protein, unknown function	protein coding	No	Dispensable	not reduced	NA	18
PBANKA-0522400	N/A	steroid dehydrogenase, putative	protein coding	No	Essential	not reduced	NA	13
PBANKA-0522500	N/A	transmembrane emp24 domain-containing protein, putative	protein coding	No	NA	NA	NA	NA
PBANKA-0522600	N/A	erythrocyte membrane-associated antigen, putative	protein coding	No	NA	NA	NA	15
PBANKA-0522700	N/A	alpha tubulin 2	protein coding	No	Essential	NA	NA	1
PBANKA-0522800	RPS19	40S ribosomal protein S19, putative	protein coding	No	NA	NA	NA	10
PBANKA-0522900	BRR2	pre-mRNA-splicing helicase BRR2, putative	protein coding	No	Essential	NA	NA	NA
PBANKA-0523000	N/A	conserved Plasmodium protein, unknown function	protein coding	No	NA	NA	NA	2
PBANKA-0523100	EIF4A3	eukaryotic initiation factor 4A-III, putative	protein coding	No	Essential	NA	NA	NA
PBANKA-0523200	SR12	serpentine receptor, putative	protein coding	No	Dispensable	not reduced	NA	11
PBANKA-0523300	N/A	methyltransferase, putative	protein coding	No	NA	NA	NA	4
PBANKA-0523400	N/A	conserved Plasmodium protein, unknown function	protein coding	No	NA	NA	NA	NA
PBANKA-0523500	N/A	AP-4 complex subunit sigma, putative	protein coding	No	NA	NA	2	12
PBANKA-0523600	N/A	BSD-domain protein, putative	protein coding	No	NA	NA	NA	13
PBANKA-0523700	N/A	conserved Plasmodium protein, unknown function	protein coding	No	NA	NA	NA	7
PBANKA-0523800	AARP	apical asparagine-rich protein AARP, putative	protein coding	No	NA	NA	NA	NA
PBANKA-0523900	GAPM2	glideosome associated protein with multiple membrane spans 2, putative	protein coding	No	NA	NA	2	5
PBANKA-0524000	N/A	conserved Plasmodium protein, unknown function	protein coding	No	NA	NA	NA	NA
PBANKA-0524100	N/A	conserved Plasmodium protein, unknown function	protein coding	No	NA	NA	NA	9
PBANKA-0524200	2002-09-01	early transcribed membrane protein	protein coding	No	NA	NA	NA	NA
PBANKA-0524300	N/A	tryptophan-rich protein	protein coding	No	Slow	NA	NA	10
PBANKA-0524400	N/A	tryptophan-rich protein	protein coding	No	NA	NA	NA	21
PBANKA-0524500	N/A	conserved rodent malaria protein, unknown function	protein coding	No	NA	NA	NA	NA
PBANKA-0524600	N/A	PIR protein	protein coding	No	NA	NA	NA	8
PBANKA-0524700	N/A	Plasmodium exported protein, unknown function	protein coding	No	NA	NA	NA	NA
PBANKA-0524800	2001-09-01	early transcribed membrane protein	protein coding	No	Dispensable	NA	NA	NA
PBANKA-0524821	N/A	fam-a protein	protein coding	No	NA	NA	NA	NA
PBANKA-0524841	N/A	reticulocyte binding protein, putative, pseudogene	protein coding	Yes	NA	NA	NA	NA
PBANKA-0600011	N/A	PIR protein	protein coding	No	NA	NA	NA	NA
PBANKA-0600021	N/A	fam-a protein	protein coding	No	NA	NA	NA	NA
PBANKA-0600031	N/A	PIR protein	protein coding	No	NA	NA	NA	NA
PBANKA-0600041	N/A	PIR protein	protein coding	No	NA	NA	NA	NA
PBANKA-0600051	N/A	PIR protein	protein coding	No	NA	NA	NA	NA
PBANKA-0600061	N/A	fam-b protein	protein coding	No	NA	NA	NA	NA
PBANKA-0600071	N/A	conserved rodent malaria protein, unknown function	protein coding	No	NA	NA	NA	NA
PBANKA-0600081	N/A	PIR protein	protein coding	No	NA	NA	NA	NA
PBANKA-0600086	N/A	PIR protein	protein coding	No	NA	NA	NA	NA
PBANKA-0600091	N/A	fam-c protein	protein coding	No	NA	NA	NA	NA
PBANKA-0600096	N/A	PIR protein, pseudogene	protein coding	Yes	NA	NA	NA	NA
PBANKA-0600100	N/A	PIR protein	protein coding	No	NA	NA	NA	NA
PBANKA-0600200	N/A	PIR protein	protein coding	No	NA	NA	NA	NA
PBANKA-0600251	N/A	PIR protein, pseudogene	protein coding	Yes	NA	NA	NA	NA
PBANKA-0600300	N/A	PIR protein	protein coding	No	NA	NA	NA	NA
PBANKA-0600351	Pb235	reticulocyte binding protein, putative	protein coding	No	NA	NA	NA	NA
PBANKA-0600400	N/A	fam-a protein	protein coding	No	NA	NA	NA	NA
PBANKA-0600500	N/A	GPN-loop GTPase, putative	protein coding	No	NA	NA	NA	17
PBANKA-0600600	NEK3	NIMA related kinase 3, putative	protein coding	No	NA	NA	NA	1
PBANKA-0600700	N/A	conserved Plasmodium protein, unknown function	protein coding	No	NA	NA	NA	NA
PBANKA-0600800	COX19	cytochrome c oxidase assembly protein COX19, putative	protein coding	No	Essential	NA	NA	17
PBANKA-0600900	N/A	conserved protein, unknown function	protein coding	No	Dispensable	NA	NA	20
PBANKA-0601000	PSH2	ATP-dependent DNA/RNA helicase PSH2, putative	protein coding	No	Essential	NA	NA	16
PBANKA-0601100	N/A	mitochondrial phosphate carrier protein, putative	protein coding	No	Essential	NA	NA	11
PBANKA-0601200	N/A	dynein heavy chain, putative	protein coding	No	Slow	no power	NA	1
PBANKA-0601300	CYP26	peptidyl-prolyl cis-trans isomerase, putative	protein coding	No	NA	NA	NA	NA
PBANKA-0601500	TGS1	trimethylguanosine synthase, putative	protein coding	No	Dispensable	no power	NA	1
PBANKA-0601600	NEMF	nuclear export mediator factor NEMF, putative	protein coding	No	NA	NA	NA	2
PBANKA-0601700	N/A	conserved Plasmodium protein, unknown function	protein coding	No	Essential	NA	NA	4
PBANKA-0601800	N/A	DNA/RNA-binding protein, putative	protein coding	No	NA	NA	NA	NA
PBANKA-0601900	HMGB1	high mobility group protein B1, putative	protein coding	No	NA	NA	NA	8
PBANKA-0602000	ORC1	origin recognition complex subunit 1, putative	protein coding	No	Essential	NA	NA	20
PBANKA-0602100	N/A	conserved Plasmodium protein, unknown function	protein coding	No	NA	NA	NA	4
PBANKA-0602200	SRP14	signal recognition particle subunit SRP14, putative	protein coding	No	NA	NA	NA	NA
PBANKA-0602300	N/A	TBCC domain-containing protein, putative	protein coding	No	NA	NA	NA	3
PBANKA-0602400	MFS4	major facilitator superfamily domain-containing protein, putative	protein coding	No	Dispensable	no power	NA	6
PBANKA-0602500	SUA5	threonylcarbamoyl-AMP synthase, putative	protein coding	No	NA	NA	NA	NA
PBANKA-0602600	CC1HL	cytochrome c1 heme lyase	protein coding	No	NA	NA	NA	NA
PBANKA-0602700	NAPL	nucleosome assembly protein, putative	protein coding	No	Essential	NA	NA	4
PBANKA-0602800	UBC	ubiquitin-conjugating enzyme E2, putative	protein coding	No	Essential	NA	NA	6
PBANKA-0602900	N/A	conserved Plasmodium protein, unknown function	protein coding	No	NA	NA	NA	1
PBANKA-0603000	N/A	conserved Plasmodium protein, unknown function	protein coding	No	Dispensable	not reduced	NA	1
PBANKA-0603100	N/A	conserved Plasmodium protein, unknown function	protein coding	No	NA	NA	NA	14
PBANKA-0603200	EIF5A	eukaryotic translation initiation factor 5A, putative	protein coding	No	NA	NA	NA	10
PBANKA-0603300	G37	sexual stage-specific protein G37	protein coding	No	NA	NA	2	15
PBANKA-0603400	N/A	conserved protein, unknown function	protein coding	No	Essential	NA	NA	NA
PBANKA-0603500	N/A	cytidine deaminase, putative	protein coding	No	Essential	NA	NA	NA
PBANKA-0603600	N/A	conserved protein, unknown function	protein coding	No	NA	NA	NA	12
PBANKA-0603650	N/A	conserved Plasmodium protein, unknown function	protein coding	No	NA	NA	NA	NA
PBANKA-0603700	N/A	conserved protein, unknown function	protein coding	No	NA	NA	NA	3
PBANKA-0603800	SEPSECS	O-phosphoseryl-tRNA(Sec) selenium transferase, putative	protein coding	No	Dispensable	not reduced	NA	9
PBANKA-0603900	HADO	HAD domain ookinete protein	protein coding	No	Dispensable	not reduced	NA	NA
PBANKA-0604000	N/A	conserved Plasmodium protein, unknown function	protein coding	No	NA	NA	NA	12
PBANKA-0604100	N/A	kelch domain-containing protein, putative	protein coding	No	NA	NA	NA	8
PBANKA-0604200	N/A	zinc finger protein, putative	protein coding	No	NA	NA	NA	NA
PBANKA-0604300	TRP1	tetratricopeptide repeat protein, putative	protein coding	No	Essential	NA	NA	8
PBANKA-0604400	tGLO2	targeted glyoxalase II, putative	protein coding	No	Dispensable	not reduced	NA	1
PBANKA-0604500	HMGB3	high mobility group protein B3, putative	protein coding	No	NA	NA	NA	9
PBANKA-0604600	N/A	conserved protein, unknown function	protein coding	No	NA	NA	NA	3
PBANKA-0604700	SHLP2	shewanella-like protein phosphatase 2, putative	protein coding	No	Dispensable	no power	NA	12
PBANKA-0604800	EIF3C	eukaryotic translation initiation factor 3 subunit C, putative	protein coding	No	Essential	NA	NA	10
PBANKA-0604900	N/A	conserved Plasmodium protein, unknown function	protein coding	No	NA	NA	NA	23
PBANKA-0605000	TUM1	thiosulfate sulfurtransferase, putative	protein coding	No	NA	NA	NA	NA
PBANKA-0605100	N/A	Tat binding protein 1(TBP-1)-interacting protein, putative	protein coding	No	Dispensable	no power	NA	15
PBANKA-0605200	RPC2	DNA-directed RNA polymerase III subunit RPC2, putative	protein coding	No	Essential	NA	NA	9
PBANKA-0605300	EIF5	eukaryotic translation initiation factor 5, putative	protein coding	No	Essential	NA	NA	NA
PBANKA-0605400	N/A	conserved Plasmodium protein, unknown function	protein coding	No	Essential	NA	NA	6
PBANKA-0605500	N/A	conserved Plasmodium protein, unknown function	protein coding	No	NA	NA	NA	1
PBANKA-0605600	N/A	conserved Plasmodium protein, unknown function	protein coding	No	NA	NA	NA	3
PBANKA-0605700	N/A	pre-rRNA-processing protein ESF1, putative	protein coding	No	Essential	NA	NA	NA
PBANKA-0605800	LIMP	LIMP protein	protein coding	No	NA	NA	NA	5
PBANKA-0605900	N/A	conserved Plasmodium protein, unknown function	protein coding	No	NA	NA	NA	19
PBANKA-0606000	N/A	RNA-binding protein, putative	protein coding	No	Essential	NA	NA	NA
PBANKA-0606100	MiaA	tRNA dimethylallyltransferase, putative	protein coding	No	Dispensable	not reduced	NA	13
PBANKA-0606200	N/A	41-3 protein, putative	protein coding	No	Dispensable	not reduced	2	5
PBANKA-0606300	N/A	conserved Plasmodium protein, unknown function	protein coding	No	NA	NA	NA	1
PBANKA-0606400	N/A	conserved Plasmodium protein, unknown function	protein coding	No	NA	NA	NA	NA
PBANKA-0606500	N/A	ribosomal protein L29, apicoplast, putative	protein coding	No	NA	NA	NA	NA
PBANKA-0606600	N/A	conserved Plasmodium protein, unknown function	protein coding	No	Essential	NA	NA	21
PBANKA-0606700	CRMP3	cysteine repeat modular protein 3	protein coding	No	NA	NA	NA	21
PBANKA-0606800	N/A	acyl carrier protein, mitochondrial, putative	protein coding	No	Essential	NA	NA	12
PBANKA-0606900	N/A	amino acid transporter, putative	protein coding	No	Dispensable	not reduced	NA	8
PBANKA-0607000	N/A	conserved Plasmodium protein, unknown function	protein coding	No	NA	NA	NA	18
PBANKA-0607100	TIM10	mitochondrial import inner membrane translocase subunit TIM10, putative	protein coding	No	Essential	NA	2	NA
PBANKA-0607200	N/A	conserved protein, unknown function	protein coding	No	NA	NA	NA	4
PBANKA-0607300	N/A	zinc finger protein, putative	protein coding	No	NA	NA	NA	NA
PBANKA-0607400	PPM11	protein phosphatase PPM11, putative	protein coding	No	NA	NA	NA	1
PBANKA-0607500	N/A	mago-binding protein, putative	protein coding	No	NA	NA	NA	4
PBANKA-0607600	LSM7	U6 snRNA-associated Sm-like protein LSm7, putative	protein coding	No	NA	NA	NA	22
PBANKA-0607700	TRZ	telomere repeat-binding zinc finger protein, putative	protein coding	No	Essential	NA	NA	7
PBANKA-0607800	CIA1	cytosolic iron-sulfur protein assembly protein 1, putative	protein coding	No	Essential	NA	NA	8
PBANKA-0607900	PDEalpha	cGMP-specific 3',5'-cyclic phosphodiesterase alpha, putative	protein coding	No	NA	NA	NA	11
PBANKA-0608000	PBGD	porphobilinogen deaminase	protein coding	No	Dispensable	not reduced	NA	18
PBANKA-0608100	N/A	conserved protein, unknown function	protein coding	No	NA	NA	NA	NA
PBANKA-0608200	ATP11	ATP synthase mitochondrial F1 complex assembly factor 1, putative	protein coding	No	NA	NA	NA	NA
PBANKA-0608300	ABCB7	ABC transporter B family member 7, putative	protein coding	No	NA	NA	NA	23
PBANKA-0608400	RPL1	50S ribosomal protein L1, apicoplast, putative	protein coding	No	Essential	NA	NA	NA
PBANKA-0608500	N/A	SNARE protein, putative	protein coding	No	NA	NA	NA	15
PBANKA-0608600	N/A	zinc finger protein, putative	protein coding	No	Dispensable	no power	2	5
PBANKA-0608700	N/A	conserved Plasmodium protein, unknown function	protein coding	No	Slow	reduced	NA	NA
PBANKA-0608800	N/A	conserved Plasmodium protein, unknown function	protein coding	No	Dispensable	not reduced	NA	8
PBANKA-0608900	N/A	general transcription factor 3C polypeptide 5, putative	protein coding	No	Essential	NA	NA	2
PBANKA-0609000	N/A	conserved Plasmodium protein, unknown function	protein coding	No	NA	NA	NA	NA
PBANKA-0609100	N/A	conserved Plasmodium protein, unknown function	protein coding	No	Essential	NA	NA	3
PBANKA-0609200	N/A	conserved Plasmodium protein, unknown function	protein coding	No	Dispensable	not reduced	NA	14
PBANKA-0609250	N/A	small nucleolar RNA snoR14	snoRNA encoding	No	NA	NA	NA	NA
PBANKA-0609300	PIGM	GPI mannosyltransferase 1, putative	protein coding	No	Essential	NA	NA	NA
PBANKA-0609500	N/A	kinesin-X3, putative	protein coding	No	NA	NA	NA	5
PBANKA-0609600	N/A	HSP20-like chaperone, putative	protein coding	No	NA	NA	NA	NA
PBANKA-0609700	N/A	conserved Plasmodium protein, unknown function	protein coding	No	Essential	NA	NA	9
PBANKA-0609800	MCM8	DNA helicase MCM8, putative	protein coding	No	NA	NA	NA	13
PBANKA-0609900	N/A	heat shock protein DNAJ homologue Pfj4, putative	protein coding	No	Insufficient data	NA	NA	9
PBANKA-0610000	mtRPS18	ribosomal protein S18, mitochondrial, putative	protein coding	No	Essential	NA	NA	16
PBANKA-0610100	LSD1	lysine-specific histone demethylase 1, putative	protein coding	No	Dispensable	NA	NA	NA
PBANKA-0610200	MCM5	DNA replication licensing factor MCM5, putative	protein coding	No	NA	NA	NA	20
PBANKA-0610300	N/A	polyubiquitin, putative	protein coding	No	Essential	NA	NA	8
PBANKA-0610400	ATP4	non-SERCA-type Ca2+ -transporting P-ATPase, putative	protein coding	No	Slow	no power	NA	2
PBANKA-0610500	TPx(Gl)	glutathione peroxidase-like thioredoxin peroxidase	protein coding	No	NA	NA	NA	NA
PBANKA-0610600	PPP1	peripheral plastid protein 1, putative	protein coding	No	Essential	NA	NA	NA
PBANKA-0610700	N/A	conserved Plasmodium protein, unknown function	protein coding	No	NA	NA	NA	1
PBANKA-0610800	N/A	eukaryotic translation initiation factor eIF2A, putative	protein coding	No	NA	NA	NA	7
PBANKA-0610900	HSP40	HSP40, subfamily A, putative	protein coding	No	NA	NA	NA	9
PBANKA-0611000	N/A	trafficking protein particle complex subunit 5, putative	protein coding	No	Essential	NA	NA	NA
PBANKA-0611100	N/A	succinyl-CoA ligase, putative	protein coding	No	Dispensable	not reduced	NA	NA
PBANKA-0611200	N/A	conserved protein, unknown function	protein coding	No	NA	NA	NA	2
PBANKA-0611300	N/A	conserved Plasmodium protein, unknown function	protein coding	No	NA	NA	NA	NA
PBANKA-0611400	PANK2	pantothenate kinase 2, putative	protein coding	No	Dispensable	no power	NA	7
PBANKA-0611500	N/A	conserved Plasmodium protein, unknown function	protein coding	No	Essential	NA	NA	3
PBANKA-0611600	N/A	ribonucleoside-diphosphate reductase large subunit, putative	protein coding	No	Essential	NA	2	1
PBANKA-0611700	N/A	conserved protein, unknown function	protein coding	No	NA	NA	NA	1
PBANKA-0611800	N/A	N-acetyltransferase, GNAT family, putative	protein coding	No	Essential	NA	NA	NA
PBANKA-0611900	N/A	histidine triad protein, putative	protein coding	No	Dispensable	no power	NA	18
PBANKA-0612000	ClpR	ATP-dependent Clp protease proteolytic subunit, putative	protein coding	No	NA	NA	NA	9
PBANKA-0612100	N/A	conserved protein, unknown function	protein coding	No	NA	NA	NA	NA
PBANKA-0612200	N/A	conserved Plasmodium protein, unknown function	protein coding	No	NA	NA	NA	3
PBANKA-0612300	N/A	conserved Plasmodium protein, unknown function	protein coding	No	Slow	reduced	NA	21
PBANKA-0612400	N/A	conserved Plasmodium protein, unknown function	protein coding	No	Slow	NA	2	5
PBANKA-0612500	MED8	mediator of RNA polymerase II transcription subunit 8, putative	protein coding	No	NA	NA	NA	NA
PBANKA-0612600	N/A	PP-loop family protein, putative	protein coding	No	Essential	NA	NA	3
PBANKA-0612700	N/A	conserved Plasmodium protein, unknown function	protein coding	No	NA	NA	NA	7
PBANKA-0612800	N/A	DEAD box ATP-dependent RNA helicase, putative	protein coding	No	NA	NA	NA	11
PBANKA-0612841	N/A	tRNA Alanine	tRNA encoding	No	NA	NA	NA	NA
PBANKA-0612861	N/A	tRNA Glutamic acid	tRNA encoding	No	NA	NA	NA	NA
PBANKA-0612900	N/A	conserved Plasmodium protein, unknown function	protein coding	No	NA	NA	NA	11
PBANKA-0613000	N/A	conserved Plasmodium protein, unknown function	protein coding	No	Dispensable	not reduced	NA	NA
PBANKA-0613100	N/A	conserved Plasmodium protein, unknown function	protein coding	No	Essential	NA	NA	16
PBANKA-0613200	N/A	DNA polymerase alpha catalytic subunit A, putative	protein coding	No	NA	NA	NA	1
PBANKA-0613300	N/A	LITAF-like zinc finger protein, putative	protein coding	No	NA	NA	NA	NA
PBANKA-0613400	mtRPS12	ribosomal protein S12, mitochondrial, putative	protein coding	No	Essential	NA	NA	2
PBANKA-0613500	N/A	conserved Plasmodium protein, unknown function	protein coding	No	Essential	NA	NA	6
PBANKA-0613600	PPCS	phosphopantothenate--cysteine ligase, putative	protein coding	No	Dispensable	no power	NA	4
PBANKA-0613700	N/A	RNA-binding protein, putative	protein coding	No	NA	NA	NA	12
PBANKA-0613800	SDA1	protein SDA1, putative	protein coding	No	Essential	NA	NA	17
PBANKA-0613900	N/A	PDCD2 domain-containing protein, putative	protein coding	No	Essential	NA	NA	NA
PBANKA-0614000	N/A	conserved protein, unknown function	protein coding	No	Essential	NA	NA	6
PBANKA-0614100	N/A	transcription initiation factor IIA subunit 1, putative	protein coding	No	Essential	NA	NA	9
PBANKA-0614200	N/A	conserved Plasmodium protein, unknown function	protein coding	No	NA	NA	NA	8
PBANKA-0614300	SufS	cysteine desulfurase	protein coding	No	Slow	no power	NA	6
PBANKA-0614400	N/A	conserved Plasmodium protein, unknown function	protein coding	No	Essential	NA	NA	4
PBANKA-0614500	EIF3I	eukaryotic translation initiation factor 3 subunit I, putative	protein coding	No	Essential	NA	NA	NA
PBANKA-0614600	DMT2	drug/metabolite transporter DMT2	protein coding	No	Essential	NA	NA	NA
PBANKA-0614700	N/A	conserved Plasmodium membrane protein, unknown function	protein coding	No	NA	NA	NA	NA
PBANKA-0614800	N/A	conserved Plasmodium protein, unknown function	protein coding	No	NA	NA	NA	16
PBANKA-0614900	N/A	conserved Plasmodium protein, unknown function	protein coding	No	Slow	not reduced	NA	23
PBANKA-0615000	N/A	transcription initiation factor IIE subunit alpha, putative	protein coding	No	Essential	NA	NA	7
PBANKA-0615100	N/A	queuine tRNA-ribosyltransferase, putative	protein coding	No	Dispensable	not reduced	NA	4
PBANKA-0615200	CDPK4	calcium-dependent protein kinase 4	protein coding	No	Slow	reduced	NA	8
PBANKA-0615300	N/A	conserved Plasmodium protein, unknown function	protein coding	No	Essential	NA	NA	5
PBANKA-0615400	N/A	serine--tRNA ligase, putative	protein coding	No	Dispensable	no power	NA	6
PBANKA-0615500	N/A	conserved Plasmodium protein, unknown function	protein coding	No	NA	NA	NA	18
PBANKA-0615600	N/A	thioredoxin-like protein	protein coding	No	Essential	NA	NA	NA
PBANKA-0615700	N/A	dynein heavy chain, putative	protein coding	No	Slow	not reduced	NA	1
PBANKA-0615800	EST	exported serine/threonine protein kinase	protein coding	No	Essential	NA	NA	1
PBANKA-0615900	CRMP2	cysteine repeat modular protein 2	protein coding	No	Dispensable	not reduced	NA	3
PBANKA-0616000	N/A	ribosomal protein S8, mitochondrial, putative	protein coding	No	Dispensable	no power	2	NA
PBANKA-0616100	N/A	prefoldin subunit 3, putative	protein coding	No	Slow	no power	NA	6
PBANKA-0616200	N/A	conserved Plasmodium protein, unknown function	protein coding	No	NA	NA	NA	8
PBANKA-0616300	N/A	conserved Plasmodium protein, unknown function	protein coding	No	NA	NA	NA	12
PBANKA-0616400	N/A	conserved protein, unknown function	protein coding	No	Dispensable	not reduced	NA	18
PBANKA-0616500	N/A	conserved protein, unknown function	protein coding	No	Slow	NA	NA	NA
PBANKA-0616600	N/A	ATP synthase F0 subunit a-like protein, putative	protein coding	No	NA	NA	NA	19
PBANKA-0616700	NEK4	NIMA related kinase 4	protein coding	No	Dispensable	no power	NA	15
PBANKA-0616800	ARP6	actin-related protein, putative	protein coding	No	Dispensable	no power	NA	NA
PBANKA-0616900	N/A	conserved Plasmodium protein, unknown function	protein coding	No	NA	NA	NA	6
PBANKA-0617000	CDC50A	LEM3/CDC50 family protein, putative	protein coding	No	NA	NA	NA	15
PBANKA-0617100	N/A	60S ribosomal protein L11a, putative	protein coding	No	NA	NA	NA	10
PBANKA-0617200	RPS10	40S ribosomal protein S10, putative	protein coding	No	Essential	NA	NA	10
PBANKA-0617300	N/A	conserved protein, unknown function	protein coding	No	Essential	NA	NA	2
PBANKA-0617400	N/A	conserved Plasmodium protein, unknown function	protein coding	No	NA	NA	NA	14
PBANKA-0617500	CSL4	exosome complex component CSL4, putative	protein coding	No	Essential	NA	NA	2
PBANKA-0617600	ESF2	pre-rRNA-processing protein ESF2, putative	protein coding	No	NA	NA	NA	4
PBANKA-0617700	N/A	conserved protein, unknown function	protein coding	No	NA	NA	NA	NA
PBANKA-0617800	N/A	conserved Plasmodium protein, unknown function	protein coding	No	NA	NA	2	7
PBANKA-0617900	AIF	apoptosis-inducing factor, putative	protein coding	No	NA	NA	NA	6
PBANKA-0618000	N/A	conserved Plasmodium protein, unknown function	protein coding	No	Slow	no power	NA	NA
PBANKA-0618100	N/A	conserved protein, unknown function	protein coding	No	NA	NA	NA	22
PBANKA-0618200	N/A	phosphoinositide-binding protein, putative	protein coding	No	NA	NA	NA	NA
PBANKA-0618300	N/A	Ham1-like protein, putative	protein coding	No	NA	NA	NA	NA
PBANKA-0618400	N/A	tetratricopeptide repeat protein, putative	protein coding	No	Dispensable	reduced	NA	8
PBANKA-0618500	N/A	conserved Plasmodium protein, unknown function	protein coding	No	NA	NA	NA	23
PBANKA-0618600	N/A	conserved protein, unknown function	protein coding	No	Essential	NA	NA	9
PBANKA-0618700	N/A	conserved Plasmodium protein, unknown function	protein coding	No	Essential	NA	NA	NA
PBANKA-0618800	DDX31	ATP-dependent DNA helicase DDX31, putative	protein coding	No	Slow	reduced	NA	9
PBANKA-0618900	N/A	rhoptry protein, putative	protein coding	No	NA	NA	NA	2
PBANKA-0619000	N/A	conserved Plasmodium protein, unknown function	protein coding	No	NA	NA	NA	16
PBANKA-0619100	N/A	40S ribosomal protein S5, putative	protein coding	No	Essential	NA	NA	10
PBANKA-0619200	PSOP1	secreted ookinete protein, putative	protein coding	No	Dispensable	no power	NA	3
PBANKA-0619300	N/A	conserved Plasmodium protein, unknown function	protein coding	No	Essential	NA	NA	9
PBANKA-0619400	N/A	V-type ATPase V0 subunit e, putative	protein coding	No	NA	NA	NA	9
PBANKA-0619500	N/A	conserved Plasmodium protein, unknown function	protein coding	No	NA	NA	NA	3
PBANKA-0619600	N/A	protein pelota homolog, putative	protein coding	No	Dispensable	not reduced	NA	4
PBANKA-0619700	RALP1	rhoptry-associated leucine zipper-like protein 1, putative	protein coding	No	Essential	NA	NA	7
PBANKA-0619800	N/A	zinc finger protein, putative	protein coding	No	NA	NA	NA	6
PBANKA-0619900	OLA1	Obg-like ATPase 1, putative	protein coding	No	NA	NA	NA	10
PBANKA-0620000	CWC15	pre-mRNA-splicing factor CWC15, putative	protein coding	No	NA	NA	NA	12
PBANKA-0620100	UTP7	U3 small nucleolar RNA-associated protein 7, putative	protein coding	No	NA	NA	NA	NA
PBANKA-0620200	N/A	conserved protein, unknown function	protein coding	No	Essential	NA	NA	14
PBANKA-0620300	N/A	conserved protein, unknown function	protein coding	No	Dispensable	not reduced	2	15
PBANKA-0620400	N/A	conserved protein, unknown function	protein coding	No	NA	NA	2	15
PBANKA-0620500	N/A	tRNAHis guanylyltransferase, putative	protein coding	No	Essential	NA	NA	17
PBANKA-0620600	CPH1	protein CPH1, putative	protein coding	No	NA	NA	NA	11
PBANKA-0620700	N/A	conserved Plasmodium protein, unknown function	protein coding	No	Dispensable	not reduced	NA	15
PBANKA-0620800	N/A	conserved protein, unknown function	protein coding	No	NA	NA	NA	13
PBANKA-0620900	N/A	conserved Plasmodium protein, unknown function	protein coding	No	NA	NA	NA	NA
PBANKA-0621000	N/A	dynactin subunit 5, putative	protein coding	No	NA	NA	NA	NA
PBANKA-0621100	N/A	proteasome assembly chaperone 4, putative	protein coding	No	Essential	NA	NA	4
PBANKA-0621200	N/A	metallo-hydrolase/oxidoreductase, putative	protein coding	No	NA	NA	NA	2
PBANKA-0621300	N/A	conserved Plasmodium protein, unknown function	protein coding	No	NA	NA	NA	3
PBANKA-0621400	N/A	RNA-binding protein, putative	protein coding	No	Dispensable	reduced	NA	11
PBANKA-0621500	N/A	Rab GTPase activator and protein kinase, putative	protein coding	No	NA	NA	NA	3
PBANKA-0621600	N/A	conserved Plasmodium protein, unknown function	protein coding	No	NA	NA	NA	20
PBANKA-0621700	TAP42	type 2A phosphatase-associated protein 42, putative	protein coding	No	NA	NA	NA	2
PBANKA-0621800	COQ3	ubiquinone biosynthesis O-methyltransferase, putative	protein coding	No	Slow	no power	NA	13
PBANKA-0621900	PAM18	mitochondrial import inner membrane translocase subunit TIM14, putative	protein coding	No	NA	NA	NA	NA
PBANKA-0622000	N/A	conserved Plasmodium protein, unknown function	protein coding	No	Dispensable	no power	NA	1
PBANKA-0622100	N/A	protein kinase, putative	protein coding	No	NA	NA	NA	1
PBANKA-0622200	BDP6	bromodomain protein 6, putative	protein coding	No	NA	NA	NA	22
PBANKA-0622300	N/A	kelch domain-containing protein, putative	protein coding	No	NA	NA	NA	2
PBANKA-0622400	N/A	kinesin-20, putative	protein coding	No	Dispensable	reduced	NA	5
PBANKA-0622500	N/A	exonuclease I, putative	protein coding	No	Slow	no power	2	19
PBANKA-0622600	N/A	conserved Plasmodium protein, unknown function	protein coding	No	NA	NA	NA	7
PBANKA-0622700	N/A	mago nashi protein homologue, putative	protein coding	No	Slow	no power	NA	9
PBANKA-0622800	N/A	conserved protein, unknown function	protein coding	No	Essential	NA	NA	12
PBANKA-0622900	N/A	conserved Plasmodium protein, unknown function	protein coding	No	NA	NA	NA	NA
PBANKA-0622921	N/A	18S ribosomal RNA	rRNA encoding	No	NA	NA	NA	NA
PBANKA-0622941	N/A	5.8S ribosomal RNA	rRNA encoding	No	NA	NA	NA	NA
PBANKA-0622961	N/A	28S ribosomal RNA	rRNA encoding	No	NA	NA	NA	NA
PBANKA-0623000	N/A	Plasmodium exported protein, unknown function	protein coding	No	NA	NA	NA	NA
PBANKA-0623100	N/A	tryptophan-rich protein	protein coding	No	Slow	NA	NA	10
PBANKA-0623150	N/A	conserved rodent malaria protein, unknown function	protein coding	No	NA	NA	NA	NA
PBANKA-0623200	N/A	lysophospholipase, putative	protein coding	No	Dispensable	no power	NA	10
PBANKA-0623300	N/A	tryptophan-rich protein	protein coding	No	NA	NA	NA	10
PBANKA-0623400	N/A	fam-a protein	protein coding	No	NA	NA	NA	NA
PBANKA-0623450	N/A	fam-a protein, pseudogene	protein coding	Yes	NA	NA	NA	NA
PBANKA-0623500	N/A	fam-a protein	protein coding	No	NA	NA	NA	2
PBANKA-0623600	N/A	PIR protein	protein coding	No	NA	NA	NA	7
PBANKA-0623651	N/A	PIR protein, pseudogene	protein coding	Yes	NA	NA	NA	NA
PBANKA-0623700	N/A	PIR protein	protein coding	No	NA	NA	NA	NA
PBANKA-0623751	N/A	fam-a protein, pseudogene	protein coding	Yes	NA	NA	NA	NA
PBANKA-0700011	N/A	PIR protein, pseudogene	protein coding	Yes	NA	NA	NA	NA
PBANKA-0700021	N/A	PIR protein, pseudogene	protein coding	Yes	NA	NA	NA	NA
PBANKA-0700031	N/A	PIR protein	protein coding	No	NA	NA	NA	NA
PBANKA-0700041	N/A	PIR protein	protein coding	No	NA	NA	NA	NA
PBANKA-0700051	N/A	PIR protein	protein coding	No	NA	NA	NA	NA
PBANKA-0700061	N/A	PIR protein	protein coding	No	NA	NA	NA	NA
PBANKA-0700071	N/A	PIR protein	protein coding	No	NA	NA	NA	NA
PBANKA-0700081	N/A	PIR protein	protein coding	No	NA	NA	NA	NA
PBANKA-0700100	N/A	PIR protein	protein coding	No	NA	NA	NA	NA
PBANKA-0700200	N/A	PIR protein	protein coding	No	NA	NA	NA	NA
PBANKA-0700300	N/A	PIR protein	protein coding	No	NA	NA	NA	NA
PBANKA-0700400	N/A	fam-b protein	protein coding	No	NA	NA	NA	7
PBANKA-0700500	N/A	fam-a protein	protein coding	No	NA	NA	NA	7
PBANKA-0700521	N/A	fam-a protein	protein coding	No	NA	NA	NA	NA
PBANKA-0700541	N/A	PIR protein	protein coding	No	NA	NA	NA	NA
PBANKA-0700561	N/A	fam-a protein	protein coding	No	NA	NA	NA	NA
PBANKA-0700600	N/A	Plasmodium exported protein, unknown function	protein coding	No	NA	NA	NA	9
PBANKA-0700700	N/A	Plasmodium exported protein, unknown function	protein coding	No	Slow	no power	NA	NA
PBANKA-0700721	N/A	18S ribosomal RNA	rRNA encoding	No	NA	NA	NA	NA
PBANKA-0700741	N/A	5.8S ribosomal RNA	rRNA encoding	No	NA	NA	NA	NA
PBANKA-0700761	N/A	28S ribosomal RNA	rRNA encoding	No	NA	NA	NA	7
PBANKA-0700800	N/A	Plasmodium exported protein (PHIST), unknown function	protein coding	No	NA	NA	NA	13
PBANKA-0700900	Pb235	reticulocyte binding protein, putative	protein coding	No	NA	NA	NA	4
PBANKA-0701000	SLTRiP	sporozoite and liver stage tryptophan-rich protein, pseudogene	protein coding	Yes	Slow	reduced	NA	NA
PBANKA-0701100	N/A	CRA domain-containing protein, putative	protein coding	No	NA	NA	NA	9
PBANKA-0701200	N/A	conserved Plasmodium protein, unknown function	protein coding	No	Essential	not reduced	NA	19
PBANKA-0701300	N/A	prolyl 4-hydroxylase subunit alpha, putative	protein coding	No	Dispensable	not reduced	NA	NA
PBANKA-0701400	LSM8	U6 snRNA-associated Sm-like protein LSm8, putative	protein coding	No	NA	NA	NA	NA
PBANKA-0701500	PHB1	prohibitin 1	protein coding	No	Essential	NA	NA	NA
PBANKA-0701600	CCDC124	coiled-coil domain-containing protein 124, putative	protein coding	No	Dispensable	not reduced	NA	4
PBANKA-0701700	N/A	conserved Plasmodium protein, unknown function	protein coding	No	NA	NA	NA	NA
PBANKA-0701800	N/A	conserved protein, unknown function	protein coding	No	NA	NA	NA	NA
PBANKA-0701900	GAMA	GPI-anchored micronemal antigen, putative	protein coding	No	NA	NA	NA	NA
PBANKA-0702000	N/A	conserved protein, unknown function	protein coding	No	Dispensable	reduced	NA	1
PBANKA-0702100	FT1	folate transporter 1, putative	protein coding	No	Dispensable	not reduced	NA	8
PBANKA-0702200	N/A	translation initiation factor eIF-2B subunit alpha, putative	protein coding	No	Slow	reduced	NA	6
PBANKA-0702300	OXA1	mitochondrial inner membrane protein OXA1, putative	protein coding	No	Essential	NA	NA	4
PBANKA-0702400	N/A	conserved protein, unknown function	protein coding	No	NA	NA	NA	19
PBANKA-0702500	N/A	leucine--tRNA ligase, putative	protein coding	No	Essential	NA	NA	12
PBANKA-0702600	N/A	conserved Plasmodium protein, unknown function	protein coding	No	Essential	NA	NA	7
PBANKA-0702700	ROM3	rhomboid protease ROM3	protein coding	No	Dispensable	not reduced	NA	22
PBANKA-0702800	N/A	protein disulfide-isomerase, putative	protein coding	No	Essential	NA	NA	6
PBANKA-0702900	N/A	SET domain protein, putative	protein coding	No	Essential	NA	NA	NA
PBANKA-0703000	N/A	magnesium transporter, putative	protein coding	No	NA	NA	NA	19
PBANKA-0703100	N/A	conserved Plasmodium protein, unknown function	protein coding	No	Essential	NA	NA	6
PBANKA-0703200	N/A	ribosomal protein L21, apicoplast, putative	protein coding	No	Essential	NA	NA	11
PBANKA-0703300	N/A	conserved Plasmodium protein, unknown function	protein coding	No	Dispensable	reduced	2	15
PBANKA-0703400	N/A	conserved Plasmodium protein, unknown function	protein coding	No	NA	NA	NA	2
PBANKA-0703500	N/A	conserved Plasmodium protein, unknown function	protein coding	No	Dispensable	not reduced	NA	5
PBANKA-0703600	IF2c	translation initiation factor IF-2, putative	protein coding	No	NA	NA	NA	4
PBANKA-0703700	DBP10	ATP-dependent RNA helicase DBP10, putative	protein coding	No	Slow	no power	NA	NA
PBANKA-0703800	N/A	conserved Plasmodium protein, unknown function	protein coding	No	NA	NA	NA	14
PBANKA-0703900	RACK1	receptor for activated c kinase, putative	protein coding	No	NA	NA	NA	10
PBANKA-0703910	N/A	small nucleolar RNA snoR05	snoRNA encoding	No	NA	NA	NA	NA
PBANKA-0704000	N/A	SNARE protein, putative	protein coding	No	NA	NA	NA	22
PBANKA-0704100	UBE4B	ubiquitin conjugation factor E4 B, putative	protein coding	No	Slow	reduced	NA	7
PBANKA-0704200	N/A	dehydrodolichyl diphosphate synthetase, putative	protein coding	No	NA	NA	NA	16
PBANKA-0704300	N/A	SPRY domain, putative	protein coding	No	NA	NA	NA	16
PBANKA-0704400	N/A	alpha/beta hydrolase, putative	protein coding	No	Dispensable	not reduced	NA	19
PBANKA-0704500	HEUL	HECT-like E3 ubiquitin ligase, putative	protein coding	No	Essential	NA	NA	7
PBANKA-0704600	N/A	conserved Plasmodium protein, unknown function	protein coding	No	Essential	NA	NA	10
PBANKA-0704700	N/A	conserved Plasmodium protein, unknown function	protein coding	No	Dispensable	reduced	NA	13
PBANKA-0704800	N/A	conserved protein, unknown function	protein coding	No	NA	NA	NA	5
PBANKA-0704900	CryPH	crystalloid-specific PH domain-containing protein, putative	protein coding	No	Dispensable	not reduced	2	5
PBANKA-0705000	COA5	cytochrome c oxidase assembly factor 5, putative	protein coding	No	NA	NA	NA	2
PBANKA-0705100	KRI1	protein KRI1, putative	protein coding	No	Essential	NA	NA	NA
PBANKA-0705200	N/A	ATP synthase-associated protein, putative	protein coding	No	NA	NA	NA	NA
PBANKA-0705300	N/A	SAYSvFN domain-containing protein, putative	protein coding	No	NA	NA	NA	NA
PBANKA-0705400	IF3a	translation initiation factor IF-3, putative	protein coding	No	NA	NA	NA	NA
PBANKA-0705500	N/A	ankyrin-repeat protein, putative	protein coding	No	Dispensable	not reduced	NA	1
PBANKA-0705600	N/A	conserved Plasmodium protein, unknown function	protein coding	No	Essential	NA	NA	5
PBANKA-0705700	N/A	conserved Plasmodium protein, unknown function	protein coding	No	Slow	not reduced	NA	4
PBANKA-0705800	N/A	conserved Plasmodium protein, unknown function	protein coding	No	NA	NA	NA	3
PBANKA-0705900	LMF1	lipase maturation factor, putative	protein coding	No	Slow	no power	NA	4
PBANKA-0706000	DRE2	Fe-S cluster assembly protein DRE2, putative	protein coding	No	Essential	NA	NA	NA
PBANKA-0706100	N/A	conserved protein, unknown function	protein coding	No	Slow	no power	NA	NA
PBANKA-0706200	NT2	nucleoside transporter 2, putative	protein coding	No	Slow	no power	NA	6
PBANKA-0706300	Obg2	GTP-binding protein Obg2, putative	protein coding	No	Slow	no power	NA	9
PBANKA-0706400	N/A	conserved Plasmodium protein, unknown function	protein coding	No	Essential	NA	NA	8
PBANKA-0706500	N/A	3'-5' exonuclease, putative	protein coding	No	Essential	NA	NA	2
PBANKA-0706600	N/A	conserved Plasmodium protein, unknown function	protein coding	No	Dispensable	not reduced	NA	NA
PBANKA-0706700	DTC	dicarboxylate/tricarboxylate carrier, putative	protein coding	No	NA	NA	2	5
PBANKA-0706800	N/A	DnaJ protein, putative	protein coding	No	Slow	no power	NA	NA
PBANKA-0706900	TOM7	mitochondrial import receptor subunit TOM7, putative	protein coding	No	Dispensable	not reduced	NA	NA
PBANKA-0707000	LipB	lipoate-protein ligase B	protein coding	No	Dispensable	not reduced	NA	NA
PBANKA-0707100	IMC1i	inner membrane complex protein 1i	protein coding	No	Dispensable	not reduced	2	5
PBANKA-0707200	N/A	alpha/beta hydrolase, putative	protein coding	No	NA	NA	NA	20
PBANKA-0707300	GCN5	histone acetyltransferase GCN5, putative	protein coding	No	Essential	NA	NA	4
PBANKA-0707400	N/A	RNA-binding protein, putative	protein coding	No	Slow	reduced	NA	NA
PBANKA-0707500	N/A	RWD domain-containing protein, putative	protein coding	No	NA	NA	2	NA
PBANKA-0707600	VPS15	serine/threonine protein kinase VPS15, putative	protein coding	No	Essential	NA	NA	NA
PBANKA-0707700	N/A	conserved Plasmodium protein, unknown function	protein coding	No	NA	NA	NA	NA
PBANKA-0707800	SNRNP40	U5 small nuclear ribonucleoprotein 40 kDa protein, putative	protein coding	No	NA	NA	NA	NA
PBANKA-0707900	TRP1	thrombospondin-related protein 1	protein coding	No	NA	NA	NA	8
PBANKA-0708000	SEC23	protein transport protein SEC23, putative	protein coding	No	Essential	NA	NA	NA
PBANKA-0708100	DLC1	dynein light chain 1	protein coding	No	Dispensable	no power	NA	1
PBANKA-0708200	N/A	conserved Plasmodium protein, unknown function	protein coding	No	Slow	no power	NA	1
PBANKA-0708400	SNRPG	small nuclear ribonucleoprotein G, putative	protein coding	No	Essential	NA	NA	15
PBANKA-0708500	N/A	phosphorylated CTD interacting factor 1 WW domain-containing protein, putative	protein coding	No	Dispensable	not reduced	NA	1
PBANKA-0708600	N/A	quinone oxidoreductase, putative	protein coding	No	NA	NA	NA	6
PBANKA-0708700	MED7	mediator of RNA polymerase II transcription subunit 7, putative	protein coding	No	NA	NA	NA	NA
PBANKA-0708800	N/A	ribosomal protein L4, mitochondrial, putative	protein coding	No	NA	NA	NA	11
PBANKA-0708900	N/A	conserved protein, unknown function	protein coding	No	NA	NA	NA	NA
PBANKA-0709000	SEC61B	protein transport protein SEC61 subunit beta, putative	protein coding	No	Essential	NA	2	NA
PBANKA-0709100	N/A	60S ribosomal protein L22, putative	protein coding	No	Essential	NA	2	10
PBANKA-0709200	CLP1	polyribonucleotide 5'-hydroxyl-kinase Clp1, putative	protein coding	No	NA	NA	NA	4
PBANKA-0709300	NEP1	ribosomal RNA small subunit methyltransferase NEP1, putative	protein coding	No	NA	NA	NA	NA
PBANKA-0709400	N/A	conserved Plasmodium protein, unknown function	protein coding	No	Slow	no power	NA	NA
PBANKA-0709500	DHX36	ATP-dependent RNA helicase DHX36, putative	protein coding	No	Essential	NA	NA	9
PBANKA-0709600	N/A	conserved protein, unknown function	protein coding	No	NA	NA	NA	21
PBANKA-0709700	PK1	protein kinase 1	protein coding	No	NA	NA	NA	2
PBANKA-0709800	N/A	conserved Plasmodium protein, unknown function	protein coding	No	NA	NA	NA	NA
PBANKA-0709900	N/A	conserved Plasmodium protein, unknown function	protein coding	No	Dispensable	reduced	NA	NA
PBANKA-0710000	N/A	conserved Plasmodium protein, unknown function	protein coding	No	NA	NA	NA	NA
PBANKA-0710100	KDH	2-oxoglutarate dehydrogenase E1 component, putative	protein coding	No	Dispensable	reduced	NA	4
PBANKA-0710200	N/A	conserved protein, unknown function	protein coding	No	Dispensable	not reduced	NA	3
PBANKA-0710300	YIF1	protein transport protein YIF1, putative	protein coding	No	NA	NA	NA	11
PBANKA-0710400	N/A	conserved Plasmodium protein, unknown function	protein coding	No	NA	NA	NA	NA
PBANKA-0710500	N/A	conserved Plasmodium protein, unknown function	protein coding	No	Slow	no power	NA	NA
PBANKA-0710600	N/A	phosphatidylglycerophosphate synthase, putative	protein coding	No	NA	NA	NA	14
PBANKA-0710700	N/A	RNA-binding protein, putative	protein coding	No	Essential	NA	NA	6
PBANKA-0710800	SRCAP	Snf2-related CBP activator, putative	protein coding	No	Essential	NA	NA	4
PBANKA-0710900	LSM3	U6 snRNA-associated Sm-like protein LSm3, putative	protein coding	No	NA	NA	NA	9
PBANKA-0711000	N/A	conserved Plasmodium protein, unknown function	protein coding	No	Dispensable	not reduced	NA	1
PBANKA-0711100	N/A	conserved Plasmodium protein, unknown function	protein coding	No	NA	NA	NA	12
PBANKA-0711200	N/A	conserved protein, unknown function	protein coding	No	Dispensable	no power	NA	6
PBANKA-0711300	N/A	conserved protein, unknown function	protein coding	No	Dispensable	not reduced	NA	14
PBANKA-0711400	PLP4	perforin-like protein 4	protein coding	No	NA	NA	NA	NA
PBANKA-0711500	N/A	conserved Plasmodium protein, unknown function	protein coding	No	NA	NA	NA	NA
PBANKA-0711600	PLP5	perforin-like protein 5	protein coding	No	NA	NA	NA	NA
PBANKA-0711700	N/A	BRIX domain, putative	protein coding	No	NA	NA	NA	NA
PBANKA-0711800	N/A	conserved Plasmodium protein, unknown function	protein coding	No	Essential	NA	NA	4
PBANKA-0711900	HSP70	heat shock protein 70	protein coding	No	Essential	NA	NA	10
PBANKA-0712000	IMP4	U3 small nucleolar ribonucleoprotein protein IMP4, putative	protein coding	No	Essential	NA	2	12
PBANKA-0712100	N/A	DNA helicase, putative	protein coding	No	Dispensable	no power	NA	1
PBANKA-0712200	PBLP	BEM46-like protein, putative	protein coding	No	Dispensable	not reduced	2	15
PBANKA-0712300	N/A	zinc finger protein, putative	protein coding	No	Slow	reduced	NA	13
PBANKA-0712400	FCF1	rRNA-processing protein FCF1, putative	protein coding	No	NA	NA	NA	NA
PBANKA-0712500	N/A	dynactin subunit 6, putative	protein coding	No	Dispensable	not reduced	NA	19
PBANKA-0712600	14-3-3I	14-3-3 protein	protein coding	No	Essential	NA	NA	12
PBANKA-0712700	N/A	zinc finger protein, putative	protein coding	No	Dispensable	not reduced	NA	18
PBANKA-0712800	SNRNP27	U4/U6.U5 small nuclear ribonucleoprotein, putative	protein coding	No	Essential	NA	NA	NA
PBANKA-0712900	HMGB2	high mobility group protein B2	protein coding	No	NA	NA	2	5
PBANKA-0713000	N/A	conserved Plasmodium protein, unknown function	protein coding	No	NA	NA	NA	NA
PBANKA-0713100	RON5	rhoptry neck protein 5	protein coding	No	Essential	NA	NA	7
PBANKA-0713200	N/A	conserved protein, unknown function	protein coding	No	Essential	NA	NA	18
PBANKA-0713300	HINT1	histidine triad nucleotide-binding protein 1, putative	protein coding	No	Dispensable	not reduced	NA	9
PBANKA-0713400	N/A	phosphatase, putative	protein coding	No	Essential	NA	NA	NA
PBANKA-0713500	N/A	conserved Plasmodium protein, unknown function	protein coding	No	Dispensable	reduced	NA	8
PBANKA-0713600	N/A	conserved protein, unknown function	protein coding	No	NA	NA	NA	1
PBANKA-0713700	N/A	tRNA modification GTPase, putative	protein coding	No	NA	NA	NA	4
PBANKA-0713800	UBA3	NEDD8-activating enzyme E1 catalytic subunit, putative	protein coding	No	NA	NA	NA	NA
PBANKA-0713900	AK2	adenylate kinase 2, putative	protein coding	No	Dispensable	not reduced	NA	8
PBANKA-0714000	DMC1	meiotic recombination protein DMC1	protein coding	No	Dispensable	not reduced	2	5
PBANKA-0714100	TRAPPC2L	trafficking protein particle complex subunit 2-like protein, putative	protein coding	No	NA	NA	NA	4
PBANKA-0714200	ClpB1	chaperone protein ClpB1, putative	protein coding	No	Essential	NA	2	14
PBANKA-0714300	HSP20	small heat shock protein HSP20	protein coding	No	Dispensable	not reduced	NA	18
PBANKA-0714400	N/A	EF-hand calcium-binding domain-containing protein, putative	protein coding	No	Dispensable	not reduced	NA	NA
PBANKA-0714500	N/A	HAP2-GCS1 domain-containing protein, putative	protein coding	No	Dispensable	not reduced	NA	11
PBANKA-0714600	VPS2	vacuolar protein sorting-associated protein 2, putative	protein coding	No	NA	NA	NA	5
PBANKA-0714700	PPCDC	phosphopantothenoylcysteine decarboxylase, putative	protein coding	No	Dispensable	not reduced	NA	NA
PBANKA-0714800	RRB1	ribosome assembly protein RRB1, putative	protein coding	No	Essential	NA	NA	2
PBANKA-0714900	aLipDH	dihydrolipoyl dehydrogenase, apicoplast, putative	protein coding	No	Dispensable	not reduced	NA	21
PBANKA-0715000	VPS9	vacuolar protein sorting-associated protein 9, putative	protein coding	No	Essential	NA	NA	11
PBANKA-0715100	N/A	ubiquitin, putative	protein coding	No	Slow	no power	NA	21
PBANKA-0715200	EIF3G	eukaryotic translation initiation factor 3 subunit G, putative	protein coding	No	NA	NA	NA	10
PBANKA-0715300	N/A	conserved Plasmodium protein, unknown function	protein coding	No	NA	NA	NA	1
PBANKA-0715400	N/A	ATP synthase-associated protein, putative	protein coding	No	Dispensable	reduced	NA	NA
PBANKA-0715500	PGM2	phosphoglucomutase-2	protein coding	No	Slow	reduced	NA	8
PBANKA-0715600	RPT3	26S protease regulatory subunit 6B, putative	protein coding	No	Slow	no power	NA	17
PBANKA-0715700	N/A	lysine decarboxylase-like protein, putative	protein coding	No	NA	NA	NA	NA
PBANKA-0715800	N/A	50S ribosomal protein L10, putative	protein coding	No	NA	NA	NA	12
PBANKA-0715900	USP13	ubiquitin carboxyl-terminal hydrolase 13, putative	protein coding	No	NA	NA	NA	20
PBANKA-0716000	SMC3	structural maintenance of chromosomes protein 3, putative	protein coding	No	Dispensable	no power	NA	16
PBANKA-0716100	N/A	conserved Plasmodium protein, unknown function	protein coding	No	Slow	no power	NA	NA
PBANKA-0716200	N/A	calmodulin-like protein, putative	protein coding	No	Slow	no power	NA	5
PBANKA-0716300	N/A	Rab5-interacting protein, putative	protein coding	No	Dispensable	not reduced	NA	NA
PBANKA-0716400	N/A	conserved Plasmodium protein, unknown function	protein coding	No	NA	NA	NA	3
PBANKA-0716500	N/A	RNA-binding protein, putative	protein coding	No	Dispensable	no power	NA	3
PBANKA-0716600	APH	acylated pleckstrin-homology domain-containing protein, putative	protein coding	No	Slow	reduced	NA	13
PBANKA-0716700	N/A	GTP-binding protein, putative	protein coding	No	Slow	no power	NA	15
PBANKA-0716800	N/A	conserved Plasmodium protein, unknown function	protein coding	No	NA	NA	NA	NA
PBANKA-0716900	ARO	armadillo-domain containing rhoptry protein, putative	protein coding	No	NA	NA	NA	NA
PBANKA-0717000	N/A	arsenical pump-driving ATPase, putative	protein coding	No	Slow	reduced	NA	9
PBANKA-0717100	N/A	conserved protein, unknown function	protein coding	No	NA	NA	NA	NA
PBANKA-0717200	N/A	conserved Plasmodium protein, unknown function	protein coding	No	Essential	reduced	NA	1
PBANKA-0717300	CRK3	cdc2-related protein kinase 3	protein coding	No	Essential	NA	NA	3
PBANKA-0717400	N/A	coatomer subunit zeta, putative	protein coding	No	Essential	NA	NA	NA
PBANKA-0717500	CBP20	nuclear cap-binding protein subunit 2, putative	protein coding	No	Dispensable	no power	NA	22
PBANKA-0717600	GAK	GTP:AMP phosphotransferase, putative	protein coding	No	Slow	reduced	NA	NA
PBANKA-0717700	N/A	conserved Plasmodium protein, unknown function	protein coding	No	NA	NA	NA	NA
PBANKA-0717800	N/A	60S ribosomal protein L15, putative	protein coding	No	Essential	NA	NA	10
PBANKA-0717900	N/A	RNA-binding protein, putative	protein coding	No	Slow	reduced	2	NA
PBANKA-0718000	N/A	conserved Plasmodium protein, unknown function	protein coding	No	NA	NA	NA	NA
PBANKA-0718100	GATA	glutamyl-tRNA(Gln) amidotransferase subunit A	protein coding	No	Slow	reduced	NA	2
PBANKA-0718200	N/A	conserved protein, unknown function	protein coding	No	NA	NA	NA	4
PBANKA-0718300	MCM9	DNA helicase MCM9, putative	protein coding	No	Dispensable	not reduced	NA	12
PBANKA-0718400	HAT1	histone acetyltransferase, putative	protein coding	No	Slow	no power	NA	12
PBANKA-0718500	MAF1	repressor of RNA polymerase III transcription MAF1, putative	protein coding	No	NA	NA	NA	14
PBANKA-0718600	PHBL	prohibitin-like protein PHBL	protein coding	No	NA	NA	NA	NA
PBANKA-0718700	N/A	CDGSH iron-sulfur domain-containing protein, putative	protein coding	No	Dispensable	not reduced	NA	18
PBANKA-0718800	SAR1	small GTP-binding protein sar1, putative	protein coding	No	NA	NA	NA	NA
PBANKA-0718900	N/A	conserved Plasmodium protein, unknown function	protein coding	No	NA	NA	NA	20
PBANKA-0719100	N/A	conserved Plasmodium protein, unknown function	protein coding	No	NA	NA	NA	15
PBANKA-0719200	PUF2	mRNA-binding protein PUF2	protein coding	No	NA	NA	NA	22
PBANKA-0719300	DHFR-TS	bifunctional dihydrofolate reductase-thymidylate synthase, putative	protein coding	No	NA	NA	NA	8
PBANKA-0719400	N/A	LETM1-like protein, putative	protein coding	No	NA	NA	NA	6
PBANKA-0719500	N/A	conserved Plasmodium protein, unknown function	protein coding	No	NA	NA	NA	3
PBANKA-0719600	N/A	memo-like protein	protein coding	No	Dispensable	reduced	NA	23
PBANKA-0719700	N/A	conserved Plasmodium protein, unknown function	protein coding	No	NA	NA	NA	1
PBANKA-0719800	N/A	conserved Plasmodium protein, unknown function	protein coding	No	NA	NA	NA	19
PBANKA-0719900	CRK1	cdc2-related protein kinase 1	protein coding	No	NA	NA	NA	11
PBANKA-0720000	N/A	conserved Plasmodium protein, unknown function	protein coding	No	NA	NA	NA	1
PBANKA-0720100	N/A	conserved Plasmodium protein, unknown function	protein coding	No	NA	NA	NA	1
PBANKA-0720200	SOC1	protein SOC1	protein coding	No	Slow	reduced	NA	1
PBANKA-0720300	EIF3M	eukaryotic translation initiation factor 3 subunit M, putative	protein coding	No	NA	NA	NA	6
PBANKA-0720400	N/A	conserved Plasmodium protein, unknown function	protein coding	No	Essential	NA	NA	4
PBANKA-0720500	N/A	conserved Plasmodium protein, unknown function	protein coding	No	NA	NA	NA	NA
PBANKA-0720600	BET3	trafficking protein particle complex subunit 3, putative	protein coding	No	Slow	no power	NA	6
PBANKA-0720700	N/A	regulator of chromosome condensation, putative	protein coding	No	Dispensable	not reduced	NA	3
PBANKA-0720800	N/A	RNA-binding protein NOB1, putative	protein coding	No	Essential	NA	NA	9
PBANKA-0720900	N/A	MOLO1 domain-containing protein, putative	protein coding	No	Dispensable	not reduced	2	5
PBANKA-0721000	N/A	conserved protein, unknown function	protein coding	No	Dispensable	not reduced	NA	11
PBANKA-0721100	N/A	conserved Plasmodium protein, unknown function	protein coding	No	NA	NA	NA	1
PBANKA-0721200	N/A	conserved Plasmodium protein, unknown function	protein coding	No	NA	NA	NA	NA
PBANKA-0721300	GOT1	protein transport protein GOT1, putative	protein coding	No	NA	NA	NA	NA
PBANKA-0721400	N/A	conserved Plasmodium protein, unknown function	protein coding	No	NA	NA	NA	2
PBANKA-0721500	N/A	conserved Plasmodium protein, unknown function	protein coding	No	Essential	NA	NA	4
PBANKA-0721600	N/A	conserved Plasmodium protein, unknown function	protein coding	No	NA	NA	NA	6
PBANKA-0721700	RANBP1	ran-specific GTPase-activating protein 1, putative	protein coding	No	NA	NA	NA	13
PBANKA-0721800	N/A	apical merozoite protein, putative	protein coding	No	NA	NA	NA	NA
PBANKA-0721900	N/A	60S ribosomal protein L7ae/L30e, putative	protein coding	No	NA	NA	NA	NA
PBANKA-0722000	N/A	phosphatidylinositol 4-kinase, putative	protein coding	No	Slow	reduced	NA	7
PBANKA-0722100	N/A	PIR protein, pseudogene	protein coding	Yes	NA	NA	NA	NA
PBANKA-0722200	N/A	PIR protein, pseudogene	protein coding	Yes	NA	NA	NA	NA
PBANKA-0722600	N/A	fam-b protein	protein coding	No	NA	NA	2	10
PBANKA-0722700	N/A	PIR protein, pseudogene	protein coding	Yes	NA	NA	NA	NA
PBANKA-0722801	N/A	fam-b protein	protein coding	No	NA	NA	NA	10
PBANKA-0722900	N/A	PIR protein, pseudogene	protein coding	Yes	NA	NA	NA	NA
PBANKA-0722921	N/A	PIR protein	protein coding	No	NA	NA	NA	NA
PBANKA-0722941	N/A	fam-b protein	protein coding	No	NA	NA	NA	9
PBANKA-0722961	N/A	PIR protein	protein coding	No	NA	NA	NA	NA
PBANKA-0800021	Pb235	reticulocyte binding protein, putative	protein coding	No	NA	NA	NA	NA
PBANKA-0800041	N/A	fam-a protein, pseudogene	protein coding	Yes	NA	NA	NA	NA
PBANKA-0800061	N/A	PIR protein	protein coding	No	NA	NA	NA	NA
PBANKA-0800100	N/A	PIR protein	protein coding	No	Dispensable	no power	NA	NA
PBANKA-0800200	N/A	fam-a protein, pseudogene	protein coding	Yes	NA	NA	NA	NA
PBANKA-0800300	N/A	conserved Plasmodium protein, unknown function	protein coding	No	Dispensable	not reduced	NA	NA
PBANKA-0800400	N/A	conserved Plasmodium protein, unknown function	protein coding	No	Slow	no power	NA	10
PBANKA-0800500	CHT1	chitinase	protein coding	No	Slow	not reduced	NA	NA
PBANKA-0800541	N/A	tRNA Alanine	tRNA encoding	No	NA	NA	NA	NA
PBANKA-0800561	N/A	tRNA Tyrosine	tRNA encoding	No	NA	NA	NA	NA
PBANKA-0800600	N/A	centrin, putative	protein coding	No	Dispensable	not reduced	NA	NA
PBANKA-0800700	N/A	conserved Plasmodium protein, unknown function	protein coding	No	Essential	NA	NA	8
PBANKA-0800800	CIA2	cytosolic iron-sulfur assembly component 2, putative	protein coding	No	NA	NA	NA	8
PBANKA-0800900	N/A	conserved Plasmodium protein, unknown function	protein coding	No	NA	NA	NA	NA
PBANKA-0801000	N/A	conserved Plasmodium protein, unknown function	protein coding	No	NA	NA	NA	NA
PBANKA-0801100	N/A	conserved Plasmodium protein, unknown function	protein coding	No	Essential	NA	NA	1
PBANKA-0801200	N/A	erythrocyte membrane-associated antigen, putative	protein coding	No	NA	NA	NA	NA
PBANKA-0801300	N/A	conserved protein, unknown function	protein coding	No	Slow	not reduced	NA	NA
PBANKA-0801400	N/A	conserved protein, unknown function	protein coding	No	NA	NA	NA	NA
PBANKA-0801500	N/A	conserved Plasmodium protein, unknown function	protein coding	No	NA	NA	NA	1
PBANKA-0801600	N/A	conserved Plasmodium protein, unknown function	protein coding	No	Essential	NA	NA	7
PBANKA-0801700	N/A	conserved Plasmodium protein, unknown function	protein coding	No	NA	NA	NA	NA
PBANKA-0801800	BTP2	basal complex transmembrane protein 2, putative	protein coding	No	Essential	NA	NA	5
PBANKA-0801900	N/A	methyltransferase, putative	protein coding	No	NA	NA	NA	10
PBANKA-0802000	N/A	conserved Plasmodium protein, unknown function	protein coding	No	NA	NA	NA	2
PBANKA-0802100	N/A	phosphoinositide-binding protein, putative	protein coding	No	NA	NA	NA	NA
PBANKA-0802200	N/A	serine/threonine protein kinase, putative	protein coding	No	Slow	no power	NA	21
PBANKA-0802300	N/A	HECT-type E3 ubiquitin ligase UT, putative	protein coding	No	Essential	NA	NA	4
PBANKA-0802400	PPAT	phosphopantetheine adenylyltransferase, putative	protein coding	No	NA	NA	NA	NA
PBANKA-0802500	PPM12	protein phosphatase PPM12, putative	protein coding	No	Dispensable	not reduced	NA	7
PBANKA-0802600	RF2	peptide chain release factor 2, putative	protein coding	No	Slow	no power	NA	NA
PBANKA-0802700	N/A	mRNA cap guanine-N7 methyltransferase, putative	protein coding	No	Essential	NA	NA	3
PBANKA-0802800	N/A	conserved Plasmodium protein, unknown function	protein coding	No	Slow	not reduced	NA	8
PBANKA-0802900	N/A	conserved Plasmodium protein, unknown function	protein coding	No	NA	NA	2	16
PBANKA-0803000	ORC2	origin recognition complex subunit 2, putative	protein coding	No	Slow	no power	NA	7
PBANKA-0803100	MCM7	DNA replication licensing factor MCM7, putative	protein coding	No	Essential	NA	NA	1
PBANKA-0803200	N/A	inositol-phosphate phosphatase, putative	protein coding	No	Essential	NA	NA	NA
PBANKA-0803300	N/A	RNA helicase, putative	protein coding	No	Essential	NA	NA	NA
PBANKA-0803400	N/A	40S ribosomal protein S29, putative	protein coding	No	NA	NA	NA	9
PBANKA-0803500	N/A	ATP synthase subunit C, putative	protein coding	No	NA	NA	NA	9
PBANKA-0803600	N/A	importin-7, putative	protein coding	No	Slow	reduced	NA	6
PBANKA-0803700	N/A	conserved Plasmodium protein, unknown function	protein coding	No	Essential	NA	NA	11
PBANKA-0803800	N/A	conserved protein, unknown function	protein coding	No	NA	NA	2	NA
PBANKA-0803900	N/A	conserved Plasmodium protein, unknown function	protein coding	No	NA	NA	NA	7
PBANKA-0804000	RPL37	60S ribosomal protein L37, putative	protein coding	No	Essential	NA	NA	NA
PBANKA-0804100	N/A	conserved Plasmodium protein, unknown function	protein coding	No	NA	NA	NA	21
PBANKA-0804200	N/A	conserved Plasmodium protein, unknown function	protein coding	No	NA	NA	NA	2
PBANKA-0804300	MSH2-2	DNA mismatch repair protein MSH2	protein coding	No	Dispensable	not reduced	NA	1
PBANKA-0804321	N/A	tRNA Threonine	tRNA encoding	No	NA	NA	NA	NA
PBANKA-0804341	N/A	tRNA Histidine	tRNA encoding	No	NA	NA	NA	NA
PBANKA-0804361	N/A	tRNA Lysine	tRNA encoding	No	NA	NA	NA	NA
PBANKA-0804381	N/A	tRNA Lysine	tRNA encoding	No	NA	NA	NA	NA
PBANKA-0804400	N/A	conserved Plasmodium protein, unknown function	protein coding	No	NA	NA	NA	3
PBANKA-0804500	RAMA	rhoptry-associated membrane antigen, putative	protein coding	No	Essential	NA	NA	NA
PBANKA-0804600	N/A	AAA family ATPase, putative	protein coding	No	NA	NA	NA	9
PBANKA-0804700	N/A	conserved Plasmodium protein, unknown function	protein coding	No	NA	NA	NA	NA
PBANKA-0804800	MED10	mediator of RNA polymerase II transcription subunit 10, putative	protein coding	No	Essential	NA	NA	NA
PBANKA-0804900	N/A	E3 ubiquitin-protein ligase, putative	protein coding	No	Slow	reduced	NA	6
PBANKA-0805000	N/A	RAP protein, putative	protein coding	No	Essential	NA	NA	17
PBANKA-0805100	N/A	ribosomal protein S8e, putative	protein coding	No	Slow	no power	NA	9
PBANKA-0805200	N/A	cytoskeleton associated protein, putative	protein coding	No	Essential	NA	NA	8
PBANKA-0805300	N/A	conserved Plasmodium protein, unknown function	protein coding	No	NA	NA	NA	1
PBANKA-0805400	RPB10	DNA-directed RNA polymerases I, II, and III subunit RPABC5, putative	protein coding	No	NA	NA	NA	11
PBANKA-0805500	N/A	conserved Plasmodium protein, unknown function	protein coding	No	Dispensable	not reduced	NA	1
PBANKA-0805600	BUD32	EKC/KEOPS complex subunit BUD32, putative	protein coding	No	Essential	NA	NA	NA
PBANKA-0805700	HSP90	heat shock protein 90, putative	protein coding	No	Slow	no power	NA	10
PBANKA-0805750	N/A	non-coding RNA	non protein coding	No	NA	NA	NA	NA
PBANKA-0805800	N/A	RNA-binding protein, putative	protein coding	No	Essential	no power	NA	14
PBANKA-0805900	N/A	kinesin-8X	protein coding	No	Dispensable	not reduced	NA	3
PBANKA-0806000	N/A	ubiquitin-conjugating enzyme E2, putative	protein coding	No	Dispensable	reduced	NA	NA
PBANKA-0806100	CCR4-4	CCR4 domain-containing protein 4, putative	protein coding	No	Dispensable	not reduced	NA	18
PBANKA-0806200	RBX1	E3 ubiquitin-protein ligase RBX1, putative	protein coding	No	Essential	NA	2	NA
PBANKA-0806300	ATPase7	P-type ATPase, putative	protein coding	No	Dispensable	reduced	NA	13
PBANKA-0806400	N/A	conserved protein, unknown function	protein coding	No	Dispensable	not reduced	NA	6
PBANKA-0806500	N/A	triosephosphate isomerase, putative	protein coding	No	Dispensable	not reduced	2	2
PBANKA-0806600	N/A	cleavage and polyadenylation specificity factor, putative	protein coding	No	Slow	no power	NA	14
PBANKA-0806700	N/A	conserved Plasmodium protein, unknown function	protein coding	No	Slow	no power	NA	13
PBANKA-0806800	N/A	coiled-coil domain-containing protein CCDC148/CCDC112, putative	protein coding	No	NA	NA	NA	1
PBANKA-0806900	N/A	conserved Plasmodium protein, unknown function	protein coding	No	Dispensable	not reduced	NA	2
PBANKA-0807000	RPB1	DNA-directed RNA polymerase II subunit RPB1, putative	protein coding	No	Essential	NA	NA	12
PBANKA-0807100	STOML	stomatin-like protein	protein coding	No	Dispensable	reduced	NA	2
PBANKA-0807200	N/A	conserved Plasmodium protein, unknown function	protein coding	No	Dispensable	no power	NA	5
PBANKA-0807300	N/A	conserved protein, unknown function	protein coding	No	Slow	no power	NA	2
PBANKA-0807400	N/A	26S proteasome non-ATPase regulatory subunit 9, putative	protein coding	No	NA	NA	NA	12
PBANKA-0807500	N/A	conserved Plasmodium protein, unknown function	protein coding	No	Essential	NA	NA	7
PBANKA-0807600	RPS11	40S ribosomal protein S11, putative	protein coding	No	NA	NA	NA	10
PBANKA-0807700	EG5	kinesin-5, putative	protein coding	No	NA	NA	NA	1
PBANKA-0807800	N/A	DNA replication complex GINS protein, putative	protein coding	No	NA	NA	NA	NA
PBANKA-0807900	N/A	conserved Plasmodium protein, unknown function	protein coding	No	NA	NA	NA	NA
PBANKA-0808000	CRK4	cdc2-related protein kinase 4, putative	protein coding	No	Essential	NA	NA	18
PBANKA-0808100	B9	6-cysteine protein	protein coding	No	Dispensable	not reduced	NA	NA
PBANKA-0808200	N/A	proteasome subunit alpha type-3, putative	protein coding	No	Essential	NA	NA	9
PBANKA-0808300	N/A	E3 ubiquitin-protein ligase, putative	protein coding	No	Essential	NA	NA	11
PBANKA-0808380	N/A	conserved Plasmodium protein, unknown function	protein coding	No	NA	NA	NA	NA
PBANKA-0808420	N/A	tubulin-specific chaperone, putative	protein coding	No	NA	NA	NA	21
PBANKA-0808500	N/A	conserved Plasmodium protein, unknown function	protein coding	No	NA	NA	NA	17
PBANKA-0808600	N/A	conserved Plasmodium protein, unknown function	protein coding	No	NA	NA	NA	1
PBANKA-0808700	N/A	GTPase-activating protein, putative	protein coding	No	Slow	no power	NA	NA
PBANKA-0808800	N/A	prefoldin-like protein, putative	protein coding	No	Essential	NA	NA	4
PBANKA-0808900	ClpY	ATP-dependent protease ATPase subunit ClpY, putative	protein coding	No	Slow	no power	NA	8
PBANKA-0809000	N/A	translation initiation factor SUI1, putative	protein coding	No	Dispensable	not reduced	NA	7
PBANKA-0809100	PA28	proteasome activator 28, putative	protein coding	No	Slow	not reduced	NA	10
PBANKA-0809200	N/A	ribosomal protein L35, apicoplast, putative	protein coding	No	Essential	NA	NA	NA
PBANKA-0809300	PDF	peptide deformylase, putative	protein coding	No	Essential	NA	NA	2
PBANKA-0809400	PMP1	plasma membrane protein 1	protein coding	No	Dispensable	reduced	NA	3
PBANKA-0809500	N/A	apicoplast integral membrane protein, putative	protein coding	No	Dispensable	not reduced	NA	NA
PBANKA-0809600	N/A	conserved Plasmodium protein, unknown function	protein coding	No	Essential	NA	NA	19
PBANKA-0809700	N/A	conserved protein, unknown function	protein coding	No	NA	NA	NA	NA
PBANKA-0809800	N/A	ribosomal RNA methyltransferase, putative	protein coding	No	NA	NA	NA	4
PBANKA-0809900	N/A	tRNA pseudouridine synthase, putative	protein coding	No	NA	NA	NA	11
PBANKA-0810000	N/A	mitochondrial carrier protein, putative	protein coding	No	NA	NA	NA	NA
PBANKA-0810100	N/A	conserved Plasmodium protein, unknown function	protein coding	No	NA	NA	NA	NA
PBANKA-0810200	N/A	conserved Plasmodium protein, unknown function	protein coding	No	NA	NA	NA	6
PBANKA-0810300	N/A	conserved Plasmodium protein, unknown function	protein coding	No	NA	NA	NA	22
PBANKA-0810400	POFUT2	GDP-fucose protein O-fucosyltransferase 2	protein coding	No	NA	NA	NA	8
PBANKA-0810500	ARP	apoptosis-related protein, putative	protein coding	No	NA	NA	NA	15
PBANKA-0810600	N/A	exoribonuclease, putative	protein coding	No	Essential	NA	NA	19
PBANKA-0810700	SPM1	subpellicular microtubule protein 1, putative	protein coding	No	Dispensable	no power	2	5
PBANKA-0810800	N/A	conserved protein, unknown function	protein coding	No	NA	NA	NA	19
PBANKA-0810900	N/A	FHA domain protein, putative	protein coding	No	Essential	NA	NA	20
PBANKA-0811000	SNRPD3	small nuclear ribonucleoprotein Sm D3, putative	protein coding	No	NA	NA	NA	6
PBANKA-0811100	N/A	helicase SKI2W, putative	protein coding	No	Dispensable	no power	NA	21
PBANKA-0811200	SET4	SET domain protein, putative	protein coding	No	Dispensable	not reduced	NA	NA
PBANKA-0811300	N/A	exportin-7, putative	protein coding	No	Essential	NA	NA	2
PBANKA-0811400	N/A	conserved Plasmodium protein, unknown function	protein coding	No	Essential	NA	NA	2
PBANKA-0811500	N/A	conserved protein, unknown function	protein coding	No	NA	NA	NA	9
PBANKA-0811600	N/A	selenide water dikinase, putative	protein coding	No	NA	NA	NA	4
PBANKA-0811700	N/A	SNARE protein, putative	protein coding	No	Essential	NA	NA	NA
PBANKA-0811800	ALP5a	actin-like protein, putative	protein coding	No	Dispensable	no power	NA	1
PBANKA-0811900	NBP35	cytosolic Fe-S cluster assembly factor NBP35, putative	protein coding	No	Essential	NA	NA	NA
PBANKA-0812000	N/A	DNA primase large subunit, putative	protein coding	No	Essential	NA	NA	8
PBANKA-0812100	N/A	phosphatidylinositol N-acetylglucosaminyltransferase, putative	protein coding	No	Essential	NA	NA	7
PBANKA-0812200	N/A	conserved protein, unknown function	protein coding	No	NA	NA	NA	23
PBANKA-0812300	N/A	conserved Plasmodium protein, unknown function	protein coding	No	Essential	NA	NA	13
PBANKA-0812400	CRMP1	cysteine repeat modular protein 1	protein coding	No	Dispensable	not reduced	NA	NA
PBANKA-0812500	N/A	conserved Plasmodium protein, unknown function	protein coding	No	NA	NA	NA	12
PBANKA-0812600	N/A	conserved Plasmodium protein, unknown function	protein coding	No	NA	NA	NA	5
PBANKA-0812700	N/A	conserved Plasmodium protein, unknown function	protein coding	No	NA	NA	NA	4
PBANKA-0812800	N/A	GTP-binding protein, putative	protein coding	No	Slow	not reduced	NA	4
PBANKA-0812900	N/A	conserved Plasmodium protein, unknown function	protein coding	No	NA	NA	NA	5
PBANKA-0813000	ICP	inhibitor of cysteine proteases	protein coding	No	Essential	no power	NA	6
PBANKA-0813100	N/A	conserved Plasmodium protein, unknown function	protein coding	No	NA	NA	NA	2
PBANKA-0813200	N/A	zinc finger protein, putative	protein coding	No	NA	NA	NA	NA
PBANKA-0813300	N/A	conserved protein, unknown function	protein coding	No	NA	NA	2	18
PBANKA-0813400	N/A	alkaline phosphatase, putative	protein coding	No	NA	NA	NA	7
PBANKA-0813500	N/A	SAP domain-containing protein, putative	protein coding	No	NA	NA	NA	7
PBANKA-0813600	N/A	conserved Plasmodium protein, unknown function	protein coding	No	NA	NA	NA	3
PBANKA-0813700	N/A	conserved Plasmodium protein, unknown function	protein coding	No	NA	NA	NA	NA
PBANKA-0813800	GCD10	tRNA (adenine(58)-N(1))-methyltransferase non-catalytic subunit TRM6, putative	protein coding	No	NA	NA	NA	NA
PBANKA-0813900	RPN8	26S proteasome regulatory subunit RPN8, putative	protein coding	No	Essential	NA	NA	4
PBANKA-0814000	N/A	conserved protein, unknown function	protein coding	No	Essential	NA	NA	NA
PBANKA-0814100	N/A	heptatricopeptide repeat-containing protein, putative	protein coding	No	Essential	NA	NA	NA
PBANKA-0814200	N/A	elongation factor 1-beta, putative	protein coding	No	Dispensable	not reduced	NA	9
PBANKA-0814300	N/A	conserved protein, unknown function	protein coding	No	NA	NA	NA	10
PBANKA-0814400	N/A	conserved Plasmodium protein, unknown function	protein coding	No	NA	NA	NA	NA
PBANKA-0814500	N/A	protease, putative	protein coding	No	NA	NA	NA	4
PBANKA-0814600	N/A	conserved Plasmodium protein, unknown function	protein coding	No	NA	NA	NA	2
PBANKA-0814700	N/A	conserved Plasmodium protein, unknown function	protein coding	No	Essential	NA	NA	14
PBANKA-0814800	N/A	conserved Plasmodium protein, unknown function	protein coding	No	NA	NA	NA	17
PBANKA-0814900	RRSapi	arginine--tRNA ligase, putative	protein coding	No	Essential	NA	NA	17
PBANKA-0815000	N/A	pseudouridylate synthase, putative	protein coding	No	NA	NA	NA	NA
PBANKA-0815100	N/A	conserved Plasmodium protein, unknown function	protein coding	No	Essential	NA	NA	5
PBANKA-0815200	N/A	phospholipid or glycerol acyltransferase, putative	protein coding	No	NA	NA	NA	15
PBANKA-0815300	N/A	met-10+ like protein, putative	protein coding	No	Essential	NA	NA	7
PBANKA-0815400	N/A	protein KIC3, putative	protein coding	No	NA	NA	2	5
PBANKA-0815500	N/A	conserved Plasmodium protein, unknown function	protein coding	No	NA	NA	NA	1
PBANKA-0815600	ELF1	transcription elongation factor 1, putative	protein coding	No	NA	NA	NA	NA
PBANKA-0815700	MFR4	major facilitator superfamily-related transporter, putative	protein coding	No	NA	NA	2	14
PBANKA-0815800	N/A	GINS complex subunit Psf3, putative	protein coding	No	NA	NA	NA	16
PBANKA-0815900	N/A	BSD-domain protein, putative	protein coding	No	NA	NA	2	20
PBANKA-0816000	NDH2	type II NADH:ubiquinone oxidoreductase	protein coding	No	Dispensable	reduced	NA	15
PBANKA-0816100	UBC9	SUMO-conjugating enzyme UBC9, putative	protein coding	No	Essential	NA	2	21
PBANKA-0816200	N/A	ribonuclease H2 subunit C, putative	protein coding	No	Slow	no power	NA	1
PBANKA-0816300	N/A	heptatricopeptide repeat-containing protein, putative	protein coding	No	NA	NA	NA	5
PBANKA-0816400	PFK9	ATP-dependent 6-phosphofructokinase, putative	protein coding	No	Essential	NA	NA	NA
PBANKA-0816500	N/A	conserved Plasmodium protein, unknown function	protein coding	No	NA	NA	NA	NA
PBANKA-0816600	N/A	conserved Plasmodium protein, unknown function	protein coding	No	NA	NA	NA	NA
PBANKA-0816700	N/A	cytochrome c oxidase subunit ApiCOX30, putative	protein coding	No	NA	NA	NA	1
PBANKA-0816800	GLTP	glycolipid transfer protein, putative	protein coding	No	Dispensable	not reduced	2	5
PBANKA-0816900	N/A	conserved Plasmodium protein, unknown function	protein coding	No	NA	NA	NA	10
PBANKA-0817000	MFS2	major facilitator superfamily domain-containing protein, putative	protein coding	No	Dispensable	no power	NA	22
PBANKA-0817100	TRX3	thioredoxin 3, putative	protein coding	No	NA	NA	NA	5
PBANKA-0817200	N/A	conserved Plasmodium protein, unknown function	protein coding	No	NA	NA	NA	NA
PBANKA-0817300	N/A	conserved Plasmodium protein, unknown function	protein coding	No	Essential	NA	NA	11
PBANKA-0817400	N/A	conserved Plasmodium protein, unknown function	protein coding	No	NA	NA	NA	2
PBANKA-0817500	UFD1	ubiquitin fusion degradation protein 1, putative	protein coding	No	NA	NA	NA	NA
PBANKA-0817600	N/A	methyltransferase, putative	protein coding	No	Dispensable	not reduced	NA	4
PBANKA-0817700	HoMu	RNA-binding protein musashi, putative	protein coding	No	NA	NA	NA	NA
PBANKA-0817800	N/A	conserved Plasmodium protein, unknown function	protein coding	No	Essential	NA	NA	NA
PBANKA-0817900	N/A	zinc finger protein, putative	protein coding	No	NA	NA	NA	9
PBANKA-0818000	MOP	merozoite organizing protein, putative	protein coding	No	Essential	NA	NA	3
PBANKA-0818100	OGG1	N-glycosylase/DNA lyase, putative	protein coding	No	NA	NA	NA	19
PBANKA-0818200	N/A	conserved protein, unknown function	protein coding	No	NA	NA	NA	19
PBANKA-0818300	N/A	conserved protein, unknown function	protein coding	No	NA	NA	NA	NA
PBANKA-0818400	N/A	conserved Plasmodium protein, unknown function	protein coding	No	Dispensable	no power	NA	23
PBANKA-0818500	N/A	conserved protein, unknown function	protein coding	No	Essential	NA	NA	3
PBANKA-0818600	PRP43	pre-mRNA-splicing factor ATP-dependent RNA helicase PRP43, putative	protein coding	No	Essential	NA	NA	9
PBANKA-0818700	N/A	GPN-loop GTPase, putative	protein coding	No	Essential	NA	NA	NA
PBANKA-0818800	N/A	conserved Plasmodium protein, unknown function	protein coding	No	NA	NA	NA	NA
PBANKA-0818900	BIP	endoplasmic reticulum chaperone BiP, putative	protein coding	No	NA	NA	NA	6
PBANKA-0819000	GAP50	glideosome-associated protein 50, putative	protein coding	No	Essential	NA	NA	5
PBANKA-0819100	N/A	cytochrome b5, putative	protein coding	No	Slow	not reduced	2	9
PBANKA-0819200	N/A	50S ribosomal protein L3, apicoplast, putative	protein coding	No	Essential	NA	NA	16
PBANKA-0819300	EIF3F	eukaryotic translation initiation factor 3 subunit F, putative	protein coding	No	NA	NA	NA	4
PBANKA-0819400	N/A	conserved Plasmodium protein, unknown function	protein coding	No	Dispensable	reduced	NA	16
PBANKA-0819450	TR	telomerase RNA	non protein coding	No	NA	NA	NA	NA
PBANKA-0819500	RECQ1	ATP-dependent DNA helicase Q1, putative	protein coding	No	Dispensable	reduced	NA	19
PBANKA-0819600	N/A	conserved Plasmodium protein, unknown function	protein coding	No	NA	NA	NA	NA
PBANKA-0819700	N/A	dihydrouridine synthase, putative	protein coding	No	Slow	not reduced	NA	9
PBANKA-0819800	gammaGCS	gamma-glutamylcysteine synthetase	protein coding	No	NA	NA	NA	NA
PBANKA-0819900	NAPS	nucleosome assembly protein	protein coding	No	NA	NA	NA	1
PBANKA-0820000	N/A	DnaJ protein, putative	protein coding	No	Essential	NA	NA	9
PBANKA-0820100	N/A	PPPDE peptidase, putative	protein coding	No	Dispensable	not reduced	NA	14
PBANKA-0820200	TrxL1	thioredoxin-like protein 1, putative	protein coding	No	Dispensable	not reduced	NA	18
PBANKA-0820300	PDI-Trans	protein disulfide-isomerase PDI-Trans	protein coding	No	Dispensable	no power	NA	8
PBANKA-0820400	MFS3	major facilitator superfamily domain-containing protein, putative	protein coding	No	Dispensable	not reduced	NA	NA
PBANKA-0820500	WBP1	dolichyl-diphosphooligosaccharide--protein glycosyltransferase subunit WBP1, putative	protein coding	No	NA	NA	NA	7
PBANKA-0820600	N/A	pyridoxal phosphate homeostasis protein, putative	protein coding	No	NA	NA	NA	NA
PBANKA-0820700	N/A	TLD domain-containing protein	protein coding	No	NA	NA	NA	7
PBANKA-0820800	RCC-PIP	regulator of chromosome condensation-PP1-interacting protein	protein coding	No	NA	NA	NA	16
PBANKA-0820900	ELO-A	elongation of fatty acids protein, putative	protein coding	No	Dispensable	not reduced	NA	NA
PBANKA-0821000	N/A	chaperone, putative	protein coding	No	Slow	no power	NA	NA
PBANKA-0821100	N/A	CS domain protein, putative	protein coding	No	Essential	NA	NA	2
PBANKA-0821200	N/A	conserved Plasmodium protein, unknown function	protein coding	No	NA	NA	2	5
PBANKA-0821300	N/A	conserved Plasmodium protein, unknown function	protein coding	No	Dispensable	no power	NA	3
PBANKA-0821400	N/A	ADP-ribosylation factor, putative	protein coding	No	NA	NA	2	5
PBANKA-0821500	N/A	conserved Plasmodium protein, unknown function	protein coding	No	NA	NA	NA	21
PBANKA-0821600	N/A	CRAL/TRIO domain-containing protein, putative	protein coding	No	Slow	not reduced	NA	14
PBANKA-0821700	N/A	inosine-5'-monophosphate dehydrogenase, putative	protein coding	No	Essential	reduced	NA	6
PBANKA-0821800	PRP24	U4/U6 snRNA-associated-splicing factor, putative	protein coding	No	Essential	NA	NA	2
PBANKA-0821900	N/A	ubiquitin-conjugating enzyme E2, putative	protein coding	No	NA	NA	NA	14
PBANKA-0822000	N/A	conserved Plasmodium protein, unknown function	protein coding	No	NA	NA	NA	NA
PBANKA-0822100	N/A	conserved Plasmodium protein, unknown function	protein coding	No	NA	NA	NA	NA
PBANKA-0822200	N/A	conserved protein, unknown function	protein coding	No	Essential	NA	NA	NA
PBANKA-0822300	NifU	NifU-like scaffold protein	protein coding	No	Dispensable	not reduced	NA	NA
PBANKA-0822400	N/A	conserved Plasmodium protein, unknown function	protein coding	No	NA	NA	NA	8
PBANKA-0822500	N/A	tetratricopeptide repeat protein, putative	protein coding	No	Slow	no power	NA	NA
PBANKA-0822600	N/A	conserved protein, unknown function	protein coding	No	NA	NA	NA	7
PBANKA-0822700	RPF1	ribosome production factor 1, putative	protein coding	No	NA	NA	NA	16
PBANKA-0822800	N/A	conserved Plasmodium protein, unknown function	protein coding	No	NA	NA	NA	22
PBANKA-0822900	N/A	dynein intermediate chain, putative	protein coding	No	NA	NA	NA	1
PBANKA-0823000	N/A	ubiquitin-like protein, putative	protein coding	No	Slow	reduced	NA	3
PBANKA-0823100	SAMS	S-adenosylmethionine synthetase, putative	protein coding	No	NA	NA	2	18
PBANKA-0823200	N/A	conserved protein, unknown function	protein coding	No	Dispensable	not reduced	2	15
PBANKA-0823300	N/A	para-aminobenzoic acid synthetase, putative	protein coding	No	Essential	NA	NA	NA
PBANKA-0823400	PGK	phosphoglycerate kinase, putative	protein coding	No	Essential	NA	NA	10
PBANKA-0823500	N/A	glutamine synthetase, putative	protein coding	No	Dispensable	not reduced	NA	6
PBANKA-0823600	PRP18	pre-mRNA-splicing factor 18, putative	protein coding	No	Essential	NA	NA	NA
PBANKA-0823700	N/A	conserved Plasmodium protein, unknown function	protein coding	No	NA	NA	NA	3
PBANKA-0823800	FabG	3-oxoacyl-[acyl-carrier-protein] reductase, putative	protein coding	No	Dispensable	not reduced	NA	NA
PBANKA-0823900	RPB3	DNA-directed RNA polymerase II subunit RPB3, putative	protein coding	No	NA	NA	NA	17
PBANKA-0824000	N/A	OTU domain-containing protein, putative	protein coding	No	Slow	not reduced	NA	5
PBANKA-0824100	NOS	nitric oxide synthase, putative	protein coding	No	Essential	NA	NA	NA
PBANKA-0824200	PLP3	perforin-like protein 3	protein coding	No	Dispensable	no power	NA	18
PBANKA-0824300	N/A	conserved Plasmodium protein, unknown function	protein coding	No	Dispensable	reduced	NA	NA
PBANKA-0824400	N/A	cyclin-dependent kinases regulatory subunit, putative	protein coding	No	Dispensable	no power	NA	13
PBANKA-0824500	LplA2	lipoate-protein ligase 2	protein coding	No	Slow	reduced	NA	2
PBANKA-0824600	N/A	conserved protein, unknown function	protein coding	No	Dispensable	no power	NA	8
PBANKA-0824700	TRXR	thioredoxin reductase, putative	protein coding	No	NA	NA	NA	8
PBANKA-0824800	PABP2	polyadenylate-binding protein 2, putative	protein coding	No	NA	NA	NA	15
PBANKA-0824900	N/A	patatin-like phospholipase, putative	protein coding	No	Dispensable	not reduced	NA	NA
PBANKA-0825000	N/A	conserved Plasmodium protein, unknown function	protein coding	No	NA	NA	NA	17
PBANKA-0825100	N/A	heptatricopeptide repeat-containing protein, putative	protein coding	No	NA	NA	NA	NA
PBANKA-0825200	TPK	thiamine pyrophosphokinase, putative	protein coding	No	Dispensable	reduced	NA	2
PBANKA-0825300	N/A	conserved Plasmodium protein, unknown function	protein coding	No	Dispensable	not reduced	NA	22
PBANKA-0825400	N/A	conserved Plasmodium protein, unknown function	protein coding	No	Essential	NA	NA	1
PBANKA-0825500	N/A	conserved Plasmodium protein, unknown function	protein coding	No	NA	NA	NA	5
PBANKA-0825600	SF3A3	splicing factor 3A subunit 3, putative	protein coding	No	NA	NA	NA	9
PBANKA-0825700	TRF1	telomeric repeat binding factor 1, putative	protein coding	No	NA	NA	2	16
PBANKA-0825800	N/A	conserved Plasmodium protein, unknown function	protein coding	No	NA	NA	NA	1
PBANKA-0825900	N/A	conserved Plasmodium protein, unknown function	protein coding	No	NA	NA	2	18
PBANKA-0826000	RRP8	ribosomal RNA-processing protein 8, putative	protein coding	No	NA	NA	2	12
PBANKA-0826100	aPRS	proline--tRNA ligase, putative	protein coding	No	NA	NA	NA	4
PBANKA-0826200	N/A	protein phosphatase-beta, putative	protein coding	No	Essential	NA	NA	11
PBANKA-0826300	TLP2	thioredoxin-like protein 2, putative	protein coding	No	Essential	NA	NA	7
PBANKA-0826400	N/A	zinc binding protein (Yippee), putative	protein coding	No	Dispensable	reduced	NA	22
PBANKA-0826500	HDAC1	histone deacetylase 1, putative	protein coding	No	Essential	NA	NA	12
PBANKA-0826600	UPF2	regulator of nonsense transcripts 2, putative	protein coding	No	NA	NA	NA	20
PBANKA-0826700	PV5	parasitophorous vacuolar protein 5	protein coding	No	NA	NA	NA	6
PBANKA-0826800	N/A	protein kinase, putative	protein coding	No	NA	NA	NA	3
PBANKA-0826900	N/A	protein kinase, putative	protein coding	No	Essential	NA	NA	NA
PBANKA-0827000	N/A	conserved Plasmodium protein, unknown function	protein coding	No	Essential	NA	NA	NA
PBANKA-0827100	N/A	protein kinase, putative	protein coding	No	Dispensable	no power	NA	11
PBANKA-0827200	N/A	monocarboxylate transporter, putative	protein coding	No	NA	NA	NA	6
PBANKA-0827300	N/A	tetratricopeptide repeat protein, putative	protein coding	No	NA	NA	NA	18
PBANKA-0827400	N/A	conserved Plasmodium protein, unknown function	protein coding	No	Dispensable	no power	2	5
PBANKA-0827500	NADSYN	glutamine-dependent NAD(+) synthetase, putative	protein coding	No	Slow	reduced	NA	10
PBANKA-0827600	N/A	conserved Plasmodium protein, unknown function	protein coding	No	NA	NA	NA	1
PBANKA-0827700	N/A	replication termination factor, putative	protein coding	No	NA	NA	NA	7
PBANKA-0827800	P23	HSP90 co-chaperone p23, putative	protein coding	No	Slow	no power	NA	13
PBANKA-0827900	N/A	conserved protein, unknown function	protein coding	No	Slow	reduced	NA	21
PBANKA-0828000	N/A	zinc finger protein, putative	protein coding	No	Dispensable	reduced	NA	13
PBANKA-0828100	FH	fumarate hydratase, putative	protein coding	No	NA	NA	NA	16
PBANKA-0828200	N/A	conserved Plasmodium protein, unknown function	protein coding	No	Dispensable	reduced	NA	1
PBANKA-0828300	N/A	dynein light chain, putative	protein coding	No	NA	NA	NA	1
PBANKA-0828400	N/A	RNA-binding protein, putative	protein coding	No	NA	NA	NA	18
PBANKA-0828500	PPP4	serine/threonine protein phosphatase 4	protein coding	No	Dispensable	no power	2	20
PBANKA-0828600	COX5B	cytochrome c oxidase subunit 5B, putative	protein coding	No	Essential	NA	NA	13
PBANKA-0828700	PSD	phosphatidylserine decarboxylase, putative	protein coding	No	Essential	NA	NA	NA
PBANKA-0828800	COX6B	cytochrome c oxidase subunit 6B, putative	protein coding	No	Essential	NA	2	13
PBANKA-0828900	N/A	conserved Plasmodium protein, unknown function	protein coding	No	Dispensable	no power	NA	1
PBANKA-0829000	N/A	conserved Plasmodium protein, unknown function	protein coding	No	NA	NA	NA	NA
PBANKA-0829100	N/A	conserved Plasmodium protein, unknown function	protein coding	No	Slow	no power	NA	4
PBANKA-0829200	N/A	conserved protein, unknown function	protein coding	No	Essential	NA	NA	NA
PBANKA-0829300	N/A	conserved Plasmodium protein, unknown function	protein coding	No	Dispensable	not reduced	NA	NA
PBANKA-0829400	N/A	conserved Plasmodium protein, unknown function	protein coding	No	Slow	reduced	NA	NA
PBANKA-0829500	N/A	conserved Plasmodium protein, unknown function	protein coding	No	NA	NA	NA	NA
PBANKA-0829600	N/A	serine/threonine protein kinase, putative	protein coding	No	Dispensable	no power	NA	8
PBANKA-0829700	GK	guanylate kinase, putative	protein coding	No	Slow	reduced	NA	23
PBANKA-0829800	TAF7	transcription initiation factor TFIID subunit 7, putative	protein coding	No	NA	NA	NA	4
PBANKA-0829900	N/A	conserved protein, unknown function	protein coding	No	NA	NA	NA	23
PBANKA-0830000	N/A	RNA-binding protein, putative	protein coding	No	NA	NA	NA	NA
PBANKA-0830100	N/A	conserved Plasmodium protein, unknown function	protein coding	No	NA	NA	NA	14
PBANKA-0830200	RhopH2	high molecular weight rhoptry protein 2	protein coding	No	NA	NA	NA	7
PBANKA-0830300	N/A	CH domain-containing protein, putative	protein coding	No	NA	NA	NA	1
PBANKA-0830400	N/A	G2 protein	protein coding	No	Dispensable	reduced	NA	5
PBANKA-0830450	N/A	conserved Plasmodium protein, unknown function	protein coding	No	NA	NA	NA	NA
PBANKA-0830500	N/A	conserved Plasmodium protein, unknown function	protein coding	No	NA	NA	NA	NA
PBANKA-0830600	N/A	conserved Plasmodium protein, unknown function	protein coding	No	Essential	NA	NA	11
PBANKA-0830700	N/A	procollagen lysine 5-dioxygenase, putative	protein coding	No	NA	NA	2	15
PBANKA-0830800	N/A	heptatricopeptide repeat-containing protein, putative	protein coding	No	NA	NA	NA	17
PBANKA-0830900	LRR8	leucine-rich repeat protein	protein coding	No	NA	NA	NA	1
PBANKA-0831000	MSP1	merozoite surface protein 1	protein coding	No	Essential	NA	NA	3
PBANKA-0831100	N/A	zinc finger protein, putative	protein coding	No	Dispensable	no power	NA	1
PBANKA-0831200	N/A	diacylglycerol kinase, putative	protein coding	No	NA	NA	NA	1
PBANKA-0831300	CYP72	peptidyl-prolyl cis-trans isomerase, putative	protein coding	No	NA	NA	NA	NA
PBANKA-0831400	N/A	conserved Plasmodium protein, unknown function	protein coding	No	NA	NA	NA	21
PBANKA-0831500	N/A	conserved Plasmodium protein, unknown function	protein coding	No	NA	NA	NA	3
PBANKA-0831600	N/A	conserved Plasmodium protein, unknown function	protein coding	No	NA	NA	NA	8
PBANKA-0831700	NFU1	NifU-like protein, putative	protein coding	No	Dispensable	reduced	NA	NA
PBANKA-0831800	N/A	elongation factor Tu, putative	protein coding	No	Dispensable	reduced	NA	6
PBANKA-0831900	N/A	nucleolar protein Nop52, putative	protein coding	No	Slow	no power	NA	NA
PBANKA-0832000	Sel2	selenoprotein, putative	protein coding	No	Dispensable	not reduced	NA	NA
PBANKA-0832100	N/A	conserved Plasmodium protein, unknown function	protein coding	No	Dispensable	not reduced	NA	NA
PBANKA-0832200	N/A	PUB domain-containing protein, putative	protein coding	No	NA	NA	NA	9
PBANKA-0832300	N/A	conserved Plasmodium protein, unknown function	protein coding	No	NA	NA	NA	NA
PBANKA-0832400	N/A	conserved protein, unknown function	protein coding	No	Dispensable	reduced	NA	20
PBANKA-0832500	N/A	PIH1 domain-containing protein, putative	protein coding	No	Dispensable	no power	NA	1
PBANKA-0832600	N/A	proteasome subunit beta type-6, putative	protein coding	No	Slow	not reduced	NA	6
PBANKA-0832700	AKLP2	adenylate kinase-like protein 2, putative	protein coding	No	NA	NA	NA	1
PBANKA-0832800	N/A	conserved Plasmodium protein, unknown function	protein coding	No	Dispensable	not reduced	2	18
PBANKA-0832900	N/A	protein MAM3, putative	protein coding	No	Slow	no power	NA	17
PBANKA-0833000	PFN	profilin	protein coding	No	Slow	no power	NA	19
PBANKA-0833100	M18AAP	M18 aspartyl aminopeptidase, putative	protein coding	No	Dispensable	not reduced	NA	20
PBANKA-0833200	RF1	peptide chain release factor 1, putative	protein coding	No	NA	NA	NA	9
PBANKA-0833300	DHHC6	palmitoyltransferase DHHC6, putative	protein coding	No	Dispensable	not reduced	NA	18
PBANKA-0833400	RPS6	apicoplast ribosomal protein S6, putative	protein coding	No	NA	NA	NA	21
PBANKA-0833500	N/A	conserved Plasmodium protein, unknown function	protein coding	No	NA	NA	NA	3
PBANKA-0833600	CSE1	importin alpha re-exporter, putative	protein coding	No	NA	NA	NA	NA
PBANKA-0833700	N/A	conserved Plasmodium protein, unknown function	protein coding	No	NA	NA	NA	8
PBANKA-0833800	N/A	CSTF domain-containing protein, putative	protein coding	No	NA	NA	NA	14
PBANKA-0833900	N/A	conserved Plasmodium protein, unknown function	protein coding	No	NA	NA	NA	20
PBANKA-0834000	N/A	calcyclin-binding protein, putative	protein coding	No	NA	NA	NA	8
PBANKA-0834100	N/A	conserved Plasmodium protein, unknown function	protein coding	No	Essential	NA	NA	8
PBANKA-0834200	N/A	conserved Plasmodium protein, unknown function	protein coding	No	NA	NA	NA	15
PBANKA-0834300	N/A	gamma-tubulin complex component, putative	protein coding	No	NA	NA	NA	1
PBANKA-0834400	MAS1	mitochondrial-processing peptidase subunit beta, putative	protein coding	No	Slow	no power	NA	6
PBANKA-0834500	N/A	conserved Plasmodium protein, unknown function	protein coding	No	NA	NA	NA	16
PBANKA-0834600	N/A	tubulin delta chain, putative	protein coding	No	Dispensable	no power	NA	1
PBANKA-0834700	N/A	conserved Plasmodium protein, unknown function	protein coding	No	NA	NA	2	19
PBANKA-0834800	N/A	histidine--tRNA ligase, putative	protein coding	No	NA	NA	NA	NA
PBANKA-0834900	XPD	TFIIH basal transcription factor complex helicase XPD subunit, putative	protein coding	No	Essential	NA	NA	NA
PBANKA-0835000	N/A	conserved protein, unknown function	protein coding	No	NA	NA	NA	19
PBANKA-0835100	N/A	ATP synthase-associated protein, putative	protein coding	No	Slow	reduced	NA	NA
PBANKA-0835200	ApiAP2	AP2 domain transcription factor, putative	protein coding	No	Essential	NA	NA	2
PBANKA-0835300	N/A	V-type proton ATPase subunit E, putative	protein coding	No	Essential	NA	NA	19
PBANKA-0835400	N/A	conserved Plasmodium protein, unknown function	protein coding	No	NA	NA	NA	NA
PBANKA-0835500	N/A	UBX domain-containing protein, putative	protein coding	No	Dispensable	not reduced	NA	13
PBANKA-0835600	PKAc	cAMP-dependent protein kinase catalytic subunit, putative	protein coding	No	Essential	NA	NA	1
PBANKA-0835700	N/A	conserved Plasmodium protein, unknown function	protein coding	No	Dispensable	not reduced	NA	NA
PBANKA-0835800	SNRPB2	U2 small nuclear ribonucleoprotein B'', putative	protein coding	No	NA	NA	NA	NA
PBANKA-0835900	KSH1	protein kish, putative	protein coding	No	NA	NA	NA	NA
PBANKA-0836000	VPS33	vacuolar protein sorting-associated protein 33, putative	protein coding	No	Essential	NA	NA	NA
PBANKA-0836100	N/A	phosphatidylinositol N-acetylglucosaminyltransferase subunit P, putative	protein coding	No	Essential	NA	NA	4
PBANKA-0836200	N/A	conserved Plasmodium protein, unknown function	protein coding	No	NA	NA	NA	NA
PBANKA-0836300	CLAG9	cytoadherence linked asexual protein 9	protein coding	No	Essential	NA	NA	7
PBANKA-0836400	N/A	Plasmodium exported protein, unknown function	protein coding	No	NA	NA	NA	17
PBANKA-0836500	N/A	conserved rodent malaria protein, unknown function	protein coding	No	NA	NA	NA	NA
PBANKA-0836550	N/A	PIR protein, pseudogene	protein coding	Yes	NA	NA	NA	NA
PBANKA-0836600	N/A	fam-b protein	protein coding	No	Dispensable	not reduced	NA	NA
PBANKA-0836700	N/A	fam-a protein	protein coding	No	NA	NA	NA	2
PBANKA-0836800	EMAP1	erythrocyte membrane associated protein 1	protein coding	No	Dispensable	not reduced	2	10
PBANKA-0836850	N/A	PIR protein, pseudogene	protein coding	Yes	NA	NA	NA	NA
PBANKA-0836900	N/A	PIR protein	protein coding	No	NA	NA	NA	NA
PBANKA-0836921	N/A	PIR protein	protein coding	No	NA	NA	NA	NA
PBANKA-0836941	N/A	fam-b protein	protein coding	No	NA	NA	NA	NA
PBANKA-0836961	N/A	PIR protein	protein coding	No	NA	NA	NA	NA
PBANKA-0836981	N/A	PIR protein	protein coding	No	NA	NA	NA	NA
PBANKA-0837001	N/A	PIR protein	protein coding	No	NA	NA	NA	NA
PBANKA-0837021	N/A	PIR protein, pseudogene	protein coding	Yes	NA	NA	NA	NA
PBANKA-0837041	N/A	fam-b protein	protein coding	No	NA	NA	NA	NA
PBANKA-0837061	N/A	tryptophan-rich protein, fragment	protein coding	No	NA	NA	NA	NA
PBANKA-0837081	N/A	PIR protein	protein coding	No	NA	NA	NA	NA
PBANKA-0837101	N/A	PIR protein	protein coding	No	NA	NA	NA	4
PBANKA-0837121	N/A	PIR protein	protein coding	No	NA	NA	NA	NA
PBANKA-0837141	N/A	PIR protein	protein coding	No	NA	NA	NA	NA
PBANKA-0837161	N/A	PIR protein	protein coding	No	NA	NA	NA	NA
PBANKA-0837181	N/A	PIR protein	protein coding	No	NA	NA	NA	NA
PBANKA-0837201	N/A	fam-a protein	protein coding	No	NA	NA	NA	NA
PBANKA-0900600	N/A	PIR protein	protein coding	No	NA	NA	NA	NA
PBANKA-0900900	Pb235	reticulocyte binding protein, putative	protein coding	No	NA	NA	NA	NA
PBANKA-0901000	N/A	fam-a protein	protein coding	No	NA	NA	NA	NA
PBANKA-0901100	N/A	serine/threonine protein kinase, putative	protein coding	No	Essential	NA	NA	4
PBANKA-0901200	PEX22	peroxisome assembly protein 22, putative	protein coding	No	NA	NA	NA	NA
PBANKA-0901300	MAEBL	membrane associated erythrocyte binding-like protein	protein coding	No	NA	NA	NA	1
PBANKA-0901400	N/A	ATP synthase subunit delta, mitochondrial, putative	protein coding	No	Slow	reduced	NA	12
PBANKA-0901500	N/A	conserved Plasmodium protein, unknown function	protein coding	No	Dispensable	not reduced	NA	11
PBANKA-0901600	FTB	protein farnesyltransferase subunit beta, putative	protein coding	No	Essential	NA	NA	NA
PBANKA-0901700	N/A	conserved Plasmodium protein, unknown function	protein coding	No	Essential	NA	2	12
PBANKA-0901800	N/A	conserved Plasmodium protein, unknown function	protein coding	No	Dispensable	no power	NA	12
PBANKA-0901900	N/A	tubulin--tyrosine ligase, putative	protein coding	No	Insufficient data	no power	NA	5
PBANKA-0902000	N/A	dynein light chain, putative	protein coding	No	Dispensable	not reduced	NA	NA
PBANKA-0902100	SLARP	sporozoite and liver stage asparagine-rich protein	protein coding	No	Dispensable	not reduced	NA	2
PBANKA-0902200	N/A	protein YIPF6, putative	protein coding	No	NA	NA	NA	7
PBANKA-0902300	N/A	conserved Plasmodium protein, unknown function	protein coding	No	Dispensable	no power	NA	13
PBANKA-0902400	N/A	kinesin-X4, putative	protein coding	No	Dispensable	no power	NA	1
PBANKA-0902500	ORP1	oocyst rupture protein 1	protein coding	No	Slow	no power	NA	20
PBANKA-0902600	LRR10	leucine-rich repeat protein	protein coding	No	Dispensable	no power	NA	1
PBANKA-0902700	N/A	conserved Plasmodium protein, unknown function	protein coding	No	NA	NA	NA	18
PBANKA-0902800	N/A	conserved Plasmodium protein, unknown function	protein coding	No	NA	NA	NA	NA
PBANKA-0902900	N/A	conserved protein, unknown function	protein coding	No	NA	NA	2	15
PBANKA-0903000	RSA4	ribosome assembly protein 4, putative	protein coding	No	NA	NA	2	NA
PBANKA-0903100	N/A	conserved Plasmodium protein, unknown function	protein coding	No	NA	NA	NA	15
PBANKA-0903200	N/A	conserved Plasmodium protein, unknown function	protein coding	No	NA	NA	NA	6
PBANKA-0903300	N/A	bicoid-interacting protein BIN3, putative	protein coding	No	NA	NA	NA	4
PBANKA-0903400	N/A	TMEM65 domain-containing protein, putative	protein coding	No	NA	NA	NA	14
PBANKA-0903500	ABCB3	ABC transporter B family member 3, putative	protein coding	No	NA	NA	NA	NA
PBANKA-0903600	DYN1	dynamin-like protein, putative	protein coding	No	NA	NA	NA	14
PBANKA-0903700	CRIPT	cysteine-rich PDZ-binding protein, putative	protein coding	No	Dispensable	not reduced	NA	NA
PBANKA-0903800	N/A	serine/threonine protein kinase, putative	protein coding	No	Essential	NA	NA	5
PBANKA-0903900	SEC21	coatomer subunit gamma, putative	protein coding	No	Slow	no power	NA	NA
PBANKA-0904000	N/A	conserved Plasmodium protein, unknown function	protein coding	No	Dispensable	not reduced	NA	11
PBANKA-0904100	RAB6	ras-related protein Rab-6	protein coding	No	Essential	NA	NA	6
PBANKA-0904200	N/A	conserved Plasmodium protein, unknown function	protein coding	No	Dispensable	not reduced	NA	5
PBANKA-0904300	TIC20	apicoplast import protein Tic20, putative	protein coding	No	Slow	reduced	NA	8
PBANKA-0904400	TFG2	transcription initiation factor IIF subunit beta, putative	protein coding	No	Slow	not reduced	NA	20
PBANKA-0904500	AOS1	SUMO-activating enzyme subunit 1, putative	protein coding	No	Essential	NA	NA	2
PBANKA-0904600	N/A	conserved Plasmodium protein, unknown function	protein coding	No	Dispensable	no power	NA	1
PBANKA-0904700	N/A	60S ribosomal protein L41, putative	protein coding	No	NA	NA	NA	NA
PBANKA-0904800	N/A	conserved Plasmodium protein, unknown function	protein coding	No	NA	NA	NA	1
PBANKA-0904900	N/A	mitochondrial large subunit ribosomal protein, putative	protein coding	No	NA	NA	2	2
PBANKA-0905000	RPS21	40S ribosomal protein S21, putative	protein coding	No	Essential	NA	NA	9
PBANKA-0905100	N/A	ATP-dependent (S)-NAD(P)H-hydrate dehydratase, putative	protein coding	No	Dispensable	not reduced	NA	NA
PBANKA-0905200	CAP93	oocyst capsule protein Cap93	protein coding	No	Dispensable	not reduced	NA	2
PBANKA-0905300	N/A	conserved Plasmodium protein, unknown function	protein coding	No	Dispensable	not reduced	NA	22
PBANKA-0905400	N/A	conserved Plasmodium protein, unknown function	protein coding	No	NA	NA	NA	13
PBANKA-0905500	N/A	conserved Plasmodium protein, unknown function	protein coding	No	NA	NA	NA	1
PBANKA-0905600	N/A	translation initiation factor eIF-1A, putative	protein coding	No	NA	NA	NA	14
PBANKA-0905700	RPC40	DNA-directed RNA polymerases I and III subunit RPAC1, putative	protein coding	No	NA	NA	NA	6
PBANKA-0905800	N/A	DnaJ protein, putative	protein coding	No	NA	NA	NA	22
PBANKA-0905900	AP2-O	AP2 domain transcription factor AP2-O	protein coding	No	Slow	reduced	2	5
PBANKA-0906000	N/A	alpha/beta hydrolase, putative	protein coding	No	Dispensable	reduced	NA	13
PBANKA-0906100	N/A	conserved Plasmodium protein, unknown function	protein coding	No	Slow	not reduced	NA	18
PBANKA-0906200	N/A	ATP synthase-associated protein, putative	protein coding	No	Dispensable	reduced	2	6
PBANKA-0906300	N/A	methyltransferase, putative	protein coding	No	Essential	NA	NA	NA
PBANKA-0906400	N/A	60S ribosomal protein L35ae, putative	protein coding	No	Essential	NA	NA	10
PBANKA-0906500	N/A	60S ribosomal protein L28, putative	protein coding	No	NA	NA	NA	10
PBANKA-0906600	CPO	coproporphyrinogen-III oxidase, putative	protein coding	No	Slow	not reduced	NA	NA
PBANKA-0906700	N/A	conserved Plasmodium protein, unknown function	protein coding	No	NA	NA	NA	3
PBANKA-0906800	N/A	conserved Plasmodium protein, unknown function	protein coding	No	NA	NA	NA	23
PBANKA-0906900	N/A	conserved Plasmodium protein, unknown function	protein coding	No	Essential	NA	NA	3
PBANKA-0907000	N/A	heptatricopeptide repeat-containing protein, putative	protein coding	No	NA	NA	NA	NA
PBANKA-0907100	IMC1b	inner membrane complex protein 1b	protein coding	No	Dispensable	no power	2	5
PBANKA-0907200	N/A	EELM2 domain-containing protein, putative	protein coding	No	NA	NA	NA	11
PBANKA-0907300	N/A	OTU domain-containing protein, putative	protein coding	No	NA	NA	NA	2
PBANKA-0907400	DPM1	dolichol-phosphate mannosyltransferase, putative	protein coding	No	NA	NA	NA	13
PBANKA-0907500	N/A	conserved Plasmodium protein, unknown function	protein coding	No	NA	NA	NA	1
PBANKA-0907600	PIGH	phosphatidylinositol N-acetylglucosaminyltransferase subunit H, putative	protein coding	No	Essential	NA	NA	13
PBANKA-0907700	N/A	conserved protein, unknown function	protein coding	No	NA	NA	NA	19
PBANKA-0907800	N/A	ATP synthase-associated protein, putative	protein coding	No	Dispensable	reduced	2	NA
PBANKA-0907900	N/A	conserved Plasmodium protein, unknown function	protein coding	No	NA	NA	NA	5
PBANKA-0908000	N/A	conserved Plasmodium protein, unknown function	protein coding	No	NA	NA	NA	8
PBANKA-0908100	N/A	conserved Plasmodium protein, unknown function	protein coding	No	Insufficient data	no power	NA	7
PBANKA-0908200	N/A	conserved Plasmodium protein, unknown function	protein coding	No	Slow	no power	NA	NA
PBANKA-0908300	N/A	chromo domain-containing protein, putative	protein coding	No	NA	NA	NA	NA
PBANKA-0908400	N/A	conserved Plasmodium protein, unknown function	protein coding	No	Dispensable	no power	NA	16
PBANKA-0908500	MyoK	myosin K	protein coding	No	Dispensable	no power	NA	1
PBANKA-0908600	N/A	conserved Plasmodium protein, unknown function	protein coding	No	Dispensable	not reduced	NA	NA
PBANKA-0908700	N/A	P-loop containing nucleoside triphosphate hydrolase, putative	protein coding	No	Slow	no power	NA	14
PBANKA-0908800	N/A	conserved Plasmodium protein, unknown function	protein coding	No	Dispensable	not reduced	NA	1
PBANKA-0908900	N/A	V-type proton ATPase subunit F, putative	protein coding	No	NA	NA	NA	NA
PBANKA-0909000	CA	carbonic anhydrase, putative	protein coding	No	NA	NA	NA	NA
PBANKA-0909100	EMC8	ER membrane protein complex subunit 8, putative	protein coding	No	NA	NA	NA	6
PBANKA-0909200	N/A	conserved Plasmodium protein, unknown function	protein coding	No	Essential	NA	NA	7
PBANKA-0909300	N/A	adrenodoxin reductase, putative	protein coding	No	Essential	NA	NA	NA
PBANKA-0909400	N/A	conserved Plasmodium protein, unknown function	protein coding	No	Dispensable	not reduced	NA	1
PBANKA-0909500	N/A	AAA family ATPase, putative	protein coding	No	Dispensable	not reduced	NA	15
PBANKA-0909600	ApiAP2	AP2 domain transcription factor, putative	protein coding	No	Essential	NA	NA	NA
PBANKA-0909700	N/A	VPS9 domain-containing protein, putative	protein coding	No	Essential	NA	NA	NA
PBANKA-0909800	N/A	RNA-binding protein, putative	protein coding	No	Dispensable	no power	NA	NA
PBANKA-0909900	N/A	WD repeat-containing protein, putative	protein coding	No	NA	NA	NA	2
PBANKA-0910000	N/A	protein KIC5, putative	protein coding	No	NA	NA	NA	3
PBANKA-0910100	N/A	beta-catenin-like protein 1, putative	protein coding	No	Slow	reduced	NA	NA
PBANKA-0910200	PPM2	protein phosphatase PPM2	protein coding	No	Slow	reduced	NA	7
PBANKA-0910300	GCalpha	guanylyl cyclase alpha, putative	protein coding	No	Slow	no power	NA	1
PBANKA-0910400	N/A	conserved protein, unknown function	protein coding	No	NA	NA	NA	NA
PBANKA-0910500	N/A	conserved protein, unknown function	protein coding	No	NA	NA	NA	NA
PBANKA-0910600	URM1	ubiquitin-related modifier 1, putative	protein coding	No	NA	NA	NA	13
PBANKA-0910700	N/A	conserved Plasmodium protein, unknown function	protein coding	No	NA	NA	NA	4
PBANKA-0910800	N/A	conserved Plasmodium protein, unknown function	protein coding	No	NA	NA	NA	1
PBANKA-0910900	SPELD	sporozoite surface protein essential for liver stage development	protein coding	No	NA	NA	NA	3
PBANKA-0911000	N/A	calcium-binding protein, putative	protein coding	No	Dispensable	not reduced	NA	1
PBANKA-0911100	N/A	conserved Plasmodium protein, unknown function	protein coding	No	NA	NA	NA	1
PBANKA-0911200	N/A	ribosomal protein S14, apicoplast, putative	protein coding	No	Essential	NA	NA	7
PBANKA-0911300	N/A	UVB-resistance protein UVR8 homologue, putative	protein coding	No	Slow	reduced	NA	2
PBANKA-0911400	N/A	CLPTM1 domain-containing protein, putative	protein coding	No	Slow	not reduced	NA	9
PBANKA-0911500	AEP	apical exonemal protein, putative	protein coding	No	Slow	not reduced	NA	1
PBANKA-0911600	N/A	ribosomal protein S9, mitochondrial, putative	protein coding	No	Essential	NA	NA	7
PBANKA-0911650	N/A	U2 spliceosomal RNA	snRNA encoding	No	NA	NA	NA	NA
PBANKA-0911700	SUB2	subtilisin-like protease 2	protein coding	No	Essential	NA	NA	1
PBANKA-0911800	N/A	DnaJ protein, putative	protein coding	No	Essential	NA	NA	4
[truncated: 3,247 more rows]

## Sheet: Bushell_dispensible
Cluster	pvals	cluster_size	# of genes found in cluster	genes	FDR
5	0	109	76	PBANKA_1009900, PBANKA_0315800, PBANKA_1436600, PBANKA_0904200, PBANKA_1138900, PBANKA_1423700, PBANKA_1202600, PBANKA_1317200, PBANKA_0704900, PBANKA_0816800, PBANKA_0916700, PBANKA_1305200, PBANKA_0518500, PBANKA_0827400, PBANKA_1129800, PBANKA_1419300, PBANKA_1334700, PBANKA_0502000, PBANKA_1342500, PBANKA_0807200, PBANKA_1335000, PBANKA_1218300, PBANKA_1407900, PBANKA_1007900, PBANKA_0912500,…	0
1	2.1031e-12	179	110	PBANKA_0302100, PBANKA_0507900, PBANKA_0933700, PBANKA_0828900, PBANKA_0831100, PBANKA_1038200, PBANKA_1344200, PBANKA_1431200, PBANKA_1104900, PBANKA_1352100, PBANKA_0933600, PBANKA_1030400, PBANKA_1409600, PBANKA_1455100, PBANKA_0712100, PBANKA_0107200, PBANKA_1143100, PBANKA_0705500, PBANKA_0702000, PBANKA_0507300, PBANKA_1318700, PBANKA_1125300, PBANKA_0904600, PBANKA_0828200, PBANKA_0510600,…	2.41856e-11
15	1.1411e-09	74	52	PBANKA_1445700, PBANKA_1436300, PBANKA_1113400, PBANKA_1026300, PBANKA_0712200, PBANKA_1405200, PBANKA_1228200, PBANKA_0816000, PBANKA_1311400, PBANKA_1407000, PBANKA_1300700, PBANKA_0823200, PBANKA_1309800, PBANKA_0620700, PBANKA_1141400, PBANKA_1358900, PBANKA_1032400, PBANKA_1342300, PBANKA_1103900, PBANKA_0408400, PBANKA_1352500, PBANKA_0943400, PBANKA_1233600, PBANKA_1328900, PBANKA_1338100,…	8.7484e-09
18	0.00285573	55	30	PBANKA_0611900, PBANKA_0511000, PBANKA_1349800, PBANKA_1117600, PBANKA_1306900, PBANKA_0712700, PBANKA_1119200, PBANKA_0718700, PBANKA_0832800, PBANKA_0506900, PBANKA_0522300, PBANKA_0209700, PBANKA_0820200, PBANKA_0714300, PBANKA_0608000, PBANKA_1409200, PBANKA_1210900, PBANKA_0513000, PBANKA_0616400, PBANKA_0824200, PBANKA_0518100, PBANKA_1211400, PBANKA_0833300, PBANKA_1410500, PBANKA_1428100,…	0.0164204
22	0.00892455	32	18	PBANKA_0825300, PBANKA_0105200, PBANKA_0905300, PBANKA_1323600, PBANKA_0314200, PBANKA_0515300, PBANKA_1113700, PBANKA_0702700, PBANKA_1013300, PBANKA_1107800, PBANKA_0518300, PBANKA_1121400, PBANKA_1135900, PBANKA_0717500, PBANKA_0826400, PBANKA_0315900, PBANKA_0817000, PBANKA_1434000	0.0410529
13	0.0608957	80	36	PBANKA_1131400, PBANKA_0828000, PBANKA_1120100, PBANKA_1428800, PBANKA_1358200, PBANKA_0101100, PBANKA_0413500, PBANKA_0416800, PBANKA_1217700, PBANKA_0919900, PBANKA_0515200, PBANKA_1113800, PBANKA_0835500, PBANKA_0515600, PBANKA_1404300, PBANKA_0916900, PBANKA_0806300, PBANKA_0918700, PBANKA_1435200, PBANKA_0100800, PBANKA_1109900, PBANKA_0704700, PBANKA_1422800, PBANKA_0405900, PBANKA_1357900,…	0.207574
8	0.0631746	112	49	PBANKA_1027300, PBANKA_1335600, PBANKA_1449600, PBANKA_1027200, PBANKA_1216800, PBANKA_0105700, PBANKA_0921600, PBANKA_0702100, PBANKA_1034600, PBANKA_0512200, PBANKA_0820300, PBANKA_0608800, PBANKA_0316000, PBANKA_0824600, PBANKA_1024600, PBANKA_0713900, PBANKA_0306500, PBANKA_1322000, PBANKA_1001200, PBANKA_1303100, PBANKA_1451900, PBANKA_1435900, PBANKA_0606900, PBANKA_0933500, PBANKA_1032700,…	0.207574
3	0.141253	133	55	PBANKA_1203600, PBANKA_1451800, PBANKA_1440700, PBANKA_0508300, PBANKA_1212600, PBANKA_0619200, PBANKA_1225100, PBANKA_1319400, PBANKA_0501000, PBANKA_1014100, PBANKA_1418600, PBANKA_1112100, PBANKA_0943900, PBANKA_1343500, PBANKA_0716500, PBANKA_1322200, PBANKA_0615900, PBANKA_0925000, PBANKA_1322100, PBANKA_1425800, PBANKA_0805900, PBANKA_0413400, PBANKA_1037800, PBANKA_0104600, PBANKA_1114400,…	0.382234
11	0.14957	83	35	PBANKA_1312000, PBANKA_1138100, PBANKA_1434400, PBANKA_0417800, PBANKA_0211400, PBANKA_0206500, PBANKA_0313300, PBANKA_0210100, PBANKA_1312800, PBANKA_0714500, PBANKA_0827100, PBANKA_0405600, PBANKA_1236400, PBANKA_0106000, PBANKA_0515350, PBANKA_0523200, PBANKA_1355900, PBANKA_1019100, PBANKA_0901500, PBANKA_1336600, PBANKA_1242400, PBANKA_1358700, PBANKA_0904000, PBANKA_0721000, PBANKA_1234900,…	0.382234
19	0.271875	52	21	PBANKA_0819500, PBANKA_0931000, PBANKA_1323300, PBANKA_0212300, PBANKA_0312600, PBANKA_1335800, PBANKA_1314900, PBANKA_0704400, PBANKA_1012100, PBANKA_1016100, PBANKA_1432700, PBANKA_0410500, PBANKA_1232300, PBANKA_1223000, PBANKA_0105800, PBANKA_1123100, PBANKA_0502650, PBANKA_0712500, PBANKA_0930800, PBANKA_1031500, PBANKA_1310700	0.57493
20	0.274966	47	19	PBANKA_0600900, PBANKA_0410400, PBANKA_1216300, PBANKA_0312100, PBANKA_0926600, PBANKA_1101500, PBANKA_1427200, PBANKA_1000300, PBANKA_0833100, PBANKA_1106400, PBANKA_0407800, PBANKA_1346500, PBANKA_1127100, PBANKA_1210400, PBANKA_1431600, PBANKA_0828500, PBANKA_0832400, PBANKA_1005700, PBANKA_1139500	0.57493
23	0.342314	23	9	PBANKA_1203800, PBANKA_0916500, PBANKA_1241000, PBANKA_1450800, PBANKA_1022600, PBANKA_1143700, PBANKA_0719600, PBANKA_0818400, PBANKA_1124700	0.656103
14	0.70308	63	21	PBANKA_0609200, PBANKA_0109600, PBANKA_0401200, PBANKA_0711300, PBANKA_1363700, PBANKA_1324700, PBANKA_1132800, PBANKA_1201100, PBANKA_0518800, PBANKA_1122300, PBANKA_1425200, PBANKA_0104300, PBANKA_1132400, PBANKA_0912300, PBANKA_0820100, PBANKA_1023900, PBANKA_1460600, PBANKA_0410100, PBANKA_0209200, PBANKA_0105300, PBANKA_0405000	0.999994
21	0.758302	42	13	PBANKA_1403000, PBANKA_1134200, PBANKA_0214200, PBANKA_0714900, PBANKA_1302800, PBANKA_1111800, PBANKA_1434300, PBANKA_1145500, PBANKA_1116200, PBANKA_0811100, PBANKA_1023400, PBANKA_1244900, PBANKA_1357500	0.999994
16	0.924586	64	18	PBANKA_1435400, PBANKA_0716000, PBANKA_1129200, PBANKA_0928700, PBANKA_0407300, PBANKA_0929300, PBANKA_0402400, PBANKA_0819400, PBANKA_1241200, PBANKA_0929700, PBANKA_1240200, PBANKA_0908400, PBANKA_1107600, PBANKA_1213700, PBANKA_0104500, PBANKA_1112700, PBANKA_1441600, PBANKA_1016200	0.999994
7	0.990286	106	28	PBANKA_0933900, PBANKA_1207700, PBANKA_0408200, PBANKA_0802500, PBANKA_1352600, PBANKA_0510500, PBANKA_0111600, PBANKA_0916000, PBANKA_1206800, PBANKA_0303700, PBANKA_0809000, PBANKA_1116000, PBANKA_0417100, PBANKA_0418100, PBANKA_1230700, PBANKA_0314900, PBANKA_1349700, PBANKA_1111000, PBANKA_1303000, PBANKA_0611400, PBANKA_1463700, PBANKA_0214500, PBANKA_1315100, PBANKA_1008700, PBANKA_0503000,…	0.999994
4	0.999217	115	27	PBANKA_0502300, PBANKA_0817600, PBANKA_0931500, PBANKA_1427000, PBANKA_0619600, PBANKA_0210300, PBANKA_1000800, PBANKA_1020700, PBANKA_0710100, PBANKA_0519000, PBANKA_1024100, PBANKA_1121900, PBANKA_1449800, PBANKA_1104300, PBANKA_1465500, PBANKA_1024800, PBANKA_1438700, PBANKA_0615100, PBANKA_0404700, PBANKA_1121100, PBANKA_0933800, PBANKA_0213300, PBANKA_0613600, PBANKA_1128100, PBANKA_0930100,…	0.999994
2	0.999485	149	37	PBANKA_1207800, PBANKA_1242000, PBANKA_0806900, PBANKA_1219600, PBANKA_1462200, PBANKA_1311500, PBANKA_1222100, PBANKA_1138700, PBANKA_1303400, PBANKA_1039800, PBANKA_0806500, PBANKA_1017500, PBANKA_1330400, PBANKA_0902100, PBANKA_1425300, PBANKA_0905200, PBANKA_1101000, PBANKA_1216900, PBANKA_1431900, PBANKA_0825200, PBANKA_0940100, PBANKA_1238800, PBANKA_0939800, PBANKA_0203500, PBANKA_1032200,…	0.999994
17	0.999662	60	10	PBANKA_1006900, PBANKA_0521800, PBANKA_1230300, PBANKA_0109400, PBANKA_0308500, PBANKA_0400500, PBANKA_0112641, PBANKA_0418500, PBANKA_1005500, PBANKA_1459800	0.999994
9	0.999943	102	20	PBANKA_1221000, PBANKA_1126200, PBANKA_0814200, PBANKA_0310000, PBANKA_0108900, PBANKA_0303400, PBANKA_0315000, PBANKA_1126700, PBANKA_0603800, PBANKA_1415900, PBANKA_1231600, PBANKA_0315200, PBANKA_1404800, PBANKA_1348100, PBANKA_1244400, PBANKA_1218100, PBANKA_0102200, PBANKA_0713300, PBANKA_0111100, PBANKA_0513600	0.999994
12	0.99997	79	13	PBANKA_1038300, PBANKA_1418500, PBANKA_1419100, PBANKA_0901800, PBANKA_1430800, PBANKA_0718300, PBANKA_1020200, PBANKA_1237400, PBANKA_0409400, PBANKA_1222300, PBANKA_0604700, PBANKA_1346000, PBANKA_1014400	0.999994
10	0.99998	95	17	PBANKA_1118700, PBANKA_1445900, PBANKA_0316800, PBANKA_1351200, PBANKA_1246600, PBANKA_0836800, PBANKA_1000600, PBANKA_1102200, PBANKA_1359200, PBANKA_1400400, PBANKA_0300600, PBANKA_1400700, PBANKA_1321000, PBANKA_1441700, PBANKA_1010500, PBANKA_0623200, PBANKA_0311800	0.999994
6	0.999994	110	20	PBANKA_0831800, PBANKA_1422200, PBANKA_0906200, PBANKA_0306000, PBANKA_1120200, PBANKA_0107400, PBANKA_0806400, PBANKA_0711200, PBANKA_0413800, PBANKA_1408600, PBANKA_1110800, PBANKA_0305000, PBANKA_0615400, PBANKA_0602400, PBANKA_0823500, PBANKA_1444000, PBANKA_1404000, PBANKA_1438600, PBANKA_0209900, PBANKA_1412300	0.999994

## Sheet: Buhell_essential
Cluster	pvals	cluster_size	# of genes found in cluster	genes	FDR
9	4.75989e-06	102	67	PBANKA_1221600, PBANKA_1362600, PBANKA_1109000, PBANKA_0618600, PBANKA_1310800, PBANKA_0619300, PBANKA_0213500, PBANKA_1341500, PBANKA_0818600, PBANKA_1403700, PBANKA_0924900, PBANKA_1303800, PBANKA_0111200, PBANKA_0311100, PBANKA_0609700, PBANKA_0313100, PBANKA_0927800, PBANKA_1022800, PBANKA_1239700, PBANKA_1314600, PBANKA_1401200, PBANKA_1456000, PBANKA_0709500, PBANKA_0614100, PBANKA_0912100,…	0.000109477
12	4.34441e-05	79	52	PBANKA_1431100, PBANKA_1009800, PBANKA_1403900, PBANKA_1225800, PBANKA_1405300, PBANKA_0807000, PBANKA_1039700, PBANKA_0622800, PBANKA_1444700, PBANKA_1348400, PBANKA_1445800, PBANKA_1124100, PBANKA_1103100, PBANKA_1408100, PBANKA_1304200, PBANKA_0826500, PBANKA_1436800, PBANKA_1413400, PBANKA_0712000, PBANKA_1137800, PBANKA_1437300, PBANKA_1459300, PBANKA_0712600, PBANKA_1241900, PBANKA_1013500,…	0.000499607
17	0.000177675	60	40	PBANKA_1345600, PBANKA_1006000, PBANKA_0613800, PBANKA_1032000, PBANKA_1342400, PBANKA_1121800, PBANKA_1415800, PBANKA_1144100, PBANKA_1429600, PBANKA_0413600, PBANKA_1341600, PBANKA_0401600, PBANKA_1123600, PBANKA_0620500, PBANKA_1327400, PBANKA_1447700, PBANKA_1004800, PBANKA_1009400, PBANKA_0805000, PBANKA_1035300, PBANKA_1405400, PBANKA_1411800, PBANKA_0502700, PBANKA_1202800, PBANKA_1021900,…	0.00136217
2	0.00138678	149	84	PBANKA_1109200, PBANKA_1035600, PBANKA_1334100, PBANKA_1358100, PBANKA_1303700, PBANKA_0914000, PBANKA_1443100, PBANKA_0521000, PBANKA_1003800, PBANKA_0505200, PBANKA_0416000, PBANKA_1336300, PBANKA_0608900, PBANKA_0404900, PBANKA_0414200, PBANKA_1032600, PBANKA_1233300, PBANKA_0938300, PBANKA_1020600, PBANKA_1141200, PBANKA_1220100, PBANKA_1221500, PBANKA_0514100, PBANKA_0714800, PBANKA_0809300,…	0.007974
10	0.00181525	95	56	PBANKA_1326400, PBANKA_1214000, PBANKA_0929600, PBANKA_1127000, PBANKA_1231800, PBANKA_1126500, PBANKA_1202400, PBANKA_1410300, PBANKA_0704600, PBANKA_1318100, PBANKA_1122900, PBANKA_1135100, PBANKA_1423600, PBANKA_1439200, PBANKA_1401300, PBANKA_1033900, PBANKA_1364200, PBANKA_1355100, PBANKA_0604800, PBANKA_1305100, PBANKA_1351900, PBANKA_0405400, PBANKA_0711900, PBANKA_0405300, PBANKA_1035100,…	0.00835014
6	0.00513431	110	62	PBANKA_0904100, PBANKA_1305300, PBANKA_1012800, PBANKA_0703100, PBANKA_0602800, PBANKA_1351600, PBANKA_1325600, PBANKA_0305300, PBANKA_0101200, PBANKA_1206100, PBANKA_1134100, PBANKA_1318400, PBANKA_0923600, PBANKA_1358400, PBANKA_1301100, PBANKA_0702800, PBANKA_1237800, PBANKA_1338800, PBANKA_0106400, PBANKA_0919300, PBANKA_0208500, PBANKA_1410000, PBANKA_1410400, PBANKA_1322800, PBANKA_1007000,…	0.0196815
4	0.0187241	115	62	PBANKA_1136600, PBANKA_1443400, PBANKA_0304300, PBANKA_0512900, PBANKA_1420200, PBANKA_1111900, PBANKA_0301500, PBANKA_0901100, PBANKA_0711800, PBANKA_1314500, PBANKA_0407100, PBANKA_1416600, PBANKA_1217600, PBANKA_0942900, PBANKA_1303600, PBANKA_1145300, PBANKA_1435300, PBANKA_0802300, PBANKA_1326500, PBANKA_0514500, PBANKA_1430400, PBANKA_0913800, PBANKA_1233900, PBANKA_1029900, PBANKA_0305700,…	0.0615219
16	0.11386	64	33	PBANKA_0610000, PBANKA_0417300, PBANKA_1109700, PBANKA_1217900, PBANKA_1319200, PBANKA_0510900, PBANKA_1454000, PBANKA_1426300, PBANKA_1365400, PBANKA_1462800, PBANKA_1144900, PBANKA_1013400, PBANKA_0310300, PBANKA_0516700, PBANKA_1008300, PBANKA_1403500, PBANKA_1344000, PBANKA_1450600, PBANKA_1311000, PBANKA_0211200, PBANKA_0511200, PBANKA_0819200, PBANKA_1310500, PBANKA_1321300, PBANKA_0111300,…	0.308105
7	0.120563	106	53	PBANKA_0418000, PBANKA_1011500, PBANKA_0615000, PBANKA_0836300, PBANKA_0801600, PBANKA_0704500, PBANKA_0812100, PBANKA_1113500, PBANKA_1215400, PBANKA_1228500, PBANKA_1332000, PBANKA_1242500, PBANKA_1104000, PBANKA_0607700, PBANKA_1451700, PBANKA_0713100, PBANKA_0911600, PBANKA_1204100, PBANKA_0300800, PBANKA_1017800, PBANKA_0702600, PBANKA_1030200, PBANKA_0940800, PBANKA_1463600, PBANKA_1033400,…	0.308105
14	0.286924	63	30	PBANKA_1130100, PBANKA_0620200, PBANKA_1347900, PBANKA_1420600, PBANKA_0814700, PBANKA_1138000, PBANKA_0208100, PBANKA_0714200, PBANKA_1237200, PBANKA_1122100, PBANKA_1012900, PBANKA_1314400, PBANKA_0506100, PBANKA_1452800, PBANKA_1419800, PBANKA_1127500, PBANKA_0207500, PBANKA_0937100, PBANKA_0211600, PBANKA_0507000, PBANKA_0805800, PBANKA_1304300, PBANKA_1426700, PBANKA_1116400, PBANKA_1004400,…	0.652515
3	0.312073	133	62	PBANKA_1218800, PBANKA_1402200, PBANKA_0315400, PBANKA_0210600, PBANKA_1407800, PBANKA_1415600, PBANKA_0212200, PBANKA_0818500, PBANKA_1310400, PBANKA_1427800, PBANKA_0609100, PBANKA_0915300, PBANKA_1115900, PBANKA_1304000, PBANKA_1433800, PBANKA_1356300, PBANKA_1458300, PBANKA_1328100, PBANKA_0934100, PBANKA_1102800, PBANKA_1330300, PBANKA_1112500, PBANKA_1243000, PBANKA_1213000, PBANKA_1415100,…	0.652515
23	0.47052	23	10	PBANKA_0311000, PBANKA_0924500, PBANKA_1363300, PBANKA_0510400, PBANKA_0935500, PBANKA_1243900, PBANKA_1207200, PBANKA_1439900, PBANKA_1222600, PBANKA_1034700	0.90183
20	0.572321	47	20	PBANKA_0810900, PBANKA_0107900, PBANKA_0512600, PBANKA_1118200, PBANKA_1442100, PBANKA_1429900, PBANKA_1423800, PBANKA_0939100, PBANKA_0931400, PBANKA_1402500, PBANKA_1346600, PBANKA_1429700, PBANKA_0504000, PBANKA_1320400, PBANKA_1136900, PBANKA_1138400, PBANKA_0602000, PBANKA_0520000, PBANKA_1348300, PBANKA_1309400	0.979564
19	0.596256	52	22	PBANKA_1035400, PBANKA_1354100, PBANKA_1319000, PBANKA_1107400, PBANKA_0102900, PBANKA_0516100, PBANKA_1312300, PBANKA_0701200, PBANKA_1102000, PBANKA_0925600, PBANKA_0810600, PBANKA_1309200, PBANKA_0809600, PBANKA_1413500, PBANKA_1210300, PBANKA_1446100, PBANKA_0521700, PBANKA_0835300, PBANKA_1432800, PBANKA_1347000, PBANKA_1033100, PBANKA_1107700	0.979564
8	0.710917	112	47	PBANKA_0414300, PBANKA_1326800, PBANKA_0206600, PBANKA_1350600, PBANKA_1118100, PBANKA_1138200, PBANKA_1337100, PBANKA_1118600, PBANKA_1036600, PBANKA_1326900, PBANKA_1013700, PBANKA_1008800, PBANKA_0939600, PBANKA_1206200, PBANKA_0104000, PBANKA_0109100, PBANKA_1030500, PBANKA_1334000, PBANKA_1235100, PBANKA_1011400, PBANKA_0800700, PBANKA_1344500, PBANKA_1421100, PBANKA_1456400, PBANKA_1304100,…	1
21	0.771628	42	16	PBANKA_1444100, PBANKA_0816100, PBANKA_0212900, PBANKA_1308900, PBANKA_1029800, PBANKA_0406500, PBANKA_1218200, PBANKA_0405200, PBANKA_1137700, PBANKA_0606600, PBANKA_1302600, PBANKA_0413900, PBANKA_1318300, PBANKA_1215100, PBANKA_1408200, PBANKA_1015600	1
11	0.861416	83	32	PBANKA_0601100, PBANKA_0826200, PBANKA_1443700, PBANKA_1212000, PBANKA_1103800, PBANKA_0409600, PBANKA_0302000, PBANKA_0803700, PBANKA_1115700, PBANKA_1359000, PBANKA_1406900, PBANKA_1431700, PBANKA_0703200, PBANKA_1352400, PBANKA_1015800, PBANKA_1124500, PBANKA_0830600, PBANKA_1338900, PBANKA_1219200, PBANKA_1426500, PBANKA_0715000, PBANKA_1209700, PBANKA_0401500, PBANKA_0808300, PBANKA_1412000,…	1
22	0.919504	32	10	PBANKA_0415300, PBANKA_0927300, PBANKA_0917900, PBANKA_1309000, PBANKA_0927200, PBANKA_0206200, PBANKA_1416100, PBANKA_0938600, PBANKA_0207200, PBANKA_0301100	1
18	0.977756	55	17	PBANKA_0519300, PBANKA_1025900, PBANKA_0107000, PBANKA_0919500, PBANKA_1355700, PBANKA_0107800, PBANKA_1025500, PBANKA_1420000, PBANKA_0406400, PBANKA_0808000, PBANKA_0932000, PBANKA_1210200, PBANKA_0922500, PBANKA_0713200, PBANKA_0406900, PBANKA_1225700, PBANKA_1455000	1
13	0.985895	80	26	PBANKA_1114200, PBANKA_1021200, PBANKA_1319600, PBANKA_1134300, PBANKA_1120800, PBANKA_1105200, PBANKA_1332800, PBANKA_1442600, PBANKA_0522400, PBANKA_0907600, PBANKA_0828800, PBANKA_1355200, PBANKA_0507100, PBANKA_1228100, PBANKA_1438800, PBANKA_0828600, PBANKA_1454200, PBANKA_0812300, PBANKA_1413800, PBANKA_1200900, PBANKA_1021000, PBANKA_1318200, PBANKA_1017700, PBANKA_0207600, PBANKA_0213600,…	1
15	0.999982	74	16	PBANKA_0934300, PBANKA_1337400, PBANKA_0514000, PBANKA_1448500, PBANKA_1001400, PBANKA_1345700, PBANKA_1312500, PBANKA_1222500, PBANKA_1115300, PBANKA_1432500, PBANKA_1420800, PBANKA_1125200, PBANKA_1109400, PBANKA_1349900, PBANKA_1320700, PBANKA_0708400	1
1	1	179	49	PBANKA_1105100, PBANKA_1224700, PBANKA_0801100, PBANKA_1443000, PBANKA_0312500, PBANKA_1140300, PBANKA_1362700, PBANKA_0407400, PBANKA_0925400, PBANKA_0911700, PBANKA_0932800, PBANKA_1107100, PBANKA_0501300, PBANKA_1337600, PBANKA_0108800, PBANKA_0936500, PBANKA_1129100, PBANKA_0825400, PBANKA_0717200, PBANKA_1402600, PBANKA_0509700, PBANKA_1206900, PBANKA_1032300, PBANKA_1306000, PBANKA_0615800,…	1
5	1	109	17	PBANKA_0801800, PBANKA_1410100, PBANKA_0705600, PBANKA_1356100, PBANKA_1130900, PBANKA_1014500, PBANKA_0311400, PBANKA_0615300, PBANKA_0815100, PBANKA_1313100, PBANKA_1415400, PBANKA_0819000, PBANKA_1009200, PBANKA_1459500, PBANKA_1303900, PBANKA_1134900, PBANKA_0903800	1

## Sheet: Bushell_slow
Cluster	pvals	cluster_size	# of genes found in cluster	genes	FDR
6	0.0147187	110	27	PBANKA_0614300, PBANKA_0720600, PBANKA_0803600, PBANKA_1306200, PBANKA_1216500, PBANKA_1039300, PBANKA_1417800, PBANKA_1101300, PBANKA_0308600, PBANKA_1210100, PBANKA_0417400, PBANKA_0804900, PBANKA_1453300, PBANKA_0302400, PBANKA_1426000, PBANKA_0834400, PBANKA_1226500, PBANKA_0616100, PBANKA_0916400, PBANKA_0702200, PBANKA_0832600, PBANKA_1316700, PBANKA_0408600, PBANKA_0706200, PBANKA_0407600,…	0.215921
21	0.0187757	42	12	PBANKA_0612300, PBANKA_1356200, PBANKA_1311700, PBANKA_0920100, PBANKA_0107300, PBANKA_1403100, PBANKA_0307800, PBANKA_0802200, PBANKA_0827900, PBANKA_0715100, PBANKA_0407500, PBANKA_1117100	0.215921
10	0.0447204	95	22	PBANKA_0805700, PBANKA_0623100, PBANKA_1231100, PBANKA_1010800, PBANKA_1345800, PBANKA_0809100, PBANKA_0800400, PBANKA_1360300, PBANKA_0110000, PBANKA_1235600, PBANKA_1205000, PBANKA_1321700, PBANKA_0524300, PBANKA_1334600, PBANKA_1324000, PBANKA_1034400, PBANKA_0827500, PBANKA_1422700, PBANKA_1309700, PBANKA_0520200, PBANKA_1309900, PBANKA_1204400	0.285567
7	0.0496637	106	24	PBANKA_1448200, PBANKA_1011600, PBANKA_0722000, PBANKA_0910200, PBANKA_1034300, PBANKA_1447100, PBANKA_1230000, PBANKA_1002300, PBANKA_0941600, PBANKA_1208700, PBANKA_0506500, PBANKA_1426900, PBANKA_1213800, PBANKA_0704100, PBANKA_1325300, PBANKA_0109200, PBANKA_0505900, PBANKA_1438300, PBANKA_1228400, PBANKA_0401100, PBANKA_1411200, PBANKA_0803000, PBANKA_0416900, PBANKA_1040300	0.285567
4	0.0719115	115	25	PBANKA_1341200, PBANKA_0305800, PBANKA_0913700, PBANKA_1015200, PBANKA_1440400, PBANKA_0705700, PBANKA_1224100, PBANKA_0207100, PBANKA_1012300, PBANKA_0812800, PBANKA_0705900, PBANKA_0311900, PBANKA_1037600, PBANKA_1119700, PBANKA_1316100, PBANKA_1016800, PBANKA_1208500, PBANKA_0517800, PBANKA_1005000, PBANKA_0303600, PBANKA_0109500, PBANKA_1120500, PBANKA_1437800, PBANKA_0921500, PBANKA_0829100	0.292034
13	0.0761828	80	18	PBANKA_0509300, PBANKA_0410300, PBANKA_0712300, PBANKA_0827800, PBANKA_1211000, PBANKA_0716600, PBANKA_1358600, PBANKA_0304800, PBANKA_1022300, PBANKA_1117700, PBANKA_1106300, PBANKA_1353300, PBANKA_0511400, PBANKA_0921700, PBANKA_0806700, PBANKA_1410600, PBANKA_0621800, PBANKA_0402300	0.292034
11	0.241662	83	16	PBANKA_1316900, PBANKA_1208200, PBANKA_1458700, PBANKA_1109800, PBANKA_0404800, PBANKA_1226800, PBANKA_0510800, PBANKA_0920900, PBANKA_0929400, PBANKA_1124900, PBANKA_0302300, PBANKA_1403300, PBANKA_0925500, PBANKA_1340200, PBANKA_1136700, PBANKA_1122800	0.671092
2	0.24441	149	28	PBANKA_0409800, PBANKA_1212200, PBANKA_1450700, PBANKA_0930900, PBANKA_0416400, PBANKA_1206400, PBANKA_0807300, PBANKA_1314200, PBANKA_0407200, PBANKA_1144700, PBANKA_0308100, PBANKA_1017100, PBANKA_0309800, PBANKA_1010100, PBANKA_0409100, PBANKA_1444600, PBANKA_1233800, PBANKA_0911300, PBANKA_0106600, PBANKA_1108400, PBANKA_1343000, PBANKA_1005300, PBANKA_1446900, PBANKA_1301500, PBANKA_0718100,…	0.671092
14	0.271508	63	12	PBANKA_0908700, PBANKA_0505700, PBANKA_0806600, PBANKA_1144300, PBANKA_0943300, PBANKA_0505300, PBANKA_1450300, PBANKA_1327900, PBANKA_1411100, PBANKA_1222000, PBANKA_0821600, PBANKA_1300800	0.671092
16	0.291779	64	12	PBANKA_0938900, PBANKA_1016500, PBANKA_0108200, PBANKA_1142300, PBANKA_1009500, PBANKA_1018000, PBANKA_0926900, PBANKA_1423100, PBANKA_1001500, PBANKA_1127300, PBANKA_1458000, PBANKA_0109700	0.671092
23	0.356297	23	4	PBANKA_1001600, PBANKA_0829700, PBANKA_1124600, PBANKA_0614900	0.678568
12	0.371434	79	14	PBANKA_1409800, PBANKA_0718400, PBANKA_0901400, PBANKA_1305600, PBANKA_1131800, PBANKA_1409400, PBANKA_1212300, PBANKA_0312400, PBANKA_1104200, PBANKA_1201600, PBANKA_0313800, PBANKA_1117000, PBANKA_1223200, PBANKA_1238200	0.678568
19	0.39663	52	9	PBANKA_1202000, PBANKA_1116300, PBANKA_1343400, PBANKA_0833000, PBANKA_1113300, PBANKA_0104900, PBANKA_1014000, PBANKA_0929100, PBANKA_0622500	0.678568
20	0.413042	47	8	PBANKA_1226700, PBANKA_1363200, PBANKA_1362100, PBANKA_0902500, PBANKA_1315400, PBANKA_0904400, PBANKA_0519800, PBANKA_0409300	0.678568
17	0.591645	60	9	PBANKA_0938100, PBANKA_0203300, PBANKA_0105500, PBANKA_0715600, PBANKA_0941300, PBANKA_1320500, PBANKA_1034900, PBANKA_0832900, PBANKA_0307700	0.885677
18	0.616123	55	8	PBANKA_0309600, PBANKA_0906100, PBANKA_1101400, PBANKA_0916600, PBANKA_1347200, PBANKA_0308200, PBANKA_1225000, PBANKA_1329500	0.885677
22	0.662212	32	4	PBANKA_0301700, PBANKA_1127800, PBANKA_0304500, PBANKA_0512700	0.895934
8	0.749811	112	16	PBANKA_1421200, PBANKA_1447900, PBANKA_0808900, PBANKA_1337300, PBANKA_1118500, PBANKA_1003600, PBANKA_1007200, PBANKA_1142400, PBANKA_0519900, PBANKA_0715500, PBANKA_0203000, PBANKA_1317500, PBANKA_1329600, PBANKA_0802800, PBANKA_0615200, PBANKA_0904300	0.911514
9	0.784297	102	14	PBANKA_0819700, PBANKA_0706300, PBANKA_1320900, PBANKA_0717000, PBANKA_0622700, PBANKA_1036400, PBANKA_0108700, PBANKA_0819100, PBANKA_1110500, PBANKA_0911400, PBANKA_0805100, PBANKA_1210800, PBANKA_0618800, PBANKA_1115500	0.911514
5	0.792621	109	15	PBANKA_0716200, PBANKA_1364400, PBANKA_1126800, PBANKA_0502500, PBANKA_1201800, PBANKA_0824000, PBANKA_1106500, PBANKA_0932500, PBANKA_0905900, PBANKA_0503500, PBANKA_0514900, PBANKA_0504400, PBANKA_0612400, PBANKA_0106300, PBANKA_1040100	0.911514
3	0.979769	133	14	PBANKA_1436200, PBANKA_1014800, PBANKA_0314700, PBANKA_1217100, PBANKA_0823000, PBANKA_1360000, PBANKA_0205800, PBANKA_1322400, PBANKA_1002600, PBANKA_0917100, PBANKA_0203900, PBANKA_1001300, PBANKA_1425900, PBANKA_1002400	0.992163
15	0.980197	74	6	PBANKA_0938500, PBANKA_1359400, PBANKA_1018100, PBANKA_1138800, PBANKA_1460500, PBANKA_0716700	0.992163
1	0.992163	179	19	PBANKA_0816200, PBANKA_1009700, PBANKA_0601200, PBANKA_0720200, PBANKA_1034100, PBANKA_1229600, PBANKA_0928200, PBANKA_1231400, PBANKA_0615700, PBANKA_0910300, PBANKA_0708200, PBANKA_1340500, PBANKA_0408300, PBANKA_0513900, PBANKA_1357800, PBANKA_1026500, PBANKA_0911500, PBANKA_1442200, PBANKA_1006100	0.992163

## Sheet: Gam_screen_both
Cluster	pvals	cluster_size	# of genes found in cluster	genes	FDR
7	0.00283566	32	2	PBANKA_1034300, PBANKA_1426900	0.0652201
21	0.0110215	17	1	PBANKA_1437500	0.126747
10	0.021591	24	1	PBANKA_0827500	0.134264
14	0.0233502	25	1	PBANKA_0105300	0.134264
13	0.0641615	43	1	PBANKA_1217700	0.266925
2	0.0696326	45	1	PBANKA_0409100	0.266925
23	0.0867962	9	0		0.269899
17	0.105163	11	0		0.269899
3	0.105613	57	1	PBANKA_1002400	0.269899
12	0.149673	16	0		0.320052
22	0.175439	19	0		0.320052
16	0.183875	20	0		0.320052
19	0.183875	20	0		0.320052
20	0.200519	22	0		0.320052
9	0.208729	23	0		0.320052
4	0.2718	31	0		0.376039
18	0.279366	32	0		0.376039
6	0.294291	34	0		0.376039
11	0.344422	41	0		0.416932
8	0.384882	47	0		0.435767
15	0.397875	49	0		0.435767
5	0.536063	73	0		0.56043
1	0.698509	111	0		0.698509

## Sheet: Gam_screen_female
Cluster	pvals	cluster_size	# of genes found in cluster	genes	FDR
13	6.38217e-06	43	5	PBANKA_0828000, PBANKA_0902300, PBANKA_1454800, PBANKA_0712300, PBANKA_1435200	0.00014679
19	0.0284783	20	1	PBANKA_0410500	0.284234
9	0.037074	23	1	PBANKA_1231600	0.284234
4	0.0641577	31	1	PBANKA_0311900	0.312441
18	0.067922	32	1	PBANKA_1347200	0.312441
23	0.117576	9	0		0.450707
17	0.141933	11	0		0.453918
3	0.181156	57	1	PBANKA_1418100	0.453918
12	0.200174	16	0		0.453918
21	0.211382	17	0		0.453918
22	0.23337	19	0		0.453918
16	0.244154	20	0		0.453918
20	0.265309	22	0		0.453918
10	0.285924	24	0		0.453918
14	0.296034	25	0		0.453918
7	0.363234	32	0		0.51592
6	0.381332	34	0		0.51592
11	0.441056	41	0		0.525718
1	0.464188	111	1	PBANKA_1144800	0.525718
2	0.472781	45	0		0.525718
8	0.488022	47	0		0.525718
15	0.502861	49	0		0.525718
5	0.652888	73	0		0.652888

## Sheet: Gam_screen_male
Cluster	pvals	cluster_size	# of genes found in cluster	genes	FDR
8	0.000614896	47	3	PBANKA_0713500, PBANKA_1447900, PBANKA_0102400	0.0141426
21	0.0110215	17	1	PBANKA_1302700	0.113622
3	0.0148202	57	2	PBANKA_1425900, PBANKA_0413400	0.113622
9	0.0198919	23	1	PBANKA_0102200	0.114379
7	0.0372631	32	1	PBANKA_0401100	0.17141
23	0.0867962	9	0		0.332719
17	0.105163	11	0		0.345536
12	0.149673	16	0		0.369526
22	0.175439	19	0		0.369526
16	0.183875	20	0		0.369526
19	0.183875	20	0		0.369526
20	0.200519	22	0		0.369526
10	0.216866	24	0		0.369526
14	0.224929	25	0		0.369526
4	0.2718	31	0		0.398159
18	0.279366	32	0		0.398159
6	0.294291	34	0		0.398159
11	0.344422	41	0		0.427392
13	0.35816	43	0		0.427392
2	0.371645	45	0		0.427392
15	0.397875	49	0		0.435767
5	0.536063	73	0		0.56043
1	0.698509	111	0		0.698509

## Sheet: Guerreiro_CITH_and_DOZI
Cluster	pvals	cluster_size	# of genes found in cluster	genes	FDR
5	6.17192e-08	129	83	PBANKA_1437700, PBANKA_1423700, PBANKA_0704900, PBANKA_1231300, PBANKA_0402700, PBANKA_1110200, PBANKA_0402500, PBANKA_0203600, PBANKA_0707100, PBANKA_0301600, PBANKA_1354900, PBANKA_0714000, PBANKA_1138600, PBANKA_1204500, PBANKA_1109300, PBANKA_1319500, PBANKA_0515000, PBANKA_1346300, PBANKA_1143400, PBANKA_0311400, PBANKA_0816800, PBANKA_1228900, PBANKA_1334700, PBANKA_1415200, PBANKA_1356100,…	1.41954e-06
15	1.58667e-06	48	36	PBANKA_1436300, PBANKA_0712200, PBANKA_0830700, PBANKA_1115300, PBANKA_1015400, PBANKA_1311400, PBANKA_1414800, PBANKA_1123200, PBANKA_0823200, PBANKA_1309800, PBANKA_0620400, PBANKA_1342300, PBANKA_1352500, PBANKA_0943400, PBANKA_1233600, PBANKA_1338100, PBANKA_1329400, PBANKA_0603300, PBANKA_0902900, PBANKA_0620300, PBANKA_0932600, PBANKA_1239000, PBANKA_1129000, PBANKA_1018100, PBANKA_1360400,…	1.82468e-05
12	0.115053	20	11	PBANKA_0712000, PBANKA_1308200, PBANKA_0826000, PBANKA_1364300, PBANKA_0418200, PBANKA_1418900, PBANKA_1003100, PBANKA_1445800, PBANKA_1323900, PBANKA_0523500, PBANKA_0901700	0.882071
18	0.209048	28	14	PBANKA_0513800, PBANKA_0506900, PBANKA_0832800, PBANKA_1124000, PBANKA_0513000, PBANKA_1434900, PBANKA_1355700, PBANKA_0813300, PBANKA_1417400, PBANKA_1038400, PBANKA_0823100, PBANKA_0825900, PBANKA_1311300, PBANKA_1205100	0.946076
16	0.240955	14	7	PBANKA_1135800, PBANKA_0521900, PBANKA_1008300, PBANKA_0802900, PBANKA_1112700, PBANKA_1458000, PBANKA_0825700	0.946076
22	0.246802	10	5	PBANKA_1364600, PBANKA_0927300, PBANKA_1433400, PBANKA_1121400, PBANKA_1313200	0.946076
11	0.297417	21	10	PBANKA_0415700, PBANKA_1359000, PBANKA_1338900, PBANKA_1452100, PBANKA_1200800, PBANKA_1227500, PBANKA_1400900, PBANKA_1355900, PBANKA_1242400, PBANKA_1240600	0.977229
13	0.385241	20	9	PBANKA_0515200, PBANKA_1028700, PBANKA_1109900, PBANKA_1318800, PBANKA_1117700, PBANKA_1026800, PBANKA_0828800, PBANKA_1343700, PBANKA_0511700	0.999997
21	0.508905	8	3	PBANKA_0816100, PBANKA_1428600, PBANKA_0521100	0.999997
17	0.508905	8	3	PBANKA_1223300, PBANKA_0502700, PBANKA_1242600	0.999997
20	0.587698	11	4	PBANKA_0815900, PBANKA_0828500, PBANKA_1444200, PBANKA_0312100	0.999997
2	0.5992	32	13	PBANKA_0806500, PBANKA_1457300, PBANKA_1244600, PBANKA_0514100, PBANKA_1025200, PBANKA_0404200, PBANKA_0904900, PBANKA_1100900, PBANKA_1216900, PBANKA_1347600, PBANKA_1445100, PBANKA_1001900, PBANKA_0505200	0.999997
19	0.616308	23	9	PBANKA_1035400, PBANKA_1436400, PBANKA_1202000, PBANKA_1407300, PBANKA_1241100, PBANKA_1319000, PBANKA_0834700, PBANKA_1027000, PBANKA_0622500	0.999997
23	0.7227	10	3	PBANKA_0311000, PBANKA_1034700, PBANKA_0200600	0.999997
8	0.760945	13	4	PBANKA_1209300, PBANKA_0507500, PBANKA_1024400, PBANKA_1334000	0.999997
4	0.766446	23	8	PBANKA_1121900, PBANKA_0305800, PBANKA_1427000, PBANKA_1318600, PBANKA_0931500, PBANKA_0514700, PBANKA_0932200, PBANKA_1235200	0.999997
10	0.791319	21	7	PBANKA_1242800, PBANKA_0722600, PBANKA_1334600, PBANKA_0836800, PBANKA_0709100, PBANKA_1346700, PBANKA_1321700	0.999997
6	0.91782	19	5	PBANKA_1237800, PBANKA_0305000, PBANKA_0906200, PBANKA_1453300, PBANKA_1229500	0.999997
7	0.941566	20	5	PBANKA_0314900, PBANKA_0617800, PBANKA_0939500, PBANKA_1033400, PBANKA_1361400	0.999997
14	0.973085	25	6	PBANKA_0815700, PBANKA_1004400, PBANKA_0108300, PBANKA_0506100, PBANKA_1411100, PBANKA_0714200	0.999997
3	0.986886	21	4	PBANKA_1002600, PBANKA_1225300, PBANKA_1033000, PBANKA_1125500	0.999997
9	0.99491	20	3	PBANKA_0310000, PBANKA_1320900, PBANKA_0819100	0.999997
1	0.999997	26	1	PBANKA_0611600	0.999997

## Sheet: Guerreiro_DOZI
Cluster	pvals	cluster_size	# of genes found in cluster	genes	FDR
14	0.000112331	25	13	PBANKA_1418800, PBANKA_1360200, PBANKA_0109600, PBANKA_0211600, PBANKA_0620200, PBANKA_1305500, PBANKA_1324100, PBANKA_1222000, PBANKA_1339100, PBANKA_0204100, PBANKA_1016000, PBANKA_1237200, PBANKA_0821900	0.00258361
9	0.00373127	20	9	PBANKA_1126200, PBANKA_1112800, PBANKA_0315000, PBANKA_1334300, PBANKA_1221700, PBANKA_0912100, PBANKA_1303800, PBANKA_0720800, PBANKA_1234000	0.0429096
1	0.0114038	26	10	PBANKA_0931700, PBANKA_0834300, PBANKA_0928200, PBANKA_0507800, PBANKA_0302800, PBANKA_1209400, PBANKA_1344200, PBANKA_0213900, PBANKA_1205300, PBANKA_1439400	0.0874293
8	0.0390437	13	5	PBANKA_0519100, PBANKA_1238100, PBANKA_1427700, PBANKA_1350600, PBANKA_1011400	0.224501
21	0.0686805	8	3	PBANKA_1402900, PBANKA_1318300, PBANKA_1226900	0.31593
18	0.120265	28	8	PBANKA_0824200, PBANKA_0107000, PBANKA_1445000, PBANKA_1349800, PBANKA_1233700, PBANKA_0714300, PBANKA_0922500, PBANKA_1455000	0.400067
2	0.12176	32	9	PBANKA_1144000, PBANKA_1413900, PBANKA_1015900, PBANKA_1010100, PBANKA_1008100, PBANKA_1459900, PBANKA_0407200, PBANKA_0411400, PBANKA_0621700	0.400067
3	0.139315	21	6	PBANKA_0522000, PBANKA_1360000, PBANKA_1037800, PBANKA_1322400, PBANKA_1319400, PBANKA_0212600	0.400531
20	0.191699	11	3	PBANKA_0103000, PBANKA_0407800, PBANKA_0923300	0.465357
6	0.202329	19	5	PBANKA_0211300, PBANKA_1423900, PBANKA_1209100, PBANKA_1015000, PBANKA_0107400	0.465357
7	0.240981	20	5	PBANKA_1341100, PBANKA_0214500, PBANKA_0408200, PBANKA_0506500, PBANKA_0204600	0.503869
22	0.364671	10	2	PBANKA_1107800, PBANKA_0702700	0.648761
19	0.366691	23	5	PBANKA_1413500, PBANKA_1432700, PBANKA_0516200, PBANKA_1136300, PBANKA_1310700	0.648761
12	0.432148	20	4	PBANKA_1103100, PBANKA_1117000, PBANKA_0718400, PBANKA_1238700	0.709957
10	0.479179	21	4	PBANKA_1309700, PBANKA_0823400, PBANKA_1401300, PBANKA_1309900	0.734742
4	0.568841	23	4	PBANKA_1316100, PBANKA_1128100, PBANKA_1233900, PBANKA_0309100	0.817709
16	0.605601	14	2	PBANKA_0938900, PBANKA_0512400	0.819342
11	0.691876	21	3	PBANKA_0601100, PBANKA_0304400, PBANKA_1351700	0.884063
13	0.83861	20	2	PBANKA_1238400, PBANKA_1114200	0.964518
17	0.856333	8	0		0.964518
23	0.911981	10	0		0.964518
15	0.922582	48	6	PBANKA_1460700, PBANKA_1025000, PBANKA_1026000, PBANKA_1430600, PBANKA_1222500, PBANKA_1114100	0.964518
5	0.999613	129	14	PBANKA_1129800, PBANKA_0105100, PBANKA_0927600, PBANKA_1364400, PBANKA_1410100, PBANKA_1232600, PBANKA_0303500, PBANKA_0109900, PBANKA_1019800, PBANKA_0815100, PBANKA_1363600, PBANKA_1429200, PBANKA_1312900, PBANKA_0516000	0.999613

## Sheet: Guerreiro_CITH
Cluster	pvals	cluster_size	# of genes found in cluster	genes	FDR
1	0.00327826	26	15	PBANKA_0941400, PBANKA_0939000, PBANKA_1032300, PBANKA_1413600, PBANKA_1344300, PBANKA_0933600, PBANKA_1421400, PBANKA_1353100, PBANKA_1319700, PBANKA_0901300, PBANKA_0827600, PBANKA_0301000, PBANKA_0302900, PBANKA_0708100, PBANKA_0815500	0.0438077
23	0.00380937	10	7	PBANKA_1358500, PBANKA_1313700, PBANKA_1450800, PBANKA_1124600, PBANKA_0614900, PBANKA_1019200, PBANKA_0510400	0.0438077
17	0.0217252	8	5	PBANKA_1327400, PBANKA_1004800, PBANKA_0600800, PBANKA_1341600, PBANKA_0515800	0.137555
3	0.0239226	21	11	PBANKA_1017300, PBANKA_1301900, PBANKA_1238300, PBANKA_0925000, PBANKA_1012700, PBANKA_0508300, PBANKA_0305100, PBANKA_0101900, PBANKA_1203500, PBANKA_0604600, PBANKA_1210600	0.137555
7	0.0424226	20	10	PBANKA_0822600, PBANKA_0523700, PBANKA_1447100, PBANKA_1114600, PBANKA_0300700, PBANKA_1332000, PBANKA_1234300, PBANKA_1214900, PBANKA_0607700, PBANKA_1033300	0.195144
4	0.0542885	23	11	PBANKA_0512900, PBANKA_0607500, PBANKA_0204400, PBANKA_0404700, PBANKA_0208200, PBANKA_0413300, PBANKA_0110200, PBANKA_0213700, PBANKA_1024800, PBANKA_1005900, PBANKA_1005000	0.206252
10	0.0627725	21	10	PBANKA_1351900, PBANKA_1232500, PBANKA_1235600, PBANKA_1135700, PBANKA_1456100, PBANKA_1365500, PBANKA_1018500, PBANKA_0800400, PBANKA_0906400, PBANKA_1338300	0.206252
6	0.0726724	19	9	PBANKA_0811000, PBANKA_1012800, PBANKA_0602800, PBANKA_0401000, PBANKA_1028900, PBANKA_0923600, PBANKA_0316100, PBANKA_0100500, PBANKA_1010200	0.208933
13	0.102922	20	9	PBANKA_0507100, PBANKA_1428800, PBANKA_1359500, PBANKA_1358600, PBANKA_1017700, PBANKA_0302200, PBANKA_0511400, PBANKA_1116500, PBANKA_0910600	0.263024
9	0.210852	20	8	PBANKA_0205000, PBANKA_1220200, PBANKA_1103000, PBANKA_1452600, PBANKA_1244400, PBANKA_0317141, PBANKA_1110500, PBANKA_0610900	0.479336
19	0.229247	23	9	PBANKA_1210300, PBANKA_1354100, PBANKA_0833000, PBANKA_1312300, PBANKA_1347000, PBANKA_0835000, PBANKA_0936000, PBANKA_1017600, PBANKA_0105800	0.479336
11	0.264424	21	8	PBANKA_1208200, PBANKA_0914600, PBANKA_0417800, PBANKA_0313300, PBANKA_1414100, PBANKA_1403300, PBANKA_0907200, PBANKA_1122400	0.506813
20	0.309914	11	4	PBANKA_1139500, PBANKA_1038900, PBANKA_0410400, PBANKA_0519800	0.548309
16	0.334422	14	5	PBANKA_1117800, PBANKA_0519400, PBANKA_0415200, PBANKA_0819200, PBANKA_1240700	0.549407
22	0.464871	10	3	PBANKA_1239900, PBANKA_0504300, PBANKA_0607600	0.683418
8	0.475421	13	4	PBANKA_0935800, PBANKA_0104000, PBANKA_0908000, PBANKA_0824600	0.683418
21	0.554038	8	2	PBANKA_1018700, PBANKA_1424400	0.716792
2	0.560968	32	10	PBANKA_0924700, PBANKA_1130700, PBANKA_1233300, PBANKA_1207800, PBANKA_0809300, PBANKA_1242000, PBANKA_0610400, PBANKA_1322500, PBANKA_0703400, PBANKA_0932700	0.716792
12	0.734937	20	5	PBANKA_1305800, PBANKA_1039700, PBANKA_0613700, PBANKA_1027900, PBANKA_1326300	0.889661
14	0.810472	25	6	PBANKA_1307000, PBANKA_1420600, PBANKA_0110600, PBANKA_1138000, PBANKA_1235000, PBANKA_1304300	0.932043
18	0.898428	28	6	PBANKA_1002800, PBANKA_0616400, PBANKA_0932000, PBANKA_1210200, PBANKA_1131300, PBANKA_1329500	0.983992
5	0.99366	129	32	PBANKA_0932500, PBANKA_0615300, PBANKA_1202600, PBANKA_1317200, PBANKA_0510000, PBANKA_1451100, PBANKA_1417200, PBANKA_1342500, PBANKA_0807200, PBANKA_1106500, PBANKA_1407900, PBANKA_0110800, PBANKA_1007900, PBANKA_1305700, PBANKA_1225900, PBANKA_0101800, PBANKA_1218000, PBANKA_0819000, PBANKA_0312700, PBANKA_0101500, PBANKA_0830400, PBANKA_1213300, PBANKA_0503300, PBANKA_1130900, PBANKA_1014500,…	0.999615
15	0.999615	48	6	PBANKA_1405200, PBANKA_1032400, PBANKA_1427100, PBANKA_1105300, PBANKA_1420800, PBANKA_0909500	0.999615
