# Supplementary material for: Regulators of male and female sexual development are critical for the transmission of a malaria parasite
Source: Cell Host Microbe. Author manuscript; Available in PMC 2024 Jun 12. (PMC7616090; doi:10.1016/j.chom.2022.12.011)
Supplement: Table S4 [file EMS196587-supplement-Table_S4.xlsx]

## Sheet: md3
Gene_ID	Gene_name	Product_description	Gene_type	Is_pseudogene?	percent_cells_detected_1	percent_cells_detected_2	p_value	p_value_adjusted	average_logFC
PBANKA_0001001	N/A	PIR protein	protein coding	No	0.143	0.25	0.43318	1	-0.311625
PBANKA_0100200	N/A	Plasmodium exported protein, unknown function	protein coding	No	0.107	0.425	0.00247263	1	-0.50284
PBANKA_0100500	N/A	PIR protein	protein coding	No	0.036	0.162	0.095094	1	-0.393664
PBANKA_0100600	SMAC	schizont membrane associated cytoadherence protein	protein coding	No	0.286	0.406	0.429419	1	-0.401261
PBANKA_0100900	MTR4	ATP-dependent RNA helicase MTR4, putative	protein coding	No	0	0.156	0.00498718	1	-0.57072
PBANKA_0101400	N/A	SAC3 domain-containing protein, putative	protein coding	No	0.214	0.281	0.402331	1	0.287925
PBANKA_0101700	N/A	conserved Plasmodium protein, unknown function	protein coding	No	0.786	0.819	0.0178879	1	0.443923
PBANKA_0101800	N/A	SDE2 domain-containing protein, putative	protein coding	No	0.286	0.55	0.0321672	1	-0.338892
PBANKA_0102200	TEX1	trophozoite exported protein 1, putative	protein coding	No	0.214	0.225	0.186421	1	0.575195
PBANKA_0102400	N/A	AT-rich interactive domain-containing protein, putative	protein coding	No	0.393	0.456	0.116655	1	0.33689
PBANKA_0102700	N/A	conserved Plasmodium protein, unknown function	protein coding	No	0.893	0.869	0.270339	1	0.258754
PBANKA_0102900	SIP2	AP2 domain transcription factor, putative	protein coding	No	0	0.138	0.00912117	1	-0.362354
PBANKA_0103100	N/A	conserved Plasmodium protein, unknown function	protein coding	No	0.071	0.156	0.446352	1	-0.306956
PBANKA_0103400	GILP	glyoxalase I-like protein GILP, putative	protein coding	No	0.107	0.262	0.153019	1	-0.40217
PBANKA_0104400	N/A	nucleoside diphosphate kinase, putative	protein coding	No	0.643	0.787	0.187883	1	0.586103
PBANKA_0104600	RAD50	DNA repair protein RAD50, putative	protein coding	No	0.857	0.731	0.20059	1	0.402443
PBANKA_0104700	ELO-B	elongation of fatty acids protein, putative	protein coding	No	0.429	0.681	0.0416304	1	-0.441062
PBANKA_0105000	PEX4	ubiquitin-conjugating enzyme E2 PEX4, putative	protein coding	No	0.179	0.319	0.277535	1	-0.437052
PBANKA_0105600	N/A	translation initiation factor IF-2, putative	protein coding	No	0.357	0.231	0.0868971	1	0.816825
PBANKA_0105700	N/A	MYND-type zinc finger protein, putative	protein coding	No	0.107	0.275	0.122723	1	-0.268189
PBANKA_0105800	N/A	RING zinc finger protein, putative	protein coding	No	0.143	0.088	0.374506	1	0.53015
PBANKA_0106200	SAS6	spindle assembly abnormal protein 6	protein coding	No	0.571	0.806	0.0137993	1	-0.586506
PBANKA_0106300	N/A	conserved Plasmodium protein, unknown function	protein coding	No	0.214	0.375	0.0146403	1	-0.845149
PBANKA_0106800	N/A	conserved Plasmodium protein, unknown function	protein coding	No	0.321	0.288	0.0175837	1	0.88634
PBANKA_0106900	N/A	heptatricopeptide repeat-containing protein, putative	protein coding	No	0.393	0.431	0.922791	1	-0.301842
PBANKA_0107200	N/A	conserved Plasmodium protein, unknown function	protein coding	No	0.571	0.769	0.0207471	1	0.263597
PBANKA_0107300	CCT6	T-complex protein 1 subunit zeta, putative	protein coding	No	0.143	0.331	0.0981542	1	-0.621269
PBANKA_0107400	OAT	ornithine aminotransferase, putative	protein coding	No	0.25	0.394	0.026864	1	-0.891072
PBANKA_0107600	NUP637	nucleoporin NUP637, putative	protein coding	No	0.5	0.631	0.425657	1	-0.432192
PBANKA_0108000	CLS	mitochondrial cardiolipin synthase, putative	protein coding	No	0.143	0.294	0.186625	1	-0.35053
PBANKA_0108100	N/A	conserved Plasmodium protein, unknown function	protein coding	No	0.25	0.362	0.207484	1	-0.614151
PBANKA_0108300	DHHC2	palmitoyltransferase DHHC2	protein coding	No	0.107	0.206	0.349071	1	-0.412635
PBANKA_0108600	SLU7	pre-mRNA-splicing factor SLU7, putative	protein coding	No	0.393	0.238	0.0539237	1	1.06046
PBANKA_0108700	RBM25	RNA-binding protein 25, putative	protein coding	No	0.357	0.581	0.0576578	1	-0.374227
PBANKA_0108800	H3	histone H3, putative	protein coding	No	0.286	0.662	2.01427e-05	0.102688	-1.5129
PBANKA_0109100	TK	transketolase, putative	protein coding	No	0.143	0.138	0.278715	1	-0.489942
PBANKA_0109700	SWIB	SWI/SNF-related matrix-associated actin-dependent regulator of chromatin, putative	protein coding	No	0.071	0.144	0.343588	1	-0.401692
PBANKA_0110000	N/A	60S ribosomal protein L39, putative	protein coding	No	0.214	0.106	0.24969	1	0.528088
PBANKA_0110100	N/A	conserved Plasmodium protein, unknown function	protein coding	No	0.214	0.462	0.0388229	1	-0.364757
PBANKA_0110900	NCS6	cytoplasmic tRNA 2-thiolation protein 1, putative	protein coding	No	0.143	0.056	0.278613	1	0.563263
PBANKA_0111300	N/A	conserved Plasmodium protein, unknown function	protein coding	No	0.143	0.138	0.572077	1	0.47805
PBANKA_0111400	N/A	conserved Plasmodium protein, unknown function	protein coding	No	0.143	0.269	0.211952	1	-0.669128
PBANKA_0111700	N/A	50S ribosomal protein L18, apicoplast, putative	protein coding	No	0.393	0.181	0.000201499	1	1.55072
PBANKA_0111800	N/A	AP-3 complex subunit beta, putative	protein coding	No	0.107	0.125	0.649459	1	-0.326186
PBANKA_0111900	N/A	conserved Plasmodium protein, unknown function	protein coding	No	0.036	0.119	0.330123	1	-0.295737
PBANKA_0112200	MyoE	myosin E	protein coding	No	0.143	0.088	0.672534	1	0.470218
PBANKA_0112600	N/A	fam-b protein	protein coding	No	0.107	0.125	0.377254	1	0.353954
PBANKA_0201600	ETRAMP	early transcribed membrane protein	protein coding	No	0.5	0.719	0.0316014	1	-0.502623
PBANKA_0203000	CAF1C	chromatin assembly factor 1 subunit C, putative	protein coding	No	0.643	0.838	0.00211904	1	-0.641418
PBANKA_0203900	RRP36	rRNA biogenesis protein RRP36, putative	protein coding	No	0.393	0.531	0.0488751	1	0.44479
PBANKA_0204100	N/A	N-acetyltransferase, GNAT family, putative	protein coding	No	0.107	0.069	0.78862	1	0.301099
PBANKA_0204200	N/A	tubulin-specific chaperone a, putative	protein coding	No	0.714	0.644	0.00131116	1	0.994507
PBANKA_0204600	PHIL1	photosensitized INA-labeled protein PHIL1	protein coding	No	0.321	0.456	0.0498535	1	-1.00633
PBANKA_0204700	N/A	mitochondrial carrier protein, putative	protein coding	No	0.143	0.181	0.540652	1	0.435032
PBANKA_0204800	PSOP24	secreted ookinete protein, putative	protein coding	No	0.25	0.25	0.788703	1	0.466591
PBANKA_0204900	N/A	DnaJ domain-containing protein, putative	protein coding	No	0.286	0.45	0.08734	1	-0.633639
PBANKA_0205000	N/A	EELM2 domain-containing protein, putative	protein coding	No	0.143	0.481	0.00155933	1	-1.05617
PBANKA_0205100	N/A	mitochondrial carrier protein, putative	protein coding	No	0.25	0.15	0.0381931	1	0.905538
PBANKA_0205200	N/A	conserved Plasmodium protein, unknown function	protein coding	No	0.643	0.762	0.381569	1	0.31067
PBANKA_0205600	MRE11	double-strand break repair protein MRE11, putative	protein coding	No	0	0.188	0.00179316	1	-0.356134
PBANKA_0205900	NCR1	Niemann-Pick type C1-related protein, putative	protein coding	No	0.214	0.262	0.581252	1	-0.436458
PBANKA_0206000	N/A	ATP synthase-associated protein, putative	protein coding	No	0.107	0.156	0.321177	1	0.478885
PBANKA_0206200	N/A	conserved protein, unknown function	protein coding	No	0.25	0.288	0.658131	1	0.250251
PBANKA_0206300	CEN1	centrin-1, putative	protein coding	No	0.893	0.812	0.536155	1	0.280726
PBANKA_0206600	N/A	asparagine and aspartate rich protein 2, putative	protein coding	No	0.071	0.15	0.0731644	1	0.428103
PBANKA_0206700	N/A	conserved Plasmodium protein, unknown function	protein coding	No	0.393	0.338	0.0415627	1	0.446841
PBANKA_0206800	N/A	conserved Plasmodium protein, unknown function	protein coding	No	0.929	0.806	0.000318124	1	0.744101
PBANKA_0207100	N/A	EF hand domain-containing protein, putative	protein coding	No	0.821	0.781	0.332089	1	0.450537
PBANKA_0207300	N/A	conserved protein, unknown function	protein coding	No	0.286	0.169	0.27706	1	0.273263
PBANKA_0207600	N/A	asparagine-rich antigen, putative	protein coding	No	0.357	0.294	0.287033	1	0.674867
PBANKA_0207900	N/A	conserved Plasmodium protein, unknown function	protein coding	No	0.143	0.044	0.184136	1	0.498586
PBANKA_0208100	N/A	heptatricopeptide repeat and RAP domain-containing protein, putative	protein coding	No	0.107	0.275	0.0922608	1	-0.564486
PBANKA_0208400	MFR2	major facilitator superfamily-related transporter, putative	protein coding	No	0.071	0.194	0.216887	1	-0.323213
PBANKA_0208700	LytB	4-hydroxy-3-methylbut-2-enyl diphosphate reductase, putative	protein coding	No	0.107	0.15	0.674271	1	-0.348328
PBANKA_0209300	ARP1	actin-related protein	protein coding	No	0.107	0.1	0.720506	1	0.255706
PBANKA_0209400	PSTK	L-seryl-tRNA(Sec) kinase, putative	protein coding	No	0.75	0.756	0.324469	1	0.324251
PBANKA_0209500	PSH1	ATP-dependent DNA/RNA helicase PSH1, putative	protein coding	No	0.321	0.312	0.365058	1	0.29521
PBANKA_0210500	N/A	conserved Plasmodium protein, unknown function	protein coding	No	0.357	0.637	0.0217973	1	-0.283345
PBANKA_0210600	N/A	ubiquitin carboxyl-terminal hydrolase, putative	protein coding	No	0.357	0.606	0.00868217	1	0.373513
PBANKA_0210700	N/A	conserved Plasmodium protein, unknown function	protein coding	No	0.464	0.381	0.29949	1	0.296654
PBANKA_0211600	N/A	mTERF domain-containing protein, putative	protein coding	No	0.107	0.112	0.577271	1	0.394514
PBANKA_0212000	N/A	conserved Plasmodium protein, unknown function	protein coding	No	0.143	0.169	0.68268	1	-0.379563
PBANKA_0212600	N/A	conserved Plasmodium protein, unknown function	protein coding	No	0.464	0.519	0.148824	1	0.300237
PBANKA_0213200	N/A	conserved Plasmodium protein, unknown function	protein coding	No	0.857	0.831	0.0123177	1	0.866859
PBANKA_0213600	MT-A70	N6-adenosine-methyltransferase MT-A70, putative	protein coding	No	0.214	0.219	0.803337	1	0.262854
PBANKA_0214200	N/A	tRNA pseudouridine synthase D, putative	protein coding	No	0.143	0.119	0.662169	1	-0.270582
PBANKA_0214500	IMP2	IMP1-like protein, putative	protein coding	No	0.286	0.381	0.333148	1	-0.486363
PBANKA_0214800	N/A	heat shock protein, putative	protein coding	No	0	0.119	0.0165875	1	-0.393852
PBANKA_0300600	N/A	Plasmodium exported protein, unknown function	protein coding	No	0.321	0.406	0.0427386	1	-0.793351
PBANKA_0300700	N/A	nucleic acid-binding protein, putative	protein coding	No	0.429	0.312	0.0618482	1	0.493938
PBANKA_0300900	N/A	conserved Plasmodium protein, unknown function	protein coding	No	0.25	0.2	0.77286	1	0.285689
PBANKA_0301100	N/A	conserved Plasmodium protein, unknown function	protein coding	No	0.25	0.281	0.282196	1	0.405011
PBANKA_0301300	N/A	conserved Plasmodium protein, unknown function	protein coding	No	1	0.956	1.43363e-05	0.0730864	-0.567785
PBANKA_0301400	N/A	conserved Plasmodium protein, unknown function	protein coding	No	0.214	0.4	0.1489	1	-0.411301
PBANKA_0301800	CAPH2	condensin-2 complex subunit H2, putative	protein coding	No	0.75	0.869	0.0335759	1	0.298694
PBANKA_0302000	N/A	conserved Plasmodium protein, unknown function	protein coding	No	0.071	0.125	0.0444893	1	0.406127
PBANKA_0302100	N/A	conserved Plasmodium protein, unknown function	protein coding	No	0.429	0.681	0.0371813	1	-0.500737
PBANKA_0302200	N/A	dynein light chain, putative	protein coding	No	0.179	0.531	0.0011706	1	-0.422789
PBANKA_0302300	AspAT	aspartate aminotransferase, putative	protein coding	No	0.143	0.162	0.537165	1	0.311318
PBANKA_0302400	N/A	5'-3' exonuclease, putative	protein coding	No	0.643	0.544	0.0362989	1	0.487218
PBANKA_0302500	HT1	hexose transporter	protein coding	No	0.036	0.144	0.153994	1	-0.440981
PBANKA_0303000	N/A	conserved Plasmodium protein, unknown function	protein coding	No	0.536	0.656	0.00373928	1	0.500163
PBANKA_0303300	N/A	conserved Plasmodium protein, unknown function	protein coding	No	0.821	0.775	0.222889	1	0.328262
PBANKA_0303700	RAD2	DNA repair protein RAD2, putative	protein coding	No	0.571	0.75	0.0162907	1	0.50674
PBANKA_0303900	PAT	pantothenate transporter	protein coding	No	0.179	0.225	0.397022	1	-0.498553
PBANKA_0304000	AROM	pentafunctional AROM polypeptide, putative	protein coding	No	0.143	0.25	0.105708	1	0.342292
PBANKA_0304500	N/A	conserved Plasmodium protein, unknown function	protein coding	No	0.357	0.588	0.0767936	1	-0.548435
PBANKA_0304600	ISCA1	iron-sulfur assembly protein, putative	protein coding	No	0.143	0.062	0.201343	1	0.562101
PBANKA_0305200	N/A	conserved Plasmodium protein, unknown function	protein coding	No	0.214	0.375	0.0349848	1	0.306509
PBANKA_0305300	KRR1	KRR1 small subunit processome component, putative	protein coding	No	0.214	0.2	0.919331	1	0.378622
PBANKA_0305500	N/A	conserved Plasmodium protein, unknown function	protein coding	No	0.107	0.162	0.350349	1	0.295795
PBANKA_0305800	N/A	SHS2 domain-containing protein, putative	protein coding	No	0.143	0.069	0.398442	1	0.675973
PBANKA_0306100	P230	6-cysteine protein P230	protein coding	No	0.893	0.938	0.000324811	1	-0.559827
PBANKA_0306500	N/A	conserved protein, unknown function	protein coding	No	0.036	0.138	0.131949	1	-0.617027
PBANKA_0307600	N/A	syntaxin, putative	protein coding	No	0.143	0.1	0.284903	1	0.65022
PBANKA_0308100	N/A	ubiquinol-cytochrome-c reductase complex assembly factor 1, putative	protein coding	No	0.036	0.125	0.246332	1	-0.257537
PBANKA_0308500	TKL1	tyrosine kinase-like protein, putative	protein coding	No	0.179	0.275	0.128227	1	0.294994
PBANKA_0309400	N/A	conserved Plasmodium protein, unknown function	protein coding	No	0.429	0.488	0.713683	1	-0.30874
PBANKA_0309700	MATE	multidrug efflux pump, putative	protein coding	No	0.143	0.125	0.509795	1	0.297966
PBANKA_0309800	ATEL1	arginyl-tRNA--protein transferase, putative	protein coding	No	0.214	0.169	0.317186	1	0.714349
PBANKA_0310000	SIS1	protein SIS1, putative	protein coding	No	0.25	0.35	0.568707	1	-0.441602
PBANKA_0310900	CCT8	T-complex protein 1 subunit theta, putative	protein coding	No	0.214	0.394	0.166181	1	-0.356266
PBANKA_0311100	mRPL13	ribosomal protein L13, mitochondrial, putative	protein coding	No	0.071	0.225	0.0970997	1	-0.304372
PBANKA_0311500	N/A	conserved Plasmodium protein, unknown function	protein coding	No	0.214	0.069	0.0752404	1	0.736351
PBANKA_0311600	N/A	conserved Plasmodium protein, unknown function	protein coding	No	0.25	0.381	0.329488	1	-0.371232
PBANKA_0312300	N/A	conserved Plasmodium protein, unknown function	protein coding	No	0.107	0.256	0.182616	1	-0.313656
PBANKA_0312400	RPB2	DNA-directed RNA polymerase II subunit RPB2, putative	protein coding	No	0.357	0.275	0.595149	1	0.302755
PBANKA_0313000	N/A	conserved Plasmodium protein, unknown function	protein coding	No	0.321	0.162	0.106385	1	0.621371
PBANKA_0313200	N/A	conserved Plasmodium protein, unknown function	protein coding	No	0.214	0.1	0.267449	1	0.254515
PBANKA_0313300	N/A	sugar transporter, putative	protein coding	No	0.179	0.306	0.357973	1	-0.650939
PBANKA_0313600	N/A	conserved Plasmodium protein, unknown function	protein coding	No	0.786	0.838	0.0730349	1	0.300784
PBANKA_0313700	N/A	conserved Plasmodium membrane protein, unknown function	protein coding	No	0.321	0.525	0.00272956	1	0.565053
PBANKA_0313800	N/A	ATP synthase subunit alpha, mitochondrial, putative	protein coding	No	0.286	0.312	0.914246	1	-0.307781
PBANKA_0314700	RFC2	replication factor C subunit 2, putative	protein coding	No	0.393	0.569	0.063009	1	-0.622062
PBANKA_0315300	N/A	patatin-like phospholipase, putative	protein coding	No	0.571	0.45	0.379043	1	-0.250898
PBANKA_0315700	N/A	conserved Plasmodium protein, unknown function	protein coding	No	0.464	0.444	0.0290831	1	0.422396
PBANKA_0315900	N/A	pseudouridine synthase, putative	protein coding	No	0.143	0.344	0.0554048	1	-0.566045
PBANKA_0316000	RFC1	replication factor C subunit 1, putative	protein coding	No	0.75	0.825	0.220594	1	0.441519
PBANKA_0316200	N/A	Plasmodium exported protein, unknown function	protein coding	No	0.929	0.85	0.150699	1	-0.659268
PBANKA_0400500	N/A	PIR protein	protein coding	No	0	0.119	0.0165875	1	-0.498612
PBANKA_0401100	SRPK1	serine/threonine protein kinase, putative	protein coding	No	0.214	0.481	0.0185095	1	-0.817271
PBANKA_0401700	N/A	CLP1 P-loop domain-containing protein, putative	protein coding	No	0.464	0.388	0.0229829	1	0.660019
PBANKA_0401800	N/A	HAD superfamily protein, putative	protein coding	No	0.25	0.456	0.0607401	1	0.369376
PBANKA_0402000	DHHC1	palmitoyltransferase DHHC1, putative	protein coding	No	0.25	0.244	0.702865	1	0.45063
PBANKA_0402100	N/A	spindle pole body protein, putative	protein coding	No	0.643	0.825	0.100795	1	-0.556613
PBANKA_0402400	N/A	IBR domain protein, putative	protein coding	No	0.071	0.138	0.590028	1	-0.291838
PBANKA_0402700	IMC1e	inner membrane complex protein 1e	protein coding	No	0.25	0.544	0.0115168	1	-0.428628
PBANKA_0402900	N/A	conserved Plasmodium protein, unknown function	protein coding	No	0.179	0.444	0.00919568	1	-0.715282
PBANKA_0403100	GLP1	1-cys-glutaredoxin-like protein-1, putative	protein coding	No	0.179	0.162	0.924763	1	0.285333
PBANKA_0403300	N/A	conserved Plasmodium membrane protein, unknown function	protein coding	No	0.179	0.194	0.879135	1	0.289216
PBANKA_0403700	N/A	GRIP domain-containing protein, putative	protein coding	No	0.179	0.375	0.090626	1	-0.449395
PBANKA_0404400	QCR8	cytochrome b-c1 complex subunit 8, putative	protein coding	No	0.107	0.212	0.332462	1	-0.518643
PBANKA_0404600	AHA1	activator of Hsp90 ATPase, putative	protein coding	No	0.107	0.1	0.338233	1	0.583446
PBANKA_0405000	N/A	ATP synthase-associated protein, putative	protein coding	No	0.357	0.238	0.293059	1	0.59718
PBANKA_0405200	CCT2	T-complex protein 1 subunit beta, putative	protein coding	No	0.464	0.175	0.00570476	1	1.27901
PBANKA_0405500	N/A	60S ribosomal protein L7, putative	protein coding	No	0.393	0.356	0.122414	1	0.766514
PBANKA_0405600	EB1	microtubule-associated protein RP/EB family, putative	protein coding	No	0.143	0.356	0.0443015	1	-0.524105
PBANKA_0405700	ClpP	ATP-dependent Clp protease proteolytic subunit, putative	protein coding	No	0.25	0.062	0.0104478	1	0.586399
PBANKA_0405800	SKA2	spindle and kinetochore-associated protein 2, putative	protein coding	No	0.107	0.05	0.40283	1	0.534564
PBANKA_0406100	N/A	conserved Plasmodium protein, unknown function	protein coding	No	0.321	0.475	0.0626046	1	0.342618
PBANKA_0406300	N/A	DNA polymerase delta small subunit, putative	protein coding	No	0.25	0.537	0.0141405	1	-0.480283
PBANKA_0407500	N/A	N2227-like protein, putative	protein coding	No	0.107	0.225	0.312065	1	-0.326427
PBANKA_0407700	N/A	60S acidic ribosomal protein P2, putative	protein coding	No	0.607	0.675	0.260219	1	0.509798
PBANKA_0408600	EIF3K	eukaryotic translation initiation factor 3 subunit K, putative	protein coding	No	0.071	0.162	0.357801	1	-0.373312
PBANKA_0409200	N/A	valine--tRNA ligase, putative	protein coding	No	0.25	0.4	0.277044	1	-0.265391
PBANKA_0409300	N/A	phosphatidylinositol 3- and 4-kinase, putative	protein coding	No	0.464	0.494	0.242598	1	0.273646
PBANKA_0409400	PKRP	kinase-related protein PKRP	protein coding	No	0.929	0.894	0.337328	1	0.561862
PBANKA_0409800	N/A	ATP synthase F0 subunit d-like protein, putative	protein coding	No	0.5	0.381	0.0277866	1	1.22146
PBANKA_0409900	N/A	heptatricopeptide repeat-containing protein, putative	protein coding	No	0.179	0.162	0.164532	1	0.502306
PBANKA_0410100	N/A	E3 ubiquitin-protein ligase, putative	protein coding	No	0.107	0.3	0.0398059	1	-0.360618
PBANKA_0410200	N/A	tetratricopeptide repeat protein, putative	protein coding	No	0.607	0.606	0.692283	1	-0.57895
PBANKA_0410300	RPN12	26S proteasome regulatory subunit RPN12, putative	protein coding	No	0.143	0.119	0.463746	1	0.360485
PBANKA_0410500	MFR3	major facilitator superfamily-related transporter, putative	protein coding	No	0.107	0.269	0.137441	1	-0.501175
PBANKA_0411300	N/A	conserved Plasmodium protein, unknown function	protein coding	No	0.857	0.887	0.396058	1	0.31718
PBANKA_0411700	N/A	HSP20-like chaperone, putative	protein coding	No	0.143	0.212	0.49099	1	0.487336
PBANKA_0412100	PPP6	serine/threonine protein phosphatase 6	protein coding	No	0	0.444	1.04153e-07	0.000530972	-0.786798
PBANKA_0412300	N/A	conserved protein, unknown function	protein coding	No	0.107	0.388	0.00688135	1	-0.545599
PBANKA_0412600	N/A	conserved Plasmodium protein, unknown function	protein coding	No	0.286	0.181	0.151304	1	0.574807
PBANKA_0412700	N/A	zinc finger protein, putative	protein coding	No	0.143	0.056	0.226612	1	0.673339
PBANKA_0413300	N/A	ribosomal protein L47, mitochondrial, putative	protein coding	No	0.143	0.306	0.169297	1	-0.580124
PBANKA_0413400	N/A	zinc finger protein, putative	protein coding	No	0.143	0.412	0.00237509	1	-1.09414
PBANKA_0414000	N/A	conserved Plasmodium protein, unknown function	protein coding	No	0.25	0.469	0.0803143	1	-0.354757
PBANKA_0414100	PPase	inorganic pyrophosphatase, putative	protein coding	No	0.179	0.462	0.00962469	1	-0.572229
PBANKA_0414500	YOP1	protein YOP1, putative	protein coding	No	0.143	0.175	0.702513	1	-0.397069
PBANKA_0414700	N/A	zinc finger protein, putative	protein coding	No	0.107	0.125	0.524684	1	0.470413
PBANKA_0415000	N/A	Maf-like protein, putative	protein coding	No	0.607	0.556	0.0331548	1	0.88217
PBANKA_0415900	N/A	conserved protein, unknown function	protein coding	No	0.107	0.131	0.0845941	1	0.479584
PBANKA_0416000	RhopH3	high molecular weight rhoptry protein 3, putative	protein coding	No	0.214	0.325	0.416287	1	-0.505203
PBANKA_0416200	N/A	mitochondrial carrier protein, putative	protein coding	No	0.214	0.325	0.449945	1	-0.267622
PBANKA_0416300	NUP221	nucleoporin NUP221	protein coding	No	0.143	0.206	0.707893	1	-0.274344
PBANKA_0416600	N/A	replication protein A1, small fragment	protein coding	No	0.643	0.887	0.000740208	1	-0.57798
PBANKA_0417100	N/A	conserved protein, unknown function	protein coding	No	0	0.188	0.00179316	1	-0.762184
PBANKA_0417400	N/A	GTPase-activating protein, putative	protein coding	No	0.179	0.219	0.500541	1	-0.395355
PBANKA_0417700	N/A	alpha tubulin 1	protein coding	No	0.393	0.613	0.0218818	1	-1.41732
PBANKA_0418000	DDX60	ATP-dependent RNA helicase DDX60, putative	protein coding	No	0.286	0.4	0.256187	1	-0.642665
PBANKA_0501100	SEP3	early transcribed membrane protein	protein coding	No	0.179	0.462	0.00587544	1	-0.362207
PBANKA_0501300	N/A	DNA polymerase delta catalytic subunit, putative	protein coding	No	0.393	0.7	0.00476589	1	-0.742902
PBANKA_0502400	N/A	conserved Plasmodium protein, unknown function	protein coding	No	0.214	0.6	0.000195498	0.996651	-0.257825
PBANKA_0502900	N/A	conserved Plasmodium protein, unknown function	protein coding	No	0.679	0.569	0.00509144	1	0.591322
PBANKA_0503300	N/A	conserved Plasmodium protein, unknown function	protein coding	No	0.571	0.5	0.544457	1	0.611526
PBANKA_0503600	N/A	60S ribosomal protein L30e, putative	protein coding	No	0.25	0.406	0.167689	1	-0.621071
PBANKA_0503800	N/A	conserved Plasmodium protein, unknown function	protein coding	No	0.25	0.362	0.298191	1	-0.487787
PBANKA_0504000	N/A	tRNA methyltransferase, putative	protein coding	No	0.286	0.656	0.00112484	1	-0.513807
PBANKA_0504200	RBM34	RNA-binding protein 34, putative	protein coding	No	0.179	0.119	0.662614	1	0.378404
PBANKA_0504800	N/A	conserved Plasmodium protein, unknown function	protein coding	No	0.964	0.875	0.049887	1	0.563571
PBANKA_0504900	N/A	N-acetyltransferase, GNAT family, putative	protein coding	No	0.286	0.238	0.24836	1	0.581183
PBANKA_0505500	N/A	apicoplast integral membrane protein, putative	protein coding	No	0.571	0.606	0.0727185	1	0.627073
PBANKA_0506200	UIS12	RNA-binding protein, putative	protein coding	No	0.107	0.188	0.348439	1	-0.291927
PBANKA_0506300	N/A	methyltransferase, putative	protein coding	No	0.107	0.05	0.516453	1	0.27663
PBANKA_0506400	N/A	conserved Plasmodium protein, unknown function	protein coding	No	0.143	0.038	0.0807444	1	0.427418
PBANKA_0506700	CS	citrate synthase, mitochondrial, putative	protein coding	No	0.036	0.119	0.251826	1	-0.513814
PBANKA_0506900	N/A	phospholipid scramblase, putative	protein coding	No	0.143	0.225	0.543833	1	-0.35889
PBANKA_0507400	OMPDC	orotidine 5'-phosphate decarboxylase, putative	protein coding	No	0.214	0.075	0.10947	1	0.279403
PBANKA_0507800	N/A	conserved protein, unknown function	protein coding	No	0.964	0.919	0.0636508	1	0.458416
PBANKA_0507900	N/A	conserved Plasmodium protein, unknown function	protein coding	No	0.286	0.519	0.0690138	1	-0.282474
PBANKA_0508100	CHD1	chromodomain-helicase-DNA-binding protein 1, putative	protein coding	No	0.821	0.825	0.351013	1	0.45814
PBANKA_0508400	N/A	RNA-binding protein, putative	protein coding	No	0.107	0.056	0.633262	1	0.405307
PBANKA_0509000	EXP3	exported protein 3, putative	protein coding	No	0.464	0.756	0.00957965	1	-0.250214
PBANKA_0509300	N/A	glutamine--fructose-6-phosphate aminotransferase [isomerizing], putative	protein coding	No	0.036	0.119	0.243556	1	-0.462263
PBANKA_0509600	N/A	conserved Plasmodium protein, unknown function	protein coding	No	0.179	0.062	0.133582	1	0.388894
PBANKA_0509800	COX17	cytochrome c oxidase copper chaperone, putative	protein coding	No	0.357	0.425	0.0957727	1	0.359148
PBANKA_0510000	N/A	conserved protein, unknown function	protein coding	No	0.179	0.288	0.463766	1	-0.299069
PBANKA_0510100	N/A	conserved protein, unknown function	protein coding	No	0.857	0.75	0.00538573	1	0.809353
PBANKA_0510600	CDC20	cell division cycle protein 20 homolog	protein coding	No	0.857	0.869	0.254245	1	0.283463
PBANKA_0510800	N/A	conserved Plasmodium protein, unknown function	protein coding	No	0.429	0.362	0.320016	1	0.41309
PBANKA_0511300	N/A	ribosomal protein S22, mitochondrial, putative	protein coding	No	0.143	0.088	0.566758	1	0.311095
PBANKA_0511800	CEN3	centrin-3, putative	protein coding	No	0.143	0.125	0.96716	1	0.393609
PBANKA_0511900	RPL3	60S ribosomal protein L3, putative	protein coding	No	0.107	0.125	0.87087	1	-0.36648
PBANKA_0512400	EBP2	rRNA-processing protein EBP2, putative	protein coding	No	0.571	0.3	0.000104656	0.533536	0.963312
PBANKA_0512600	N/A	partial CSTF domain-containing protein, putative	protein coding	No	0.393	0.188	0.0701237	1	0.598564
PBANKA_0512700	N/A	conserved Plasmodium protein, unknown function	protein coding	No	0.75	0.537	0.0166774	1	0.767964
PBANKA_0512800	MTRAP	merozoite TRAP-like protein	protein coding	No	0.214	0.631	3.88274e-05	0.197942	-1.15778
PBANKA_0513200	N/A	WD repeat-containing protein, putative	protein coding	No	0.179	0.044	0.0645241	1	0.317751
PBANKA_0513300	N/A	conserved protein, unknown function	protein coding	No	0.107	0.062	0.65285	1	0.272854
PBANKA_0513900	N/A	conserved Plasmodium protein, unknown function	protein coding	No	0.964	0.925	0.156816	1	0.396315
PBANKA_0514300	N/A	conserved Plasmodium protein, unknown function	protein coding	No	0.536	0.688	0.0489008	1	0.32266
PBANKA_0514400	N/A	conserved protein, unknown function	protein coding	No	0.179	0.144	0.210949	1	0.611386
PBANKA_0514900	P28	ookinete surface protein P28	protein coding	No	0.393	0.462	0.0836909	1	-0.892488
PBANKA_0515000	P25	ookinete surface protein P25	protein coding	No	0.25	0.494	0.0502303	1	-0.575143
PBANKA_0515900	DCP1	mRNA-decapping enzyme subunit 1, putative	protein coding	No	0.75	0.669	0.209593	1	0.660887
PBANKA_0516100	N/A	conserved protein, unknown function	protein coding	No	0.25	0.169	0.331257	1	0.387456
PBANKA_0516300	N/A	DER1-like protein, putative	protein coding	No	0.036	0.212	0.0222925	1	-0.258083
PBANKA_0516500	N/A	conserved Plasmodium protein, unknown function	protein coding	No	0.536	0.619	0.335859	1	0.498833
PBANKA_0516600	LRR1	leucine-rich repeat protein, putative	protein coding	No	0.893	0.725	4.45884e-05	0.227312	1.10174
PBANKA_0516900	AdoMetDC/ODC	S-adenosylmethionine decarboxylase/ornithine decarboxylase, putative	protein coding	No	0.143	0.181	0.166111	1	0.788873
PBANKA_0517000	ETRAMP10.2	early transcribed membrane protein	protein coding	No	0.214	0.512	0.000951105	1	-1.32381
PBANKA_0517100	N/A	conserved protein, unknown function	protein coding	No	0	0.181	0.00220438	1	-1.21422
PBANKA_0517200	HAD1	haloacid dehalogenase-like hydrolase, putative	protein coding	No	0.107	0.169	0.65866	1	0.253623
PBANKA_0517400	CEF1	pre-mRNA-splicing factor CEF1, putative	protein coding	No	0.393	0.344	0.00167535	1	1.24905
PBANKA_0517700	N/A	ubiquitin-conjugating enzyme E2, putative	protein coding	No	0.071	0.131	0.379543	1	-0.423664
PBANKA_0518300	N/A	conserved Plasmodium protein, unknown function	protein coding	No	0.071	0.119	0.323036	1	0.26577
PBANKA_0518500	N/A	ADP-ribosylation factor, putative	protein coding	No	0.179	0.062	0.122052	1	0.773456
PBANKA_0519800	ACT	acetyl-CoA transporter, putative	protein coding	No	0.179	0.081	0.157624	1	-0.358234
PBANKA_0519900	N/A	conserved Plasmodium protein, unknown function	protein coding	No	0.25	0.369	0.140212	1	0.310133
PBANKA_0520300	N/A	conserved Plasmodium protein, unknown function	protein coding	No	0.071	0.306	0.0125882	1	-0.39078
PBANKA_0520400	DYN2	dynamin-like protein, putative	protein coding	No	0.107	0.088	0.750119	1	0.81359
PBANKA_0520600	ERH	enhancer of rudimentary homolog, putative	protein coding	No	0.214	0.288	0.544867	1	0.342297
PBANKA_0520900	N/A	antigen UB05, putative	protein coding	No	0.357	0.537	6.5475e-05	0.333792	-1.41709
PBANKA_0521200	N/A	conserved Plasmodium protein, unknown function	protein coding	No	0.964	0.925	0.441492	1	0.347794
PBANKA_0521221	N/A	18S ribosomal RNA	rRNA encoding	No	0.25	0.537	0.0136283	1	-0.274685
PBANKA_0521300	N/A	zinc finger protein, putative	protein coding	No	0.214	0.4	0.00538567	1	0.528145
PBANKA_0521400	RIO2	serine/threonine protein kinase RIO2, putative	protein coding	No	0.179	0.2	0.0709397	1	0.597947
PBANKA_0521700	ApiAP2	AP2 domain transcription factor, putative	protein coding	No	0.179	0.244	0.467761	1	-0.516852
PBANKA_0521900	N/A	conserved Plasmodium protein, unknown function	protein coding	No	0.607	0.575	0.873258	1	0.258851
PBANKA_0522000	N/A	conserved Plasmodium protein, unknown function	protein coding	No	0.643	0.581	0.114695	1	0.421798
PBANKA_0522100	N/A	conserved Plasmodium protein, unknown function	protein coding	No	0.643	0.875	0.0164423	1	-0.43816
PBANKA_0522700	N/A	alpha tubulin 2	protein coding	No	0.893	0.944	1.00064e-06	0.00510126	-1.65862
PBANKA_0522900	BRR2	pre-mRNA-splicing helicase BRR2, putative	protein coding	No	0.429	0.575	0.0185175	1	0.545425
PBANKA_0523300	N/A	methyltransferase, putative	protein coding	No	0.143	0.119	0.192827	1	0.47367
PBANKA_0523700	N/A	conserved Plasmodium protein, unknown function	protein coding	No	0.75	0.594	0.00355389	1	0.856573
PBANKA_0523900	GAPM2	glideosome associated protein with multiple membrane spans 2, putative	protein coding	No	0	0.412	4.0773e-07	0.00207861	-1.64654
PBANKA_0524300	N/A	tryptophan-rich protein	protein coding	No	0.429	0.637	0.0229607	1	-0.764268
PBANKA_0524600	N/A	PIR protein	protein coding	No	0.071	0.519	1.05509e-05	0.0537887	-0.796337
PBANKA_0524800	SEP1	early transcribed membrane protein	protein coding	No	0.179	0.325	0.00453614	1	-1.28892
PBANKA_0600086	N/A	PIR protein	protein coding	No	0.036	0.138	0.103362	1	-0.761054
PBANKA_0600600	NEK3	NIMA related kinase 3, putative	protein coding	No	1	0.988	1.16382e-10	5.93316e-07	-1.00127
PBANKA_0600700	N/A	conserved Plasmodium protein, unknown function	protein coding	No	0.536	0.656	0.00035554	1	0.882755
PBANKA_0600900	N/A	conserved protein, unknown function	protein coding	No	0.821	0.756	0.0143724	1	0.711413
PBANKA_0601100	N/A	mitochondrial phosphate carrier protein, putative	protein coding	No	0.107	0.188	0.0399355	1	0.692978
PBANKA_0601500	TGS1	trimethylguanosine synthase, putative	protein coding	No	0.286	0.138	0.0719581	1	0.492209
PBANKA_0601900	HMGB1	high mobility group protein B1, putative	protein coding	No	0.75	0.894	0.0169108	1	-0.623063
PBANKA_0602000	ORC1	origin recognition complex subunit 1, putative	protein coding	No	0.607	0.769	9.88767e-05	0.504074	0.737405
PBANKA_0602200	SRP14	signal recognition particle subunit SRP14, putative	protein coding	No	0.25	0.231	0.0812356	1	0.42493
PBANKA_0602300	N/A	TBCC domain-containing protein, putative	protein coding	No	0.5	0.7	0.128465	1	-0.538939
PBANKA_0602700	NAPL	nucleosome assembly protein, putative	protein coding	No	0.607	0.625	0.500582	1	0.660422
PBANKA_0602800	UBC	ubiquitin-conjugating enzyme E2, putative	protein coding	No	0.5	0.738	0.0304365	1	-0.617604
PBANKA_0602900	N/A	conserved Plasmodium protein, unknown function	protein coding	No	0.464	0.744	0.00906302	1	-0.492682
PBANKA_0603000	N/A	conserved Plasmodium protein, unknown function	protein coding	No	1	0.938	1.96027e-08	9.99343e-05	0.892758
PBANKA_0603300	G37	sexual stage-specific protein G37	protein coding	No	0.214	0.138	0.359479	1	0.467757
PBANKA_0604200	N/A	zinc finger protein, putative	protein coding	No	0.071	0.344	0.00370526	1	-0.435138
PBANKA_0604700	SHLP2	shewanella-like protein phosphatase 2, putative	protein coding	No	0.107	0.138	0.601641	1	0.330801
PBANKA_0605100	N/A	Tat binding protein 1(TBP-1)-interacting protein, putative	protein coding	No	0.143	0.156	0.279776	1	0.398254
PBANKA_0605300	EIF5	eukaryotic translation initiation factor 5, putative	protein coding	No	0	0.188	0.00179316	1	-0.504328
PBANKA_0605600	N/A	conserved Plasmodium protein, unknown function	protein coding	No	0.964	0.925	0.0192273	1	0.467361
PBANKA_0605700	N/A	pre-rRNA-processing protein ESF1, putative	protein coding	No	0.286	0.431	0.339105	1	-0.320444
PBANKA_0606300	N/A	conserved Plasmodium protein, unknown function	protein coding	No	0.821	0.887	0.275228	1	-0.570106
PBANKA_0606400	N/A	conserved Plasmodium protein, unknown function	protein coding	No	0.25	0.306	0.337241	1	0.598277
PBANKA_0606900	N/A	amino acid transporter, putative	protein coding	No	0.179	0.056	0.0938065	1	0.469375
PBANKA_0607000	N/A	conserved Plasmodium protein, unknown function	protein coding	No	0.321	0.519	0.138162	1	-0.296311
PBANKA_0607300	N/A	zinc finger protein, putative	protein coding	No	0.679	0.531	0.340486	1	0.279342
PBANKA_0607800	CIA1	cytosolic iron-sulfur protein assembly protein 1, putative	protein coding	No	0.25	0.488	0.0573889	1	-0.287387
PBANKA_0607900	PDEalpha	cGMP-specific 3',5'-cyclic phosphodiesterase alpha, putative	protein coding	No	0.357	0.5	0.000226545	1	0.667324
PBANKA_0608400	RPL1	50S ribosomal protein L1, apicoplast, putative	protein coding	No	0.179	0.588	0.000173926	0.886674	-0.828029
PBANKA_0609000	N/A	conserved Plasmodium protein, unknown function	protein coding	No	0.143	0.031	0.0867612	1	0.385051
PBANKA_0609500	N/A	kinesin-X3, putative	protein coding	No	0.286	0.244	0.241966	1	0.718569
PBANKA_0609900	N/A	heat shock protein DNAJ homologue Pfj4, putative	protein coding	No	0.357	0.556	0.0976766	1	-0.647845
PBANKA_0610000	mtRPS18	ribosomal protein S18, mitochondrial, putative	protein coding	No	0.107	0.106	0.548169	1	0.496927
PBANKA_0610200	MCM5	DNA replication licensing factor MCM5, putative	protein coding	No	0.429	0.825	5.21381e-07	0.002658	-1.35666
PBANKA_0610300	N/A	polyubiquitin, putative	protein coding	No	0.393	0.6	8.08177e-05	0.412009	-1.03606
PBANKA_0610400	ATP4	non-SERCA-type Ca2+ -transporting P-ATPase, putative	protein coding	No	0.071	0.312	0.00838477	1	-0.491186
PBANKA_0610500	TPx(Gl)	glutathione peroxidase-like thioredoxin peroxidase	protein coding	No	0.036	0.119	0.0372782	1	0.5291
PBANKA_0610600	PPP1	peripheral plastid protein 1, putative	protein coding	No	0.071	0.262	0.0191675	1	-0.492224
PBANKA_0610800	N/A	eukaryotic translation initiation factor eIF2A, putative	protein coding	No	0.107	0.144	0.540984	1	0.330742
PBANKA_0611100	N/A	succinyl-CoA ligase, putative	protein coding	No	0.036	0.106	0.3415	1	-0.352202
PBANKA_0611600	N/A	ribonucleoside-diphosphate reductase large subunit, putative	protein coding	No	0.964	0.994	2.56204e-05	0.130613	-0.294158
PBANKA_0611700	N/A	conserved protein, unknown function	protein coding	No	0.357	0.444	0.0381879	1	0.602215
PBANKA_0611800	N/A	N-acetyltransferase, GNAT family, putative	protein coding	No	0.357	0.356	0.523109	1	0.327515
PBANKA_0611900	N/A	histidine triad protein, putative	protein coding	No	0.25	0.244	0.321184	1	0.409116
PBANKA_0612100	N/A	conserved protein, unknown function	protein coding	No	0.179	0.088	0.388062	1	0.332234
PBANKA_0612200	N/A	conserved Plasmodium protein, unknown function	protein coding	No	0.5	0.775	0.00534215	1	-0.371221
PBANKA_0612300	N/A	conserved Plasmodium protein, unknown function	protein coding	No	0.321	0.65	0.00444348	1	-0.36004
PBANKA_0612600	N/A	PP-loop family protein, putative	protein coding	No	0.393	0.562	0.245021	1	-0.26894
PBANKA_0613100	N/A	conserved Plasmodium protein, unknown function	protein coding	No	0.5	0.594	0.611613	1	-0.332737
PBANKA_0613700	N/A	RNA-binding protein, putative	protein coding	No	0.429	0.575	0.350699	1	-0.338481
PBANKA_0613800	SDA1	protein SDA1, putative	protein coding	No	0.357	0.231	0.28775	1	0.263474
PBANKA_0614200	N/A	conserved Plasmodium protein, unknown function	protein coding	No	0.286	0.175	0.240284	1	0.656814
PBANKA_0614300	SufS	cysteine desulfurase	protein coding	No	0.179	0.075	0.21125	1	0.416688
PBANKA_0614400	N/A	conserved Plasmodium protein, unknown function	protein coding	No	0.25	0.181	0.567604	1	0.749485
PBANKA_0614700	N/A	conserved Plasmodium membrane protein, unknown function	protein coding	No	0.571	0.606	0.151895	1	-0.26315
PBANKA_0616200	N/A	conserved Plasmodium protein, unknown function	protein coding	No	0.179	0.306	0.279898	1	-0.642574
PBANKA_0616600	N/A	ATP synthase F0 subunit a-like protein, putative	protein coding	No	0.071	0.169	0.207942	1	0.596288
PBANKA_0617400	N/A	conserved Plasmodium protein, unknown function	protein coding	No	0.143	0.219	0.283304	1	0.277283
PBANKA_0618100	N/A	conserved protein, unknown function	protein coding	No	0.179	0.181	0.747166	1	-0.357828
PBANKA_0618400	N/A	tetratricopeptide repeat protein, putative	protein coding	No	0.571	0.494	0.0496837	1	0.928365
PBANKA_0618600	N/A	conserved protein, unknown function	protein coding	No	0.071	0.306	0.00965217	1	-0.289412
PBANKA_0619100	N/A	40S ribosomal protein S5, putative	protein coding	No	0.321	0.381	0.311402	1	0.434374
PBANKA_0619300	N/A	conserved Plasmodium protein, unknown function	protein coding	No	0.071	0.194	0.211571	1	-0.636688
PBANKA_0619400	N/A	V-type ATPase V0 subunit e, putative	protein coding	No	0.286	0.462	0.189323	1	-0.558248
PBANKA_0619700	RALP1	rhoptry-associated leucine zipper-like protein 1, putative	protein coding	No	0.143	0.031	0.071337	1	0.595029
PBANKA_0620100	UTP7	U3 small nucleolar RNA-associated protein 7, putative	protein coding	No	0.107	0.319	0.0151219	1	0.250771
PBANKA_0620200	N/A	conserved protein, unknown function	protein coding	No	0.786	0.525	0.00501543	1	0.895756
PBANKA_0620800	N/A	conserved protein, unknown function	protein coding	No	0.214	0.131	0.463339	1	0.443918
PBANKA_0621300	N/A	conserved Plasmodium protein, unknown function	protein coding	No	0.679	0.775	0.00690282	1	0.695391
PBANKA_0621400	N/A	RNA-binding protein, putative	protein coding	No	0.071	0.269	0.0434751	1	-0.296781
PBANKA_0621500	N/A	Rab GTPase activator and protein kinase, putative	protein coding	No	0.536	0.519	0.211775	1	0.324139
PBANKA_0622000	N/A	conserved Plasmodium protein, unknown function	protein coding	No	1	0.956	0.00189126	1	0.444421
PBANKA_0622200	BDP6	bromodomain protein 6, putative	protein coding	No	0.429	0.394	0.826299	1	-0.271283
PBANKA_0622400	N/A	kinesin-20, putative	protein coding	No	0.214	0.106	0.173952	1	0.575665
PBANKA_0623200	N/A	lysophospholipase, putative	protein coding	No	0.214	0.294	0.11646	1	-1.16932
PBANKA_0623300	N/A	tryptophan-rich protein	protein coding	No	0.107	0.169	0.317256	1	-0.991569
PBANKA_0623500	N/A	fam-a protein	protein coding	No	0	0.156	0.00498718	1	-0.317753
PBANKA_0623600	N/A	PIR protein	protein coding	No	0	0.244	0.000265845	1	-0.857937
PBANKA_0700721	N/A	18S ribosomal RNA	rRNA encoding	No	0.607	0.706	0.0301564	1	-0.543615
PBANKA_0700761	N/A	28S ribosomal RNA	rRNA encoding	No	0.964	0.806	2.15098e-10	1.09657e-06	-1.1324
PBANKA_0701100	N/A	CRA domain-containing protein, putative	protein coding	No	0.536	0.575	0.624004	1	0.374575
PBANKA_0701500	PHB1	prohibitin 1	protein coding	No	0.107	0.013	0.0588463	1	0.44344
PBANKA_0702000	N/A	conserved protein, unknown function	protein coding	No	1	0.969	0.00127951	1	0.499546
PBANKA_0702100	FT1	folate transporter 1, putative	protein coding	No	0.036	0.35	0.000497867	1	-0.462732
PBANKA_0702300	OXA1	mitochondrial inner membrane protein OXA1, putative	protein coding	No	0.286	0.406	0.0137263	1	0.683385
PBANKA_0702500	N/A	leucine--tRNA ligase, putative	protein coding	No	0.536	0.431	0.0606676	1	0.50054
PBANKA_0702900	N/A	SET domain protein, putative	protein coding	No	0.286	0.125	0.0868042	1	0.776426
PBANKA_0703100	N/A	conserved Plasmodium protein, unknown function	protein coding	No	0.286	0.231	0.759884	1	0.25808
PBANKA_0703500	N/A	conserved Plasmodium protein, unknown function	protein coding	No	0.857	0.812	0.100648	1	0.302877
PBANKA_0703600	IF2c	translation initiation factor IF-2, putative	protein coding	No	0.321	0.225	0.312874	1	0.34605
PBANKA_0703700	DBP10	ATP-dependent RNA helicase DBP10, putative	protein coding	No	0.286	0.212	0.292586	1	0.657093
PBANKA_0704400	N/A	alpha/beta hydrolase, putative	protein coding	No	0.143	0.169	0.927371	1	-0.27195
PBANKA_0705100	KRI1	protein KRI1, putative	protein coding	No	0.357	0.362	0.230703	1	0.527506
PBANKA_0705500	N/A	ankyrin-repeat protein, putative	protein coding	No	0.679	0.75	0.00539188	1	0.820907
PBANKA_0705600	N/A	conserved Plasmodium protein, unknown function	protein coding	No	0.357	0.206	0.191867	1	0.766035
PBANKA_0705700	N/A	conserved Plasmodium protein, unknown function	protein coding	No	0	0.169	0.00332164	1	-0.350483
PBANKA_0706000	DRE2	Fe-S cluster assembly protein DRE2, putative	protein coding	No	0.071	0.231	0.0729872	1	-0.470944
PBANKA_0706300	Obg2	GTP-binding protein Obg2, putative	protein coding	No	0.143	0.081	0.400604	1	0.352571
PBANKA_0706400	N/A	conserved Plasmodium protein, unknown function	protein coding	No	0.679	0.806	0.000143291	0.7305	0.706465
PBANKA_0707100	IMC1i	inner membrane complex protein 1i	protein coding	No	0.25	0.494	0.0328469	1	-0.304794
PBANKA_0707200	N/A	alpha/beta hydrolase, putative	protein coding	No	0.679	0.738	0.0742268	1	0.408361
PBANKA_0707300	GCN5	histone acetyltransferase GCN5, putative	protein coding	No	0.393	0.388	0.473485	1	1.04015
PBANKA_0707400	N/A	RNA-binding protein, putative	protein coding	No	0.143	0.244	0.383802	1	-0.734195
PBANKA_0707600	VPS15	serine/threonine protein kinase VPS15, putative	protein coding	No	0.214	0.231	0.491622	1	0.487504
PBANKA_0708500	N/A	phosphorylated CTD interacting factor 1 WW domain-containing protein, putative	protein coding	No	0.357	0.475	0.468079	1	-0.27738
PBANKA_0708800	N/A	ribosomal protein L4, mitochondrial, putative	protein coding	No	0.25	0.256	0.3339	1	-0.359654
PBANKA_0708900	N/A	conserved protein, unknown function	protein coding	No	0.143	0.15	0.498468	1	0.293061
PBANKA_0709600	N/A	conserved protein, unknown function	protein coding	No	0.179	0.262	0.573108	1	-0.463852
PBANKA_0709900	N/A	conserved Plasmodium protein, unknown function	protein coding	No	0.214	0.15	0.356216	1	0.464527
PBANKA_0710100	KDH	2-oxoglutarate dehydrogenase E1 component, putative	protein coding	No	0.286	0.281	0.0540531	1	0.790826
PBANKA_0710200	N/A	conserved protein, unknown function	protein coding	No	0.393	0.562	0.161037	1	-0.37487
PBANKA_0710300	YIF1	protein transport protein YIF1, putative	protein coding	No	0.143	0.338	0.0911971	1	-0.263173
PBANKA_0710500	N/A	conserved Plasmodium protein, unknown function	protein coding	No	0.536	0.537	0.948896	1	-0.299414
PBANKA_0710900	LSM3	U6 snRNA-associated Sm-like protein LSm3, putative	protein coding	No	0.214	0.088	0.0626697	1	0.822216
PBANKA_0711000	N/A	conserved Plasmodium protein, unknown function	protein coding	No	0.714	0.838	0.0177235	1	0.440387
PBANKA_0711200	N/A	conserved protein, unknown function	protein coding	No	0.143	0.225	0.504625	1	-0.319065
PBANKA_0711500	N/A	conserved Plasmodium protein, unknown function	protein coding	No	0.036	0.2	0.0528277	1	-0.45839
PBANKA_0711800	N/A	conserved Plasmodium protein, unknown function	protein coding	No	0.393	0.288	0.0241283	1	0.790524
PBANKA_0712000	IMP4	U3 small nucleolar ribonucleoprotein protein IMP4, putative	protein coding	No	0.214	0.1	0.266293	1	0.301515
PBANKA_0712200	PBLP	BEM46-like protein, putative	protein coding	No	0.607	0.613	0.0126922	1	0.595382
PBANKA_0712900	HMGB2	high mobility group protein B2	protein coding	No	0.179	0.225	0.270341	1	0.613801
PBANKA_0713400	N/A	phosphatase, putative	protein coding	No	0.571	0.325	0.0118904	1	0.698867
PBANKA_0713900	AK2	adenylate kinase 2, putative	protein coding	No	0.357	0.419	0.274982	1	0.322241
PBANKA_0714000	DMC1	meiotic recombination protein DMC1	protein coding	No	0	0.112	0.0202279	1	-0.27285
PBANKA_0714400	N/A	EF-hand calcium-binding domain-containing protein, putative	protein coding	No	0.036	0.288	0.00286381	1	-0.322149
PBANKA_0715000	VPS9	vacuolar protein sorting-associated protein 9, putative	protein coding	No	0.5	0.619	0.0072738	1	0.420618
PBANKA_0715300	N/A	conserved Plasmodium protein, unknown function	protein coding	No	0.714	0.619	0.137841	1	0.642187
PBANKA_0715500	PGM2	phosphoglucomutase-2	protein coding	No	0.286	0.519	0.0130693	1	0.582131
PBANKA_0715900	USP13	ubiquitin carboxyl-terminal hydrolase 13, putative	protein coding	No	0.143	0.2	0.0221179	1	0.806032
PBANKA_0716000	SMC3	structural maintenance of chromosomes protein 3, putative	protein coding	No	0.714	0.738	0.0960659	1	0.671272
PBANKA_0716100	N/A	conserved Plasmodium protein, unknown function	protein coding	No	0.036	0.219	0.0273437	1	-0.469653
PBANKA_0716400	N/A	conserved Plasmodium protein, unknown function	protein coding	No	0.143	0.381	0.0186159	1	-0.785162
PBANKA_0716500	N/A	RNA-binding protein, putative	protein coding	No	0.429	0.575	0.0117999	1	0.309548
PBANKA_0716700	N/A	GTP-binding protein, putative	protein coding	No	0.429	0.569	0.349174	1	-0.263553
PBANKA_0717600	GAK	GTP:AMP phosphotransferase, putative	protein coding	No	0.107	0.075	0.450373	1	0.331346
PBANKA_0717800	N/A	60S ribosomal protein L15, putative	protein coding	No	0.071	0.219	0.137252	1	-0.760356
PBANKA_0718700	N/A	CDGSH iron-sulfur domain-containing protein, putative	protein coding	No	0.25	0.269	0.384579	1	0.348396
PBANKA_0718800	SAR1	small GTP-binding protein sar1, putative	protein coding	No	0.107	0.431	0.000193727	0.987622	-1.58397
PBANKA_0719300	DHFR-TS	bifunctional dihydrofolate reductase-thymidylate synthase, putative	protein coding	No	0.143	0.331	0.0830306	1	-0.294972
PBANKA_0719500	N/A	conserved Plasmodium protein, unknown function	protein coding	No	0.464	0.725	0.0256357	1	-0.300343
PBANKA_0720000	N/A	conserved Plasmodium protein, unknown function	protein coding	No	0.929	0.838	0.00642177	1	0.484412
PBANKA_0720100	N/A	conserved Plasmodium protein, unknown function	protein coding	No	1	0.956	0.0191798	1	0.29899
PBANKA_0720400	N/A	conserved Plasmodium protein, unknown function	protein coding	No	0.786	0.637	0.0554032	1	0.873099
PBANKA_0721500	N/A	conserved Plasmodium protein, unknown function	protein coding	No	0.536	0.625	0.24633	1	0.430441
PBANKA_0722000	N/A	phosphatidylinositol 4-kinase, putative	protein coding	No	0.679	0.656	0.787847	1	0.305887
PBANKA_0722600	N/A	fam-b protein	protein coding	No	0.179	0.081	0.137487	1	0.718833
PBANKA_0800400	N/A	conserved Plasmodium protein, unknown function	protein coding	No	0.286	0.506	0.0654672	1	-0.486229
PBANKA_0800800	CIA2	cytosolic iron-sulfur assembly component 2, putative	protein coding	No	0.321	0.3	0.205382	1	0.527973
PBANKA_0801100	N/A	conserved Plasmodium protein, unknown function	protein coding	No	0.214	0.425	0.0928321	1	-0.581472
PBANKA_0801200	N/A	erythrocyte membrane-associated antigen, putative	protein coding	No	0.143	0.419	0.00992421	1	-0.355706
PBANKA_0801500	N/A	conserved Plasmodium protein, unknown function	protein coding	No	0.679	0.85	0.0476406	1	-0.316418
PBANKA_0801800	BTP2	basal complex transmembrane protein 2, putative	protein coding	No	0.179	0.125	0.715317	1	0.358577
PBANKA_0802100	N/A	phosphoinositide-binding protein, putative	protein coding	No	0	0.106	0.0246594	1	-0.284243
PBANKA_0802700	N/A	mRNA cap guanine-N7 methyltransferase, putative	protein coding	No	0.464	0.688	0.0372046	1	-0.320598
PBANKA_0802800	N/A	conserved Plasmodium protein, unknown function	protein coding	No	0.179	0.544	0.000974082	1	-0.621813
PBANKA_0803200	N/A	inositol-phosphate phosphatase, putative	protein coding	No	0.5	0.637	0.00228133	1	0.686659
PBANKA_0803300	N/A	RNA helicase, putative	protein coding	No	0.286	0.275	0.200236	1	0.553717
PBANKA_0803400	N/A	40S ribosomal protein S29, putative	protein coding	No	0.536	0.425	0.00462295	1	0.978247
PBANKA_0804200	N/A	conserved Plasmodium protein, unknown function	protein coding	No	0.107	0.125	0.167877	1	0.669898
PBANKA_0804400	N/A	conserved Plasmodium protein, unknown function	protein coding	No	0.607	0.756	0.0432557	1	0.263129
PBANKA_0805900	N/A	kinesin-8X	protein coding	No	0.714	0.856	0.0412021	1	-0.432095
PBANKA_0806400	N/A	conserved protein, unknown function	protein coding	No	0.286	0.219	0.0149607	1	1.29169
PBANKA_0806700	N/A	conserved Plasmodium protein, unknown function	protein coding	No	0.429	0.562	0.00305524	1	0.51411
PBANKA_0806800	N/A	coiled-coil domain-containing protein CCDC148/CCDC112, putative	protein coding	No	1	0.975	0.00327015	1	0.588353
PBANKA_0806900	N/A	conserved Plasmodium protein, unknown function	protein coding	No	0.214	0.275	0.39072	1	0.418728
PBANKA_0807000	RPB1	DNA-directed RNA polymerase II subunit RPB1, putative	protein coding	No	0.071	0.338	0.00538299	1	-0.716782
PBANKA_0807900	N/A	conserved Plasmodium protein, unknown function	protein coding	No	0.893	0.875	0.0190522	1	0.663121
PBANKA_0808200	N/A	proteasome subunit alpha type-3, putative	protein coding	No	0.214	0.144	0.0603748	1	0.813849
PBANKA_0808420	N/A	tubulin-specific chaperone, putative	protein coding	No	0.143	0.312	0.0862309	1	-0.774647
PBANKA_0808600	N/A	conserved Plasmodium protein, unknown function	protein coding	No	0.714	0.519	0.029969	1	0.605101
PBANKA_0808900	ClpY	ATP-dependent protease ATPase subunit ClpY, putative	protein coding	No	0.286	0.625	0.00322046	1	-0.41168
PBANKA_0809500	N/A	apicoplast integral membrane protein, putative	protein coding	No	0.393	0.262	0.127797	1	0.435075
PBANKA_0809600	N/A	conserved Plasmodium protein, unknown function	protein coding	No	0.214	0.05	0.0285964	1	0.631302
PBANKA_0809700	N/A	conserved protein, unknown function	protein coding	No	0.286	0.212	0.143364	1	0.499518
PBANKA_0810200	N/A	conserved Plasmodium protein, unknown function	protein coding	No	0	0.181	0.00220438	1	-0.300802
PBANKA_0810600	N/A	exoribonuclease, putative	protein coding	No	0.179	0.4	0.0537808	1	-0.516177
PBANKA_0810800	N/A	conserved protein, unknown function	protein coding	No	0.071	0.362	0.00325375	1	-0.608111
PBANKA_0811300	N/A	exportin-7, putative	protein coding	No	0.286	0.588	0.0107421	1	-0.439686
PBANKA_0811400	N/A	conserved Plasmodium protein, unknown function	protein coding	No	0.607	0.681	0.263332	1	0.413263
PBANKA_0811800	ALP5a	actin-like protein, putative	protein coding	No	0.607	0.7	8.61404e-05	0.439144	0.888972
PBANKA_0812000	N/A	DNA primase large subunit, putative	protein coding	No	0.179	0.469	0.0105684	1	-0.311436
PBANKA_0812300	N/A	conserved Plasmodium protein, unknown function	protein coding	No	0.107	0.1	0.0370701	1	0.889192
PBANKA_0812500	N/A	conserved Plasmodium protein, unknown function	protein coding	No	0.036	0.125	0.248294	1	-0.257939
PBANKA_0812600	N/A	conserved Plasmodium protein, unknown function	protein coding	No	0.536	0.575	0.204481	1	0.465793
PBANKA_0812800	N/A	GTP-binding protein, putative	protein coding	No	0.143	0.219	0.565505	1	-0.35159
PBANKA_0813000	ICP	inhibitor of cysteine proteases	protein coding	No	0.179	0.419	0.0307101	1	-0.312239
PBANKA_0813600	N/A	conserved Plasmodium protein, unknown function	protein coding	No	0.607	0.594	0.0999544	1	0.427098
PBANKA_0813900	RPN8	26S proteasome regulatory subunit RPN8, putative	protein coding	No	0.071	0.131	0.618194	1	-0.350395
PBANKA_0814200	N/A	elongation factor 1-beta, putative	protein coding	No	0.143	0.156	0.42025	1	0.347106
PBANKA_0814900	RRSapi	arginine--tRNA ligase, putative	protein coding	No	0.107	0.156	0.546496	1	0.30323
PBANKA_0815100	N/A	conserved Plasmodium protein, unknown function	protein coding	No	0.071	0.281	0.0316265	1	-0.384718
PBANKA_0815300	N/A	met-10+ like protein, putative	protein coding	No	0.071	0.162	0.243076	1	-0.445426
PBANKA_0815400	N/A	protein KIC3, putative	protein coding	No	0.107	0.281	0.000356573	1	0.582453
PBANKA_0815500	N/A	conserved Plasmodium protein, unknown function	protein coding	No	0.857	0.894	0.00920855	1	0.335637
PBANKA_0815600	ELF1	transcription elongation factor 1, putative	protein coding	No	0.179	0.219	0.62161	1	-0.269474
PBANKA_0815800	N/A	GINS complex subunit Psf3, putative	protein coding	No	0	0.15	0.0061034	1	-0.347259
PBANKA_0815900	N/A	BSD-domain protein, putative	protein coding	No	0.286	0.456	0.206586	1	-0.308431
PBANKA_0816200	N/A	ribonuclease H2 subunit C, putative	protein coding	No	0.679	0.794	0.000135615	0.691363	0.686572
PBANKA_0816400	PFK9	ATP-dependent 6-phosphofructokinase, putative	protein coding	No	0.071	0.138	0.24696	1	-0.861678
PBANKA_0816900	N/A	conserved Plasmodium protein, unknown function	protein coding	No	0.429	0.406	0.514648	1	0.334287
PBANKA_0817400	N/A	conserved Plasmodium protein, unknown function	protein coding	No	0.571	0.55	0.109903	1	0.802824
PBANKA_0818000	MOP	merozoite organizing protein, putative	protein coding	No	0.893	0.875	0.490661	1	0.30856
PBANKA_0818100	OGG1	N-glycosylase/DNA lyase, putative	protein coding	No	0.071	0.306	0.0158402	1	-0.392559
PBANKA_0818200	N/A	conserved protein, unknown function	protein coding	No	0.143	0.344	0.0270781	1	-0.713779
PBANKA_0818900	BIP	endoplasmic reticulum chaperone BiP, putative	protein coding	No	0.143	0.369	0.0151127	1	-1.07125
PBANKA_0819000	GAP50	glideosome-associated protein 50, putative	protein coding	No	0.286	0.244	0.618449	1	0.981694
PBANKA_0819400	N/A	conserved Plasmodium protein, unknown function	protein coding	No	0.321	0.438	0.430385	1	-0.372979
PBANKA_0819900	NAPS	nucleosome assembly protein	protein coding	No	0.893	0.963	4.6344e-07	0.00236262	-0.706883
PBANKA_0820300	PDI-Trans	protein disulfide-isomerase PDI-Trans	protein coding	No	0.143	0.35	0.0703728	1	-0.42548
PBANKA_0820700	N/A	TLD domain-containing protein	protein coding	No	0.571	0.55	0.209024	1	0.664092
PBANKA_0820800	RCC-PIP	regulator of chromosome condensation-PP1-interacting protein	protein coding	No	0.286	0.288	0.952276	1	0.26862
PBANKA_0821300	N/A	conserved Plasmodium protein, unknown function	protein coding	No	0.214	0.425	0.0874439	1	-0.432558
PBANKA_0821400	N/A	ADP-ribosylation factor, putative	protein coding	No	0.25	0.169	0.587711	1	0.320996
PBANKA_0821500	N/A	conserved Plasmodium protein, unknown function	protein coding	No	0.214	0.175	0.0985513	1	0.709807
PBANKA_0821800	PRP24	U4/U6 snRNA-associated-splicing factor, putative	protein coding	No	0.143	0.056	0.278905	1	0.455471
PBANKA_0822100	N/A	conserved Plasmodium protein, unknown function	protein coding	No	0.643	0.619	0.00104094	1	0.648214
PBANKA_0822600	N/A	conserved protein, unknown function	protein coding	No	0.143	0.269	0.286791	1	-0.411071
PBANKA_0822900	N/A	dynein intermediate chain, putative	protein coding	No	0.714	0.838	0.00571461	1	-0.547028
PBANKA_0823400	PGK	phosphoglycerate kinase, putative	protein coding	No	0.643	0.656	0.816437	1	0.259306
PBANKA_0823600	PRP18	pre-mRNA-splicing factor 18, putative	protein coding	No	0.393	0.488	0.157277	1	0.394726
PBANKA_0823700	N/A	conserved Plasmodium protein, unknown function	protein coding	No	0.679	0.744	0.753479	1	-0.304678
PBANKA_0824300	N/A	conserved Plasmodium protein, unknown function	protein coding	No	0.607	0.669	0.00081672	1	0.75059
PBANKA_0824600	N/A	conserved protein, unknown function	protein coding	No	0.393	0.406	0.0568269	1	0.626748
PBANKA_0824700	TRXR	thioredoxin reductase, putative	protein coding	No	0.464	0.644	0.205575	1	-0.372184
PBANKA_0825000	N/A	conserved Plasmodium protein, unknown function	protein coding	No	0.321	0.344	0.0278337	1	0.52657
PBANKA_0825400	N/A	conserved Plasmodium protein, unknown function	protein coding	No	0.464	0.475	0.0423966	1	0.597133
PBANKA_0825500	N/A	conserved Plasmodium protein, unknown function	protein coding	No	0.464	0.369	0.0403831	1	0.851766
PBANKA_0825600	SF3A3	splicing factor 3A subunit 3, putative	protein coding	No	0.357	0.262	0.11856	1	0.665873
PBANKA_0826000	RRP8	ribosomal RNA-processing protein 8, putative	protein coding	No	0.036	0.106	0.10089	1	0.360237
PBANKA_0826600	UPF2	regulator of nonsense transcripts 2, putative	protein coding	No	0.25	0.613	0.000729133	1	-0.97028
PBANKA_0826800	N/A	protein kinase, putative	protein coding	No	0.714	0.769	0.164121	1	0.288101
PBANKA_0826900	N/A	protein kinase, putative	protein coding	No	0.143	0.588	3.65066e-05	0.186111	-0.817347
PBANKA_0827100	N/A	protein kinase, putative	protein coding	No	0.643	0.844	0.000800946	1	-0.758056
PBANKA_0827300	N/A	tetratricopeptide repeat protein, putative	protein coding	No	0.179	0.481	0.00650359	1	-0.533545
PBANKA_0827500	NADSYN	glutamine-dependent NAD(+) synthetase, putative	protein coding	No	0	0.156	0.00498718	1	-0.285734
PBANKA_0827600	N/A	conserved Plasmodium protein, unknown function	protein coding	No	0.75	0.838	0.0501007	1	0.387998
PBANKA_0828000	N/A	zinc finger protein, putative	protein coding	No	0.25	0.488	1.26455e-05	0.0644665	0.894626
PBANKA_0828100	FH	fumarate hydratase, putative	protein coding	No	0.321	0.319	0.505149	1	0.569701
PBANKA_0828400	N/A	RNA-binding protein, putative	protein coding	No	0.143	0.081	0.296401	1	0.258813
PBANKA_0828900	N/A	conserved Plasmodium protein, unknown function	protein coding	No	1	0.938	0.251183	1	0.265587
PBANKA_0829000	N/A	conserved Plasmodium protein, unknown function	protein coding	No	0.429	0.331	0.235413	1	0.444282
PBANKA_0829500	N/A	conserved Plasmodium protein, unknown function	protein coding	No	0.143	0.112	0.335782	1	0.470132
PBANKA_0829600	N/A	serine/threonine protein kinase, putative	protein coding	No	0.286	0.275	0.0250086	1	0.569771
PBANKA_0829800	TAF7	transcription initiation factor TFIID subunit 7, putative	protein coding	No	0.393	0.388	0.541499	1	0.440647
PBANKA_0829900	N/A	conserved protein, unknown function	protein coding	No	0.643	0.456	0.137808	1	0.326916
PBANKA_0830000	N/A	RNA-binding protein, putative	protein coding	No	0.036	0.325	0.00119804	1	-0.466415
PBANKA_0830200	RhopH2	high molecular weight rhoptry protein 2	protein coding	No	0.5	0.656	0.0200289	1	-0.841392
PBANKA_0830300	N/A	CH domain-containing protein, putative	protein coding	No	0.571	0.7	0.00431132	1	0.484452
PBANKA_0830400	N/A	G2 protein	protein coding	No	0.286	0.35	0.619898	1	-0.33218
PBANKA_0830600	N/A	conserved Plasmodium protein, unknown function	protein coding	No	0.25	0.144	0.0446358	1	1.03673
PBANKA_0830900	LRR8	leucine-rich repeat protein	protein coding	No	0.893	0.912	0.0042692	1	0.443747
PBANKA_0831000	MSP1	merozoite surface protein 1	protein coding	No	0.429	0.269	0.16812	1	0.359797
PBANKA_0831100	N/A	zinc finger protein, putative	protein coding	No	0.464	0.725	0.00305535	1	0.252178
PBANKA_0832400	N/A	conserved protein, unknown function	protein coding	No	0.893	0.75	0.204779	1	0.254026
PBANKA_0832500	N/A	PIH1 domain-containing protein, putative	protein coding	No	0.857	0.794	0.0970945	1	0.615275
PBANKA_0832700	AKLP2	adenylate kinase-like protein 2, putative	protein coding	No	0.214	0.556	0.00275137	1	-0.87012
PBANKA_0833000	PFN	profilin	protein coding	No	0.393	0.231	0.209735	1	0.761409
PBANKA_0833300	DHHC6	palmitoyltransferase DHHC6, putative	protein coding	No	0.214	0.356	0.0138587	1	0.448212
PBANKA_0833400	RPS6	apicoplast ribosomal protein S6, putative	protein coding	No	0.179	0.125	0.0759585	1	0.903928
PBANKA_0833900	N/A	conserved Plasmodium protein, unknown function	protein coding	No	0.357	0.656	0.00642723	1	-0.302919
PBANKA_0834300	N/A	gamma-tubulin complex component, putative	protein coding	No	0.786	0.85	0.000351065	1	0.536538
PBANKA_0834600	N/A	tubulin delta chain, putative	protein coding	No	0.393	0.719	0.00346941	1	-0.34491
PBANKA_0835600	PKAc	cAMP-dependent protein kinase catalytic subunit, putative	protein coding	No	0.107	0.362	0.0154242	1	-0.446595
PBANKA_0836700	N/A	fam-a protein	protein coding	No	0.107	0.112	0.509876	1	0.282649
PBANKA_0836900	N/A	PIR protein	protein coding	No	0.107	0.138	0.68582	1	-0.471451
PBANKA_0901000	N/A	fam-a protein	protein coding	No	0.107	0.362	0.00302584	1	-1.62008
PBANKA_0901200	PEX22	peroxisome assembly protein 22, putative	protein coding	No	0.179	0.1	0.332877	1	0.518578
PBANKA_0901300	MAEBL	membrane associated erythrocyte binding-like protein	protein coding	No	0.75	0.731	0.105932	1	-0.58489
PBANKA_0901900	N/A	tubulin--tyrosine ligase, putative	protein coding	No	0	0.131	0.0111394	1	-0.356782
PBANKA_0902200	N/A	protein YIPF6, putative	protein coding	No	0.607	0.475	0.15882	1	0.483366
PBANKA_0902500	ORP1	oocyst rupture protein 1	protein coding	No	0.143	0.312	0.152092	1	-0.362727
PBANKA_0902600	LRR10	leucine-rich repeat protein	protein coding	No	0.393	0.537	0.330058	1	-0.519032
PBANKA_0903000	RSA4	ribosome assembly protein 4, putative	protein coding	No	0.071	0.356	0.00379565	1	-0.346507
PBANKA_0903100	N/A	conserved Plasmodium protein, unknown function	protein coding	No	0.643	0.738	0.170711	1	0.593659
PBANKA_0903200	N/A	conserved Plasmodium protein, unknown function	protein coding	No	0.214	0.075	0.0854962	1	0.427807
PBANKA_0903400	N/A	TMEM65 domain-containing protein, putative	protein coding	No	0.179	0.338	0.217863	1	-0.287226
PBANKA_0903600	DYN1	dynamin-like protein, putative	protein coding	No	0.143	0.194	0.420312	1	-0.396876
PBANKA_0903800	N/A	serine/threonine protein kinase, putative	protein coding	No	0.393	0.412	0.352541	1	0.302714
PBANKA_0904500	AOS1	SUMO-activating enzyme subunit 1, putative	protein coding	No	0.429	0.475	0.2734	1	0.251157
PBANKA_0904600	N/A	conserved Plasmodium protein, unknown function	protein coding	No	0.857	0.863	0.0518354	1	0.400648
PBANKA_0904700	N/A	60S ribosomal protein L41, putative	protein coding	No	0.571	0.469	0.408689	1	0.287252
PBANKA_0904800	N/A	conserved Plasmodium protein, unknown function	protein coding	No	0.857	0.794	0.00333808	1	0.6307
PBANKA_0904900	N/A	mitochondrial large subunit ribosomal protein, putative	protein coding	No	0.143	0.288	0.212769	1	-0.268177
PBANKA_0905200	CAP93	oocyst capsule protein Cap93	protein coding	No	0.643	0.525	0.410401	1	0.500549
PBANKA_0905400	N/A	conserved Plasmodium protein, unknown function	protein coding	No	0.357	0.525	0.0154427	1	0.376056
PBANKA_0905800	N/A	DnaJ protein, putative	protein coding	No	0.179	0.181	0.261768	1	0.309684
PBANKA_0906200	N/A	ATP synthase-associated protein, putative	protein coding	No	0.286	0.275	0.513815	1	0.540001
PBANKA_0906300	N/A	methyltransferase, putative	protein coding	No	0.036	0.119	0.306308	1	-0.343136
PBANKA_0906400	N/A	60S ribosomal protein L35ae, putative	protein coding	No	0.179	0.212	0.890017	1	0.267066
PBANKA_0906600	CPO	coproporphyrinogen-III oxidase, putative	protein coding	No	0.179	0.125	0.449795	1	0.397858
PBANKA_0906700	N/A	conserved Plasmodium protein, unknown function	protein coding	No	0.821	0.838	0.302514	1	-0.56627
PBANKA_0906900	N/A	conserved Plasmodium protein, unknown function	protein coding	No	0.929	0.869	0.0101877	1	0.547435
PBANKA_0907200	N/A	EELM2 domain-containing protein, putative	protein coding	No	0.5	0.294	0.0597254	1	0.535519
PBANKA_0907300	N/A	OTU domain-containing protein, putative	protein coding	No	0.214	0.075	0.0800364	1	0.336404
PBANKA_0907400	DPM1	dolichol-phosphate mannosyltransferase, putative	protein coding	No	0.143	0.231	0.0283979	1	0.454846
PBANKA_0907500	N/A	conserved Plasmodium protein, unknown function	protein coding	No	0.571	0.688	0.29825	1	-0.356001
PBANKA_0907900	N/A	conserved Plasmodium protein, unknown function	protein coding	No	0.393	0.488	0.394233	1	0.651133
PBANKA_0908100	N/A	conserved Plasmodium protein, unknown function	protein coding	No	0.357	0.344	0.261093	1	0.525626
PBANKA_0908300	N/A	chromo domain-containing protein, putative	protein coding	No	0.143	0.431	0.00295393	1	-0.830311
PBANKA_0908500	MyoK	myosin K	protein coding	No	0.571	0.875	0.000980033	1	-0.55507
PBANKA_0908700	N/A	P-loop containing nucleoside triphosphate hydrolase, putative	protein coding	No	0.214	0.338	0.388874	1	-0.289189
PBANKA_0908900	N/A	V-type proton ATPase subunit F, putative	protein coding	No	0.036	0.256	0.00971791	1	-0.386495
PBANKA_0909400	N/A	conserved Plasmodium protein, unknown function	protein coding	No	0.857	0.719	0.000455253	1	0.788851
PBANKA_0909600	ApiAP2	AP2 domain transcription factor, putative	protein coding	No	0.357	0.7	0.00257763	1	-0.300034
PBANKA_0909800	N/A	RNA-binding protein, putative	protein coding	No	0.036	0.131	0.212521	1	-0.383616
PBANKA_0910000	N/A	protein KIC5, putative	protein coding	No	0.821	0.769	0.00204168	1	0.685191
PBANKA_0910200	PPM2	protein phosphatase PPM2	protein coding	No	0.179	0.4	0.0628763	1	-0.423074
PBANKA_0910700	N/A	conserved Plasmodium protein, unknown function	protein coding	No	0.321	0.375	0.405475	1	0.651166
PBANKA_0911600	N/A	ribosomal protein S9, mitochondrial, putative	protein coding	No	0.214	0.375	0.225751	1	-0.419751
PBANKA_0911650	N/A	U2 spliceosomal RNA	snRNA encoding	No	0.071	0.119	0.619945	1	0.274013
PBANKA_0911800	N/A	DnaJ protein, putative	protein coding	No	0.036	0.106	0.0563109	1	0.619902
PBANKA_0912000	N/A	conserved Plasmodium protein, unknown function	protein coding	No	0.464	0.438	0.0403459	1	0.856091
PBANKA_0912500	N/A	conserved Plasmodium protein, unknown function	protein coding	No	0.107	0.1	0.365093	1	0.32386
PBANKA_0912700	N/A	3-oxo-5-alpha-steroid 4-dehydrogenase, putative	protein coding	No	0.107	0.156	0.7747	1	0.369393
PBANKA_0913200	N/A	conserved Plasmodium membrane protein, unknown function	protein coding	No	0.107	0.1	0.729029	1	0.347066
PBANKA_0913400	PPM8	protein phosphatase PPM8	protein coding	No	0.071	0.169	0.313452	1	-0.358209
PBANKA_0914200	N/A	conserved Plasmodium protein, unknown function	protein coding	No	0.286	0.181	0.461315	1	0.255114
PBANKA_0914500	N/A	conserved Plasmodium protein, unknown function	protein coding	No	0.143	0.381	0.032114	1	-0.529094
PBANKA_0914600	N/A	RNA (uracil-5-)methyltransferase, putative	protein coding	No	0.143	0.094	0.658924	1	0.272382
PBANKA_0915800	PRP38A	pre-mRNA-splicing factor 38A, putative	protein coding	No	0.143	0.106	0.356098	1	0.508057
PBANKA_0916000	N/A	conserved Plasmodium protein, unknown function	protein coding	No	0.107	0.175	0.569764	1	-0.37797
PBANKA_0916100	N/A	nucleic acid binding protein, putative	protein coding	No	0.929	0.831	0.00384359	1	0.489211
PBANKA_0916200	TCP1	T-complex protein 1 subunit alpha, putative	protein coding	No	0.214	0.406	0.0102765	1	-1.20355
PBANKA_0916700	N/A	conserved Plasmodium protein, unknown function	protein coding	No	0.071	0.244	0.0799746	1	-0.442424
PBANKA_0918000	N/A	60S acidic ribosomal protein P0, putative	protein coding	No	0.214	0.25	0.574007	1	0.381491
PBANKA_0918300	MFR5	major facilitator superfamily-related transporter, putative	protein coding	No	0.071	0.112	0.673046	1	-0.258397
PBANKA_0918500	N/A	conserved Plasmodium protein, unknown function	protein coding	No	0.214	0.256	0.134991	1	0.602091
PBANKA_0918600	N/A	phosphatidylinositol-4-phosphate 5-kinase, putative	protein coding	No	1	0.881	0.000463405	1	0.699756
PBANKA_0918700	N/A	A/G-specific adenine glycosylase, putative	protein coding	No	0.179	0.088	0.303642	1	0.525334
PBANKA_0919400	N/A	conserved protein, unknown function	protein coding	No	0.071	0.262	0.0452793	1	-0.496434
PBANKA_0920000	MBF1	multiprotein-bridging factor 1, putative	protein coding	No	0.107	0.231	0.287378	1	-0.343489
PBANKA_0920100	N/A	prefoldin subunit 5, putative	protein coding	No	0.179	0.312	0.325243	1	-0.299568
PBANKA_0920400	N/A	conserved Plasmodium protein, unknown function	protein coding	No	0.393	0.231	0.0844222	1	0.613198
PBANKA_0920500	N/A	conserved Plasmodium protein, unknown function	protein coding	No	0.214	0.219	0.825501	1	-0.336857
PBANKA_0920600	N/A	TFIIS central domain-containing protein, putative	protein coding	No	0.714	0.65	0.0228726	1	0.592841
PBANKA_0920700	N/A	conserved Plasmodium protein, unknown function	protein coding	No	0.429	0.738	0.0062202	1	-0.391523
PBANKA_0920800	N/A	CRAL/TRIO domain-containing protein, putative	protein coding	No	0.429	0.65	0.0637746	1	-0.2519
PBANKA_0921300	N/A	deoxyuridine 5'-triphosphate nucleotidohydrolase, putative	protein coding	No	0.393	0.713	0.00538723	1	-0.563684
PBANKA_0921500	SNRPF	small nuclear ribonucleoprotein F, putative	protein coding	No	0.107	0.069	0.689084	1	0.591265
PBANKA_0921600	SR-MG	alternative splicing factor SR-MG	protein coding	No	0.464	0.581	0.166144	1	0.358441
PBANKA_0922200	ATG7	autophagy-related protein 7, putative	protein coding	No	0.036	0.238	0.0195032	1	-0.442239
PBANKA_0922400	N/A	XTBD domain-containing protein, putative	protein coding	No	0.071	0.138	0.363825	1	0.467826
PBANKA_0922700	N/A	conserved protein, unknown function	protein coding	No	0.357	0.388	0.0647067	1	0.494855
PBANKA_0923000	mtRNAP	DNA-directed RNA polymerase, putative	protein coding	No	0.143	0.094	0.378926	1	0.409992
PBANKA_0923300	N/A	conserved protein, unknown function	protein coding	No	0	0.112	0.0202279	1	-0.449089
PBANKA_0923400	RPL35	60S ribosomal protein L35, putative	protein coding	No	0.321	0.256	0.714459	1	0.37364
PBANKA_0924800	GP2	golgi protein 2	protein coding	No	0	0.25	0.000213694	1	-0.562672
PBANKA_0925100	LRR11	leucine-rich repeat protein	protein coding	No	0.607	0.819	0.0530107	1	-0.250285
PBANKA_0925500	CDPK6	calcium-dependent protein kinase 6	protein coding	No	0.143	0.169	0.186938	1	0.735215
PBANKA_0926300	N/A	conserved protein, unknown function	protein coding	No	0.179	0.212	0.638654	1	0.406002
PBANKA_0926700	EXP1	exported protein 1	protein coding	No	0.464	0.469	0.542767	1	-0.290235
PBANKA_0927300	DHHC3	palmitoyltransferase DHHC3	protein coding	No	0.036	0.131	0.245532	1	-0.349588
PBANKA_0927400	HSBP	heat shock factor-binding protein 1, putative	protein coding	No	0.143	0.369	0.0223928	1	-0.431798
PBANKA_0927800	N/A	tRNA nucleotidyltransferase, putative	protein coding	No	0.071	0.331	0.00825097	1	-0.376212
PBANKA_0928000	N/A	conserved Plasmodium protein, unknown function	protein coding	No	0.036	0.281	0.00257516	1	-0.75634
PBANKA_0928100	PGM1	phosphoglycerate mutase, putative	protein coding	No	0.179	0.181	0.717401	1	-0.251293
PBANKA_0928200	N/A	conserved protein, unknown function	protein coding	No	0.75	0.713	0.0385246	1	0.619897
PBANKA_0928300	SEC16	protein transport protein SEC16, putative	protein coding	No	0.643	0.613	0.591483	1	0.536191
PBANKA_0928400	N/A	conserved Plasmodium protein, unknown function	protein coding	No	0.179	0.069	0.169401	1	0.630805
PBANKA_0928800	U2AF1	splicing factor U2AF small subunit, putative	protein coding	No	0.25	0.431	0.172957	1	-0.435038
PBANKA_0929100	N/A	acyl-CoA-binding protein, putative	protein coding	No	0.107	0.312	0.0193078	1	-0.428133
PBANKA_0929200	N/A	conserved protein, unknown function	protein coding	No	0.571	0.65	0.0156642	1	0.642672
PBANKA_0929400	MLC-B	myosin light chain B	protein coding	No	0.071	0.144	0.528993	1	-0.295211
PBANKA_0929700	N/A	haloacid dehalogenase-like hydrolase, putative	protein coding	No	0.429	0.462	0.17832	1	0.570844
PBANKA_0930000	AP1S	AP-1 complex subunit sigma, putative	protein coding	No	0	0.125	0.0135966	1	-0.410773
PBANKA_0930300	N/A	GTP-binding nuclear protein RAN/TC4, putative	protein coding	No	0.464	0.65	0.00340196	1	-0.749875
PBANKA_0931000	Pb115	MFS domain-containing protein P115	protein coding	No	0	0.175	0.00270722	1	-0.427356
PBANKA_0931100	N/A	conserved protein, unknown function	protein coding	No	0.25	0.344	0.597557	1	-0.257515
PBANKA_0931300	DPAP1	dipeptidyl aminopeptidase 1, putative	protein coding	No	0.5	0.631	0.42878	1	0.296666
PBANKA_0932600	N/A	conserved protein, unknown function	protein coding	No	0.214	0.231	0.0757008	1	1.36052
PBANKA_0932800	N/A	filamin domain-containing protein, putative	protein coding	No	0.214	0.219	0.256783	1	0.643174
PBANKA_0933000	CLK3	cyclin-dependent-like kinase CLK3, putative	protein coding	No	0.607	0.713	0.546861	1	0.28529
PBANKA_0933100	N/A	conserved Plasmodium protein, unknown function	protein coding	No	0.107	0.306	0.022831	1	-0.641475
PBANKA_0933500	ROM1	rhomboid protease ROM1	protein coding	No	0.214	0.35	0.0427777	1	-1.09959
PBANKA_0933800	N/A	conserved Plasmodium protein, unknown function	protein coding	No	0.25	0.388	0.0235826	1	0.503191
PBANKA_0934200	DSK2	ubiquitin domain-containing protein DSK2, putative	protein coding	No	0.143	0.275	0.245584	1	-0.531101
PBANKA_0934500	PRL	protein tyrosine phosphatase	protein coding	No	0.214	0.406	0.0491853	1	-0.73746
PBANKA_0934700	N/A	conserved protein, unknown function	protein coding	No	0.964	0.931	0.0472464	1	0.405382
PBANKA_0935100	N/A	RNA transcription, translation and transport factor protein, putative	protein coding	No	0.286	0.106	0.0284813	1	0.705768
PBANKA_0935300	N/A	conserved Plasmodium protein, unknown function	protein coding	No	0.25	0.362	0.463602	1	-0.470013
PBANKA_0935500	N/A	conserved Plasmodium protein, unknown function	protein coding	No	0.679	0.769	0.297952	1	0.27049
PBANKA_0935800	N/A	peptidyl-prolyl cis-trans isomerase, putative	protein coding	No	0.357	0.419	0.0100965	1	0.480672
PBANKA_0936100	N/A	acylphosphatase, putative	protein coding	No	0.25	0.138	0.319362	1	0.337153
PBANKA_0936400	N/A	conserved protein, unknown function	protein coding	No	0.714	0.75	0.0558107	1	0.511538
PBANKA_0936500	RFC5	replication factor C subunit 5, putative	protein coding	No	0.143	0.35	0.0547188	1	-0.383017
PBANKA_0936600	N/A	conserved Plasmodium protein, unknown function	protein coding	No	0.143	0.281	0.240911	1	-0.573357
PBANKA_0936700	N/A	ES2 protein, putative	protein coding	No	0.357	0.488	0.0134943	1	0.485237
PBANKA_0936800	N/A	conserved Plasmodium protein, unknown function	protein coding	No	0.679	0.838	0.0461825	1	0.362499
PBANKA_0936900	ALP1	actin-like protein, putative	protein coding	No	0.321	0.512	0.047565	1	-0.640708
PBANKA_0937100	VPS35	vacuolar protein sorting-associated protein 35, putative	protein coding	No	0.25	0.381	0.376538	1	-0.439044
PBANKA_0937200	N/A	RNA-binding protein, putative	protein coding	No	0.143	0.269	0.192562	1	0.349545
PBANKA_0937300	N/A	G-patch domain-containing protein, putative	protein coding	No	0.429	0.488	0.132318	1	0.322579
PBANKA_0937700	RPL36	60S ribosomal protein L36, putative	protein coding	No	0.607	0.537	0.00701793	1	0.931721
PBANKA_0937900	N/A	conserved Plasmodium protein, unknown function	protein coding	No	0.893	0.812	0.15294	1	0.42515
PBANKA_0938000	N/A	conserved Plasmodium protein, unknown function	protein coding	No	0.143	0.175	0.186009	1	0.710358
PBANKA_0938400	ERC	endoplasmic reticulum-resident calcium binding protein, putative	protein coding	No	0.143	0.131	0.395306	1	-0.594478
PBANKA_0938800	N/A	conserved Plasmodium protein, unknown function	protein coding	No	0.821	0.812	0.00673983	1	0.658386
PBANKA_0938900	N/A	IWS1-like protein, putative	protein coding	No	0.143	0.35	0.0385285	1	-0.765113
PBANKA_0939000	MSCS	mechanosensitive ion channel protein, putative	protein coding	No	0.964	0.925	0.591824	1	0.280707
PBANKA_0939600	PAIP1	polyadenylate-binding protein-interacting protein 1, putative	protein coding	No	0.643	0.706	0.0515808	1	0.71062
PBANKA_0940200	DNA2	DNA replication ATP-dependent helicase/nuclease DNA2, putative	protein coding	No	0.143	0.131	0.78782	1	0.26397
PBANKA_0940400	N/A	conserved Plasmodium protein, unknown function	protein coding	No	0.25	0.294	0.0091284	1	0.744215
PBANKA_0940500	N/A	conserved Plasmodium protein, unknown function	protein coding	No	0.214	0.3	0.0259238	1	0.352143
PBANKA_0940600	XRN1	5'-3' exoribonuclease 1, putative	protein coding	No	0.536	0.381	0.305145	1	0.257663
PBANKA_0940700	N/A	conserved Plasmodium protein, unknown function	protein coding	No	0.321	0.388	0.298289	1	0.471395
PBANKA_0940800	N/A	ribosomal protein S15, apicoplast, putative	protein coding	No	0.143	0.206	0.128864	1	0.687299
PBANKA_0941200	RTCB	tRNA-splicing ligase RtcB, putative	protein coding	No	0.071	0.262	0.0324336	1	-0.982784
PBANKA_0941300	PTEX88	translocon component PTEX88	protein coding	No	0.179	0.512	0.00240327	1	-0.481615
PBANKA_0941400	CEN4	centrin-4	protein coding	No	0.821	0.831	0.352322	1	0.647452
PBANKA_0941500	RPS4	40S ribosomal protein S4, putative	protein coding	No	0.357	0.494	0.217506	1	-0.419804
PBANKA_0941600	N/A	conserved Plasmodium protein, unknown function	protein coding	No	0.214	0.531	0.00533399	1	-0.881223
PBANKA_0941700	WDR8	WD repeat-containing protein WRAP73, putative	protein coding	No	0.357	0.675	0.00152539	1	-0.671124
PBANKA_0941900	H4	histone H4, putative	protein coding	No	0.964	0.925	6.12616e-06	0.0312311	-0.610527
PBANKA_0942100	N/A	metabolite/drug transporter, putative	protein coding	No	0.107	0.081	0.780017	1	0.271964
PBANKA_0942300	N/A	radial spoke head protein, putative	protein coding	No	0.393	0.775	0.000208318	1	-0.418093
PBANKA_0942600	N/A	conserved Plasmodium protein, unknown function	protein coding	No	0.571	0.681	0.00916909	1	0.530721
PBANKA_0942900	N/A	phenylalanine--tRNA ligase beta subunit, putative	protein coding	No	0.571	0.681	0.123069	1	0.268818
PBANKA_0943000	N/A	RIIa domain-containing protein, putative	protein coding	No	0.607	0.644	0.00130503	1	0.521284
PBANKA_0943100	NOT1	CCR4-NOT transcription complex subunit 1, putative	protein coding	No	0.179	0.119	0.667146	1	0.535083
PBANKA_0943600	N/A	60S acidic ribosomal protein P1, putative	protein coding	No	0.286	0.331	0.123139	1	0.649929
PBANKA_1000011	N/A	reticulocyte binding protein, putative	protein coding	No	0.107	0.056	0.554109	1	0.482186
PBANKA_1000300	N/A	Plasmodium exported protein, unknown function	protein coding	No	0.071	0.119	0.690205	1	0.497851
PBANKA_1000600	N/A	erythrocyte membrane antigen 1	protein coding	No	0.393	0.512	0.19478	1	-0.804309
PBANKA_1000800	N/A	pre-mRNA splicing factor, putative	protein coding	No	0.107	0.088	0.593033	1	0.288328
PBANKA_1001000	N/A	conserved Plasmodium protein, unknown function	protein coding	No	0.25	0.162	0.235	1	0.517601
PBANKA_1001200	N/A	conserved Plasmodium protein, unknown function	protein coding	No	0.143	0.275	0.297979	1	-0.374402
PBANKA_1001300	N/A	conserved Plasmodium protein, unknown function	protein coding	No	0.143	0.275	0.266652	1	-0.406245
PBANKA_1001500	N/A	alpha/beta hydrolase, putative	protein coding	No	0.071	0.181	0.265619	1	-0.336025
PBANKA_1001800	AP2-SP2	AP2 domain transcription factor AP2-SP2	protein coding	No	0.071	0.144	0.534941	1	-0.371413
PBANKA_1002400	DPAP3	dipeptidyl aminopeptidase 3, putative	protein coding	No	0.143	0.056	0.312029	1	0.346294
PBANKA_1002500	S10	sporozoite-specific protein S10	protein coding	No	0.25	0.294	0.363425	1	0.291164
PBANKA_1002600	P41	6-cysteine protein P41, putative	protein coding	No	0.036	0.175	0.0903786	1	-0.485829
PBANKA_1003300	N/A	TMEM33 domain-containing protein, putative	protein coding	No	0.5	0.55	0.129404	1	0.258893
PBANKA_1003400	UIS14	lysine decarboxylase, putative	protein coding	No	0.75	0.856	0.0179441	1	-0.753574
PBANKA_1003600	ASP	apical sushi protein, putative	protein coding	No	0.036	0.144	0.14653	1	-0.560634
PBANKA_1003700	N/A	conserved protein, unknown function	protein coding	No	0.357	0.631	0.0196064	1	-0.551519
PBANKA_1004100	N/A	NYN domain-containing protein, putative	protein coding	No	0.357	0.394	0.0634483	1	0.300673
PBANKA_1004500	N/A	conserved Plasmodium protein, unknown function	protein coding	No	0.25	0.244	0.36616	1	0.417686
PBANKA_1004800	PTH2	peptidyl-tRNA hydrolase 2, putative	protein coding	No	0.143	0.225	0.497295	1	-0.384842
PBANKA_1004900	N/A	transcription factor, putative	protein coding	No	0.321	0.25	0.265562	1	0.545912
PBANKA_1005300	N/A	conserved Plasmodium protein, unknown function	protein coding	No	0.25	0.406	0.265066	1	-0.532149
PBANKA_1005700	N/A	conserved Plasmodium protein, unknown function	protein coding	No	0.25	0.3	0.365714	1	0.532479
PBANKA_1005900	ZRANB2	zinc finger Ran-binding domain-containing protein 2, putative	protein coding	No	0.286	0.262	0.825799	1	0.270854
PBANKA_1007200	RPA1	replication protein A1, large subunit, putative	protein coding	No	0.286	0.481	0.134344	1	-0.355492
PBANKA_1007400	N/A	zinc finger protein, putative	protein coding	No	0.143	0.438	0.0054024	1	-0.521409
PBANKA_1007500	ALP5b	actin-like protein, putative	protein coding	No	0.214	0.394	0.0557303	1	-0.6296
PBANKA_1007600	EVP1	erythrocyte vesicle protein 1, putative	protein coding	No	0	0.144	0.00746384	1	-0.284182
PBANKA_1007700	PPM1	protein phosphatase PPM1	protein coding	No	0.179	0.425	0.0342077	1	-0.588627
PBANKA_1008000	ATRP	armadillo-type repeat protein ATRP, putative	protein coding	No	0.357	0.431	0.422464	1	-0.55423
PBANKA_1008500	PTEX150	translocon component PTEX150	protein coding	No	0.25	0.431	0.153749	1	-0.306864
PBANKA_1008600	N/A	conserved Plasmodium protein, unknown function	protein coding	No	0.679	0.469	0.0209398	1	0.630224
PBANKA_1008700	N/A	conserved Plasmodium protein, unknown function	protein coding	No	0.607	0.537	0.0695844	1	0.59005
PBANKA_1008800	N/A	glucose-6-phosphate isomerase, putative	protein coding	No	0.536	0.825	0.0028785	1	-0.660075
PBANKA_1008900	N/A	conserved Plasmodium protein, unknown function	protein coding	No	0	0.275	8.79682e-05	0.448462	-0.732686
PBANKA_1009100	N/A	ataxin-2 like protein, putative	protein coding	No	0.071	0.112	0.624076	1	0.534297
PBANKA_1009300	CLC	clathrin light chain, putative	protein coding	No	0.071	0.144	0.485976	1	-0.382137
PBANKA_1009500	N/A	glutamate synthase [NADH], putative	protein coding	No	0.643	0.594	0.810984	1	0.331356
PBANKA_1009600	N/A	conserved protein, unknown function	protein coding	No	0.179	0.294	0.366972	1	-0.841112
PBANKA_1010300	N/A	dynein-related AAA-type ATPase, putative	protein coding	No	0.536	0.6	0.216051	1	0.352397
PBANKA_1010500	HOP	Hsp70/Hsp90 organizing protein, putative	protein coding	No	0.286	0.444	0.252013	1	-0.283775
PBANKA_1010600	CAM	calmodulin, putative	protein coding	No	0.679	0.675	0.972051	1	0.305922
PBANKA_1011100	N/A	conserved Plasmodium protein, unknown function	protein coding	No	0.857	0.794	0.659244	1	0.365909
PBANKA_1012600	N/A	conserved Plasmodium protein, unknown function	protein coding	No	0.071	0.219	0.0469269	1	-0.727385
PBANKA_1012700	N/A	conserved Plasmodium protein, unknown function	protein coding	No	0.857	0.725	0.0430846	1	0.647298
PBANKA_1013000	ISC3	inner membrane complex suture component, putative	protein coding	No	0.286	0.694	0.000251746	1	-0.660479
PBANKA_1013100	N/A	60S ribosomal protein L14, putative	protein coding	No	0	0.119	0.0165875	1	-0.351831
PBANKA_1013200	N/A	succinyl-CoA ligase [ADP-forming] subunit beta, putative	protein coding	No	0.107	0.2	0.358296	1	-0.257681
PBANKA_1013300	MAPK1	mitogen-activated protein kinase 1	protein coding	No	0.071	0.2	0.177636	1	-0.261648
PBANKA_1013400	SRA	surface-related antigen SRA, putative	protein coding	No	0.321	0.281	0.423553	1	0.296891
PBANKA_1013600	PIP2	PhIL1 interacting protein PIP2, putative	protein coding	No	0.571	0.594	0.158908	1	0.339968
PBANKA_1013700	N/A	ribosomal protein L17, mitochondrial, putative	protein coding	No	0.286	0.312	0.566755	1	0.287978
PBANKA_1013800	COX2B	cytochrome c oxidase subunit 2B, putative	protein coding	No	0.179	0.25	0.381403	1	0.363329
PBANKA_1013900	PIP3	PhIL1 interacting protein PIP3, putative	protein coding	No	0.821	0.8	6.39319e-05	0.325925	0.848747
PBANKA_1014300	ATG5	autophagy protein 5, putative	protein coding	No	0.429	0.388	0.468932	1	0.503853
PBANKA_1014900	N/A	coatomer subunit beta, putative	protein coding	No	0.286	0.588	0.00668831	1	-0.725952
PBANKA_1015500	AP2-O3	AP2 domain transcription factor AP2-O3	protein coding	No	0.214	0.162	0.617155	1	0.297675
PBANKA_1016600	N/A	conserved Plasmodium protein, unknown function	protein coding	No	0.107	0.056	0.233223	1	0.341105
PBANKA_1016900	N/A	conserved Plasmodium protein, unknown function	protein coding	No	0.036	0.175	0.0854665	1	-0.333052
PBANKA_1017100	MSH2-1	DNA mismatch repair protein MSH2, putative	protein coding	No	0.036	0.156	0.153246	1	-0.420821
PBANKA_1017300	N/A	conserved Plasmodium protein, unknown function	protein coding	No	0.714	0.775	0.0470864	1	0.443142
PBANKA_1017600	N/A	conserved Plasmodium protein, unknown function	protein coding	No	0.179	0.194	0.583003	1	0.41566
PBANKA_1017700	QCR6	cytochrome b-c1 complex subunit 6, putative	protein coding	No	0.036	0.212	0.0374419	1	-1.20097
PBANKA_1017800	N/A	conserved Plasmodium protein, unknown function	protein coding	No	0.429	0.569	0.0965968	1	0.302694
PBANKA_1018200	N/A	MORN repeat protein, putative	protein coding	No	1	0.831	0.00015969	0.814101	0.764871
PBANKA_1018300	N/A	dynein intermediate chain, putative	protein coding	No	0.679	0.769	0.228696	1	0.489277
PBANKA_1018600	RPL21	60S ribosomal protein L21, putative	protein coding	No	0.429	0.55	0.406979	1	0.306706
PBANKA_1018800	N/A	conserved Plasmodium protein, unknown function	protein coding	No	0.536	0.531	0.154764	1	0.383439
PBANKA_1019100	N/A	DEAD/DEAH box helicase, putative	protein coding	No	0.071	0.181	0.0479207	1	0.366627
PBANKA_1019200	N/A	conserved Plasmodium protein, unknown function	protein coding	No	0.179	0.156	0.387614	1	0.553062
PBANKA_1019320	N/A	Plasmodium RNA of unknown function RUF4	non protein coding	No	0.071	0.156	0.138401	1	0.343765
PBANKA_1019500	N/A	60S ribosomal protein L5, putative	protein coding	No	0.321	0.388	0.216461	1	0.657487
PBANKA_1019600	VPS3	vacuolar protein sorting-associated protein 3, putative	protein coding	No	0.357	0.256	0.0961056	1	0.893759
PBANKA_1019900	N/A	conserved Plasmodium protein, unknown function	protein coding	No	0.5	0.288	0.040764	1	0.705696
PBANKA_1020000	N/A	conserved Plasmodium protein, unknown function	protein coding	No	0.286	0.106	0.0152749	1	0.6285
PBANKA_1020300	N/A	ankyrin-repeat protein, putative	protein coding	No	0.214	0.275	0.0614866	1	0.459017
PBANKA_1020500	N/A	14-3-3 protein, putative	protein coding	No	0.393	0.425	0.0320334	1	0.495998
PBANKA_1020700	N/A	conserved Plasmodium protein, unknown function	protein coding	No	0.286	0.206	0.61823	1	0.287997
PBANKA_1020800	N/A	conserved Plasmodium protein, unknown function	protein coding	No	0.321	0.5	0.173262	1	-0.300226
PBANKA_1020900	HRD1	ERAD-associated E3 ubiquitin-protein ligase HRD1, putative	protein coding	No	0.071	0.188	0.121846	1	-0.524207
PBANKA_1021200	N/A	conserved Plasmodium protein, unknown function	protein coding	No	0.286	0.312	0.00717015	1	0.711208
PBANKA_1021700	N/A	conserved Plasmodium protein, unknown function	protein coding	No	0.393	0.444	0.285594	1	0.461061
PBANKA_1022000	N/A	40S ribosomal protein S25, putative	protein coding	No	0.5	0.613	0.00722426	1	0.589472
PBANKA_1022300	N/A	mannose-1-phosphate guanyltransferase, putative	protein coding	No	0.107	0.244	0.224499	1	-0.324578
PBANKA_1022400	N/A	dynein light chain, putative	protein coding	No	0.5	0.738	0.0503826	1	-0.305774
PBANKA_1022500	P113	surface protein P113	protein coding	No	0.179	0.244	0.113012	1	0.288561
PBANKA_1022900	HEP1	DNL-type zinc finger protein, putative	protein coding	No	0.107	0.069	0.571671	1	0.301226
PBANKA_1023100	N/A	conserved Plasmodium protein, unknown function	protein coding	No	0.107	0.031	0.275701	1	0.395287
PBANKA_1023300	YTH.1	YTH domain-containing protein 1, putative	protein coding	No	0.179	0.25	0.501896	1	-0.318355
PBANKA_1023500	EIF3H	eukaryotic translation initiation factor 3 subunit H, putative	protein coding	No	0.357	0.388	0.0191521	1	0.708101
PBANKA_1023900	GST	glutathione S-transferase, putative	protein coding	No	0.071	0.294	0.010677	1	-0.44291
PBANKA_1024200	N/A	conserved Plasmodium protein, unknown function	protein coding	No	0.107	0.094	0.548134	1	0.304056
PBANKA_1024700	UFD1	ubiquitin fusion degradation protein 1, putative	protein coding	No	0.464	0.438	0.126527	1	0.696062
PBANKA_1024800	N/A	ATP synthase-associated protein, putative	protein coding	No	0.071	0.15	0.391144	1	-0.512074
PBANKA_1024900	MCM2	DNA replication licensing factor MCM2, putative	protein coding	No	0.429	0.75	0.00259676	1	-0.637739
PBANKA_1025000	N/A	conserved protein, unknown function	protein coding	No	0.107	0.131	0.389204	1	0.489903
PBANKA_1025100	N/A	conserved Plasmodium protein, unknown function	protein coding	No	0.75	0.662	0.149838	1	0.884248
PBANKA_1025400	ATG4	cysteine protease ATG4, putative	protein coding	No	0.036	0.175	0.0980672	1	-0.354062
PBANKA_1025500	N/A	NOT family protein, putative	protein coding	No	0.179	0.394	0.0490048	1	0.613701
PBANKA_1026300	N/A	conserved protein, unknown function	protein coding	No	0.214	0.419	0.0216743	1	0.281077
PBANKA_1026400	N/A	N-acyl-phosphatidylethanolamine-hydrolyzing phospholipase D, putative	protein coding	No	0.107	0.225	0.0218222	1	0.268013
PBANKA_1026500	MCA3	metacaspase-3, putative	protein coding	No	0.536	0.787	0.0236628	1	-0.644197
PBANKA_1026600	SEY1	protein SEY1, putative	protein coding	No	0.179	0.138	0.408164	1	0.433613
PBANKA_1026800	N/A	zinc finger protein, putative	protein coding	No	0.429	0.438	0.127198	1	-0.467138
PBANKA_1026900	KsgA1	ribosomal RNA small subunit methyltransferase A1, putative	protein coding	No	0.107	0.031	0.269472	1	0.369404
PBANKA_1027000	SPT	serine palmitoyltransferase, putative	protein coding	No	0.036	0.106	0.38554	1	-0.349573
PBANKA_1027300	N/A	Btz domain-containing protein, putative	protein coding	No	0.679	0.662	0.000106424	0.542552	1.1454
PBANKA_1027800	N/A	ATP-dependent protease, putative	protein coding	No	0.357	0.181	0.077613	1	0.403736
PBANKA_1028000	N/A	ubiquitin carboxyl-terminal hydrolase, putative	protein coding	No	0.321	0.206	0.20857	1	0.737489
PBANKA_1028200	N/A	atypical protein kinase, ABC-1 family, putative	protein coding	No	0.571	0.588	0.0738321	1	0.297445
PBANKA_1028300	PP1	serine/threonine protein phosphatase PP1	protein coding	No	0	0.181	0.00220438	1	-0.92354
PBANKA_1028500	N/A	conserved Plasmodium protein, unknown function	protein coding	No	0.036	0.225	0.0278742	1	-0.398633
PBANKA_1028600	N/A	zinc finger protein, putative	protein coding	No	0.214	0.35	0.00726002	1	0.734482
PBANKA_1028700	RPN13	26S proteasome regulatory subunit RPN13, putative	protein coding	No	0.357	0.269	0.0454121	1	0.728075
PBANKA_1028800	N/A	DnaJ protein, putative	protein coding	No	0.143	0.056	0.311629	1	0.409113
PBANKA_1029400	N/A	conserved Plasmodium protein, unknown function	protein coding	No	1	0.963	0.00929339	1	0.362473
PBANKA_1029500	N/A	conserved Plasmodium protein, unknown function	protein coding	No	0.536	0.744	0.0875398	1	-0.484484
PBANKA_1030100	ACT2	actin II	protein coding	No	0.357	0.825	4.87473e-11	2.48514e-07	-2.06825
PBANKA_1030300	NTF2	nuclear transport factor 2, putative	protein coding	No	0.107	0.206	0.311985	1	0.254416
PBANKA_1031300	ROM8	rhomboid protease ROM8	protein coding	No	0.179	0.219	0.508865	1	-0.385032
PBANKA_1031500	N/A	conserved Plasmodium protein, unknown function	protein coding	No	0.214	0.188	0.657571	1	0.642151
PBANKA_1032200	N/A	WD repeat-containing protein, putative	protein coding	No	0.393	0.369	0.215039	1	0.406676
PBANKA_1032300	CTPS	CTP synthase, putative	protein coding	No	0.643	0.738	0.258585	1	0.428466
PBANKA_1032400	N/A	alpha/beta hydrolase, putative	protein coding	No	0	0.15	0.0061034	1	-0.590339
PBANKA_1032500	EMC2	ER membrane protein complex subunit 2, putative	protein coding	No	0.5	0.356	0.0433135	1	0.664468
PBANKA_1032800	N/A	conserved protein, unknown function	protein coding	No	0.071	0.144	0.421102	1	-0.268276
PBANKA_1032900	N/A	conserved Plasmodium protein, unknown function	protein coding	No	0.036	0.206	0.0297194	1	-0.354908
PBANKA_1033100	N/A	conserved protein, unknown function	protein coding	No	0.464	0.45	0.898908	1	0.391557
PBANKA_1033700	N/A	conserved Plasmodium protein, unknown function	protein coding	No	0.75	0.819	0.112457	1	0.511935
PBANKA_1034100	FANCJ	FANCJ-like helicase, putative	protein coding	No	0.786	0.912	0.0352518	1	0.309642
PBANKA_1034600	N/A	conserved Plasmodium protein, unknown function	protein coding	No	0.286	0.306	0.226865	1	0.435608
PBANKA_1034800	N/A	conserved Plasmodium protein, unknown function	protein coding	No	0.75	0.744	0.913205	1	0.281995
PBANKA_1035100	NOP1	rRNA 2'-O-methyltransferase fibrillarin, putative	protein coding	No	0.25	0.075	0.0415474	1	0.758521
PBANKA_1035800	PPR1	pentatricopeptide repeat-containing protein 1, putative	protein coding	No	0.036	0.288	0.00307964	1	-0.404088
PBANKA_1035900	GDPD	glycerophosphodiester phosphodiesterase, putative	protein coding	No	0.393	0.288	0.506979	1	0.56857
PBANKA_1036100	N/A	tubby domain-containing protein, putative	protein coding	No	0.214	0.1	0.21253	1	0.547124
PBANKA_1036300	N/A	RNA-binding protein, putative	protein coding	No	0.679	0.631	0.512752	1	0.263206
PBANKA_1036500	N/A	RING zinc finger protein, putative	protein coding	No	0.393	0.381	0.177217	1	0.766974
PBANKA_1036600	N/A	ribonucleoside-diphosphate reductase small chain, putative	protein coding	No	0.286	0.438	0.239979	1	-0.382062
PBANKA_1036700	CBWD1	COBW domain-containing protein 1, putative	protein coding	No	0.107	0.169	0.408485	1	0.359101
PBANKA_1037000	BET5	trafficking protein particle complex subunit 1, putative	protein coding	No	0.286	0.138	0.179846	1	0.437495
PBANKA_1037300	N/A	conserved Plasmodium protein, unknown function	protein coding	No	0.071	0.188	0.201601	1	-0.324306
PBANKA_1037600	RRP5	rRNA biogenesis protein RRP5, putative	protein coding	No	0.214	0.294	0.321668	1	-0.307199
PBANKA_1038200	MISFIT	nuclear formin-like protein MISFIT	protein coding	No	0.929	0.912	0.123691	1	0.324935
PBANKA_1038600	N/A	conserved Plasmodium protein, unknown function	protein coding	No	0.75	0.819	0.0671173	1	0.390382
PBANKA_1038800	N/A	EGF domain-containing protein, putative	protein coding	No	0.143	0.375	0.0396201	1	-0.44433
PBANKA_1038900	CAPD2	condensin complex subunit 1, putative	protein coding	No	0.679	0.825	0.0138789	1	0.429006
PBANKA_1039000	N/A	radial spoke protein 3, putative	protein coding	No	0.321	0.8	3.5641e-06	0.0181698	-0.942592
PBANKA_1039100	N/A	conserved Plasmodium protein, unknown function	protein coding	No	0.214	0.238	0.298778	1	0.373784
PBANKA_1039200	N/A	conserved Plasmodium protein, unknown function	protein coding	No	0.143	0.081	0.470818	1	0.542556
PBANKA_1039500	N/A	zinc finger protein, putative	protein coding	No	0.036	0.206	0.0404382	1	-0.503605
PBANKA_1039600	RPN6	26S proteasome regulatory subunit RPN6, putative	protein coding	No	0	0.119	0.0165875	1	-0.453823
PBANKA_1039700	N/A	cytochrome c oxidase subunit ApiCOX19, putative	protein coding	No	0.071	0.238	0.0855055	1	-0.550608
PBANKA_1040541	N/A	PIR protein	protein coding	No	0	0.112	0.0202279	1	-0.526625
PBANKA_1101300	SBP1	skeleton-binding protein 1	protein coding	No	0.321	0.406	0.376259	1	-0.410039
PBANKA_1101500	APC3	anaphase-promoting complex subunit 3	protein coding	No	0.214	0.412	0.108623	1	-0.52468
PBANKA_1101600	CAF1A	chromatin assembly factor 1 subunit A, putative	protein coding	No	0.286	0.681	0.000438847	1	-0.59466
PBANKA_1102800	IspE	4-diphosphocytidyl-2-C-methyl-D-erythritol kinase, putative	protein coding	No	0.321	0.438	0.508951	1	-0.318996
PBANKA_1103400	RPL31	60S ribosomal protein L31, putative	protein coding	No	0.571	0.769	0.0796874	1	-0.331964
PBANKA_1103600	ATPase3	cation transporting P-ATPase, putative	protein coding	No	0.214	0.106	0.133517	1	0.636975
PBANKA_1103800	DDX27	ATP-dependent RNA helicase DDX27, putative	protein coding	No	0.107	0.344	0.0223404	1	-0.36391
PBANKA_1103900	N/A	conserved Plasmodium protein, unknown function	protein coding	No	0.25	0.288	0.103584	1	0.888525
PBANKA_1104000	N/A	ATP-dependent helicase, putative	protein coding	No	0.321	0.338	0.624865	1	-0.49671
PBANKA_1104500	N/A	conserved protein, unknown function	protein coding	No	0.357	0.356	0.714817	1	0.437133
PBANKA_1104700	TRS85	trafficking protein particle complex subunit 8, putative	protein coding	No	0.214	0.312	0.0306147	1	0.435861
PBANKA_1104900	N/A	UDP-N-acetylglucosamine transporter, putative	protein coding	No	0.679	0.637	0.191039	1	0.53911
PBANKA_1105300	N/A	conserved Plasmodium protein, unknown function	protein coding	No	0.179	0.362	0.13379	1	-0.375846
PBANKA_1105400	SUMO	small ubiquitin-related modifier, putative	protein coding	No	0.357	0.5	0.233924	1	-0.372829
PBANKA_1105500	MED11	mediator of RNA polymerase II transcription subunit 11, putative	protein coding	No	0.393	0.4	0.00245364	1	-0.95732
PBANKA_1105600	N/A	conserved Plasmodium protein, unknown function	protein coding	No	0.321	0.212	0.0940215	1	0.547038
PBANKA_1105700	N/A	60S ribosomal subunit protein L24, putative	protein coding	No	0.143	0.088	0.563409	1	0.501417
PBANKA_1105800	TBP	TATA-box binding protein, putative	protein coding	No	0.107	0.05	0.428776	1	0.354159
PBANKA_1106000	N/A	conserved Plasmodium protein, unknown function	protein coding	No	0.429	0.412	0.851215	1	0.281021
PBANKA_1106500	ROM4	rhomboid protease ROM4	protein coding	No	0.107	0.206	0.133867	1	-0.638075
PBANKA_1106700	RPL4	60S ribosomal protein L4, putative	protein coding	No	0.536	0.613	0.286238	1	0.462654
PBANKA_1106800	SUB3	subtilisin-like protease 3, putative	protein coding	No	0.143	0.106	0.737921	1	0.331748
PBANKA_1106900	PIMMS2	PIMMS2 protein	protein coding	No	0.214	0.144	0.132104	1	0.722251
PBANKA_1107000	SUB1-ProM	subtilisin propeptide-like protein, putative	protein coding	No	0.179	0.238	0.316438	1	0.327114
PBANKA_1107400	N/A	conserved protein, unknown function	protein coding	No	0.214	0.312	0.495982	1	0.302675
PBANKA_1107800	N/A	longevity-assurance (LAG1) protein, putative	protein coding	No	0.107	0.175	0.576904	1	-0.388354
PBANKA_1108600	N/A	alpha-soluble NSF attachment protein, putative	protein coding	No	0.107	0.088	0.389919	1	0.499033
PBANKA_1108700	SMC4	structural maintenance of chromosomes protein 4	protein coding	No	0.964	0.975	0.287953	1	0.262106
PBANKA_1108900	N/A	conserved Plasmodium protein, unknown function	protein coding	No	0.679	0.537	0.0129794	1	0.785711
PBANKA_1109300	N/A	conserved Plasmodium protein, unknown function	protein coding	No	0.214	0.369	0.00459434	1	0.59668
PBANKA_1109400	PI4K	phosphatidylinositol 4-kinase, putative	protein coding	No	0.357	0.419	0.758643	1	0.27598
PBANKA_1109500	N/A	conserved protein, unknown function	protein coding	No	0.25	0.112	0.184355	1	0.34437
PBANKA_1109600	N/A	conserved Plasmodium protein, unknown function	protein coding	No	1	0.931	0.00664879	1	0.623646
PBANKA_1109700	N/A	conserved protein, unknown function	protein coding	No	0.25	0.512	0.0199623	1	-0.865736
PBANKA_1110300	N/A	WD repeat-containing protein, putative	protein coding	No	0.464	0.825	0.000285071	1	-0.545526
PBANKA_1110500	TCTP	translationally-controlled tumor protein homolog	protein coding	No	0	0.119	0.0165875	1	-0.527492
PBANKA_1112200	N/A	conserved Plasmodium protein, unknown function	protein coding	No	0.571	0.394	0.143162	1	0.627069
PBANKA_1112300	RAB1b	ras-related protein Rab-1B, putative	protein coding	No	0.143	0.225	0.258996	1	-0.412733
PBANKA_1112900	N/A	CPSF domain-containing protein, putative	protein coding	No	0.393	0.606	0.0849129	1	-0.777564
PBANKA_1113800	UvrD	ATP-dependent DNA helicase UvrD, putative	protein coding	No	0.179	0.2	0.230573	1	0.44181
PBANKA_1114000	N/A	aspartate--tRNA ligase, putative	protein coding	No	0.214	0.281	0.103471	1	0.470319
PBANKA_1114300	N/A	MORN repeat protein, putative	protein coding	No	0.964	0.806	0.00345052	1	-0.3271
PBANKA_1114400	N/A	inositol polyphosphate multikinase, putative	protein coding	No	0.286	0.375	0.359243	1	-0.468829
PBANKA_1114700	ROM9	rhomboid protease ROM9	protein coding	No	0.107	0.15	0.0679388	1	0.559001
PBANKA_1115100	GEP1	gametogenesis essential protein 1, putative	protein coding	No	0.536	0.519	0.372734	1	0.401683
PBANKA_1115200	GEP	gamete egress protein GEP	protein coding	No	0.893	0.956	0.258112	1	0.298553
PBANKA_1115300	GAP40	glideosome-associated protein 40, putative	protein coding	No	0.214	0.344	0.271042	1	-0.62704
PBANKA_1115600	N/A	conserved Plasmodium protein, unknown function	protein coding	No	0.5	0.531	0.233196	1	0.277636
PBANKA_1115700	NDC80	kinetochore protein NDC80, putative	protein coding	No	0.607	0.812	0.0172685	1	-0.456912
PBANKA_1115900	N/A	conserved Plasmodium protein, unknown function	protein coding	No	0.107	0.288	0.0865094	1	-0.392401
PBANKA_1116500	TOM40	mitochondrial import receptor subunit TOM40, putative	protein coding	No	0.071	0.238	0.0750308	1	-0.705477
PBANKA_1116700	N/A	AP-2 complex subunit alpha, putative	protein coding	No	0.214	0.156	0.176961	1	0.704562
PBANKA_1116800	N/A	BFR1 domain-containing protein, putative	protein coding	No	0.179	0.206	0.780158	1	0.259034
PBANKA_1117000	H2A	histone H2A, putative	protein coding	No	0.929	0.875	9.42806e-07	0.00480643	-0.809614
PBANKA_1117100	H3.3	histone H3 variant, putative	protein coding	No	0.286	0.481	0.0421687	1	-0.54799
PBANKA_1117500	N/A	ribosomal protein L27a, putative	protein coding	No	0.643	0.662	0.518673	1	0.302112
PBANKA_1118000	N/A	heptatricopeptide repeat-containing protein, putative	protein coding	No	0.821	0.925	0.270432	1	0.294085
PBANKA_1118100	GPI1	phosphatidylinositol N-acetylglucosaminyltransferase subunit GPI1, putative	protein coding	No	0.036	0.256	0.00990431	1	-0.447236
PBANKA_1118200	N/A	conserved protein, unknown function	protein coding	No	0.321	0.462	0.082702	1	-0.566622
PBANKA_1118300	N/A	conserved Plasmodium protein, unknown function	protein coding	No	0.286	0.225	0.155579	1	0.421333
PBANKA_1118400	N/A	conserved Plasmodium protein, unknown function	protein coding	No	0.071	0.188	0.204203	1	-0.317366
PBANKA_1118500	N/A	conserved Plasmodium protein, unknown function	protein coding	No	0.571	0.769	0.0105372	1	-0.760999
PBANKA_1118600	N/A	cell division cycle protein 48 homologue, putative	protein coding	No	0.5	0.738	6.33821e-05	0.323122	-1.16979
PBANKA_1118700	ACS12	acyl-CoA synthetase, putative	protein coding	No	0.071	0.325	0.00550994	1	-0.503052
PBANKA_1118800	N/A	conserved Plasmodium protein, unknown function	protein coding	No	0.071	0.112	0.351088	1	0.369133
PBANKA_1118900	N/A	F-box protein FBXO1, putative	protein coding	No	0.286	0.375	0.0489948	1	0.302601
PBANKA_1119300	N/A	ATP synthase-associated protein, putative	protein coding	No	0.571	0.469	0.0357947	1	0.541067
PBANKA_1119800	N/A	conserved Plasmodium protein, unknown function	protein coding	No	0.893	0.825	0.0258009	1	0.485911
PBANKA_1120000	N/A	conserved Plasmodium protein, unknown function	protein coding	No	0.143	0.188	0.526032	1	-0.485472
PBANKA_1120400	ALV7	inner membrane complex protein 1j, putative	protein coding	No	0.25	0.45	0.0890187	1	-0.346451
PBANKA_1120800	SRP68	signal recognition particle subunit SRP68, putative	protein coding	No	0.107	0.338	0.0296308	1	-0.44502
PBANKA_1120900	N/A	conserved Plasmodium protein, unknown function	protein coding	No	0.393	0.6	0.126595	1	-0.415611
PBANKA_1121000	N/A	conserved Plasmodium protein, unknown function	protein coding	No	0.179	0.075	0.23857	1	0.389354
PBANKA_1121200	N/A	vacuolar transporter chaperone, putative	protein coding	No	0.036	0.312	0.000974197	1	-0.337747
PBANKA_1121300	N/A	conserved protein, unknown function	protein coding	No	0.571	0.506	0.741862	1	0.327943
PBANKA_1121400	N/A	RNA methyltransferase, putative	protein coding	No	0.464	0.262	0.00095016	1	1.49048
PBANKA_1121600	N/A	conserved Plasmodium protein, unknown function	protein coding	No	0.143	0.175	0.422458	1	0.255671
PBANKA_1121700	N/A	leucine--tRNA ligase, putative	protein coding	No	0.571	0.738	0.0215907	1	0.483388
PBANKA_1121800	AP2-SP3	AP2 domain transcription factor AP2-SP3	protein coding	No	0.5	0.306	0.119105	1	0.458819
PBANKA_1122000	NAB2	nuclear polyadenylated RNA-binding protein NAB2, putative	protein coding	No	0.143	0.256	0.180691	1	0.583494
PBANKA_1122900	HK	hexokinase, putative	protein coding	No	0.179	0.394	0.0167093	1	-1.1471
PBANKA_1123500	ISWI	SNF2 helicase, putative	protein coding	No	0.857	0.906	0.089724	1	-0.328042
PBANKA_1124200	N/A	DNA polymerase 1, putative	protein coding	No	0.214	0.144	0.41469	1	0.68301
PBANKA_1124500	PAP	poly(A) polymerase PAP, putative	protein coding	No	0.179	0.25	0.102792	1	0.426001
PBANKA_1125200	N/A	CRAL/TRIO domain-containing protein, putative	protein coding	No	0.25	0.419	0.136382	1	-0.568731
PBANKA_1125300	N/A	conserved Plasmodium protein, unknown function	protein coding	No	0.929	0.912	0.799723	1	0.494886
PBANKA_1125400	N/A	conserved Plasmodium protein, unknown function	protein coding	No	0.179	0.312	0.00838341	1	0.305494
PBANKA_1125800	N/A	conserved Plasmodium protein, unknown function	protein coding	No	0.643	0.75	0.00694486	1	0.473924
PBANKA_1126300	N/A	conserved Plasmodium protein, unknown function	protein coding	No	0.357	0.625	0.0110376	1	-0.636944
PBANKA_1126400	N/A	transportin, putative	protein coding	No	0.071	0.394	0.00118059	1	-0.508844
PBANKA_1127800	N/A	DnaJ protein, putative	protein coding	No	0.107	0.125	0.215346	1	0.478132
PBANKA_1128500	N/A	SET domain protein, putative	protein coding	No	0.429	0.531	0.165988	1	0.265186
PBANKA_1128600	N/A	cullin-like protein, putative	protein coding	No	0.143	0.412	0.00555559	1	0.278866
PBANKA_1128700	N/A	phosphatidylinositol/phosphatidylcholine transfer protein, putative	protein coding	No	0.071	0.225	0.0954966	1	-0.811245
PBANKA_1128800	N/A	CPW-WPC family protein	protein coding	No	0.357	0.356	0.683062	1	0.315724
PBANKA_1129400	N/A	conserved protein, unknown function	protein coding	No	0.357	0.394	0.473801	1	-0.342442
PBANKA_1129900	N/A	conserved Plasmodium protein, unknown function	protein coding	No	0.429	0.525	0.198982	1	0.257506
PBANKA_1130000	N/A	Ran-binding protein, putative	protein coding	No	0.143	0.256	0.0193694	1	0.502827
PBANKA_1130500	N/A	proteasome subunit alpha type-7, putative	protein coding	No	0.143	0.212	0.433564	1	0.255244
PBANKA_1131000	N/A	V-type proton ATPase 21 kDa proteolipid subunit, putative	protein coding	No	0.393	0.181	0.00685021	1	1.12944
PBANKA_1131100	ADSS	adenylosuccinate synthetase, putative	protein coding	No	0.107	0.269	0.141985	1	-0.528095
PBANKA_1131500	N/A	conserved Plasmodium protein, unknown function	protein coding	No	0.393	0.206	0.108048	1	0.586387
PBANKA_1131600	MCM6	DNA replication licensing factor MCM6, putative	protein coding	No	0.536	0.744	0.0428228	1	-0.251719
PBANKA_1131700	N/A	RAP protein, putative	protein coding	No	0.357	0.462	0.418563	1	-0.340328
PBANKA_1131900	PP5	serine/threonine protein phosphatase 5	protein coding	No	0.036	0.256	0.0108854	1	-0.693087
PBANKA_1132200	N/A	RWD domain-containing protein, putative	protein coding	No	0.143	0.025	0.0542887	1	0.373499
PBANKA_1132900	N/A	regulator of chromosome condensation, putative	protein coding	No	0.143	0.162	0.267042	1	0.448669
PBANKA_1133200	CRK2	cdc2-related kinase 2	protein coding	No	0.321	0.425	0.460846	1	-0.590415
PBANKA_1133300	EF-1alpha	elongation factor 1-alpha	protein coding	No	0.143	0.238	0.28346	1	-0.255295
PBANKA_1133600	N/A	dynein light chain, putative	protein coding	No	0.393	0.556	0.0741882	1	-0.492828
PBANKA_1133700	N/A	conserved Plasmodium protein, unknown function	protein coding	No	0.143	0.369	0.0365204	1	-0.541216
PBANKA_1134300	N/A	patatin-like phospholipase, putative	protein coding	No	0.393	0.525	0.354525	1	-0.276712
PBANKA_1134400	N/A	Sas10 domain-containing protein, putative	protein coding	No	0.5	0.462	0.66559	1	0.252745
PBANKA_1134500	N/A	conserved Plasmodium protein, unknown function	protein coding	No	0.429	0.294	0.369568	1	0.381751
PBANKA_1134700	N/A	conserved Plasmodium protein, unknown function	protein coding	No	0.179	0.325	0.252508	1	-0.356568
PBANKA_1134900	N/A	zinc finger protein, putative	protein coding	No	0	0.162	0.00407183	1	-0.603263
PBANKA_1135100	RPS15	40S ribosomal protein S15, putative	protein coding	No	0.25	0.338	0.307529	1	-0.539686
PBANKA_1135300	N/A	conserved Plasmodium protein, unknown function	protein coding	No	0.179	0.344	0.153541	1	-0.589317
PBANKA_1135600	DIS3	exosome complex exonuclease RRP44, putative	protein coding	No	0.071	0.15	0.448446	1	-0.261993
PBANKA_1135800	N/A	conserved Plasmodium protein, unknown function	protein coding	No	0.107	0.181	0.425856	1	-0.480995
PBANKA_1136300	RRM1	RNA-binding protein, putative	protein coding	No	0.286	0.162	0.27445	1	0.54505
PBANKA_1137500	ADF2	actin-depolymerizing factor 2	protein coding	No	0.25	0.613	0.00150566	1	-0.395369
PBANKA_1137700	COX2A	cytochrome c oxidase subunit 2A, putative	protein coding	No	0.107	0.094	0.29624	1	-0.513513
PBANKA_1137900	PCNA1	proliferating cell nuclear antigen 1, putative	protein coding	No	0.714	0.844	2.94946e-06	0.0150363	-0.688949
PBANKA_1138000	N/A	cytochrome c oxidase subunit ApiCOX24, putative	protein coding	No	0.321	0.181	0.240646	1	0.271715
PBANKA_1138200	RUVB3	RuvB-like helicase 3, putative	protein coding	No	0.107	0.312	0.0194077	1	-0.996978
PBANKA_1138300	TMCO1	transmembrane and coiled-coil domain-containing protein 1, putative	protein coding	No	0.321	0.288	0.676413	1	0.407863
PBANKA_1138400	Pcalp	calpain, putative	protein coding	No	0.25	0.325	0.132902	1	0.569376
PBANKA_1138600	N/A	conserved protein, unknown function	protein coding	No	0.214	0.381	0.187808	1	-0.831996
PBANKA_1138700	N/A	conserved Plasmodium protein, unknown function	protein coding	No	0.143	0.188	0.550907	1	0.604125
PBANKA_1138800	N/A	conserved Plasmodium protein, unknown function	protein coding	No	0.25	0.269	0.910169	1	-0.260979
PBANKA_1138900	N/A	conserved Plasmodium protein, unknown function	protein coding	No	0.143	0.094	0.748812	1	0.371347
PBANKA_1139000	N/A	conserved Plasmodium protein, unknown function	protein coding	No	0.607	0.438	0.116179	1	0.533128
PBANKA_1139200	PNKP	bifunctional polynucleotide phosphatase/kinase, putative	protein coding	No	0.143	0.15	0.926561	1	0.284721
PBANKA_1139400	DOA1	polyubiquitin binding protein, putative	protein coding	No	0.071	0.175	0.316751	1	-0.310412
PBANKA_1139500	CCR4-2	CCR4 domain-containing protein 2, putative	protein coding	No	0.143	0.162	0.31762	1	0.271746
PBANKA_1139800	GEX1	nuclear fusion protein	protein coding	No	0.429	0.688	0.000394117	1	0.373841
PBANKA_1140300	N/A	conserved Plasmodium protein, unknown function	protein coding	No	0.714	0.819	0.383205	1	-0.341575
PBANKA_1140400	RRP45	exosome complex component RRP45, putative	protein coding	No	0.179	0.05	0.0848052	1	0.401413
PBANKA_1140500	N/A	aldehyde reductase, putative	protein coding	No	0.107	0.05	0.551001	1	0.276327
PBANKA_1141400	TOP6B	DNA topoisomerase 6 subunit B, putative	protein coding	No	0.357	0.506	0.112291	1	0.363803
PBANKA_1141500	N/A	SNARE associated Golgi protein, putative	protein coding	No	0.321	0.55	0.0055492	1	-0.87355
PBANKA_1141700	N/A	ubiquitin-60S ribosomal protein L40, putative	protein coding	No	0.357	0.412	0.143022	1	-0.433443
PBANKA_1142100	N/A	conserved Plasmodium protein, unknown function	protein coding	No	0.393	0.275	0.010019	1	1.02516
PBANKA_1142900	SKP1	suppressor of kinetochore protein 1, putative	protein coding	No	0.321	0.35	0.0139936	1	-0.828212
PBANKA_1143200	N/A	conserved Plasmodium protein, unknown function	protein coding	No	0.393	0.381	0.199364	1	0.494083
PBANKA_1144000	RPN11	26S proteasome regulatory subunit RPN11, putative	protein coding	No	0.25	0.381	0.186333	1	-0.532143
PBANKA_1144400	N/A	heptatricopeptide repeat-containing protein, putative	protein coding	No	0.143	0.144	0.0809195	1	0.84039
PBANKA_1144600	N/A	mitochondrial carrier protein, putative	protein coding	No	0.036	0.112	0.125097	1	0.271824
PBANKA_1144700	ERCC4	DNA repair endonuclease XPF, putative	protein coding	No	0.143	0.088	0.445752	1	0.570957
PBANKA_1145100	N/A	conserved Plasmodium protein, unknown function	protein coding	No	0.25	0.256	0.614417	1	0.319068
PBANKA_1145700	N/A	U2 small nuclear ribonucleoprotein A', putative	protein coding	No	0.071	0.275	0.0302081	1	-0.399516
PBANKA_1145900	MAHRP1b	membrane associated histidine-rich protein 1b	protein coding	No	0.036	0.119	0.325192	1	-0.472279
PBANKA_1200800	TRA2B	transformer-2 protein homolog beta, putative	protein coding	No	0.036	0.144	0.17386	1	-0.446588
PBANKA_1201200	N/A	DnaJ protein, putative	protein coding	No	0.571	0.494	0.127091	1	0.764523
PBANKA_1201800	N/A	conserved Plasmodium protein, unknown function	protein coding	No	0.25	0.231	0.27409	1	0.859896
PBANKA_1201900	N/A	40S ribosomal protein S20e, putative	protein coding	No	0.321	0.294	0.955888	1	0.278827
PBANKA_1202100	N/A	MKT1 domain-containing protein, putative	protein coding	No	0.107	0.094	0.28212	1	0.519973
PBANKA_1202300	N/A	dynein attachment factor-domain containing protein, putative	protein coding	No	0.964	0.856	4.61154e-05	0.235096	0.831203
PBANKA_1202400	N/A	60S ribosomal protein L13, putative	protein coding	No	0.214	0.556	0.001799	1	-1.22906
PBANKA_1202500	N/A	WD repeat-containing protein, putative	protein coding	No	0.357	0.4	0.505091	1	0.412181
PBANKA_1202700	N/A	RNA-binding protein, putative	protein coding	No	0.321	0.425	0.0692423	1	0.540334
PBANKA_1203300	N/A	methionine--tRNA ligase, putative	protein coding	No	0.393	0.262	0.0999258	1	0.512177
PBANKA_1203900	N/A	peptidase, putative	protein coding	No	0.286	0.212	0.172579	1	0.428737
PBANKA_1204200	IMP4	IMP1-like protein, putative	protein coding	No	0.964	0.956	0.245379	1	0.295985
PBANKA_1204400	ALBA3	DNA/RNA-binding protein Alba 3, putative	protein coding	No	0.143	0.356	0.0584273	1	-0.495208
PBANKA_1204600	N/A	heptatricopeptide repeat-containing protein, putative	protein coding	No	0.286	0.131	0.00310602	1	1.12246
PBANKA_1204700	N/A	conserved Plasmodium protein, unknown function	protein coding	No	0.143	0.044	0.131324	1	0.404481
PBANKA_1204800	PhLP3	phosducin-like protein 3	protein coding	No	0.214	0.275	0.657987	1	0.845673
PBANKA_1204900	N/A	conserved Plasmodium protein, unknown function	protein coding	No	0.5	0.481	0.147891	1	0.477391
PBANKA_1205000	GBP2	G-strand-binding protein 2	protein coding	No	0.143	0.494	0.00129623	1	-0.839636
PBANKA_1205100	N/A	PPPDE peptidase, putative	protein coding	No	0.143	0.194	0.105191	1	-0.652311
PBANKA_1205200	TMEM147	transmembrane protein 147, putative	protein coding	No	0.464	0.588	0.0459107	1	0.365109
PBANKA_1205300	N/A	roadblock/LC7 domain-containing protein, putative	protein coding	No	0.75	0.794	0.834266	1	0.344162
PBANKA_1205400	N/A	rho GTPase-activating protein, putative	protein coding	No	0.5	0.744	0.00150939	1	-1.06628
PBANKA_1206000	N/A	conserved Plasmodium protein, unknown function	protein coding	No	0.929	0.806	0.00386193	1	0.672555
PBANKA_1206100	EIF3D	eukaryotic translation initiation factor 3 subunit D, putative	protein coding	No	0.5	0.506	0.00395597	1	0.976094
PBANKA_1206200	HDA2	histone deacetylase 2, putative	protein coding	No	0.607	0.569	0.50554	1	0.540624
PBANKA_1206400	N/A	flap endonuclease, putative	protein coding	No	0.179	0.162	0.574727	1	0.538731
PBANKA_1206600	N/A	26S protease regulatory subunit 4, putative	protein coding	No	0.143	0.319	0.120085	1	-0.528944
PBANKA_1206800	N/A	zinc finger (CCCH type) protein, putative	protein coding	No	0	0.125	0.0135966	1	-0.294194
PBANKA_1206900	N/A	tubulin beta chain, putative	protein coding	No	0.464	0.787	3.8653e-14	1.97053e-10	-4.36113
PBANKA_1207000	NOP5	nucleolar protein 5, putative	protein coding	No	0.071	0.162	0.283759	1	-0.553154
PBANKA_1207400	N/A	conserved Plasmodium protein, unknown function	protein coding	No	0.107	0.144	0.366954	1	0.262508
PBANKA_1208100	N/A	conserved Plasmodium protein, unknown function	protein coding	No	0.107	0.144	0.672423	1	-0.294661
PBANKA_1208600	N/A	DNA2/NAM7 helicase, putative	protein coding	No	0.536	0.412	0.126129	1	0.682626
PBANKA_1208900	N/A	ankyrin-repeat protein, putative	protein coding	No	0.429	0.688	0.0174817	1	-0.634197
PBANKA_1209000	eIF2beta	eukaryotic translation initiation factor 2 subunit beta, putative	protein coding	No	0.036	0.375	0.000150523	0.767366	-0.305598
PBANKA_1209100	N/A	dolichyl-phosphate-mannose--protein mannosyltransferase, putative	protein coding	No	0.214	0.088	0.180684	1	0.464801
PBANKA_1209200	N/A	50S ribosomal protein L22, mitochondrial, putative	protein coding	No	0.071	0.169	0.301182	1	-0.302697
PBANKA_1209400	ISP1	inner membrane complex sub-compartment protein 1	protein coding	No	0.357	0.669	0.00125622	1	-0.923158
PBANKA_1210000	N/A	heptatricopeptide repeat-containing protein, putative	protein coding	No	0.214	0.25	0.0760124	1	0.45261
PBANKA_1210400	N/A	RING zinc finger protein, putative	protein coding	No	0.214	0.537	0.000892695	1	-0.838058
PBANKA_1210600	RA	rhoptry associated adhesin, putative	protein coding	No	0.25	0.212	0.394234	1	0.322748
PBANKA_1210700	QCR7	cytochrome b-c1 complex subunit 7, putative	protein coding	No	0.107	0.238	0.252097	1	-0.46279
PBANKA_1211100	NIF4	NLI interacting factor-like phosphatase	protein coding	No	0.143	0.219	0.407347	1	-0.38152
PBANKA_1211300	ATG18	autophagy-related protein 18, putative	protein coding	No	0.036	0.125	0.0830106	1	0.303819
PBANKA_1211500	UTP13	U3 small nucleolar RNA-associated protein 13, putative	protein coding	No	0.143	0.075	0.131974	1	0.759359
PBANKA_1212300	N/A	translation initiation factor eIF-2B subunit delta, putative	protein coding	No	0.321	0.381	0.387919	1	0.61412
PBANKA_1212600	HAP2	male gamete fusion factor HAP2	protein coding	No	0.464	0.7	0.0128433	1	-0.592231
PBANKA_1212700	N/A	SPRY domain-containing protein, putative	protein coding	No	0.679	0.781	0.0113643	1	-0.616484
PBANKA_1213100	PHB2	prohibitin 2	protein coding	No	0.107	0.369	0.0131284	1	-0.517987
PBANKA_1213200	N/A	conserved Plasmodium protein, unknown function	protein coding	No	0.821	0.863	0.361992	1	0.316082
PBANKA_1214000	HSP60	heat shock protein 60, putative	protein coding	No	0.071	0.106	0.407281	1	0.387772
PBANKA_1214100	N/A	tubulin binding cofactor c, putative	protein coding	No	0.25	0.362	0.315586	1	-0.386878
PBANKA_1214200	N/A	ribonucleoside-diphosphate reductase small chain, putative	protein coding	No	0.75	0.594	0.0951357	1	0.604875
PBANKA_1214300	ENO	enolase, putative	protein coding	No	0.714	0.875	0.0214088	1	-0.476549
PBANKA_1214400	N/A	conserved Plasmodium protein, unknown function	protein coding	No	0.429	0.338	0.65426	1	0.290366
PBANKA_1214800	SART1	U4/U6.U5 tri-snRNP-associated protein 1, putative	protein coding	No	0.571	0.55	0.001445	1	0.954541
PBANKA_1215000	SMN	survival motor neuron-like protein, putative	protein coding	No	0.107	0.025	0.172017	1	0.917376
PBANKA_1215200	N/A	conserved protein, unknown function	protein coding	No	0	0.119	0.0165875	1	-0.280999
PBANKA_1215300	N/A	conserved Plasmodium protein, unknown function	protein coding	No	0.286	0.412	0.0835607	1	0.324662
PBANKA_1215500	TMA7	translation machinery-associated protein 7, putative	protein coding	No	0.429	0.444	0.16491	1	0.477931
PBANKA_1215800	N/A	conserved Plasmodium protein, unknown function	protein coding	No	0.214	0.419	0.105612	1	-0.373998
PBANKA_1216700	N/A	WD repeat-containing protein, putative	protein coding	No	0.393	0.631	0.0611808	1	-0.289392
PBANKA_1216800	N/A	conserved Plasmodium protein, unknown function	protein coding	No	0.786	0.838	0.0147192	1	0.651261
PBANKA_1217600	H2A.Z	histone H2A.Z, putative	protein coding	No	0.107	0.088	0.79655	1	-0.32665
PBANKA_1217700	DOZI	ATP-dependent RNA helicase DDX6	protein coding	No	0.036	0.269	0.00813453	1	-0.894122
PBANKA_1217900	N/A	conserved protein, unknown function	protein coding	No	0.571	0.619	0.000985471	1	0.913875
PBANKA_1218500	N/A	protein phosphatase inhibitor 2, putative	protein coding	No	0.893	0.887	1.0586e-05	0.0539675	-0.660035
PBANKA_1218800	ABCI3	ABC transporter I family member 1, putative	protein coding	No	0.536	0.506	0.00232885	1	0.908922
PBANKA_1218900	EF-1delta	elongation factor 1-delta, putative	protein coding	No	0.143	0.056	0.169005	1	0.870491
PBANKA_1219000	N/A	heat shock protein 90, putative	protein coding	No	0.143	0.05	0.203866	1	0.38742
PBANKA_1219100	IMC1d	inner membrane complex protein 1d	protein coding	No	0.214	0.119	0.385725	1	0.806138
PBANKA_1219200	N/A	Cg8 protein, putative	protein coding	No	0.321	0.319	0.776669	1	-0.414451
PBANKA_1219500	CRT	chloroquine resistance transporter, putative	protein coding	No	0.393	0.512	0.0396601	1	0.361344
PBANKA_1220000	N/A	nucleic acid-binding protein, putative	protein coding	No	0.179	0.331	0.0364667	1	0.257155
PBANKA_1220200	N/A	lysophospholipase, putative	protein coding	No	0.179	0.131	0.743507	1	0.403036
PBANKA_1220500	N/A	conserved protein, unknown function	protein coding	No	0.214	0.431	0.0718489	1	-0.269209
PBANKA_1220700	N/A	conserved protein, unknown function	protein coding	No	0.179	0.175	0.800069	1	-0.413198
PBANKA_1220800	N/A	conserved Plasmodium protein, unknown function	protein coding	No	0.071	0.106	0.213137	1	0.395562
PBANKA_1220900	N/A	conserved protein, unknown function	protein coding	No	0.179	0.3	0.146544	1	0.290149
PBANKA_1221100	N/A	conserved protein, unknown function	protein coding	No	0.357	0.55	0.137535	1	-0.254786
PBANKA_1221400	USE1	protein transport protein USE1, putative	protein coding	No	0.357	0.125	0.0150669	1	0.401673
PBANKA_1221500	RPL1	50S ribosomal protein L1, mitochondrial, putative	protein coding	No	0.464	0.362	0.187633	1	0.441316
PBANKA_1221600	N/A	cell division cycle ATPase, putative	protein coding	No	0.143	0.238	0.0207074	1	0.560284
PBANKA_1222000	SAP18	histone deacetylase complex subunit SAP18, putative	protein coding	No	0.25	0.238	0.595265	1	0.28269
PBANKA_1222200	MPODD	protein MPODD	protein coding	No	0.143	0.062	0.371685	1	0.545359
PBANKA_1222400	N/A	ubiquitin regulatory protein, putative	protein coding	No	0.607	0.669	0.8207	1	0.352728
PBANKA_1222500	PMX	plasmepsin X, putative	protein coding	No	0.107	0.319	0.0470485	1	-0.508173
PBANKA_1222600	N/A	AP-3 complex subunit delta, putative	protein coding	No	0.179	0.45	0.0184224	1	-0.736766
PBANKA_1222800	TyrRS	tyrosine--tRNA ligase, putative	protein coding	No	0.321	0.225	0.486595	1	0.483247
PBANKA_1223000	N/A	conserved Plasmodium protein, unknown function	protein coding	No	0.179	0.069	0.219626	1	0.373336
PBANKA_1223100	N/A	proteasome subunit alpha type-6, putative	protein coding	No	0.429	0.412	0.18305	1	0.501546
PBANKA_1223600	N/A	YEATS domain-containing protein, putative	protein coding	No	0.036	0.2	0.0384636	1	-0.910738
PBANKA_1224100	N/A	kinesin-like protein, putative	protein coding	No	0.393	0.556	0.270499	1	-0.288077
PBANKA_1224400	FLP	ferlin-like protein	protein coding	No	0.143	0.244	0.0410129	1	0.667746
PBANKA_1224700	N/A	AAA family ATPase, putative	protein coding	No	0.786	0.731	0.478994	1	0.349681
PBANKA_1224800	N/A	conserved protein, unknown function	protein coding	No	0.571	0.575	0.00299562	1	0.754038
PBANKA_1225000	N/A	serine/threonine protein kinase, FIKK family	protein coding	No	0.107	0.244	0.122728	1	0.362953
PBANKA_1225100	N/A	conserved Plasmodium protein, unknown function	protein coding	No	0.071	0.238	0.0717546	1	-0.297688
PBANKA_1225800	CYP24	peptidyl-prolyl cis-trans isomerase, putative	protein coding	No	0.071	0.106	0.618445	1	0.261641
PBANKA_1226600	N/A	tubulin gamma chain, putative	protein coding	No	0.25	0.244	0.997253	1	0.461821
PBANKA_1226700	N/A	AAA family ATPase, putative	protein coding	No	0.5	0.631	0.412496	1	-0.54177
PBANKA_1226800	RAD54	DNA repair and recombination protein RAD54, putative	protein coding	No	0.25	0.106	0.151956	1	0.43528
PBANKA_1226900	N/A	mitogen-activated protein kinase organizer 1, putative	protein coding	No	0.036	0.169	0.103737	1	-0.682385
PBANKA_1227000	N/A	filament assembling protein, putative	protein coding	No	0.357	0.288	0.262087	1	0.515424
PBANKA_1227100	UTP14	U3 small nucleolar RNA-associated protein 14, putative	protein coding	No	0.25	0.281	0.0722064	1	0.867475
PBANKA_1227200	CYP81	peptidyl-prolyl cis-trans isomerase, putative	protein coding	No	0.286	0.356	0.155077	1	0.415308
PBANKA_1228400	N/A	mannose-6-phosphate isomerase, putative	protein coding	No	0.25	0.356	0.150995	1	0.376834
PBANKA_1228500	SENP2	sentrin-specific protease 2, putative	protein coding	No	0.25	0.156	0.384732	1	0.452543
PBANKA_1228600	N/A	conserved protein, unknown function	protein coding	No	0.143	0.031	0.0394113	1	1.10384
PBANKA_1228900	WARP	von Willebrand factor A domain-related protein	protein coding	No	0.071	0.175	0.193395	1	-0.922647
PBANKA_1229200	N/A	60S ribosomal protein L19, putative	protein coding	No	0.286	0.475	0.0435842	1	0.311119
PBANKA_1229300	N/A	conserved Plasmodium protein, unknown function	protein coding	No	0.214	0.631	0.000179157	0.91334	-0.74997
PBANKA_1229500	NTHL1	endonuclease III-like protein 1, putative	protein coding	No	0.107	0.25	0.168395	1	-0.389306
PBANKA_1230100	N/A	ribonuclease, putative	protein coding	No	0.893	0.856	0.562874	1	0.489361
PBANKA_1230200	CRK5	cdc2-related protein kinase 5	protein coding	No	0.357	0.562	0.00845176	1	0.500692
PBANKA_1231300	MFS1	major facilitator superfamily domain-containing protein, putative	protein coding	No	0.036	0.112	0.301468	1	-0.30116
PBANKA_1231400	MB2	sporozoite surface antigen MB2, putative	protein coding	No	0.179	0.206	0.942978	1	-0.263466
PBANKA_1231500	N/A	ubiquitin carboxyl-terminal hydrolase 2, putative	protein coding	No	0.214	0.4	0.114113	1	-0.596427
PBANKA_1232200	FACT-L	FACT complex subunit SPT16	protein coding	No	0.929	0.944	9.76846e-06	0.0497996	-0.479639
PBANKA_1232600	DCX	doublecortin domain-containing protein, putative	protein coding	No	0.357	0.162	0.0577832	1	0.719564
PBANKA_1232800	N/A	NOSIP domain-containing protein, putative	protein coding	No	0.071	0.119	0.723532	1	-0.313334
PBANKA_1232900	N/A	protein AMR2, putative	protein coding	No	0.179	0.081	0.117798	1	0.914765
PBANKA_1233300	DDX23	ATP-dependent RNA helicase DDX23, putative	protein coding	No	0.286	0.225	0.79002	1	0.325686
PBANKA_1233400	WDR26	WD repeat-containing protein 26, putative	protein coding	No	0.679	0.775	0.562486	1	0.253367
PBANKA_1233800	SLBP	histone RNA hairpin-binding protein, putative	protein coding	No	0.143	0.1	0.371723	1	0.60757
PBANKA_1234000	N/A	V-type proton ATPase 16 kDa proteolipid subunit, putative	protein coding	No	0.5	0.756	7.38861e-05	0.376671	-0.967362
PBANKA_1234300	CCR4-1	CCR4 domain-containing protein 1, putative	protein coding	No	0.25	0.506	0.0157301	1	-0.713844
PBANKA_1234400	N/A	zinc finger protein, putative	protein coding	No	0.393	0.275	0.031894	1	0.952847
PBANKA_1234500	N/A	FoP domain-containing protein, putative	protein coding	No	0.321	0.331	0.441296	1	0.382281
PBANKA_1234600	N/A	EELM2 domain-containing protein, putative	protein coding	No	0.179	0.481	0.00755773	1	-0.412078
PBANKA_1234900	PPM9	protein phosphatase PPM9	protein coding	No	0.643	0.644	0.0387252	1	0.442748
PBANKA_1235000	MED17	mediator of RNA polymerase II transcription subunit 17, putative	protein coding	No	0.179	0.225	0.0442307	1	0.52095
PBANKA_1235300	N/A	bis(5'-nucleosyl)-tetraphosphatase [asymmetrical], putative	protein coding	No	0.393	0.394	0.922883	1	0.443604
PBANKA_1235900	N/A	zinc finger protein, putative	protein coding	No	0.357	0.388	0.788238	1	-0.309094
PBANKA_1236400	N/A	AFG1-like ATPase, putative	protein coding	No	0.25	0.362	0.0174444	1	0.373547
PBANKA_1236700	N/A	conserved Plasmodium protein, unknown function	protein coding	No	0.357	0.325	0.180629	1	0.325396
PBANKA_1236900	TAF10	transcription initiation factor TFIID subunit 10, putative	protein coding	No	0.393	0.375	0.946051	1	0.319823
PBANKA_1237300	N/A	magnesium transporter NIPA, putative	protein coding	No	0.107	0.238	0.0730249	1	-0.684482
PBANKA_1237600	N/A	zinc finger protein, putative	protein coding	No	0.357	0.562	0.0202252	1	0.67317
PBANKA_1238100	N/A	cytochrome c oxidase subunit ApiCOX18, putative	protein coding	No	0.143	0.394	0.00939624	1	-0.771234
PBANKA_1238200	N/A	DnaJ protein, putative	protein coding	No	0.714	0.769	0.00203922	1	0.80475
PBANKA_1238300	N/A	dynein light chain Tctex-type, putative	protein coding	No	0.179	0.481	0.000269466	1	-1.55089
PBANKA_1238800	N/A	karyopherin beta, putative	protein coding	No	0.071	0.238	0.0474034	1	-0.940467
PBANKA_1239100	N/A	conserved Plasmodium protein, unknown function	protein coding	No	0.143	0.194	0.585698	1	-0.420115
PBANKA_1239400	N/A	50S ribosomal protein L12, apicoplast, putative	protein coding	No	0.321	0.394	0.0381963	1	0.280071
PBANKA_1239800	N/A	zinc finger protein, putative	protein coding	No	0.036	0.206	0.0401608	1	-0.50653
PBANKA_1240000	SMC6	structural maintenance of chromosomes protein 6, putative	protein coding	No	0.107	0.269	0.141153	1	-0.384339
PBANKA_1240700	NEK2	NIMA related kinase 2	protein coding	No	0	0.112	0.0202279	1	-0.55941
PBANKA_1241000	ARFGAP2	ADP-ribosylation factor GTPase-activating protein 2, putative	protein coding	No	0.286	0.444	0.14914	1	-0.622523
PBANKA_1241700	N/A	transmembrane emp24 domain-containing protein, putative	protein coding	No	0.071	0.119	0.152063	1	-0.486653
PBANKA_1242000	USP14	ubiquitin carboxyl-terminal hydrolase 14, putative	protein coding	No	0.071	0.156	0.447028	1	-0.298094
PBANKA_1242200	N/A	conserved Plasmodium protein, unknown function	protein coding	No	0.143	0.081	0.330175	1	0.540564
PBANKA_1242300	HIP	Hsc70-interacting protein, putative	protein coding	No	0.179	0.281	0.481582	1	-0.304226
PBANKA_1242600	UMP1	proteasome maturation factor UMP1, putative	protein coding	No	0.036	0.119	0.26335	1	-0.273067
PBANKA_1243000	DHHC7	palmitoyltransferase DHHC7	protein coding	No	0.179	0.412	0.0423496	1	-0.612087
PBANKA_1244200	N/A	conserved Plasmodium protein, unknown function	protein coding	No	0.679	0.744	0.281654	1	0.334228
PBANKA_1244300	N/A	RING zinc finger protein, putative	protein coding	No	0.036	0.112	0.260793	1	-0.370701
PBANKA_1245300	FRM1	formin 1, putative	protein coding	No	0.179	0.325	0.0486261	1	0.536252
PBANKA_1245700	N/A	conserved Plasmodium protein, unknown function	protein coding	No	0.143	0.125	0.378594	1	0.796726
PBANKA_1245861	N/A	28S ribosomal RNA	rRNA encoding	No	0.821	0.775	1.13742e-08	5.79857e-05	-1.25228
PBANKA_1246400	N/A	PIR protein	protein coding	No	0.036	0.175	0.0882075	1	-0.639951
PBANKA_1246600	CP1	cleft-like protein 1	protein coding	No	0.286	0.15	0.120701	1	0.746571
PBANKA_1300500	N/A	tubulin epsilon chain, putative	protein coding	No	0.25	0.537	0.0165966	1	-0.544908
PBANKA_1301500	N/A	protein kinase, putative	protein coding	No	0.429	0.294	0.342235	1	0.254813
PBANKA_1301600	VMP1	vacuole membrane protein 1, putative	protein coding	No	0.5	0.531	0.345321	1	-0.298384
PBANKA_1301900	N/A	DNA repair metallo-beta-lactamase protein, putative	protein coding	No	0.286	0.25	0.90115	1	0.370953
PBANKA_1302000	N/A	conserved Plasmodium protein, unknown function	protein coding	No	0.607	0.85	0.017357	1	-0.383545
PBANKA_1302300	MCA2	metacaspase-2, putative	protein coding	No	0.143	0.331	0.0807296	1	-0.598202
PBANKA_1302500	N/A	conserved protein, unknown function	protein coding	No	0.071	0.112	0.531614	1	-0.283593
PBANKA_1303300	N/A	cytochrome b-c1 complex subunit Rieske, putative	protein coding	No	0.107	0.356	0.0164478	1	-0.865875
PBANKA_1303900	N/A	conserved Plasmodium protein, unknown function	protein coding	No	0.643	0.694	0.106776	1	0.740371
PBANKA_1304000	N/A	cohesin complex subunit, putative	protein coding	No	0.393	0.519	0.16735	1	-0.606913
PBANKA_1304300	N/A	zinc finger protein, putative	protein coding	No	0.107	0.325	0.0386763	1	-0.401585
PBANKA_1305000	N/A	conserved Plasmodium protein, unknown function	protein coding	No	0.25	0.644	0.000407495	1	-1.04237
PBANKA_1305100	N/A	60S ribosomal protein L1, putative	protein coding	No	0.25	0.219	0.880584	1	0.290273
PBANKA_1305200	N/A	serine/threonine protein kinase, putative	protein coding	No	0.143	0.188	0.140866	1	0.792978
PBANKA_1305400	N/A	conserved Plasmodium protein, unknown function	protein coding	No	0	0.15	0.0061034	1	-0.317175
PBANKA_1305900	N/A	ADP-ribosylation factor, putative	protein coding	No	0.607	0.594	0.981089	1	0.494343
PBANKA_1306000	RPA3	replication factor A protein 3, putative	protein coding	No	0.857	0.806	0.183233	1	-0.262773
PBANKA_1306200	tRIP	tRNA import protein tRIP	protein coding	No	0.357	0.425	0.507734	1	-0.288178
PBANKA_1306600	N/A	conserved Plasmodium protein, unknown function	protein coding	No	0.679	0.631	0.0765902	1	0.501365
PBANKA_1306900	SRPK2	serine/threonine protein kinase, putative	protein coding	No	0.036	0.125	0.200997	1	-0.534446
PBANKA_1307000	N/A	conserved Plasmodium protein, unknown function	protein coding	No	0.464	0.688	0.0277275	1	-0.667872
PBANKA_1307600	DPCK	dephospho-CoA kinase, putative	protein coding	No	0.107	0.269	0.0255611	1	-0.455025
PBANKA_1307700	CWC24	pre-mRNA-splicing factor CWC24, putative	protein coding	No	0.679	0.544	0.0238885	1	0.922262
PBANKA_1308200	LPAAT	1-acyl-sn-glycerol-3-phosphate acyltransferase, putative	protein coding	No	0.107	0.175	0.231069	1	0.313833
PBANKA_1308400	eIK1	eukaryotic translation initiation factor 2-alpha kinase 1, putative	protein coding	No	0.179	0.312	0.31596	1	-0.440584
PBANKA_1308600	ALDO2	fructose-bisphosphate aldolase 2	protein coding	No	0.964	0.969	0.0554735	1	-0.606608
PBANKA_1309200	CLK1	serine/threonine kinase-1, putative	protein coding	No	0.25	0.125	0.0107933	1	1.02558
PBANKA_1309400	N/A	RNA-binding protein, putative	protein coding	No	0.286	0.469	0.135954	1	0.43411
PBANKA_1309700	DDX5	ATP-dependent RNA helicase DDX5, putative	protein coding	No	0.071	0.194	0.228767	1	-0.459492
PBANKA_1309900	LAP	M17 leucyl aminopeptidase, putative	protein coding	No	0.036	0.138	0.22591	1	-0.401471
PBANKA_1310400	CEN2	centrin-2, putative	protein coding	No	0.393	0.644	0.00363008	1	-0.460797
PBANKA_1310500	N/A	conserved Plasmodium protein, unknown function	protein coding	No	0.786	0.812	0.0325711	1	0.589079
PBANKA_1310900	N/A	conserved Plasmodium protein, unknown function	protein coding	No	0.071	0.138	0.118655	1	0.336877
PBANKA_1311000	UIS21	conserved protein, unknown function	protein coding	No	0.179	0.212	0.183989	1	0.55544
PBANKA_1311100	N/A	ribosomal protein S14, mitochondrial, putative	protein coding	No	0.107	0.1	0.545852	1	0.421039
PBANKA_1311300	N/A	inner membrane complex protein, putative	protein coding	No	0.107	0.056	0.236544	1	1.02405
PBANKA_1311600	N/A	calponin homology domain-containing protein, putative	protein coding	No	0.143	0.256	0.34945	1	-0.402567
PBANKA_1311700	MDR2	multidrug resistance protein 2, putative	protein coding	No	0.107	0.244	0.151086	1	-0.654588
PBANKA_1312100	N/A	conserved protein, unknown function	protein coding	No	0.643	0.681	0.656645	1	0.312884
PBANKA_1312200	N/A	ubiquitin-protein ligase, putative	protein coding	No	0.036	0.112	0.152345	1	0.345902
PBANKA_1312500	N/A	Appr-1-p processing domain protein	protein coding	No	0.214	0.181	0.0433763	1	0.619326
PBANKA_1312700	GEST	gamete egress and sporozoite traversal protein	protein coding	No	0.679	0.8	0.2389	1	-0.378844
PBANKA_1313500	N/A	conserved protein, unknown function	protein coding	No	0.107	0.344	0.0101831	1	-0.698253
PBANKA_1313600	N/A	conserved protein, unknown function	protein coding	No	0	0.306	2.803e-05	0.142897	-0.289317
PBANKA_1313800	SRP54	signal recognition particle subunit SRP54, putative	protein coding	No	0.107	0.1	0.545051	1	0.381421
PBANKA_1314100	N/A	E3 ubiquitin-protein ligase ZNF598, putative	protein coding	No	0.143	0.156	0.507232	1	-0.298149
PBANKA_1314200	N/A	conserved Plasmodium protein, unknown function	protein coding	No	0.179	0.325	0.23672	1	-0.482122
PBANKA_1314400	N/A	conserved Plasmodium protein, unknown function	protein coding	No	0.286	0.381	0.0542148	1	0.642121
PBANKA_1314700	N/A	conserved Plasmodium protein, unknown function	protein coding	No	0.286	0.238	0.794838	1	0.382174
PBANKA_1314900	N/A	conserved Plasmodium protein, unknown function	protein coding	No	0.143	0.344	0.0529207	1	-0.747599
PBANKA_1315400	CNB	calcineurin subunit B, putative	protein coding	No	0.143	0.462	0.0029465	1	-0.641906
PBANKA_1315500	SORTLR	sortilin, putative	protein coding	No	0.107	0.162	0.144253	1	-0.728916
PBANKA_1315700	RON2	rhoptry neck protein 2	protein coding	No	0.071	0.419	0.000424705	1	-1.20644
PBANKA_1315800	LRR3	leucine-rich repeat protein	protein coding	No	0.107	0.05	0.359085	1	0.404387
PBANKA_1316000	DER1-1	DER1-like protein, putative	protein coding	No	0.179	0.05	0.0777783	1	0.326132
PBANKA_1316200	STX6	syntaxin-6, putative	protein coding	No	0.071	0.119	0.620503	1	-0.324681
PBANKA_1316500	N/A	conserved Plasmodium protein, unknown function	protein coding	No	0.75	0.875	0.0619112	1	0.255224
PBANKA_1316600	N/A	conserved protein, unknown function	protein coding	No	0.107	0.431	0.00206669	1	-0.440283
PBANKA_1316800	N/A	dynactin subunit 4, putative	protein coding	No	0.071	0.188	0.0616566	1	-0.761575
PBANKA_1317100	N/A	gamma-tubulin complex component, putative	protein coding	No	0.25	0.475	0.0717961	1	-0.504643
PBANKA_1317400	P23	HSP90 co-chaperone p23, putative	protein coding	No	0.357	0.262	0.480137	1	0.357273
PBANKA_1317500	GluPho	glucose-6-phosphate dehydrogenase-6-phosphogluconolactonase, putative	protein coding	No	0.143	0.338	0.0791739	1	-0.327077
PBANKA_1318100	APP	aminopeptidase P, putative	protein coding	No	0.393	0.488	0.102306	1	-0.682658
PBANKA_1318200	ISU	iron-sulfur cluster assembly protein ISU, putative	protein coding	No	0.321	0.631	0.00353989	1	-0.638216
PBANKA_1318400	6PGD	6-phosphogluconate dehydrogenase, decarboxylating, putative	protein coding	No	0.107	0.05	0.438894	1	0.69091
PBANKA_1318600	N/A	conserved protein, unknown function	protein coding	No	0.143	0.3	0.157698	1	-1.15954
PBANKA_1318700	PPM3	protein phosphatase PPM3	protein coding	No	0.536	0.662	0.00745799	1	0.508431
PBANKA_1318800	PTP1	protein tyrosine phosphatase	protein coding	No	0.25	0.412	0.162056	1	-0.460564
PBANKA_1318900	N/A	methyltransferase, putative	protein coding	No	0.536	0.575	0.610649	1	-0.409292
PBANKA_1319100	HlyIII	hemolysin III, putative	protein coding	No	0.036	0.144	0.202021	1	-0.335204
PBANKA_1319400	N/A	conserved Plasmodium protein, unknown function	protein coding	No	0.071	0.25	0.00458807	1	0.267328
PBANKA_1319500	CCP2	LCCL domain-containing protein	protein coding	No	0.143	0.119	0.857365	1	0.607271
PBANKA_1319700	ApiAP2	AP2 domain transcription factor, putative	protein coding	No	0.25	0.388	0.108219	1	0.358041
PBANKA_1320400	N/A	conserved Plasmodium protein, unknown function	protein coding	No	0.036	0.238	0.000420818	1	0.646363
PBANKA_1320700	SPP	signal peptide peptidase, putative	protein coding	No	0.143	0.294	0.216779	1	-0.425236
PBANKA_1320800	N/A	conserved Plasmodium protein, unknown function	protein coding	No	0.286	0.338	0.363879	1	0.684358
PBANKA_1320900	TRX1	thioredoxin 1, putative	protein coding	No	0.5	0.744	0.00159947	1	-0.451032
PBANKA_1321100	N/A	conserved Plasmodium protein, unknown function	protein coding	No	0.571	0.6	0.205426	1	0.455187
PBANKA_1321300	N/A	conserved Plasmodium protein, unknown function	protein coding	No	0.286	0.431	0.183241	1	-0.372642
PBANKA_1321500	N/A	conserved Plasmodium protein, unknown function	protein coding	No	0.964	0.856	0.0704395	1	-0.350458
PBANKA_1321600	N/A	conserved Plasmodium protein, unknown function	protein coding	No	0.857	0.85	0.639128	1	0.251958
PBANKA_1321700	BP1	berghepain-1	protein coding	No	0.071	0.25	0.0681895	1	-0.744203
PBANKA_1322000	N/A	alpha/beta hydrolase, putative	protein coding	No	0	0.256	0.000171538	0.8745	-0.33036
PBANKA_1322100	ADCL	aminodeoxychorismate lyase, putative	protein coding	No	0.071	0.138	0.551062	1	-0.252413
PBANKA_1322400	N/A	exonuclease V, mitochondrial, putative	protein coding	No	0.786	0.8	0.0100154	1	0.568605
PBANKA_1322900	N/A	OPA3-like protein, putative	protein coding	No	0.143	0.319	0.131641	1	-0.375702
PBANKA_1323400	N/A	bax inhibitor 1, putative	protein coding	No	0.214	0.45	0.0323917	1	-0.621136
PBANKA_1323700	FCP	FYVE and coiled-coil domain-containing protein, putative	protein coding	No	0.214	0.238	0.29781	1	-0.391513
PBANKA_1323800	N/A	kelch domain-containing protein, putative	protein coding	No	0.107	0.106	0.693015	1	0.272008
PBANKA_1324000	RPL29	60S ribosomal protein L29, putative	protein coding	No	0.393	0.3	0.279709	1	0.427724
PBANKA_1324300	ISP3	inner membrane complex sub-compartment protein 3	protein coding	No	0.179	0.119	0.692894	1	0.383385
PBANKA_1324900	IMP3	U3 small nucleolar ribonucleoprotein protein IMP3, putative	protein coding	No	0.179	0.288	0.439047	1	-0.314989
PBANKA_1325000	N/A	40S ribosomal protein S28e, putative	protein coding	No	0.357	0.325	0.237463	1	0.577303
PBANKA_1325300	SF3B2	splicing factor 3B subunit 2, putative	protein coding	No	0.286	0.406	0.442562	1	-0.290654
PBANKA_1325700	TLP1	thioredoxin-like protein	protein coding	No	0.5	0.675	0.0445937	1	-0.352827
PBANKA_1326100	N/A	conserved Plasmodium protein, unknown function	protein coding	No	0.786	0.925	0.00161304	1	-0.537922
PBANKA_1326200	N/A	conserved Plasmodium protein, unknown function	protein coding	No	0.25	0.506	0.0357589	1	-0.43758
PBANKA_1326400	GAPDH	glyceraldehyde-3-phosphate dehydrogenase	protein coding	No	0.821	0.844	9.28575e-07	0.00473387	-1.35995
PBANKA_1326700	N/A	conserved Plasmodium protein, unknown function	protein coding	No	0.25	0.356	0.186329	1	0.616694
PBANKA_1326900	N/A	DNA polymerase alpha subunit B, putative	protein coding	No	0.143	0.281	0.244817	1	-0.265475
PBANKA_1327900	N/A	conserved Plasmodium protein, unknown function	protein coding	No	0.393	0.375	0.0152404	1	1.02777
PBANKA_1328000	UIS2	serine/threonine protein phosphatase UIS2	protein coding	No	0.071	0.194	0.151438	1	-0.551679
PBANKA_1328100	N/A	ATP synthase (C/AC39) subunit, putative	protein coding	No	0.036	0.312	0.0011286	1	-0.931097
PBANKA_1328400	N/A	cytochrome c oxidase subunit ApiCOX25, putative	protein coding	No	0.107	0.188	0.310514	1	-0.491318
PBANKA_1328700	N/A	ribonuclease Z, putative	protein coding	No	0.214	0.438	0.0645282	1	-0.391338
PBANKA_1329400	N/A	conserved protein, unknown function	protein coding	No	0.143	0.062	0.376831	1	0.500064
PBANKA_1329600	N/A	conserved Plasmodium protein, unknown function	protein coding	No	0.286	0.5	0.085924	1	-0.46143
PBANKA_1330300	N/A	conserved Plasmodium protein, unknown function	protein coding	No	0.286	0.338	0.857177	1	-0.285575
PBANKA_1331200	N/A	rab GTPase activator, putative	protein coding	No	0.429	0.731	0.00813847	1	-0.520546
PBANKA_1331600	LRR14.1	leucine-rich repeat protein	protein coding	No	0.429	0.594	0.0414482	1	0.305455
PBANKA_1331900	eIF4A	eukaryotic initiation factor 4a, putative	protein coding	No	0	0.281	7.02029e-05	0.357894	-1.30264
PBANKA_1332000	U2AF2	splicing factor U2AF large subunit, putative	protein coding	No	0.107	0.381	0.00920792	1	-0.666828
PBANKA_1332100	N/A	zinc finger protein, putative	protein coding	No	0.214	0.275	0.154605	1	0.368926
PBANKA_1332200	IF1	translation initiation factor IF-1, putative	protein coding	No	0.143	0.144	0.189798	1	0.35665
PBANKA_1332500	PNO1	pre-rRNA-processing protein PNO1, putative	protein coding	No	0.107	0.144	0.326308	1	0.278748
PBANKA_1332800	ACC	acetyl-CoA carboxylase	protein coding	No	0	0.144	0.00746384	1	-0.764576
PBANKA_1333000	N/A	conserved Plasmodium protein, unknown function	protein coding	No	0.893	0.769	0.00362459	1	0.726365
PBANKA_1333100	N/A	protein MGET, putative	protein coding	No	0.929	0.887	0.0457697	1	0.518782
PBANKA_1333200	ATG12	autophagy-related protein 12, putative	protein coding	No	0.214	0.412	0.017933	1	0.400774
PBANKA_1333300	N/A	conserved Plasmodium protein, unknown function	protein coding	No	0.214	0.412	0.0328401	1	-0.861302
PBANKA_1333600	MPC2	mitochondrial pyruvate carrier protein 2, putative	protein coding	No	0.036	0.175	0.0672135	1	-0.350005
PBANKA_1333700	PDEdelta	cGMP-specific 3',5'-cyclic phosphodiesterase delta	protein coding	No	0.464	0.481	0.569296	1	0.931355
PBANKA_1334000	N/A	conserved Plasmodium protein, unknown function	protein coding	No	0.25	0.419	0.181431	1	-0.567233
PBANKA_1334300	EXP2	exported protein 2	protein coding	No	0.143	0.169	0.934957	1	0.565706
PBANKA_1334400	N/A	inorganic anion antiporter, putative	protein coding	No	0.071	0.281	0.0160425	1	-1.2511
PBANKA_1334500	N/A	RAP protein, putative	protein coding	No	0.25	0.194	0.452836	1	0.64061
PBANKA_1334900	N/A	conserved Plasmodium protein, unknown function	protein coding	No	0.036	0.231	0.0164689	1	-0.549726
PBANKA_1335000	N/A	conserved Plasmodium protein, unknown function	protein coding	No	0.036	0.175	0.0582842	1	-0.477353
PBANKA_1335300	YIP1	protein transport protein YIP1, putative	protein coding	No	0.25	0.319	0.000740682	1	0.870613
PBANKA_1335700	N/A	conserved Plasmodium protein, unknown function	protein coding	No	0.607	0.75	0.0286116	1	0.381606
PBANKA_1335800	N/A	protein disulfide-isomerase, putative	protein coding	No	0.071	0.256	0.0572902	1	-0.33025
PBANKA_1336300	N/A	GTPase-activating protein, putative	protein coding	No	0.643	0.481	0.00474728	1	0.976448
PBANKA_1336400	N/A	DnaJ protein, putative	protein coding	No	0.75	0.844	0.000265674	1	0.773862
PBANKA_1336600	N/A	conserved protein, unknown function	protein coding	No	0.5	0.75	0.0290888	1	-0.423866
PBANKA_1336900	N/A	conserved Plasmodium protein, unknown function	protein coding	No	0.714	0.838	0.0602744	1	0.34078
PBANKA_1337100	SF1	splicing factor 1, putative	protein coding	No	0.714	0.694	0.896727	1	0.341788
PBANKA_1337200	N/A	protein transport protein SFT2, putative	protein coding	No	0	0.188	0.00179316	1	-0.967947
PBANKA_1337300	N/A	conserved protein, unknown function	protein coding	No	0.036	0.181	0.076889	1	-0.457017
PBANKA_1337500	N/A	TOG domain-containing protein, putative	protein coding	No	0.536	0.85	0.0018309	1	-0.481552
PBANKA_1337800	DHHC5	palmitoyltransferase DHHC5	protein coding	No	0.107	0.238	0.230607	1	-0.346881
PBANKA_1338300	N/A	60S ribosomal protein L6, putative	protein coding	No	0.107	0.094	0.745951	1	0.719758
PBANKA_1338400	N/A	V-type proton ATPase subunit G, putative	protein coding	No	0.25	0.444	0.14175	1	-0.354321
PBANKA_1338700	PMV	plasmepsin V, putative	protein coding	No	0.179	0.119	0.432436	1	0.322283
PBANKA_1339300	N/A	conserved Plasmodium protein, unknown function	protein coding	No	0	0.194	0.00145716	1	-0.494218
PBANKA_1339400	N/A	micro-fibrillar-associated protein, putative	protein coding	No	0.464	0.519	0.0568859	1	-0.510686
PBANKA_1339600	PRELID	PRELI domain-containing protein, putative	protein coding	No	0.25	0.112	0.105571	1	0.6974
PBANKA_1339900	N/A	SNARE protein, putative	protein coding	No	0.036	0.175	0.0427389	1	-0.613219
PBANKA_1340100	LDH	L-lactate dehydrogenase	protein coding	No	0.643	0.819	0.00884928	1	-0.589565
PBANKA_1340400	N/A	lactate dehydrogenase, putative	protein coding	No	0.679	0.881	2.07545e-05	0.105806	-0.892812
PBANKA_1340700	FIS1	mitochondrial fission 1 protein, putative	protein coding	No	0.107	0.138	0.061637	1	0.613173
PBANKA_1341500	N/A	RNA-binding protein, putative	protein coding	No	0.179	0.181	0.537292	1	-0.321943
PBANKA_1341600	N/A	translation initiation factor eIF-2B subunit gamma, putative	protein coding	No	0.179	0.112	0.426165	1	0.514627
PBANKA_1341700	N/A	conserved Plasmodium protein, unknown function	protein coding	No	0.25	0.631	0.000321088	1	-0.289787
PBANKA_1341900	N/A	conserved Apicomplexan protein, unknown function	protein coding	No	0.107	0.344	0.0126843	1	-0.567132
PBANKA_1343000	N/A	ribose-phosphate pyrophosphokinase, putative	protein coding	No	0.214	0.356	0.284449	1	-0.297487
PBANKA_1343100	N/A	conserved Plasmodium protein, unknown function	protein coding	No	0.321	0.275	0.576837	1	0.390269
PBANKA_1343200	N/A	conserved Plasmodium protein, unknown function	protein coding	No	0.821	0.894	6.10925e-05	0.31145	-0.481181
PBANKA_1343500	N/A	conserved protein, unknown function	protein coding	No	0.357	0.219	0.098618	1	0.783994
PBANKA_1344100	MyoF	myosin F	protein coding	No	0.286	0.381	0.527333	1	-0.259157
PBANKA_1344700	ACBP1	apicoplast calcium binding protein 1, putative	protein coding	No	0.036	0.394	0.000110332	0.562471	-0.734215
PBANKA_1345300	N/A	DnaJ protein, putative	protein coding	No	0.429	0.488	0.00287708	1	0.67655
PBANKA_1345500	N/A	CTLH domain-containing protein, putative	protein coding	No	0.429	0.462	0.903249	1	-0.280448
PBANKA_1345700	N/A	GPI transamidase subunit PIG-U, putative	protein coding	No	0.357	0.188	0.00468327	1	0.957317
PBANKA_1346700	N/A	60S ribosomal protein L23, putative	protein coding	No	0.25	0.556	0.00963711	1	-0.403895
PBANKA_1347700	N/A	isoleucine--tRNA ligase, putative	protein coding	No	0.107	0.125	0.521548	1	0.392305
PBANKA_1347900	UBA1	ubiquitin activating enzyme, putative	protein coding	No	0.214	0.15	0.431281	1	0.348799
PBANKA_1348000	N/A	transmembrane emp24 domain-containing protein, putative	protein coding	No	0.107	0.05	0.49643	1	0.769654
PBANKA_1348600	N/A	conserved Plasmodium protein, unknown function	protein coding	No	0.357	0.462	0.487525	1	-0.301914
PBANKA_1348900	N/A	chaperone binding protein, putative	protein coding	No	0.5	0.438	0.158662	1	0.432758
PBANKA_1349000	MSRP2	MSP7-like protein	protein coding	No	0.179	0.038	0.0422244	1	0.83619
PBANKA_1349300	N/A	conserved Plasmodium protein, unknown function	protein coding	No	0.321	0.662	0.00156036	1	-0.475081
PBANKA_1349400	N/A	DNA replication complex GINS protein, putative	protein coding	No	0.286	0.631	0.00294887	1	-0.393599
PBANKA_1349500	N/A	conserved Plasmodium protein, unknown function	protein coding	No	0.286	0.262	0.106264	1	0.578896
PBANKA_1349600	COG3	conserved oligomeric Golgi complex subunit 3, putative	protein coding	No	0.464	0.512	0.0827623	1	0.573461
PBANKA_1349700	N/A	conserved Plasmodium protein, unknown function	protein coding	No	0.5	0.294	0.0740988	1	0.562786
PBANKA_1350100	N/A	conserved Plasmodium protein, unknown function	protein coding	No	0.5	0.338	0.266637	1	0.403132
PBANKA_1350600	NUDC	nuclear movement protein, putative	protein coding	No	0.286	0.312	0.00246122	1	1.03776
PBANKA_1350800	OCT1	mitochondrial intermediate peptidase, putative	protein coding	No	0.429	0.1	0.000234752	1	0.973614
PBANKA_1351000	DXS	1-deoxy-D-xylulose 5-phosphate synthase, putative	protein coding	No	0.143	0.075	0.303736	1	0.771459
PBANKA_1351100	N/A	exoribonuclease, putative	protein coding	No	0.357	0.356	0.281963	1	0.567889
PBANKA_1351300	N/A	conserved Plasmodium protein, unknown function	protein coding	No	0.25	0.444	0.0307476	1	-0.885381
PBANKA_1351700	N/A	LMBR1 domain-containing protein, putative	protein coding	No	0.214	0.419	0.0932485	1	-0.569656
PBANKA_1352100	N/A	SprT-like domain-containing protein, putative	protein coding	No	0.964	0.981	0.519883	1	0.301181
PBANKA_1352200	N/A	conserved Plasmodium protein, unknown function	protein coding	No	0.179	0.438	0.0255181	1	-0.325347
PBANKA_1352300	N/A	conserved protein, unknown function	protein coding	No	0.536	0.5	0.0039771	1	0.774797
PBANKA_1352600	N/A	serine/threonine protein kinase, putative	protein coding	No	0.357	0.469	0.0132866	1	0.857627
PBANKA_1352621	N/A	tRNA Methionine	tRNA encoding	No	0.107	0.019	0.0900726	1	0.555169
PBANKA_1353100	N/A	conserved Plasmodium protein, unknown function	protein coding	No	0.929	0.819	0.000998394	1	0.724484
PBANKA_1353300	ABCB5	ABC transporter B family member 5, putative	protein coding	No	0.179	0.544	0.000895227	1	-0.516361
PBANKA_1353800	N/A	conserved Plasmodium protein, unknown function	protein coding	No	0.107	0.25	0.164021	1	-0.323953
PBANKA_1353900	N/A	conserved Plasmodium protein, unknown function	protein coding	No	0.25	0.169	0.550063	1	0.492966
PBANKA_1354100	RAB11b	ras-related protein Rab-11B, putative	protein coding	No	0.107	0.219	0.316769	1	-0.345812
PBANKA_1354300	PiT	sodium-dependent phosphate transporter, putative	protein coding	No	0.214	0.506	0.0127879	1	-0.560958
PBANKA_1354380	N/A	U6 spliceosomal RNA	snRNA encoding	No	0.75	0.588	0.194772	1	-0.3184
PBANKA_1354400	N/A	60S ribosomal protein L18, putative	protein coding	No	0.286	0.288	0.627182	1	-0.284049
PBANKA_1354500	N/A	60S ribosomal protein L18-2, putative	protein coding	No	0.357	0.444	0.0173094	1	-0.904394
PBANKA_1354700	GPI10	GPI mannosyltransferase 3, putative	protein coding	No	0.321	0.294	0.0443558	1	0.519126
PBANKA_1354800	N/A	conserved Plasmodium protein, unknown function	protein coding	No	0.893	0.863	0.0316196	1	0.340409
PBANKA_1354900	IMC1k	inner membrane complex protein 1k, putative	protein coding	No	0.143	0.288	0.231405	1	-0.897871
PBANKA_1355000	N/A	V-type proton ATPase subunit D, putative	protein coding	No	0.286	0.494	0.116043	1	-0.300796
PBANKA_1355400	N/A	tetratricopeptide repeat protein, putative	protein coding	No	0.286	0.338	0.768551	1	0.278686
PBANKA_1355500	CK2beta2	casein kinase II beta chain, putative	protein coding	No	0.036	0.144	0.187943	1	-0.383108
PBANKA_1356000	ApiAP2	AP2 domain transcription factor, putative	protein coding	No	0.143	0.1	0.350907	1	0.719166
PBANKA_1356300	N/A	CDT1-like protein, putative	protein coding	No	0.429	0.812	0.000237051	1	-0.441707
PBANKA_1356400	RAD5	DNA repair protein RAD5, putative	protein coding	No	0.75	0.931	0.00194805	1	-0.397907
PBANKA_1356700	Kelch13	kelch protein K13, putative	protein coding	No	0.107	0.112	0.358843	1	-0.572501
PBANKA_1356800	N/A	conserved Plasmodium protein, unknown function	protein coding	No	0.607	0.838	0.00426948	1	0.266755
PBANKA_1357200	GRP170	endoplasmic reticulum chaperone GRP170, putative	protein coding	No	0.214	0.175	0.440968	1	0.435588
PBANKA_1357800	N/A	conserved Plasmodium protein, unknown function	protein coding	No	0.75	0.806	0.0677252	1	-0.542427
PBANKA_1357900	N/A	conserved Plasmodium protein, unknown function	protein coding	No	0.071	0.281	0.0281453	1	-0.352585
PBANKA_1358700	N/A	conserved Plasmodium protein, unknown function	protein coding	No	0	0.112	0.0202279	1	-0.268779
PBANKA_1358800	SPC25	kinetochore protein SPC25, putative	protein coding	No	0.25	0.494	0.0496356	1	-0.57875
PBANKA_1359200	ALBA2	DNA/RNA-binding protein Alba 2, putative	protein coding	No	0.107	0.119	0.840939	1	-0.477833
PBANKA_1359500	N/A	conserved protein, unknown function	protein coding	No	0.286	0.106	0.0558953	1	0.429612
PBANKA_1359600	P48/45	6-cysteine protein	protein coding	No	0.571	0.744	0.00212981	1	-0.488681
PBANKA_1359900	WDR92	WD repeat-containing protein 92, putative	protein coding	No	0.25	0.219	0.305075	1	-0.561378
PBANKA_1360300	ALBA4	DNA/RNA-binding protein Alba 4, putative	protein coding	No	0.143	0.288	0.0429093	1	-0.91437
PBANKA_1360400	N/A	conserved protein, unknown function	protein coding	No	0.143	0.144	0.186286	1	0.82423
PBANKA_1360600	LRR4.1	leucine-rich repeat protein	protein coding	No	0.25	0.5	0.0372422	1	-0.557663
PBANKA_1360700	N/A	conserved Plasmodium protein, unknown function	protein coding	No	0.286	0.562	0.0170861	1	-0.425423
PBANKA_1361300	N/A	TBC domain protein, putative	protein coding	No	0.179	0.231	0.457716	1	-0.404509
PBANKA_1361400	N/A	conserved Plasmodium protein, unknown function	protein coding	No	0.179	0.494	0.00455569	1	-0.754297
PBANKA_1362000	N/A	glutamate--tRNA ligase, putative	protein coding	No	0.036	0.181	0.0605373	1	-0.362817
PBANKA_1362100	TKL3	tyrosine kinase-like protein, putative	protein coding	No	0.321	0.475	0.0446373	1	0.43769
PBANKA_1362700	N/A	conserved Plasmodium protein, unknown function	protein coding	No	0.464	0.594	0.11721	1	0.453196
PBANKA_1363100	N/A	conserved protein, unknown function	protein coding	No	0.321	0.244	0.081755	1	0.795619
PBANKA_1363900	N/A	conserved protein, unknown function	protein coding	No	0.143	0.15	0.321326	1	0.718892
PBANKA_1364000	N/A	conserved Plasmodium protein, unknown function	protein coding	No	0.214	0.225	0.284307	1	0.28317
PBANKA_1364300	N/A	glycerol kinase, putative	protein coding	No	0.107	0.162	0.160569	1	0.604374
PBANKA_1364700	N/A	GTP-binding protein, putative	protein coding	No	0.393	0.444	0.207004	1	0.417474
PBANKA_1365000	N/A	conserved Plasmodium protein, unknown function	protein coding	No	0.25	0.231	0.501159	1	-0.399039
PBANKA_1365400	MON1	vacuolar fusion protein MON1, putative	protein coding	No	0.036	0.194	0.0509939	1	-0.254173
PBANKA_1365500	IBIS1	exported protein IBIS1	protein coding	No	0.357	0.637	0.0093403	1	-0.784293
PBANKA_1401500	N/A	ATP synthase-associated protein, putative	protein coding	No	0.036	0.225	0.0144312	1	-0.47743
PBANKA_1401600	N/A	methyltransferase, putative	protein coding	No	0.036	0.238	0.0108973	1	-0.583632
PBANKA_1402400	N/A	Sld5 domain-containing protein, putative	protein coding	No	0.25	0.569	0.000196929	1	-1.59186
PBANKA_1402600	N/A	DNA ligase I, putative	protein coding	No	0.679	0.9	0.00131843	1	-0.678564
PBANKA_1403100	N/A	conserved Plasmodium protein, unknown function	protein coding	No	0.214	0.056	0.0160083	1	0.827567
PBANKA_1403300	NIF1	NLI interacting factor-like phosphatase	protein coding	No	0.5	0.481	0.026361	1	0.576448
PBANKA_1403500	N/A	MCL1 domain-containing protein, putative	protein coding	No	0.036	0.231	0.010723	1	-0.791575
PBANKA_1404400	N/A	conserved Plasmodium protein, unknown function	protein coding	No	0.179	0.394	0.0653391	1	-0.583313
PBANKA_1404600	N/A	conserved Plasmodium protein, unknown function	protein coding	No	0.214	0.212	0.302314	1	0.638099
PBANKA_1404900	RPT4	26S protease regulatory subunit 10B, putative	protein coding	No	0.357	0.369	0.914376	1	-0.262302
PBANKA_1405000	N/A	MORN repeat protein, putative	protein coding	No	1	0.931	1.24873e-05	0.06366	0.862186
PBANKA_1405900	N/A	conserved Plasmodium protein, unknown function	protein coding	No	0.5	0.656	0.00417181	1	0.472234
PBANKA_1406100	N/A	DNA-directed RNA polymerase subunit alpha, putative	protein coding	No	0.214	0.212	0.644698	1	0.330481
PBANKA_1406200	N/A	TOM1-like protein, putative	protein coding	No	0.5	0.619	0.215382	1	0.345375
PBANKA_1406700	CPSII	carbamoyl phosphate synthetase, putative	protein coding	No	0	0.25	0.000213694	1	-0.739488
PBANKA_1406800	RPS27	40S ribosomal protein S27, putative	protein coding	No	0.071	0.144	0.429484	1	-0.662167
PBANKA_1406900	N/A	conserved Plasmodium protein, unknown function	protein coding	No	0.714	0.756	0.440238	1	0.361974
PBANKA_1407000	N/A	conserved Plasmodium protein, unknown function	protein coding	No	0.071	0.25	0.0663759	1	-0.443278
PBANKA_1407100	N/A	conserved Plasmodium protein, unknown function	protein coding	No	0.143	0.2	0.627493	1	-0.31155
PBANKA_1407200	N/A	conserved Plasmodium protein, unknown function	protein coding	No	0.036	0.106	0.34488	1	-0.338838
PBANKA_1407300	INT	tyrosine recombinase, putative	protein coding	No	0	0.119	0.0165875	1	-0.786833
PBANKA_1407700	PPM6	protein phosphatase PPM6	protein coding	No	0.25	0.294	0.159779	1	0.954725
PBANKA_1408200	VPS18	vacuolar protein sorting-associated protein 18, putative	protein coding	No	0.143	0.225	0.434246	1	0.272053
PBANKA_1408700	N/A	conserved Plasmodium protein, unknown function	protein coding	No	0.357	0.231	0.0347147	1	0.846541
PBANKA_1409500	ISD11	protein ISD11, putative	protein coding	No	0.036	0.225	0.0227036	1	-0.271449
PBANKA_1409700	N/A	alternative splicing regulator, putative	protein coding	No	0.679	0.65	0.312811	1	0.528736
PBANKA_1410000	RPT1	26S protease regulatory subunit 7, putative	protein coding	No	0.107	0.206	0.028419	1	-1.32692
PBANKA_1410100	N/A	conserved Plasmodium protein, unknown function	protein coding	No	0.357	0.312	0.0684749	1	0.797357
PBANKA_1410300	M1AAP	M1-family alanyl aminopeptidase, putative	protein coding	No	0.214	0.262	0.151034	1	0.678817
PBANKA_1410400	N/A	V-type proton ATPase catalytic subunit A, putative	protein coding	No	0.143	0.106	0.752963	1	0.612654
PBANKA_1411200	N/A	conserved Plasmodium protein, unknown function	protein coding	No	0.5	0.588	0.0626753	1	0.549731
PBANKA_1411300	EIF4G	eukaryotic translation initation factor 4 gamma, putative	protein coding	No	0.393	0.425	0.557623	1	0.592326
PBANKA_1411400	NEDD8	ubiquitin-like protein nedd8 homologue, putative	protein coding	No	0.286	0.519	0.0265639	1	-0.903293
PBANKA_1411800	N/A	DEAD box helicase, putative	protein coding	No	0.321	0.1	0.0150871	1	0.605247
PBANKA_1411900	N/A	conserved Plasmodium protein, unknown function	protein coding	No	0.25	0.131	0.309109	1	0.277132
PBANKA_1412200	N/A	conserved Plasmodium protein, unknown function	protein coding	No	0.571	0.694	0.412389	1	-0.60866
PBANKA_1412300	N/A	ankyrin-repeat protein, putative	protein coding	No	0.107	0.025	0.133136	1	0.394599
PBANKA_1413000	N/A	transmembrane emp24 domain-containing protein, putative	protein coding	No	0.143	0.144	0.384547	1	-0.270634
PBANKA_1413100	LipL1	lipoate-protein ligase 1	protein coding	No	0.107	0.131	0.495437	1	0.306869
PBANKA_1413500	N/A	conserved Plasmodium protein, unknown function	protein coding	No	0.036	0.162	0.129572	1	-0.277285
PBANKA_1413600	N/A	serine/threonine protein kinase PK9, putative	protein coding	No	0.393	0.506	0.244769	1	0.446155
PBANKA_1413700	N/A	heptatricopeptide repeat-containing protein, putative	protein coding	No	0.179	0.169	0.388323	1	0.552909
PBANKA_1414000	N/A	conserved protein, unknown function	protein coding	No	0.143	0.212	0.33149	1	0.341691
PBANKA_1414400	N/A	exportin-T, putative	protein coding	No	0.071	0.106	0.622463	1	-0.26187
PBANKA_1414500	N/A	protein kinase, putative	protein coding	No	0.107	0.338	0.0300167	1	-0.550939
PBANKA_1414600	IPK2	inositol polyphosphate kinase, putative	protein coding	No	0.464	0.462	0.00433766	1	0.783617
PBANKA_1415000	PRP40	pre-mRNA-processing factor 40, putative	protein coding	No	0.107	0.225	0.288681	1	-0.460901
PBANKA_1415100	CCT	choline-phosphate cytidylyltransferase	protein coding	No	0.5	0.5	0.542599	1	0.575877
PBANKA_1415300	SEC20	protein transport protein SEC20, putative	protein coding	No	0.571	0.694	0.0884816	1	0.489413
PBANKA_1415400	N/A	conserved protein, unknown function	protein coding	No	0.286	0.312	0.718904	1	0.291969
PBANKA_1415500	USP39	U4/U6.U5 tri-snRNP-associated protein 2, putative	protein coding	No	0	0.112	0.0202279	1	-0.632383
PBANKA_1415600	MCM4	DNA replication licensing factor MCM4, putative	protein coding	No	0.536	0.831	0.00399451	1	-0.420582
PBANKA_1416900	SMC2	structural maintenance of chromosomes protein 2	protein coding	No	0.893	0.881	0.428705	1	0.475795
PBANKA_1417100	N/A	conserved Plasmodium protein, unknown function	protein coding	No	0.179	0.338	0.204518	1	-0.392111
PBANKA_1417200	N/A	protein AAP4, putative	protein coding	No	0.214	0.206	0.387817	1	0.933575
PBANKA_1418000	N/A	conserved protein, unknown function	protein coding	No	0.286	0.312	0.306199	1	0.2549
PBANKA_1418300	PRP2	golgi protein 1, putative	protein coding	No	0.036	0.119	0.269733	1	-0.357727
PBANKA_1418400	ClpS	ATP-dependent Clp protease adapter protein ClpS, putative	protein coding	No	0.643	0.4	1.78246e-05	0.0908701	1.46
PBANKA_1418500	N/A	TBC domain protein, putative	protein coding	No	0.214	0.231	0.679387	1	-0.292589
PBANKA_1418600	N/A	conserved protein, unknown function	protein coding	No	0.071	0.262	0.0498104	1	-0.865121
PBANKA_1418900	Rab11a	ras-related protein Rab-11A	protein coding	No	0.071	0.119	0.297743	1	0.33893
PBANKA_1419000	N/A	conserved Plasmodium protein, unknown function	protein coding	No	0.357	0.325	0.427064	1	0.795497
PBANKA_1420300	N/A	conserved Plasmodium protein, unknown function	protein coding	No	0.286	0.406	0.0205458	1	-0.559172
PBANKA_1420500	N/A	conserved Plasmodium protein, unknown function	protein coding	No	0.286	0.606	0.00671245	1	-0.603857
PBANKA_1420700	N/A	MAATS1 domain-containing protein, putative	protein coding	No	0.75	0.831	0.100387	1	0.470229
PBANKA_1420800	N/A	conserved Plasmodium protein, unknown function	protein coding	No	0.071	0.3	0.0134809	1	-0.431648
PBANKA_1421000	N/A	calmodulin, putative	protein coding	No	0.893	0.894	0.551788	1	0.399767
PBANKA_1421100	N/A	transcription elongation factor s-II, putative	protein coding	No	0.214	0.494	0.0174851	1	-0.39193
PBANKA_1421200	N/A	conserved protein, unknown function	protein coding	No	0.107	0.35	0.0216959	1	-0.734958
PBANKA_1421300	PGP	phosphoglycolate phosphatase	protein coding	No	0.214	0.569	0.00176767	1	-0.285982
PBANKA_1421400	MYCBP	C-Myc-binding protein, putative	protein coding	No	0.893	0.762	0.0835312	1	0.615383
PBANKA_1421900	N/A	GTP-binding translation elongation factor, putative	protein coding	No	0.107	0.181	0.321857	1	-0.529417
PBANKA_1422500	N/A	heptatricopeptide repeat and RAP domain-containing protein, putative	protein coding	No	0.214	0.369	0.00337463	1	0.488396
PBANKA_1422700	FeSOD	superoxide dismutase [Fe], putative	protein coding	No	0.036	0.238	0.0157054	1	-0.665259
PBANKA_1423500	N/A	60S ribosomal protein L13-2, putative	protein coding	No	0.214	0.262	0.140024	1	0.657288
PBANKA_1423600	N/A	40S ribosomal protein S16, putative	protein coding	No	0.179	0.225	0.367528	1	-0.443469
PBANKA_1423900	N/A	translation initiation factor SUI1, putative	protein coding	No	0	0.169	0.00332164	1	-0.291316
PBANKA_1424300	N/A	conserved protein, unknown function	protein coding	No	0.179	0.169	0.726874	1	-0.289673
PBANKA_1424700	N/A	conserved protein, unknown function	protein coding	No	0.071	0.119	0.703926	1	-0.254315
PBANKA_1425000	N/A	RNA-binding protein, putative	protein coding	No	0.143	0.225	0.0130746	1	0.778417
PBANKA_1425100	KARalpha	karyopherin alpha, putative	protein coding	No	0.179	0.425	0.0151301	1	-0.806787
PBANKA_1425600	N/A	RNA-binding protein, putative	protein coding	No	0.071	0.119	0.0700349	1	0.58782
PBANKA_1425800	N/A	conserved Plasmodium protein, unknown function	protein coding	No	0.75	0.856	0.0559474	1	0.401046
PBANKA_1425900	N/A	conserved protein, unknown function	protein coding	No	0.179	0.431	0.0302339	1	-0.384036
PBANKA_1426700	PPPK-DHPS	hydroxymethyldihydropterin pyrophosphokinase-dihydropteroate synthase, putative	protein coding	No	0.071	0.106	0.645548	1	-0.392004
PBANKA_1426900	DBP1	ATP-dependent RNA helicase DBP1, putative	protein coding	No	0.179	0.388	0.0104456	1	0.32649
PBANKA_1427500	N/A	acyl-CoA binding protein, putative	protein coding	No	0.107	0.338	0.02098	1	-0.323168
PBANKA_1427600	N/A	conserved Plasmodium protein, unknown function	protein coding	No	0.75	0.756	0.0178587	1	0.491344
PBANKA_1427800	N/A	peptidase family C50, putative	protein coding	No	0.536	0.744	0.042181	1	0.344829
PBANKA_1428200	N/A	conserved protein, unknown function	protein coding	No	0.429	0.512	0.158365	1	0.283605
PBANKA_1428300	N/A	WD repeat-containing protein, putative	protein coding	No	0.643	0.675	0.70939	1	0.350135
PBANKA_1428400	N/A	tetratricopeptide repeat protein, putative	protein coding	No	0.107	0.038	0.355126	1	0.564106
PBANKA_1428600	N/A	SND2 domain-containing protein, putative	protein coding	No	0.286	0.188	0.281259	1	0.489793
PBANKA_1428700	EIF3A	eukaryotic translation initiation factor 3 subunit A, putative	protein coding	No	0.786	0.731	0.341195	1	0.432846
PBANKA_1429200	S20	kelch domain-containing protein, putative	protein coding	No	0.071	0.219	0.125716	1	-0.865198
PBANKA_1429300	N/A	integral membrane protein GPR180, putative	protein coding	No	0	0.181	0.00220438	1	-0.556354
PBANKA_1429400	N/A	dynein light chain 1, putative	protein coding	No	0.5	0.725	0.000789045	1	-0.7085
PBANKA_1430100	N/A	geranylgeranyl transferase type-2 subunit beta, putative	protein coding	No	0.071	0.181	0.284787	1	-0.296234
PBANKA_1430600	N/A	conserved Plasmodium protein, unknown function	protein coding	No	0.5	0.362	0.171417	1	0.727115
PBANKA_1431200	N/A	conserved Plasmodium protein, unknown function	protein coding	No	0.643	0.619	0.00644259	1	0.434924
PBANKA_1431400	N/A	conserved Plasmodium protein, unknown function	protein coding	No	0.964	0.981	0.00236848	1	0.587902
PBANKA_1431500	RSPH9	radial spoke head protein 9, putative	protein coding	No	0.964	0.956	0.0881093	1	0.460318
PBANKA_1432100	N/A	conserved Plasmodium protein, unknown function	protein coding	No	0.143	0.3	0.11805	1	-0.419809
PBANKA_1432200	MDV1	male development gene 1	protein coding	No	0.75	0.85	0.000211585	1	-0.688229
PBANKA_1432300	CelTOS	cell traversal protein for ookinetes and sporozoites	protein coding	No	0.179	0.175	0.941072	1	0.282391
PBANKA_1432800	MRD1	multiple RNA-binding domain-containing protein 1, putative	protein coding	No	0.143	0.1	0.276729	1	0.591379
PBANKA_1433100	N/A	conserved Plasmodium protein, unknown function	protein coding	No	0.036	0.225	0.0275161	1	-0.345138
PBANKA_1434100	DRPC	dynamin-like protein, putative	protein coding	No	0.036	0.294	0.00295547	1	-0.710486
PBANKA_1434200	RRS	arginine--tRNA ligase, putative	protein coding	No	0.071	0.231	0.101114	1	-0.309882
PBANKA_1434300	N/A	conserved Plasmodium protein, unknown function	protein coding	No	0.214	0.456	0.0388187	1	-0.684804
PBANKA_1434400	PSOP17	secreted ookinete protein, putative	protein coding	No	0.321	0.188	0.0996537	1	0.761679
PBANKA_1434900	RKIP	raf kinase inhibitor, putative	protein coding	No	0.071	0.125	0.393403	1	-0.369819
PBANKA_1435100	N/A	ribulose-phosphate 3-epimerase, putative	protein coding	No	0.321	0.269	0.632032	1	0.514384
PBANKA_1435500	N/A	conserved Plasmodium protein, unknown function	protein coding	No	0.5	0.406	0.0351626	1	0.759024
PBANKA_1436100	HP1	heterochromatin protein 1	protein coding	No	0.036	0.15	0.173867	1	-0.386918
PBANKA_1436200	SET10	histone-lysine N-methyltransferase, H3 lysine-4 specific, putative	protein coding	No	0.393	0.575	0.104582	1	-0.613418
PBANKA_1436500	N/A	conserved Plasmodium protein, unknown function	protein coding	No	0.214	0.106	0.209389	1	0.542497
PBANKA_1436600	IMC1h	inner membrane complex protein 1h	protein coding	No	0	0.169	0.00332164	1	-0.39559
PBANKA_1436700	N/A	heptatricopeptide repeat-containing protein, putative	protein coding	No	0.143	0.094	0.313451	1	0.439546
PBANKA_1437600	GAP45	glideosome-associated protein 45, putative	protein coding	No	0.429	0.594	0.0223353	1	-0.334692
PBANKA_1437800	N/A	conserved Plasmodium protein, unknown function	protein coding	No	0.429	0.494	0.0455952	1	0.600331
PBANKA_1437900	N/A	conserved Plasmodium protein, unknown function	protein coding	No	0.357	0.306	0.233333	1	0.550303
PBANKA_1438000	PKAr	cAMP-dependent protein kinase regulatory subunit, putative	protein coding	No	0.786	0.831	0.0735692	1	0.438092
PBANKA_1438100	N/A	nucleus export protein BRR6, putative	protein coding	No	0.107	0.25	0.202641	1	-0.307203
PBANKA_1438300	N/A	phospholipid-transporting ATPase, putative	protein coding	No	0.25	0.475	0.0491587	1	-0.54618
PBANKA_1438500	N/A	conserved Plasmodium protein, unknown function	protein coding	No	0.393	0.294	0.334174	1	0.605668
PBANKA_1439000	N/A	conserved protein, unknown function	protein coding	No	0.036	0.162	0.0189883	1	0.342043
PBANKA_1439100	N/A	BRO1 domain-containing protein, putative	protein coding	No	0.107	0.112	0.227363	1	0.842633
PBANKA_1439300	N/A	WD repeat-containing protein, putative	protein coding	No	0.107	0.194	0.237246	1	0.564106
PBANKA_1439700	N/A	conserved protein, unknown function	protein coding	No	0.107	0.225	0.312494	1	-0.32457
PBANKA_1439900	N/A	conserved Plasmodium protein, unknown function	protein coding	No	0.25	0.388	0.281784	1	-0.542976
PBANKA_1440000	N/A	isoleucine--tRNA ligase, putative	protein coding	No	0.25	0.369	0.408178	1	-0.501948
PBANKA_1440700	UBA1	ubiquitin-activating enzyme E1, putative	protein coding	No	0.393	0.438	0.817569	1	-0.271656
PBANKA_1441100	HAD2	haloacid dehalogenase-like hydrolase, putative	protein coding	No	0.536	0.637	0.293518	1	0.343878
PBANKA_1441200	N/A	Mic1 domain-containing protein, putative	protein coding	No	0.25	0.431	0.161857	1	-0.275775
PBANKA_1441400	PCNA2	proliferating cell nuclear antigen 2	protein coding	No	0.357	0.55	0.0861189	1	-0.514002
PBANKA_1441600	ATX3	ataxin-3, putative	protein coding	No	0	0.219	0.000628449	1	-0.646367
PBANKA_1441800	N/A	conserved Plasmodium protein, unknown function	protein coding	No	0.536	0.637	0.00575935	1	0.521313
PBANKA_1442200	SOC2	protein SOC2	protein coding	No	0.964	0.938	0.0052631	1	-0.287195
PBANKA_1442300	N/A	conserved Plasmodium protein, unknown function	protein coding	No	0.321	0.625	0.00816499	1	-0.71795
PBANKA_1442800	LRR13	leucine-rich repeat protein	protein coding	No	0.429	0.275	0.0573002	1	0.745302
PBANKA_1442900	N/A	conserved Plasmodium protein, unknown function	protein coding	No	0.179	0.162	0.502464	1	0.341578
PBANKA_1443700	N/A	conserved Plasmodium protein, unknown function	protein coding	No	0.75	0.625	0.00265977	1	1.02971
PBANKA_1443900	N/A	conserved Plasmodium protein, unknown function	protein coding	No	0.786	0.812	7.03632e-05	0.358712	0.993994
PBANKA_1444100	CCT3	T-complex protein 1 subunit gamma, putative	protein coding	No	0.036	0.119	0.338658	1	-0.516251
PBANKA_1444500	MyoJ	myosin J	protein coding	No	0.036	0.106	0.291088	1	-0.48541
PBANKA_1444600	N/A	conserved Plasmodium protein, unknown function	protein coding	No	0.464	0.656	0.162178	1	-0.338209
PBANKA_1444800	TLAP1	thioredoxin-like associated protein 1, putative	protein coding	No	0.214	0.069	0.0348807	1	1.17598
PBANKA_1444900	N/A	vacuolar transporter chaperone, putative	protein coding	No	0.25	0.15	0.4532	1	0.418596
PBANKA_1445700	N/A	conserved Plasmodium protein, unknown function	protein coding	No	0.143	0.206	0.0464863	1	0.804032
PBANKA_1446000	N/A	conserved Plasmodium protein, unknown function	protein coding	No	0.107	0.206	0.0930673	1	0.443261
PBANKA_1446300	PRP2	pre-mRNA-splicing factor ATP-dependent RNA helicase PRP2, putative	protein coding	No	0.107	0.288	0.0920633	1	-0.525485
PBANKA_1446600	N/A	WD repeat-containing protein, putative	protein coding	No	0.286	0.294	0.0333578	1	0.432395
PBANKA_1446800	CPN60	60 kDa chaperonin, putative	protein coding	No	0.036	0.169	0.104778	1	-0.389236
PBANKA_1447100	N/A	CWC16 domain-containing protein, putative	protein coding	No	0.571	0.625	0.657203	1	0.648301
PBANKA_1447200	N/A	CG2-related protein, putative	protein coding	No	0.429	0.537	0.502515	1	-0.359041
PBANKA_1447600	N/A	nucleotidyltransferase, putative	protein coding	No	0.179	0.219	0.0200915	1	0.515576
PBANKA_1447900	N/A	conserved Plasmodium protein, unknown function	protein coding	No	0.643	0.769	0.242182	1	0.359425
PBANKA_1448200	N/A	asparagine/aspartate rich protein, putative	protein coding	No	0.75	0.675	0.531986	1	0.472232
PBANKA_1448400	N/A	conserved protein, unknown function	protein coding	No	0.357	0.537	0.0844142	1	0.256829
PBANKA_1448700	BDP5	bromodomain protein 5, putative	protein coding	No	0.5	0.525	0.594895	1	0.278588
PBANKA_1448800	N/A	helicase, putative	protein coding	No	0.25	0.225	0.21786	1	0.60793
PBANKA_1448900	N/A	DNA polymerase epsilon subunit B, putative	protein coding	No	0.857	0.756	0.0307134	1	0.494207
PBANKA_1449000	MiGS	microgamete surface protein MiGS, putative	protein coding	No	0.929	0.956	1.81563e-06	0.00925608	-0.577009
PBANKA_1449200	TOC75	protein TOC75, putative	protein coding	No	0.643	0.488	0.00023705	1	1.07682
PBANKA_1449300	ULG8	upregulated in late gametocytes ULG8, putative	protein coding	No	0.214	0.156	0.495345	1	0.764811
PBANKA_1449400	SF3B3	splicing factor 3B subunit 3, putative	protein coding	No	0.071	0.112	0.62683	1	0.757723
PBANKA_1449500	N/A	CHCH domain-containing protein, putative	protein coding	No	0.393	0.594	0.0163982	1	-0.60419
PBANKA_1449700	N/A	conserved protein, unknown function	protein coding	No	0.571	0.713	0.0227161	1	-0.673229
PBANKA_1450200	SHMT	serine hydroxymethyltransferase, putative	protein coding	No	0.536	0.762	0.0261336	1	-0.5329
PBANKA_1450500	XAB2	pre-mRNA-splicing factor SYF1, putative	protein coding	No	0.179	0.438	0.0254367	1	-0.625834
PBANKA_1450800	N/A	conserved Plasmodium protein, unknown function	protein coding	No	0.107	0.044	0.241581	1	0.750403
PBANKA_1451100	N/A	conserved Plasmodium protein, unknown function	protein coding	No	0.393	0.219	0.105062	1	0.593945
PBANKA_1451600	UBA2	SUMO-activating enzyme subunit 2, putative	protein coding	No	0.214	0.462	0.0285826	1	-0.362594
PBANKA_1451700	N/A	conserved Plasmodium protein, unknown function	protein coding	No	0.286	0.438	0.299151	1	-0.429833
PBANKA_1451800	N/A	conserved Plasmodium protein, unknown function	protein coding	No	0.607	0.706	0.500682	1	-0.263329
PBANKA_1451900	N/A	conserved Plasmodium protein, unknown function	protein coding	No	0.571	0.569	0.178149	1	0.8032
PBANKA_1452000	N/A	hydrolase, putative	protein coding	No	0.321	0.594	0.00484101	1	-0.835351
PBANKA_1452300	N/A	conserved protein, unknown function	protein coding	No	0.393	0.25	0.286	1	0.352291
PBANKA_1452600	N/A	calcyclin binding protein, putative	protein coding	No	0.25	0.4	0.229424	1	-0.300166
PBANKA_1453300	ACS11	acyl-CoA synthetase, putative	protein coding	No	0.071	0.238	0.0921675	1	-0.59527
PBANKA_1453800	N/A	conserved Plasmodium protein, unknown function	protein coding	No	0	0.175	0.00270722	1	-0.327362
PBANKA_1453900	N/A	conserved protein, unknown function	protein coding	No	0.107	0.056	0.384913	1	0.360805
PBANKA_1454200	N/A	conserved Plasmodium protein, unknown function	protein coding	No	1	0.894	0.00083891	1	0.625482
PBANKA_1454300	VPS16	vacuolar protein sorting-associated protein 16, putative	protein coding	No	0.107	0.156	0.565752	1	-0.522074
PBANKA_1454600	N/A	conserved Plasmodium protein, unknown function	protein coding	No	0.714	0.669	0.150849	1	0.635591
PBANKA_1454800	N/A	RNA-binding protein, putative	protein coding	No	0.036	0.194	0.0521982	1	-0.270643
PBANKA_1455500	N/A	conserved Plasmodium protein, unknown function	protein coding	No	0.357	0.294	0.0344521	1	0.798766
PBANKA_1455900	N/A	conserved protein, unknown function	protein coding	No	0.321	0.331	0.0553195	1	0.423284
PBANKA_1456400	STX16	syntaxin-16, putative	protein coding	No	0.357	0.319	0.755077	1	0.268818
PBANKA_1456500	N/A	zinc finger protein, putative	protein coding	No	0.143	0.056	0.31239	1	0.273019
PBANKA_1456900	N/A	translation initiation factor SUI1, putative	protein coding	No	0.571	0.794	7.35849e-07	0.00375136	-1.1167
PBANKA_1457500	TFB2	RNA polymerase II transcription factor B subunit 2, putative	protein coding	No	0.357	0.338	0.159966	1	0.497713
PBANKA_1457800	ARFGAP1	ADP-ribosylation factor GTPase-activating protein 1, putative	protein coding	No	0.036	0.394	0.000116201	0.592391	-0.983383
PBANKA_1457900	N/A	conserved protein, unknown function	protein coding	No	0.321	0.462	0.264582	1	-0.432794
PBANKA_1458100	N/A	conserved Plasmodium protein, unknown function	protein coding	No	0.679	0.519	2.9807e-05	0.151956	0.955676
PBANKA_1458300	N/A	kinesin-13, putative	protein coding	No	0.679	0.819	0.0156093	1	-0.527684
PBANKA_1458400	N/A	conserved Plasmodium protein, unknown function	protein coding	No	0.429	0.4	0.742705	1	-0.369852
PBANKA_1458800	N/A	kinesin-15, putative	protein coding	No	1	0.969	0.0217704	1	0.444041
PBANKA_1458900	EpsL	epsin-like protein, putative	protein coding	No	0.393	0.494	0.0697863	1	0.275167
PBANKA_1459100	N/A	conserved Plasmodium protein, unknown function	protein coding	No	0.393	0.475	0.0295566	1	0.443285
PBANKA_1459300	ACT1	actin I	protein coding	No	0.107	0.15	0.335871	1	0.799279
PBANKA_1459800	N/A	conserved Plasmodium protein, unknown function	protein coding	No	0.179	0.05	0.0389587	1	0.796073
PBANKA_1460200	N/A	conserved protein, unknown function	protein coding	No	0.286	0.294	0.515688	1	0.284092
PBANKA_1460500	N/A	serine/threonine protein kinase, putative	protein coding	No	0.214	0.438	0.0655196	1	-0.306083
PBANKA_1460600	N/A	uroporphyrinogen-III synthase, putative	protein coding	No	0	0.131	0.0111394	1	-0.263574
PBANKA_1460800	UTP11	U3 small nucleolar RNA-associated protein 11, putative	protein coding	No	0.179	0.138	0.292266	1	0.339659
PBANKA_1461300	N/A	conserved Plasmodium protein, unknown function	protein coding	No	0.321	0.362	0.176626	1	0.626093
PBANKA_1461400	N/A	bax inhibitor 1, putative	protein coding	No	0.107	0.494	2.43309e-05	0.124039	-1.2363
PBANKA_1462100	N/A	conserved Plasmodium protein, unknown function	protein coding	No	0.714	0.506	0.0011169	1	0.847113
PBANKA_1462200	PPM4	protein phosphatase PPM4	protein coding	No	0.071	0.206	0.101777	1	-0.389103
PBANKA_1462700	THO2	THO complex subunit 2, putative	protein coding	No	0.214	0.138	0.518755	1	0.314914
PBANKA_1462900	FCF2	rRNA-processing protein FCF2, putative	protein coding	No	0.214	0.138	0.128686	1	0.574458
PBANKA_1463200	VPS26	vacuolar protein sorting-associated protein 26, putative	protein coding	No	0	0.212	0.000776836	1	-0.535372
PBANKA_1463300	N/A	conserved Plasmodium protein, unknown function	protein coding	No	0.643	0.394	0.0105444	1	0.698154
PBANKA_1463500	N/A	translation initiation factor eIF-2B subunit beta, putative	protein coding	No	0.107	0.15	0.645092	1	-0.253317
PBANKA_1464200	TMK	thymidylate kinase, putative	protein coding	No	0.25	0.275	0.364317	1	-0.633486
PBANKA_1464400	N/A	conserved Plasmodium protein, unknown function	protein coding	No	0.107	0.081	0.638608	1	0.302388
PBANKA_1464500	DRS1	ATP-dependent RNA helicase DRS1, putative	protein coding	No	0.286	0.25	0.84435	1	0.52503
PBANKA_1464800	N/A	conserved Plasmodium protein, unknown function	protein coding	No	0.179	0.225	0.0755609	1	0.323864
PBANKA_1464900	RON3	rhoptry neck protein 3, putative	protein coding	No	0	0.106	0.0246594	1	-0.746858

## Sheet: md4
Gene_ID	Gene_name	Product_description	Gene_type	Is_pseudogene?	percent_cells_detected_1	percent_cells_detected_2	p_value	p_value_adjusted	average_logFC
PBANKA_0100200	N/A	Plasmodium exported protein, unknown function	protein coding	No	0.438	0.714	7.24318e-06	0.0369257	-1.5405
PBANKA_0100500	N/A	PIR protein	protein coding	No	0.625	0.029	1.22974e-05	0.0626923	1.65942
PBANKA_0100600	SMAC	schizont membrane associated cytoadherence protein	protein coding	No	0.625	0.143	0.00106327	1	0.302568
PBANKA_0100700	N/A	Plasmodium exported protein, unknown function	protein coding	No	0.062	0.6	8.15391e-06	0.0415686	-1.6107
PBANKA_0100800	N/A	zinc finger protein, putative	protein coding	No	0.812	0.257	0.000730372	1	0.710732
PBANKA_0100900	MTR4	ATP-dependent RNA helicase MTR4, putative	protein coding	No	0.125	0.457	0.0350876	1	-0.529826
PBANKA_0101000	N/A	MYND-type zinc finger protein, putative	protein coding	No	0	0.371	0.00104866	1	-1.12001
PBANKA_0101400	N/A	SAC3 domain-containing protein, putative	protein coding	No	0.375	0.514	0.186018	1	-0.581103
PBANKA_0101500	N/A	conserved Plasmodium protein, unknown function	protein coding	No	0	0.257	0.00923726	1	-0.919131
PBANKA_0101600	JmjC2	JmjC domain-containing protein, putative	protein coding	No	0.062	0.143	0.209288	1	-0.520316
PBANKA_0101800	N/A	SDE2 domain-containing protein, putative	protein coding	No	0.25	0.743	2.31689e-06	0.0118115	-1.65347
PBANKA_0102000	BCS1	mitochondrial chaperone BCS1, putative	protein coding	No	0	0.4	0.000585255	1	-1.12911
PBANKA_0102100	DHODH	dihydroorotate dehydrogenase, putative	protein coding	No	0	0.171	0.0418329	1	-0.70075
PBANKA_0102300	CAX	cation/H+ antiporter	protein coding	No	0.188	0	0.0114998	1	1.09018
PBANKA_0102400	N/A	AT-rich interactive domain-containing protein, putative	protein coding	No	0.188	1	1.32421e-12	6.7508e-09	-2.65986
PBANKA_0102500	N/A	phenylalanine--tRNA ligase, putative	protein coding	No	0.062	0.429	0.00093442	1	-1.33238
PBANKA_0102600	CEP76	centrosomal protein CEP76, putative	protein coding	No	0.188	0.229	0.369021	1	-0.544313
PBANKA_0102700	N/A	conserved Plasmodium protein, unknown function	protein coding	No	0.875	0.057	1.80528e-08	9.20331e-05	0.958589
PBANKA_0102800	N/A	conserved Plasmodium protein, unknown function	protein coding	No	0.5	0.457	0.00395491	1	-0.735151
PBANKA_0103000	N/A	ribosomal protein L41, mitochondrial, putative	protein coding	No	0.688	0.314	0.0225232	1	0.282679
PBANKA_0103100	N/A	conserved Plasmodium protein, unknown function	protein coding	No	0.375	0.457	0.00331706	1	-1.02252
PBANKA_0103300	N/A	GYF domain-containing protein, putative	protein coding	No	1	0.486	0.000208477	1	0.791392
PBANKA_0103500	N/A	RAP protein, putative	protein coding	No	0.25	0.086	0.0667812	1	-0.251024
PBANKA_0103800	N/A	50S ribosomal protein L24, putative	protein coding	No	0	0.286	0.00547301	1	-1.0798
PBANKA_0103900	N/A	RNA-binding protein, putative	protein coding	No	0.125	0.114	0.214466	1	-0.490784
PBANKA_0104000	N/A	acylphosphatase, putative	protein coding	No	0.438	0.171	0.0980018	1	1.1854
PBANKA_0104100	ARK1	serine/threonine protein kinase ARK1, putative	protein coding	No	0.562	0.486	0.0572038	1	1.07258
PBANKA_0104300	N/A	cyclin dependent kinase binding protein, putative	protein coding	No	0.125	0.314	0.0880517	1	-0.770429
PBANKA_0104400	N/A	nucleoside diphosphate kinase, putative	protein coding	No	0.688	0.286	0.0118851	1	0.56319
PBANKA_0104500	N/A	conserved Plasmodium protein, unknown function	protein coding	No	0.188	0	0.0114998	1	0.418072
PBANKA_0104600	RAD50	DNA repair protein RAD50, putative	protein coding	No	1	0.371	1.17017e-05	0.059655	1.06117
PBANKA_0104700	ELO-B	elongation of fatty acids protein, putative	protein coding	No	0.938	0.571	0.0169755	1	0.59923
PBANKA_0104800	N/A	protein KIC1, putative	protein coding	No	0.875	0.257	5.49959e-05	0.280369	0.566427
PBANKA_0104900	N/A	RNA-binding protein, putative	protein coding	No	0.812	0.571	0.00103841	1	-0.267594
PBANKA_0105000	PEX4	ubiquitin-conjugating enzyme E2 PEX4, putative	protein coding	No	0.562	0.114	0.000323022	1	1.96135
PBANKA_0105200	PTB	polypyrimidine tract-binding protein, putative	protein coding	No	0.25	0.171	0.0778425	1	-0.482836
PBANKA_0105300	N/A	conserved Plasmodium protein, unknown function	protein coding	No	0.375	0.457	0.160797	1	-0.491052
PBANKA_0105400	N/A	coatomer alpha subunit, putative	protein coding	No	0.375	0.171	0.265697	1	0.440901
PBANKA_0105500	GLP2	glutaredoxin-like protein	protein coding	No	0.062	0.571	0.000246264	1	-1.5205
PBANKA_0105600	N/A	translation initiation factor IF-2, putative	protein coding	No	0.312	0.486	0.0167649	1	-0.781562
PBANKA_0105700	N/A	MYND-type zinc finger protein, putative	protein coding	No	0.25	0.457	0.0960141	1	-0.902637
PBANKA_0105800	N/A	RING zinc finger protein, putative	protein coding	No	0.25	0.2	0.106425	1	-0.530693
PBANKA_0106000	N/A	G-protein associated signal transduction protein, putative	protein coding	No	0.5	0.171	0.000320037	1	-0.370513
PBANKA_0106100	COQ2	4-hydroxybenzoate polyprenyltransferase, putative	protein coding	No	0.125	0.4	0.00143062	1	-1.36802
PBANKA_0106200	SAS6	spindle assembly abnormal protein 6	protein coding	No	0.438	0.029	0.0011722	1	1.25892
PBANKA_0106300	N/A	conserved Plasmodium protein, unknown function	protein coding	No	0.812	0.086	6.22254e-07	0.00317225	1.83645
PBANKA_0106400	N/A	GTP-binding protein, putative	protein coding	No	0.625	0.429	2.79343e-05	0.142409	-0.712704
PBANKA_0106500	N/A	conserved Plasmodium protein, unknown function	protein coding	No	0.312	0.771	2.02311e-05	0.103138	-1.63962
PBANKA_0106600	DPH7	diphthine methyltransferase, putative	protein coding	No	0.125	0.229	0.254279	1	-0.627273
PBANKA_0106700	N/A	conserved Plasmodium protein, unknown function	protein coding	No	0.188	0.2	0.0341032	1	-0.666258
PBANKA_0106800	N/A	conserved Plasmodium protein, unknown function	protein coding	No	0.375	0.257	0.0448455	1	-0.478838
PBANKA_0106900	N/A	heptatricopeptide repeat-containing protein, putative	protein coding	No	0.375	0.343	0.0249896	1	-0.571468
PBANKA_0106950	SAM50	sorting assembly machinery 50 kDa subunit, putative	protein coding	No	0.062	0.2	0.378311	1	-0.470334
PBANKA_0107200	N/A	conserved Plasmodium protein, unknown function	protein coding	No	0.938	0.057	9.8601e-10	5.02668e-06	1.10632
PBANKA_0107300	CCT6	T-complex protein 1 subunit zeta, putative	protein coding	No	0.75	0.971	4.71973e-09	2.40612e-05	-1.37723
PBANKA_0107400	OAT	ornithine aminotransferase, putative	protein coding	No	0.375	0.886	0.000874205	1	-0.817477
PBANKA_0107500	N/A	conserved Plasmodium protein, unknown function	protein coding	No	0	0.343	0.00184683	1	-1.17901
PBANKA_0107600	NUP637	nucleoporin NUP637, putative	protein coding	No	0.875	0.6	0.0085496	1	-0.251369
PBANKA_0108000	CLS	mitochondrial cardiolipin synthase, putative	protein coding	No	0.75	0.171	0.000191721	0.977393	0.688156
PBANKA_0108100	N/A	conserved Plasmodium protein, unknown function	protein coding	No	0.688	0.143	0.000598153	1	1.38647
PBANKA_0108400	N/A	conserved Plasmodium protein, unknown function	protein coding	No	0.688	0.286	0.014621	1	0.42139
PBANKA_0108600	SLU7	pre-mRNA-splicing factor SLU7, putative	protein coding	No	0.188	0.771	8.00532e-06	0.0408111	-1.51313
PBANKA_0108700	RBM25	RNA-binding protein 25, putative	protein coding	No	0.938	0.857	0.00439008	1	-0.755695
PBANKA_0108800	H3	histone H3, putative	protein coding	No	0.875	0.429	5.73937e-06	0.0292593	1.78179
PBANKA_0108900	N/A	peptidyl-tRNA hydrolase PTRHD1, putative	protein coding	No	0	0.143	0.0682953	1	-0.493423
PBANKA_0109000	N/A	conserved Plasmodium protein, unknown function	protein coding	No	0.375	0.057	0.0112368	1	0.258009
PBANKA_0109100	TK	transketolase, putative	protein coding	No	0.438	1	6.25263e-08	0.000318759	-1.23732
PBANKA_0109200	SPT5	transcription elongation factor SPT5, putative	protein coding	No	0.5	0.543	0.000200351	1	-0.948347
PBANKA_0109400	SDH3	succinate dehydrogenase subunit 3, putative	protein coding	No	0.188	0.257	0.733121	1	-0.368676
PBANKA_0109500	ApiAP2	AP2 domain transcription factor, putative	protein coding	No	0.562	0.829	0.0405772	1	-0.654432
PBANKA_0109600	N/A	ATP synthase-associated protein, putative	protein coding	No	0.188	0.314	0.340769	1	-0.458552
PBANKA_0109700	SWIB	SWI/SNF-related matrix-associated actin-dependent regulator of chromatin, putative	protein coding	No	0.688	0.371	0.000381596	1	-0.292509
PBANKA_0110000	N/A	60S ribosomal protein L39, putative	protein coding	No	0.812	0.343	0.00476621	1	0.758034
PBANKA_0110100	N/A	conserved Plasmodium protein, unknown function	protein coding	No	0.625	0.543	0.439422	1	0.347317
PBANKA_0110200	N/A	lsm12, putative	protein coding	No	0	0.429	0.000320505	1	-1.27632
PBANKA_0110400	EIF3L	eukaryotic translation initiation factor 3 subunit L, putative	protein coding	No	0.312	0.229	0.109573	1	-0.253348
PBANKA_0110900	NCS6	cytoplasmic tRNA 2-thiolation protein 1, putative	protein coding	No	0	0.171	0.0418329	1	-0.558019
PBANKA_0111200	NOG1	nucleolar GTP-binding protein 1, putative	protein coding	No	0.312	0.314	0.161092	1	-0.533495
PBANKA_0111300	N/A	conserved Plasmodium protein, unknown function	protein coding	No	0.75	0.2	0.000785351	1	1.40461
PBANKA_0111400	N/A	conserved Plasmodium protein, unknown function	protein coding	No	0.688	0.086	1.99022e-05	0.101462	1.85974
PBANKA_0111700	N/A	50S ribosomal protein L18, apicoplast, putative	protein coding	No	0	0.257	0.00923726	1	-0.800808
PBANKA_0111800	N/A	AP-3 complex subunit beta, putative	protein coding	No	0.562	0.457	0.000568603	1	-0.682336
PBANKA_0112000	N/A	syntaxin-binding protein, putative	protein coding	No	0	0.2	0.0254923	1	-0.619053
PBANKA_0112100	ApiAP2	AP2 domain transcription factor, putative	protein coding	No	0.562	0.257	0.0931367	1	0.384339
PBANKA_0112500	MFR1	major facilitator superfamily-related transporter, putative	protein coding	No	0.062	0.286	0.0999274	1	-0.429724
PBANKA_0112600	N/A	fam-b protein	protein coding	No	0.188	0.914	2.30349e-10	1.17432e-06	-2.24787
PBANKA_0112641	N/A	fam-b protein	protein coding	No	0.125	0.143	0.364026	1	-0.411887
PBANKA_0201340	N/A	fam-c protein	protein coding	No	0.562	0.771	0.109236	1	-0.618079
PBANKA_0201600	ETRAMP	early transcribed membrane protein	protein coding	No	1	0.914	0.0632455	1	0.695362
PBANKA_0201800	TatD	TatD-like deoxyribonuclease	protein coding	No	0.312	0.629	1.64808e-05	0.084019	-1.46716
PBANKA_0201900	N/A	conserved protein, unknown function	protein coding	No	0.312	0.086	0.101816	1	1.05782
PBANKA_0202000	N/A	eukaryotic translation initiation factor 4E, putative	protein coding	No	0	0.4	0.000585255	1	-1.44423
PBANKA_0202200	N/A	conserved Plasmodium protein, unknown function	protein coding	No	0.062	0.257	0.049262	1	-0.918191
PBANKA_0202400	N/A	conserved Plasmodium protein, unknown function	protein coding	No	0.25	0.029	0.0629367	1	1.10727
PBANKA_0202500	N/A	P-loop containing nucleoside triphosphate hydrolase, putative	protein coding	No	0.812	0.314	0.00301837	1	0.549
PBANKA_0202800	AKLP1	adenylate kinase-like protein 1, putative	protein coding	No	0.375	0.2	0.00354919	1	-0.510945
PBANKA_0203000	CAF1C	chromatin assembly factor 1 subunit C, putative	protein coding	No	1	0.943	0.449323	1	0.523083
PBANKA_0203100	PIP5K	phosphatidylinositol-4-phosphate 5-kinase, putative	protein coding	No	0.125	0.543	0.0085643	1	-0.959263
PBANKA_0203200	BDP3	bromodomain protein 3, putative	protein coding	No	0.312	0.343	0.136409	1	-0.521203
PBANKA_0203300	RPB9	DNA-directed RNA polymerase II subunit RPB9, putative	protein coding	No	0.188	0.343	0.0765898	1	-0.786349
PBANKA_0203500	SELB	selenocysteine-specific elongation factor, putative	protein coding	No	0.062	0.6	4.76555e-05	0.242948	-1.69881
PBANKA_0203800	N/A	phenylalanine--tRNA ligase alpha subunit, putative	protein coding	No	0.438	0.657	3.51132e-05	0.179007	-1.17829
PBANKA_0203900	RRP36	rRNA biogenesis protein RRP36, putative	protein coding	No	0.312	0.314	0.0170558	1	-0.69948
PBANKA_0204000	N/A	cold-shock protein, putative	protein coding	No	0	0.314	0.00320188	1	-1.14414
PBANKA_0204100	N/A	N-acetyltransferase, GNAT family, putative	protein coding	No	0.188	0.029	0.175233	1	0.991102
PBANKA_0204200	N/A	tubulin-specific chaperone a, putative	protein coding	No	0.938	0.571	0.0177269	1	0.435797
PBANKA_0204400	N/A	cleavage and polyadenylation specificity factor subunit 5, putative	protein coding	No	0	0.257	0.00923726	1	-0.829683
PBANKA_0204700	N/A	mitochondrial carrier protein, putative	protein coding	No	0.438	0.057	0.00572663	1	0.998522
PBANKA_0204800	PSOP24	secreted ookinete protein, putative	protein coding	No	0.5	0.429	0.0308241	1	-0.517891
PBANKA_0204900	N/A	DnaJ domain-containing protein, putative	protein coding	No	0.438	0.486	0.00999279	1	-0.850278
PBANKA_0205000	N/A	EELM2 domain-containing protein, putative	protein coding	No	0.375	0.429	0.256425	1	-0.323667
PBANKA_0205100	N/A	mitochondrial carrier protein, putative	protein coding	No	0.125	0.229	0.610368	1	-0.543143
PBANKA_0205200	N/A	conserved Plasmodium protein, unknown function	protein coding	No	0.875	0.457	0.0079312	1	1.20638
PBANKA_0205300	N/A	conserved protein, unknown function	protein coding	No	0.125	0.257	0.0523157	1	-0.651138
PBANKA_0205400	N/A	proteasome subunit beta type-3, putative	protein coding	No	0.312	0.571	0.200664	1	-0.414336
PBANKA_0205600	MRE11	double-strand break repair protein MRE11, putative	protein coding	No	0	0.343	0.00184683	1	-1.04976
PBANKA_0205700	Pb51	dolichyl-diphosphooligosaccharide--protein glycosyltransferase subunit OST3/OST6, putative	protein coding	No	0	0.171	0.0418329	1	-0.62746
PBANKA_0205800	eIK2	eukaryotic translation initiation factor 2-alpha kinase 2	protein coding	No	0.938	0.171	3.44277e-07	0.00175512	1.81846
PBANKA_0205900	NCR1	Niemann-Pick type C1-related protein, putative	protein coding	No	0.438	0.171	0.135308	1	0.821708
PBANKA_0206200	N/A	conserved protein, unknown function	protein coding	No	0.062	0.314	0.0208549	1	-0.933459
PBANKA_0206300	CEN1	centrin-1, putative	protein coding	No	0.562	0.314	0.157738	1	0.591777
PBANKA_0206500	RAB5c	ras-related protein Rab-5C, putative	protein coding	No	0.125	0.171	0.166241	1	-0.49404
PBANKA_0207000	SERCA	calcium-transporting ATPase, putative	protein coding	No	0.938	0.486	0.00106024	1	0.460201
PBANKA_0207100	N/A	EF hand domain-containing protein, putative	protein coding	No	0.312	0.057	0.0563919	1	0.383564
PBANKA_0207200	N/A	V-type proton ATPase subunit C, putative	protein coding	No	0.312	0.686	2.69059e-06	0.0137166	-1.51922
PBANKA_0207600	N/A	asparagine-rich antigen, putative	protein coding	No	0.312	0.457	0.376848	1	-0.416729
PBANKA_0207700	N/A	FtsJ-like methyltransferase, putative	protein coding	No	0.062	0.457	0.0092844	1	-1.15154
PBANKA_0207800	N/A	conserved protein, unknown function	protein coding	No	0.062	0.286	0.152796	1	-0.603849
PBANKA_0208000	C-CAP	cyclase-associated protein	protein coding	No	0.375	0.086	0.0486984	1	0.335895
PBANKA_0208100	N/A	heptatricopeptide repeat and RAP domain-containing protein, putative	protein coding	No	0.062	0.4	0.0256297	1	-0.950534
PBANKA_0208400	MFR2	major facilitator superfamily-related transporter, putative	protein coding	No	0.125	0	0.0470458	1	0.259211
PBANKA_0208500	N/A	conserved Plasmodium protein, unknown function	protein coding	No	0	0.4	0.000585255	1	-1.2282
PBANKA_0208600	N/A	conserved protein, unknown function	protein coding	No	0	0.314	0.00320188	1	-1.26505
PBANKA_0208700	LytB	4-hydroxy-3-methylbut-2-enyl diphosphate reductase, putative	protein coding	No	0.188	0.257	0.0555462	1	-0.591081
PBANKA_0209200	PIESP15	parasite-infected erythrocyte surface protein	protein coding	No	0.125	0.229	0.0457443	1	-0.808927
PBANKA_0209500	PSH1	ATP-dependent DNA/RNA helicase PSH1, putative	protein coding	No	0.125	0.4	0.000865118	1	-1.26593
PBANKA_0209700	N/A	zinc-carboxypeptidase, putative	protein coding	No	0.25	0	0.00275033	1	0.50281
PBANKA_0209800	N/A	conserved protein, unknown function	protein coding	No	0.062	0.286	0.0689006	1	-1.00685
PBANKA_0209900	NT4	nucleoside transporter 4, putative	protein coding	No	0	0.457	0.000171919	0.876442	-1.36637
PBANKA_0210000	VPS51	vacuolar protein sorting-associated protein 51, putative	protein coding	No	0.938	0.257	1.33042e-06	0.0067825	0.519414
PBANKA_0210200	N/A	aspartate--tRNA ligase, putative	protein coding	No	0.438	0.743	3.37007e-08	0.000171806	-1.81861
PBANKA_0210500	N/A	conserved Plasmodium protein, unknown function	protein coding	No	0.688	0.4	0.00262218	1	-0.328076
PBANKA_0210800	N/A	conserved Plasmodium protein, unknown function	protein coding	No	0.25	0.2	0.0777377	1	-0.464463
PBANKA_0210900	OST2	dolichyl-diphosphooligosaccharide--protein glycosyltransferase subunit OST2, putative	protein coding	No	0.25	0.257	0.306724	1	-0.398513
PBANKA_0211200	N/A	conserved protein, unknown function	protein coding	No	0.25	0.143	0.662059	1	0.294118
PBANKA_0211300	NFS1	cysteine desulfurase IscS, putative	protein coding	No	0.375	0.286	0.0757773	1	-0.316989
PBANKA_0211400	DNMT	DNA (cytosine-5)-methyltransferase, putative	protein coding	No	0	0.286	0.00547301	1	-0.976126
PBANKA_0211500	N/A	proteasome subunit alpha type-5, putative	protein coding	No	0	0.886	1.06475e-10	5.42811e-07	-2.3628
PBANKA_0211600	N/A	mTERF domain-containing protein, putative	protein coding	No	0.562	0.229	0.017369	1	0.285879
PBANKA_0211800	N/A	conserved Plasmodium protein, unknown function	protein coding	No	0.25	0.114	0.0929124	1	-0.253124
PBANKA_0211900	N/A	cation transporting ATPase, putative	protein coding	No	0.375	0.457	0.0578918	1	-0.630432
PBANKA_0212000	N/A	conserved Plasmodium protein, unknown function	protein coding	No	0.312	0.114	0.0206812	1	-0.263793
PBANKA_0212100	eIF2alpha	eukaryotic translation initiation factor 2 subunit alpha	protein coding	No	0.25	0.8	6.82515e-05	0.347946	-1.45738
PBANKA_0212200	N/A	anaphase-promoting complex subunit 1, putative	protein coding	No	0.812	0.571	0.223089	1	0.398176
PBANKA_0212400	N/A	conserved protein, unknown function	protein coding	No	0.062	0.6	0.00033039	1	-1.44126
PBANKA_0212700	N/A	RING zinc finger protein, putative	protein coding	No	0.875	0.343	0.00103453	1	1.21953
PBANKA_0212900	N/A	conserved Plasmodium protein, unknown function	protein coding	No	0.562	0.771	3.72785e-07	0.00190046	-1.49367
PBANKA_0213000	N/A	RNA-binding protein, putative	protein coding	No	0.25	0.429	0.000605617	1	-1.08162
PBANKA_0213200	N/A	conserved Plasmodium protein, unknown function	protein coding	No	0.875	0.514	0.00404853	1	1.41629
PBANKA_0213400	NMD3	60S ribosomal export protein NMD3, putative	protein coding	No	0.188	0.2	0.633546	1	0.294925
PBANKA_0213500	N/A	ribosome biogenesis protein BRX1, putative	protein coding	No	0	0.2	0.0254923	1	-0.754761
PBANKA_0213700	CMC1	COX assembly mitochondrial protein, putative	protein coding	No	0	0.229	0.015418	1	-0.834543
PBANKA_0214200	N/A	tRNA pseudouridine synthase D, putative	protein coding	No	0	0.743	5.98043e-08	0.000304882	-1.99332
PBANKA_0214700	N/A	Plasmodium exported protein, unknown function	protein coding	No	0.812	0.914	0.0052342	1	-0.77006
PBANKA_0215800	N/A	fam-b protein	protein coding	No	0	0.429	0.000320505	1	-1.72114
PBANKA_0216061	N/A	PIR protein	protein coding	No	0	0.143	0.0682953	1	-0.661624
PBANKA_0300600	N/A	Plasmodium exported protein, unknown function	protein coding	No	0.312	0.829	2.26952e-05	0.1157	-1.34217
PBANKA_0300900	N/A	conserved Plasmodium protein, unknown function	protein coding	No	0.562	0.457	0.0440319	1	-0.519573
PBANKA_0301000	ROPE	repetitive organellar protein, putative	protein coding	No	1	0.286	4.18348e-07	0.00213274	1.35536
PBANKA_0301100	N/A	conserved Plasmodium protein, unknown function	protein coding	No	0.875	0.314	0.000262035	1	0.465088
PBANKA_0301200	ERCC1	ERCC1 nucleotide excision repair protein, putative	protein coding	No	0	0.114	0.111286	1	-0.301941
PBANKA_0301300	N/A	conserved Plasmodium protein, unknown function	protein coding	No	1	0.543	1.56844e-11	7.99592e-08	2.12509
PBANKA_0301400	N/A	conserved Plasmodium protein, unknown function	protein coding	No	0.688	0.257	0.0041711	1	0.519409
PBANKA_0301700	N/A	5'-3' exonuclease, putative	protein coding	No	0.062	0.143	0.198282	1	-0.533488
PBANKA_0301800	CAPH2	condensin-2 complex subunit H2, putative	protein coding	No	0.188	0.086	0.597315	1	0.33337
PBANKA_0301900	N/A	Sel1 repeat-containing protein, putative	protein coding	No	0.938	0.314	3.8362e-05	0.195569	0.740093
PBANKA_0302000	N/A	conserved Plasmodium protein, unknown function	protein coding	No	0.25	0.086	0.0484046	1	-0.250266
PBANKA_0302100	N/A	conserved Plasmodium protein, unknown function	protein coding	No	0.5	0.229	0.00222903	1	-0.299926
PBANKA_0302200	N/A	dynein light chain, putative	protein coding	No	0.375	0.057	0.0119385	1	0.343159
PBANKA_0302300	AspAT	aspartate aminotransferase, putative	protein coding	No	0	0.286	0.00547301	1	-0.958347
PBANKA_0302500	HT1	hexose transporter	protein coding	No	0.125	0.114	0.402728	1	0.872491
PBANKA_0302600	N/A	3'-5' exonuclease, putative	protein coding	No	0	0.114	0.111286	1	-0.438367
PBANKA_0302700	COQ5	2-methoxy-6-polyprenyl-1,4-benzoquinol methylase, mitochondrial, putative	protein coding	No	0.125	0.343	0.00222588	1	-1.06729
PBANKA_0302800	N/A	conserved Plasmodium protein, unknown function	protein coding	No	0.875	0.571	0.06764	1	0.421388
PBANKA_0302900	N/A	MORN repeat protein, putative	protein coding	No	0.375	0.029	0.00480964	1	0.323984
PBANKA_0303000	N/A	conserved Plasmodium protein, unknown function	protein coding	No	0.188	0.029	0.132922	1	0.384435
PBANKA_0303100	N/A	PCI domain-containing protein, putative	protein coding	No	0	0.286	0.00547301	1	-0.918821
PBANKA_0303200	N/A	DNA-directed RNA polymerase II 16 kDa subunit, putative	protein coding	No	0	0.229	0.015418	1	-0.872635
PBANKA_0303300	N/A	conserved Plasmodium protein, unknown function	protein coding	No	0.875	0.229	1.88029e-05	0.0958573	0.476261
PBANKA_0303400	N/A	RNA-binding protein, putative	protein coding	No	0.5	0.486	0.0101519	1	-0.721443
PBANKA_0303600	RPN1	26S proteasome regulatory subunit RPN1, putative	protein coding	No	0.438	0.686	0.0225284	1	-0.611039
PBANKA_0303700	RAD2	DNA repair protein RAD2, putative	protein coding	No	0.188	0.629	0.000532783	1	-1.30069
PBANKA_0303900	PAT	pantothenate transporter	protein coding	No	0.25	0	0.00275033	1	1.1366
PBANKA_0304300	ADSL	adenylosuccinate lyase, putative	protein coding	No	0	0.171	0.0418329	1	-0.593583
PBANKA_0304500	N/A	conserved Plasmodium protein, unknown function	protein coding	No	0.688	0.143	0.000517888	1	0.648315
PBANKA_0304800	SERA4	serine repeat antigen 4	protein coding	No	0.062	0.2	0.34758	1	-0.684075
PBANKA_0304900	SERA3	serine repeat antigen 3	protein coding	No	0.188	0.486	0.0761982	1	-0.747924
PBANKA_0305300	KRR1	KRR1 small subunit processome component, putative	protein coding	No	0.25	0.429	0.0326225	1	-0.750616
PBANKA_0305500	N/A	conserved Plasmodium protein, unknown function	protein coding	No	0.188	0.229	0.315202	1	-0.403748
PBANKA_0305700	RRF1	ribosome-recycling factor, putative	protein coding	No	0	0.229	0.015418	1	-0.675013
PBANKA_0305800	N/A	SHS2 domain-containing protein, putative	protein coding	No	0	0.286	0.00547301	1	-0.921257
PBANKA_0305900	N/A	conserved Plasmodium protein, unknown function	protein coding	No	0.125	0.229	0.152345	1	-0.576613
PBANKA_0306000	P230p	6-cysteine protein P230p	protein coding	No	0.938	0.114	1.52905e-08	7.79511e-05	0.636458
PBANKA_0306100	P230	6-cysteine protein P230	protein coding	No	0.812	0.457	0.0345571	1	0.528412
PBANKA_0306200	PATPL1	patatin-like phospholipase 1, putative	protein coding	No	0.125	0.343	0.00353172	1	-1.08111
PBANKA_0306800	UAP56	ATP-dependent RNA helicase UAP56, putative	protein coding	No	0.25	0.914	8.8947e-06	0.0453452	-1.26537
PBANKA_0306900	N/A	Sec61-gamma subunit of protein translocation complex, putative	protein coding	No	0.312	0	0.00063097	1	0.935507
PBANKA_0307000	N/A	60S ribosomal protein L37ae, putative	protein coding	No	0.812	0.914	3.73054e-05	0.190183	-1.19198
PBANKA_0307100	N/A	conserved Plasmodium protein, unknown function	protein coding	No	1	0.571	4.40068e-05	0.224347	1.29902
PBANKA_0307800	N/A	conserved Plasmodium protein, unknown function	protein coding	No	0.625	0.457	0.0110667	1	-0.352359
PBANKA_0307900	N/A	conserved Plasmodium protein, unknown function	protein coding	No	0.188	0.143	0.073071	1	-0.595911
PBANKA_0308100	N/A	ubiquinol-cytochrome-c reductase complex assembly factor 1, putative	protein coding	No	0.125	0.086	0.825599	1	0.291398
PBANKA_0308300	N/A	GAF domain-related protein, putative	protein coding	No	0.312	0.6	0.0588525	1	-0.652843
PBANKA_0308600	N/A	asparagine--tRNA ligase, putative	protein coding	No	0.062	0.829	1.19274e-09	6.08058e-06	-2.33877
PBANKA_0309000	N/A	ribosomal protein L12, mitochondrial, putative	protein coding	No	0.062	0.286	0.0510505	1	-0.852705
PBANKA_0309100	ERF1	eukaryotic peptide chain release factor subunit 1, putative	protein coding	No	0.312	0.543	0.0342778	1	-0.700554
PBANKA_0309200	N/A	conserved Plasmodium protein, unknown function	protein coding	No	0.938	0.343	0.000129498	0.660179	0.843434
PBANKA_0309400	N/A	conserved Plasmodium protein, unknown function	protein coding	No	0.75	0.4	0.0395833	1	0.481335
PBANKA_0309700	MATE	multidrug efflux pump, putative	protein coding	No	0	0.2	0.0254923	1	-0.761447
PBANKA_0309800	ATEL1	arginyl-tRNA--protein transferase, putative	protein coding	No	0.125	0.486	0.0118151	1	-0.952178
PBANKA_0310000	SIS1	protein SIS1, putative	protein coding	No	0.438	0.771	0.0388687	1	-0.483102
PBANKA_0310100	N/A	conserved protein, unknown function	protein coding	No	0	0.486	9.01473e-05	0.459571	-1.45024
PBANKA_0310200	N/A	conserved protein, unknown function	protein coding	No	0	0.143	0.0682953	1	-0.541287
PBANKA_0310300	PK7	protein kinase 7	protein coding	No	0.062	0.514	0.000262181	1	-1.4792
PBANKA_0310400	N/A	tetratricopeptide repeat protein, putative	protein coding	No	0.438	0.543	0.0118502	1	-0.75295
PBANKA_0310500	N/A	conserved Plasmodium protein, unknown function	protein coding	No	0.875	0.2	8.37278e-06	0.0426844	0.586884
PBANKA_0310700	N/A	conserved protein, unknown function	protein coding	No	0.25	0	0.00275033	1	0.602033
PBANKA_0310900	CCT8	T-complex protein 1 subunit theta, putative	protein coding	No	0.812	0.971	2.81294e-11	1.43404e-07	-1.55831
PBANKA_0311000	SEC31	protein transport protein SEC31, putative	protein coding	No	0.062	0.514	0.00249601	1	-1.29173
PBANKA_0311100	mRPL13	ribosomal protein L13, mitochondrial, putative	protein coding	No	0.25	0.514	0.134666	1	-0.30451
PBANKA_0311200	N/A	conserved protein, unknown function	protein coding	No	0.062	0.343	0.00477866	1	-1.00951
PBANKA_0311800	ACS9	acyl-CoA synthetase, putative	protein coding	No	0.188	0.457	0.000363695	1	-1.18663
PBANKA_0311900	N/A	RING zinc finger protein, putative	protein coding	No	0.562	0.229	0.0441198	1	0.410362
PBANKA_0312200	N/A	conserved Plasmodium protein, unknown function	protein coding	No	0.375	0.486	0.0193881	1	-0.736993
PBANKA_0312300	N/A	conserved Plasmodium protein, unknown function	protein coding	No	0.688	0.229	0.00405447	1	0.451005
PBANKA_0312400	RPB2	DNA-directed RNA polymerase II subunit RPB2, putative	protein coding	No	0.312	0.457	0.221787	1	0.656851
PBANKA_0312500	ORC5	origin recognition complex subunit 5, putative	protein coding	No	0.562	0.286	0.166438	1	0.959292
PBANKA_0312700	N/A	DEAD/DEAH box helicase, putative	protein coding	No	1	0.886	0.120164	1	0.400638
PBANKA_0312800	N/A	conserved Plasmodium protein, unknown function	protein coding	No	0.188	0.286	0.00290947	1	-0.980028
PBANKA_0312900	N/A	Alba domain-containing protein, putative	protein coding	No	0	0.114	0.111286	1	-0.43535
PBANKA_0313000	N/A	conserved Plasmodium protein, unknown function	protein coding	No	0.062	0.171	0.247049	1	-0.645933
PBANKA_0313100	VPS45	vacuolar protein sorting-associated protein 45, putative	protein coding	No	0.125	0.457	0.0300369	1	-1.01059
PBANKA_0313200	N/A	conserved Plasmodium protein, unknown function	protein coding	No	0	0.143	0.0682953	1	-0.512629
PBANKA_0313300	N/A	sugar transporter, putative	protein coding	No	0.625	0.314	0.0700259	1	1.08704
PBANKA_0313500	N/A	TMEM121 domain-containing protein, putative	protein coding	No	0.188	0	0.0114998	1	0.699732
PBANKA_0313700	N/A	conserved Plasmodium membrane protein, unknown function	protein coding	No	0.25	0	0.00275033	1	0.656492
PBANKA_0313800	N/A	ATP synthase subunit alpha, mitochondrial, putative	protein coding	No	0.625	0.914	0.0015537	1	-0.985055
PBANKA_0313900	N/A	conserved Plasmodium protein, unknown function	protein coding	No	0.5	0.114	0.0122391	1	0.427708
PBANKA_0314200	CDPK1	calcium-dependent protein kinase 1	protein coding	No	0.875	0.743	0.352641	1	0.411764
PBANKA_0314500	RPS26	40S ribosomal protein S26, putative	protein coding	No	0.562	0.943	9.43202e-05	0.480844	-1.09122
PBANKA_0314600	N/A	thioesterase/thiol ester dehydrase-isomerase, putative	protein coding	No	0.188	0.143	0.300277	1	-0.429676
PBANKA_0314700	RFC2	replication factor C subunit 2, putative	protein coding	No	0.812	0.771	0.539249	1	0.472103
PBANKA_0314900	N/A	SUZ domain-containing protein, putative	protein coding	No	0.5	0.486	0.0370275	1	-0.609778
PBANKA_0315000	N/A	rRNA methyltransferase, putative	protein coding	No	0	0.286	0.00547301	1	-0.933963
PBANKA_0315200	SNRPD2	small nuclear ribonucleoprotein Sm D2, putative	protein coding	No	0.062	0.314	0.00843987	1	-1.13732
PBANKA_0315300	N/A	patatin-like phospholipase, putative	protein coding	No	0.938	0.4	0.000473223	1	0.586145
PBANKA_0315400	PRP45	pre-mRNA-processing protein 45, putative	protein coding	No	0.25	0.314	0.0463791	1	-0.758944
PBANKA_0315410	N/A	ribonuclease P	non protein coding	No	0.562	0.029	4.76681e-05	0.243012	0.540513
PBANKA_0315420	N/A	Plasmodium RNA of unknown function RUF2	non protein coding	No	0.375	0	0.000136967	0.698258	0.407114
PBANKA_0315600	N/A	40S ribosomal protein S30, putative	protein coding	No	0.25	0.971	8.88403e-10	4.52908e-06	-1.96698
PBANKA_0315800	N/A	ribosome associated membrane protein RAMP4, putative	protein coding	No	0	0.229	0.015418	1	-0.626639
PBANKA_0315900	N/A	pseudouridine synthase, putative	protein coding	No	0.312	0.829	3.18376e-07	0.00162308	-1.79236
PBANKA_0316000	RFC1	replication factor C subunit 1, putative	protein coding	No	0.688	0.6	0.652429	1	0.487382
PBANKA_0316100	N/A	Plasmodium exported protein, unknown function	protein coding	No	0.688	0.829	1.62646e-08	8.2917e-05	-1.53796
PBANKA_0316200	N/A	Plasmodium exported protein, unknown function	protein coding	No	0.938	1	0.390636	1	0.972154
PBANKA_0316600	Pb235	reticulocyte binding protein, putative	protein coding	No	0	0.2	0.0254923	1	-0.679581
PBANKA_0316700	N/A	fam-b protein	protein coding	No	0.125	0.2	0.248553	1	-0.504783
PBANKA_0316800	EMAP2	erythrocyte membrane associated protein 2	protein coding	No	0.062	0.914	6.31941e-09	3.22163e-05	-1.85859
PBANKA_0316841	N/A	fam-b protein	protein coding	No	0.062	0.114	0.281783	1	-0.496933
PBANKA_0400900	N/A	conserved protein, unknown function	protein coding	No	0.062	0.2	0.33323	1	-0.490198
PBANKA_0401000	PRP46	pre-mRNA-splicing factor PRP46, putative	protein coding	No	0.312	0.6	0.00784072	1	-1.00184
PBANKA_0401100	SRPK1	serine/threonine protein kinase, putative	protein coding	No	0.688	0.371	0.0588847	1	1.01349
PBANKA_0401200	ABCB4	ABC transporter B family member 4, putative	protein coding	No	0.125	0.086	0.284251	1	-0.367552
PBANKA_0401500	N/A	exportin-1, putative	protein coding	No	0.75	0.486	0.137318	1	0.798874
PBANKA_0401600	NSF	N-ethylmaleimide-sensitive fusion protein, putative	protein coding	No	0.25	0.571	0.00822176	1	-1.08673
PBANKA_0401800	N/A	HAD superfamily protein, putative	protein coding	No	0.625	0.543	0.010748	1	-0.341053
PBANKA_0402000	DHHC1	palmitoyltransferase DHHC1, putative	protein coding	No	0.438	0.086	0.0152494	1	0.347638
PBANKA_0402100	N/A	spindle pole body protein, putative	protein coding	No	0.938	0.429	0.00107805	1	0.744603
PBANKA_0402700	IMC1e	inner membrane complex protein 1e	protein coding	No	0.312	0.086	0.0631189	1	1.19017
PBANKA_0402900	N/A	conserved Plasmodium protein, unknown function	protein coding	No	0.562	0.086	0.000333448	1	0.356713
PBANKA_0403000	RPL44	60S ribosomal protein L44, putative	protein coding	No	0.75	0.886	0.0259033	1	-0.616414
PBANKA_0403100	GLP1	1-cys-glutaredoxin-like protein-1, putative	protein coding	No	0	0.143	0.0682953	1	-0.503761
PBANKA_0403400	N/A	conserved protein, unknown function	protein coding	No	0.062	0.143	0.370871	1	-0.530634
PBANKA_0403500	EF-Ts	elongation factor (EF-TS), putative	protein coding	No	0	0.114	0.111286	1	-0.388654
PBANKA_0403600	N/A	conserved Plasmodium protein, unknown function	protein coding	No	0.75	0.686	0.0111686	1	-0.396321
PBANKA_0403800	N/A	transporter, putative	protein coding	No	0.938	0.8	0.0150502	1	-0.440231
PBANKA_0404000	N/A	conserved Plasmodium protein, unknown function	protein coding	No	0.938	0.571	0.00950986	1	0.450977
PBANKA_0404300	N/A	P-loop containing nucleoside triphosphate hydrolase, putative	protein coding	No	0.938	0.6	0.028573	1	0.469918
PBANKA_0404500	N/A	conserved Plasmodium protein, unknown function	protein coding	No	0.125	0.514	0.00288033	1	-1.2184
PBANKA_0404600	AHA1	activator of Hsp90 ATPase, putative	protein coding	No	0.312	0.743	0.00456066	1	-1.10242
PBANKA_0404700	GRX1	glutaredoxin 1, putative	protein coding	No	0.188	0.886	5.63585e-07	0.00287316	-1.84073
PBANKA_0404800	N/A	FAD-dependent glycerol-3-phosphate dehydrogenase, putative	protein coding	No	0.312	0.8	0.000678711	1	-0.916775
PBANKA_0404900	N/A	cytochrome c oxidase subunit ApiCOX35, putative	protein coding	No	0.25	0.086	0.294439	1	0.846655
PBANKA_0405000	N/A	ATP synthase-associated protein, putative	protein coding	No	0.25	0.543	0.00103257	1	-1.1344
PBANKA_0405100	EMC5	ER membrane protein complex subunit 5, putative	protein coding	No	0	0.114	0.111286	1	-0.459341
PBANKA_0405200	CCT2	T-complex protein 1 subunit beta, putative	protein coding	No	0.688	0.943	0.000219914	1	-0.797294
PBANKA_0405300	N/A	40S ribosomal protein S23, putative	protein coding	No	0.062	0.486	0.00586134	1	-1.02684
PBANKA_0405500	N/A	60S ribosomal protein L7, putative	protein coding	No	0.438	0.829	1.78463e-06	0.00909805	-1.78055
PBANKA_0405600	EB1	microtubule-associated protein RP/EB family, putative	protein coding	No	0.375	0.057	0.00332466	1	1.64597
PBANKA_0405700	ClpP	ATP-dependent Clp protease proteolytic subunit, putative	protein coding	No	0.062	0.171	0.176146	1	-0.503255
PBANKA_0405800	SKA2	spindle and kinetochore-associated protein 2, putative	protein coding	No	0.125	0.171	0.353158	1	-0.417325
PBANKA_0405900	N/A	conserved Plasmodium protein, unknown function	protein coding	No	0.062	0.143	0.381438	1	-0.459397
PBANKA_0406100	N/A	conserved Plasmodium protein, unknown function	protein coding	No	0.562	0.343	0.00803862	1	-0.57199
PBANKA_0406200	N/A	conserved Plasmodium protein, unknown function	protein coding	No	0.938	0.143	1.27415e-07	0.000649562	1.50988
PBANKA_0406500	CCT7	T-complex protein 1 subunit eta, putative	protein coding	No	0.625	1	2.60515e-05	0.132811	-0.967033
PBANKA_0406700	N/A	activator of Hsp90 ATPase, putative	protein coding	No	0.812	0.286	1.04338e-06	0.00531916	-0.288781
PBANKA_0406800	PRPF19	pre-mRNA-processing factor 19, putative	protein coding	No	0.188	0	0.0114998	1	0.605913
PBANKA_0407000	N/A	conserved protein, unknown function	protein coding	No	0	0.143	0.0682953	1	-0.474359
PBANKA_0407100	SF3B1	splicing factor 3B subunit 1, putative	protein coding	No	0.188	0.571	4.40471e-05	0.224552	-1.36217
PBANKA_0407200	YVH1	dual specificity protein phosphatase	protein coding	No	0.188	0.229	0.363879	1	-0.449893
PBANKA_0407400	ARK2	serine/threonine protein kinase ARK2, putative	protein coding	No	1	0.343	1.95111e-06	0.00994678	1.4454
PBANKA_0407500	N/A	N2227-like protein, putative	protein coding	No	0.125	0.057	0.720754	1	0.576934
PBANKA_0407600	AS	asparagine synthetase [glutamine-hydrolyzing]	protein coding	No	0.188	0.371	0.0534932	1	-0.808376
PBANKA_0407700	N/A	60S acidic ribosomal protein P2, putative	protein coding	No	0.812	0.943	3.34449e-06	0.0170502	-1.08875
PBANKA_0408100	N/A	50S ribosomal protein L9, apicoplast, putative	protein coding	No	0.125	0.171	0.111814	1	-0.657256
PBANKA_0408300	N/A	phd finger protein, putative	protein coding	No	0.812	0.543	2.11765e-05	0.107958	-0.590525
PBANKA_0408400	N/A	phosphoglycerate mutase, putative	protein coding	No	0.5	0.6	0.012249	1	-0.700845
PBANKA_0408600	EIF3K	eukaryotic translation initiation factor 3 subunit K, putative	protein coding	No	0.5	0.514	0.076502	1	-0.523394
PBANKA_0408700	TRAPPC4	trafficking protein particle complex subunit 4, putative	protein coding	No	0.312	0	0.00063097	1	0.359109
PBANKA_0408800	N/A	conserved Plasmodium protein, unknown function	protein coding	No	0.438	0.257	0.00293279	1	-0.483248
PBANKA_0408900	N/A	conserved Plasmodium protein, unknown function	protein coding	No	0.125	0.171	0.295433	1	-0.510111
PBANKA_0409000	N/A	conserved Plasmodium protein, unknown function	protein coding	No	0.125	0	0.0470458	1	0.600441
PBANKA_0409100	N/A	pre-mRNA splicing factor, putative	protein coding	No	0.5	0.543	0.0158951	1	-0.656592
PBANKA_0409200	N/A	valine--tRNA ligase, putative	protein coding	No	0.188	0.486	0.00636075	1	-1.1054
PBANKA_0409400	PKRP	kinase-related protein PKRP	protein coding	No	1	0.429	1.20935e-08	6.16525e-05	2.43308
PBANKA_0409600	OST1	dolichyl-diphosphooligosaccharide--protein glycosyltransferase subunit OST1, putative	protein coding	No	0	0.4	0.000585255	1	-1.08463
PBANKA_0409800	N/A	ATP synthase F0 subunit d-like protein, putative	protein coding	No	0.562	0.743	0.0105304	1	-0.741206
PBANKA_0410000	N/A	conserved protein, unknown function	protein coding	No	0	0.229	0.015418	1	-0.806488
PBANKA_0410100	N/A	E3 ubiquitin-protein ligase, putative	protein coding	No	0.375	0.257	0.159069	1	-0.300341
PBANKA_0410200	N/A	tetratricopeptide repeat protein, putative	protein coding	No	0.5	0.829	7.50218e-07	0.00382461	-1.75779
PBANKA_0410300	RPN12	26S proteasome regulatory subunit RPN12, putative	protein coding	No	0.312	0.429	0.0015919	1	-0.925059
PBANKA_0410600	N/A	60S ribosomal protein L26, putative	protein coding	No	0.562	0.457	0.0272017	1	-0.451078
PBANKA_0410800	N/A	ubiquitin-protein ligase, putative	protein coding	No	0	0.4	0.000585255	1	-1.26033
PBANKA_0410900	N/A	conserved protein, unknown function	protein coding	No	0	0.143	0.0682953	1	-0.498354
PBANKA_0411000	N/A	YGGT family protein, putative	protein coding	No	0	0.114	0.111286	1	-0.299877
PBANKA_0411100	N/A	conserved Plasmodium protein, unknown function	protein coding	No	0.312	0.4	0.0041148	1	-0.91649
PBANKA_0411200	N/A	Ras-like G protein, putative	protein coding	No	0.438	0.371	0.00153483	1	-0.918828
PBANKA_0411300	N/A	conserved Plasmodium protein, unknown function	protein coding	No	1	0.086	8.49755e-11	4.33205e-07	2.28551
PBANKA_0411400	N/A	conserved Plasmodium protein, unknown function	protein coding	No	0.312	0.514	0.076179	1	-0.505978
PBANKA_0411500	N/A	conserved Plasmodium protein, unknown function	protein coding	No	0.062	0.429	0.00432377	1	-1.17724
PBANKA_0411800	N/A	vesicle transport v-SNARE protein, putative	protein coding	No	0.188	0.171	0.344551	1	-0.320693
PBANKA_0411900	N/A	conserved Plasmodium protein, unknown function	protein coding	No	0.312	0.171	0.0340696	1	-0.680946
PBANKA_0411950	N/A	conserved Plasmodium protein, unknown function	protein coding	No	0.562	0.143	0.00696721	1	0.428203
PBANKA_0412000	DER1-2	DER1-like protein, putative	protein coding	No	0.062	0.171	0.341561	1	-0.52045
PBANKA_0412100	PPP6	serine/threonine protein phosphatase 6	protein coding	No	0.562	0.086	0.00131974	1	1.01092
PBANKA_0412300	N/A	conserved protein, unknown function	protein coding	No	0.938	0.371	0.000206812	1	0.721389
PBANKA_0412500	N/A	conserved Plasmodium protein, unknown function	protein coding	No	0.062	0.229	0.284752	1	-0.485106
PBANKA_0412700	N/A	zinc finger protein, putative	protein coding	No	0	0.2	0.0254923	1	-0.646013
PBANKA_0412800	eIF4E	eukaryotic translation initiation factor 4E, putative	protein coding	No	0.188	0.057	0.324006	1	0.789761
PBANKA_0413000	N/A	conserved Plasmodium protein, unknown function	protein coding	No	0.688	0.514	0.00023104	1	-0.868727
PBANKA_0413200	N/A	conserved Plasmodium protein, unknown function	protein coding	No	0.188	0.229	0.576384	1	-0.430247
PBANKA_0413400	N/A	zinc finger protein, putative	protein coding	No	0.625	0.143	0.00205827	1	0.848676
PBANKA_0413500	N/A	conserved Plasmodium protein, unknown function	protein coding	No	0.062	0.114	0.281323	1	-0.564327
PBANKA_0413600	N/A	zinc finger protein, putative	protein coding	No	0	0.314	0.00320188	1	-0.911486
PBANKA_0413700	N/A	conserved Plasmodium protein, unknown function	protein coding	No	0.5	0.029	0.000271658	1	1.01835
PBANKA_0413800	MA	microneme associated antigen, putative	protein coding	No	0	0.114	0.111286	1	-0.593169
PBANKA_0413900	N/A	ribosomal protein L27, mitochondrial, putative	protein coding	No	0	0.229	0.015418	1	-0.621231
PBANKA_0414100	PPase	inorganic pyrophosphatase, putative	protein coding	No	0.312	0.629	0.0695778	1	-0.650059
PBANKA_0414200	N/A	CS domain-containing protein, putative	protein coding	No	0.125	0.714	2.04591e-07	0.001043	-1.859
PBANKA_0414300	NUF2	kinetochore protein NUF2, putative	protein coding	No	0.688	0	1.80003e-08	9.17655e-05	1.11891
PBANKA_0414600	N/A	40S ribosomal protein S15A, putative	protein coding	No	0.812	0.971	0.00076655	1	-0.816502
PBANKA_0414700	N/A	zinc finger protein, putative	protein coding	No	0.5	0.143	0.0162666	1	0.251829
PBANKA_0414800	N/A	arginase	protein coding	No	0.062	0.114	0.673179	1	-0.422212
PBANKA_0415000	N/A	Maf-like protein, putative	protein coding	No	0.688	0.714	0.782519	1	0.274111
PBANKA_0415500	SEC27	coatomer subunit beta, putative	protein coding	No	0.312	0.514	0.0141464	1	-0.828685
PBANKA_0415600	N/A	conserved Plasmodium protein, unknown function	protein coding	No	0.5	0.343	0.0780983	1	-0.355039
PBANKA_0415800	WDR66	WD repeat-containing protein 66, putative	protein coding	No	0.312	0.171	0.0348292	1	-0.480148
PBANKA_0416000	RhopH3	high molecular weight rhoptry protein 3, putative	protein coding	No	0.188	0.571	0.00130577	1	-1.44388
PBANKA_0416100	MG1	dynein heavy chain, putative	protein coding	No	0.938	0.486	0.000544964	1	0.982206
PBANKA_0416300	NUP221	nucleoporin NUP221	protein coding	No	0.75	0.257	0.00338513	1	1.19036
PBANKA_0416400	N/A	conserved Plasmodium protein, unknown function	protein coding	No	0	0.2	0.0254923	1	-0.595881
PBANKA_0416500	CuTP	copper-transporting ATPase	protein coding	No	0.438	0.686	1.1007e-05	0.0561139	-1.48301
PBANKA_0416800	N/A	ubiquitin specific protease, putative	protein coding	No	0.312	0.629	0.00177696	1	-0.978392
PBANKA_0416900	N/A	prefoldin subunit 4, putative	protein coding	No	0.125	0.486	0.00609568	1	-1.13248
PBANKA_0417000	SPC3	signal peptidase complex subunit 3, putative	protein coding	No	0.062	0.371	0.0404056	1	-0.950532
PBANKA_0417300	N/A	AP-4 complex subunit epsilon, putative	protein coding	No	0.125	0.143	0.215998	1	-0.496683
PBANKA_0417400	N/A	GTPase-activating protein, putative	protein coding	No	0.438	0.371	0.863943	1	0.464545
PBANKA_0417500	RPL32	60S ribosomal protein L32, putative	protein coding	No	0.875	0.971	0.0476381	1	-0.520947
PBANKA_0417600	CCp4	LCCL domain-containing protein	protein coding	No	0.125	0.029	0.203883	1	0.45567
PBANKA_0417900	NUP138	nucleoporin NUP138	protein coding	No	0.125	0.286	0.392592	1	-1.17808
PBANKA_0418000	DDX60	ATP-dependent RNA helicase DDX60, putative	protein coding	No	0.25	0.743	1.89452e-05	0.0965824	-1.62858
PBANKA_0418200	RAB7	ras-related protein RAB7, putative	protein coding	No	0.062	0.429	0.0178388	1	-1.06146
PBANKA_0418300	RER1	protein RER1, putative	protein coding	No	0.312	0.057	0.062782	1	0.732757
PBANKA_0501100	SEP3	early transcribed membrane protein	protein coding	No	0.688	0.571	0.121804	1	-0.273706
PBANKA_0501500	N/A	enoyl-CoA hydratase-related protein, putative	protein coding	No	0	0.4	0.000585255	1	-1.32231
PBANKA_0502200	RPN5	26S proteasome regulatory subunit p55, putative	protein coding	No	0.062	0.571	0.00106807	1	-1.20892
PBANKA_0502300	N/A	tRNA pseudouridine synthase, putative	protein coding	No	0	0.6	5.17595e-06	0.026387	-1.4637
PBANKA_0502600	N/A	peptidase, putative	protein coding	No	0.125	0.686	3.67711e-05	0.187459	-1.37716
PBANKA_0502700	RDS3	pre-mRNA-splicing factor RDS3, putative	protein coding	No	0	0.257	0.00923726	1	-1.00274
PBANKA_0502800	N/A	tRNA wybutosine-synthesizing protein, putative	protein coding	No	0.125	0.2	0.136813	1	-0.576536
PBANKA_0503100	N/A	conserved Plasmodium protein, unknown function	protein coding	No	0.25	0.229	0.212328	1	-0.386223
PBANKA_0503200	N/A	eukaryotic translation initiation factor subunit eIF2A, putative	protein coding	No	0.938	0.343	8.86161e-05	0.451765	0.761751
PBANKA_0503300	N/A	conserved Plasmodium protein, unknown function	protein coding	No	0.688	0.571	0.00121264	1	-0.540715
PBANKA_0503500	N/A	zinc finger protein, putative	protein coding	No	0.75	0	2.03139e-09	1.0356e-05	1.2545
PBANKA_0503600	N/A	60S ribosomal protein L30e, putative	protein coding	No	0.688	0.429	0.20352	1	0.337346
PBANKA_0503700	N/A	TMEM94 domain-containing protein, putative	protein coding	No	0	0.371	0.00104866	1	-1.06859
PBANKA_0503800	N/A	conserved Plasmodium protein, unknown function	protein coding	No	0.125	0.114	0.222094	1	-0.395733
PBANKA_0504000	N/A	tRNA methyltransferase, putative	protein coding	No	0.5	0.429	0.100748	1	-0.37657
PBANKA_0504200	RBM34	RNA-binding protein 34, putative	protein coding	No	0.062	0.143	0.268993	1	-0.559253
PBANKA_0504300	N/A	flagellar outer arm dynein-associated protein, putative	protein coding	No	0.5	0.114	0.0102224	1	1.33739
PBANKA_0504500	N/A	cytoplasmic dynein intermediate chain, putative	protein coding	No	0	0.143	0.0682953	1	-0.552038
PBANKA_0504600	RCM1	rRNA (cytosine-C(5))-methyltransferase, putative	protein coding	No	0.062	0.257	0.158197	1	-0.635823
PBANKA_0504700	N/A	ribosomal silencing factor RsfS, putative	protein coding	No	0	0.143	0.0682953	1	-0.618595
PBANKA_0504900	N/A	N-acetyltransferase, GNAT family, putative	protein coding	No	0.062	0.171	0.118947	1	-0.777767
PBANKA_0505100	ARF1	ADP-ribosylation factor, putative	protein coding	No	0.125	0.2	0.527275	1	-0.39635
PBANKA_0505200	N/A	conserved protein, unknown function	protein coding	No	0	0.4	0.000585255	1	-1.1795
PBANKA_0505300	N/A	conserved Plasmodium protein, unknown function	protein coding	No	0	0.257	0.00923726	1	-0.892057
PBANKA_0505400	N/A	conserved Plasmodium protein, unknown function	protein coding	No	1	0.514	0.000112254	0.572273	0.364415
PBANKA_0505500	N/A	apicoplast integral membrane protein, putative	protein coding	No	0.562	0.057	0.00029119	1	0.765695
PBANKA_0505600	N/A	endomembrane protein 70, putative	protein coding	No	0.062	0.286	0.0982279	1	-0.774808
PBANKA_0505700	ROK1	ATP-dependent RNA helicase ROK1, putative	protein coding	No	0.062	0.514	0.00181038	1	-1.50156
PBANKA_0505800	DPA	deoxyribose-phosphate aldolase, putative	protein coding	No	0	0.657	1.00629e-06	0.00513005	-1.68916
PBANKA_0505900	N/A	conserved Plasmodium protein, unknown function	protein coding	No	0.938	0.4	0.000377948	1	0.362037
PBANKA_0506100	N/A	PHAX domain-containing protein, putative	protein coding	No	0.188	0.257	0.145759	1	-0.612951
PBANKA_0506300	N/A	methyltransferase, putative	protein coding	No	0	0.114	0.111286	1	-0.39242
PBANKA_0506400	N/A	conserved Plasmodium protein, unknown function	protein coding	No	0.188	0	0.0114998	1	0.306755
PBANKA_0506700	CS	citrate synthase, mitochondrial, putative	protein coding	No	0.062	0.171	0.140709	1	-0.592366
PBANKA_0506800	Kelch10	kelch protein K10, putative	protein coding	No	0.062	0.429	0.00079225	1	-1.13129
PBANKA_0506900	N/A	phospholipid scramblase, putative	protein coding	No	0.188	0	0.0114998	1	0.56208
PBANKA_0507100	N/A	CDGSH iron-sulfur domain-containing protein, putative	protein coding	No	0.188	0.571	0.0305626	1	-0.629852
PBANKA_0507200	N/A	conserved Plasmodium protein, unknown function	protein coding	No	0.25	0.029	0.0623571	1	0.442649
PBANKA_0507300	N/A	dynein heavy chain, putative	protein coding	No	1	0.229	3.64729e-08	0.000185939	1.66307
PBANKA_0507400	OMPDC	orotidine 5'-phosphate decarboxylase, putative	protein coding	No	0.062	0.2	0.413608	1	-0.393004
PBANKA_0507500	N/A	conserved protein, unknown function	protein coding	No	0.062	0.143	0.581067	1	-0.332863
PBANKA_0507600	N/A	HORMA domain protein, putative	protein coding	No	0.062	0.229	0.140041	1	-0.638501
PBANKA_0507800	N/A	conserved protein, unknown function	protein coding	No	0.438	0.114	0.0295593	1	0.260911
PBANKA_0508100	CHD1	chromodomain-helicase-DNA-binding protein 1, putative	protein coding	No	1	0.486	2.27551e-06	0.0116005	1.53423
PBANKA_0508200	N/A	conserved Plasmodium protein, unknown function	protein coding	No	0	0.2	0.0254923	1	-0.67913
PBANKA_0508300	N/A	conserved Plasmodium protein, unknown function	protein coding	No	0.188	0	0.0114998	1	0.289302
PBANKA_0508400	N/A	RNA-binding protein, putative	protein coding	No	0.062	0.171	0.174785	1	-0.636747
PBANKA_0508500	N/A	ATP synthase-associated protein, putative	protein coding	No	0.188	0.314	0.109825	1	-0.599115
PBANKA_0508600	N/A	conserved Plasmodium protein, unknown function	protein coding	No	0.438	0.4	0.0227054	1	-0.765917
PBANKA_0508800	N/A	RAP protein, putative	protein coding	No	0.188	0.2	0.0276527	1	-0.681467
PBANKA_0508900	N/A	conserved protein, unknown function	protein coding	No	0.062	0.457	0.00681839	1	-1.34119
PBANKA_0509100	N/A	conserved Plasmodium protein, unknown function	protein coding	No	0.125	0.457	0.000858718	1	-1.26351
PBANKA_0509300	N/A	glutamine--fructose-6-phosphate aminotransferase [isomerizing], putative	protein coding	No	0.5	0.4	0.782412	1	0.385241
PBANKA_0509400	ATP12	ATP synthase mitochondrial F1 complex assembly factor 2, putative	protein coding	No	0.062	0.143	0.222625	1	-0.504592
PBANKA_0509500	N/A	conserved protein, unknown function	protein coding	No	0.125	0.171	0.575268	1	-0.338856
PBANKA_0509900	N/A	conserved protein, unknown function	protein coding	No	0.25	0.714	0.00143302	1	-1.34088
PBANKA_0510000	N/A	conserved protein, unknown function	protein coding	No	0.312	0.114	0.251375	1	0.579105
PBANKA_0510100	N/A	conserved protein, unknown function	protein coding	No	0.375	0.029	0.00519297	1	0.469988
PBANKA_0510200	N/A	conserved Plasmodium protein, unknown function	protein coding	No	0.75	0.714	0.000142878	0.72839	-0.78957
PBANKA_0510400	N/A	conserved protein, unknown function	protein coding	No	0	0.286	0.00547301	1	-0.956494
PBANKA_0510500	N/A	conserved Plasmodium protein, unknown function	protein coding	No	0	0.143	0.0682953	1	-0.470005
PBANKA_0510600	CDC20	cell division cycle protein 20 homolog	protein coding	No	0.438	0.143	0.0651733	1	0.335494
PBANKA_0510900	RPS2	40S ribosomal protein S2, putative	protein coding	No	0.25	0.4	0.463761	1	0.306712
PBANKA_0511200	MPP10	U3 small nucleolar ribonucleoprotein protein MPP10, putative	protein coding	No	0.125	0.314	0.0421203	1	-0.789289
PBANKA_0511300	N/A	ribosomal protein S22, mitochondrial, putative	protein coding	No	0.188	0.371	0.0429009	1	-0.76815
PBANKA_0511700	SPO11-2	meiotic recombination protein SPO11-2, putative	protein coding	No	0.188	0	0.0114998	1	0.408602
PBANKA_0511800	CEN3	centrin-3, putative	protein coding	No	0.25	0	0.00275033	1	0.446295
PBANKA_0511900	RPL3	60S ribosomal protein L3, putative	protein coding	No	0.125	0.971	5.34476e-12	2.72476e-08	-2.60122
PBANKA_0512600	N/A	partial CSTF domain-containing protein, putative	protein coding	No	0.5	0.629	0.00214135	1	-0.948848
PBANKA_0512800	MTRAP	merozoite TRAP-like protein	protein coding	No	0.812	0.086	3.29991e-07	0.00168229	2.70058
PBANKA_0512900	N/A	conserved protein, unknown function	protein coding	No	0.188	0.514	0.004351	1	-1.17665
PBANKA_0513100	N/A	conserved Plasmodium protein, unknown function	protein coding	No	0.25	0.057	0.088384	1	1.04625
PBANKA_0513400	CDC50C	LEM3/CDC50 family protein, putative	protein coding	No	0.688	0.514	0.00156071	1	-0.458549
PBANKA_0513500	N/A	conserved Plasmodium protein, unknown function	protein coding	No	0.812	0.114	4.08815e-06	0.0208414	1.00046
PBANKA_0513600	ADA	adenosine deaminase, putative	protein coding	No	0.25	0.6	0.0505194	1	-0.406696
PBANKA_0513800	HPR2	heptatricopeptide repeat and RAP domain-containing protein, putative	protein coding	No	0.062	0.486	0.000218986	1	-1.26493
PBANKA_0513900	N/A	conserved Plasmodium protein, unknown function	protein coding	No	0.75	0.286	0.00544567	1	0.453138
PBANKA_0514000	SPT4	transcription elongation factor SPT4, putative	protein coding	No	0.312	0.229	0.511843	1	0.706017
PBANKA_0514100	PRP22	pre-mRNA-splicing factor ATP-dependent RNA helicase PRP22, putative	protein coding	No	0.188	0.743	1.64324e-05	0.0837724	-1.39916
PBANKA_0514300	N/A	conserved Plasmodium protein, unknown function	protein coding	No	0.438	0.114	0.0346838	1	0.800155
PBANKA_0514500	RPN9	26S proteasome regulatory subunit RPN9, putative	protein coding	No	0.625	0.6	0.00151778	1	-0.684879
PBANKA_0514600	KAE1	tRNA N6-adenosine threonylcarbamoyltransferase, putative	protein coding	No	0.125	0.371	0.17146	1	-0.631492
PBANKA_0514700	N/A	RNA methyltransferase, putative	protein coding	No	0	0.114	0.111286	1	-0.476237
PBANKA_0514900	P28	ookinete surface protein P28	protein coding	No	0.188	0.057	0.36062	1	0.560729
PBANKA_0515000	P25	ookinete surface protein P25	protein coding	No	0.375	0.086	0.00651932	1	-0.26533
PBANKA_0515200	MORN1	MORN repeat-containing protein 1, putative	protein coding	No	0.125	0.171	0.779523	1	-0.263224
PBANKA_0515500	I3	protein phosphatase inhibitor 3, putative	protein coding	No	0.312	0	0.00063097	1	1.17918
PBANKA_0515700	N/A	conserved Plasmodium protein, unknown function	protein coding	No	0	0.2	0.0254923	1	-0.63905
PBANKA_0515900	DCP1	mRNA-decapping enzyme subunit 1, putative	protein coding	No	0.812	0.4	0.0135553	1	0.477113
PBANKA_0516100	N/A	conserved protein, unknown function	protein coding	No	0.125	0.229	0.107685	1	-0.587977
PBANKA_0516200	PIGA	phosphatidylinositol N-acetylglucosaminyltransferase subunit A, putative	protein coding	No	0.062	0.629	4.07012e-05	0.207495	-1.51762
PBANKA_0516300	N/A	DER1-like protein, putative	protein coding	No	0.25	0.057	0.112076	1	0.352751
PBANKA_0516600	LRR1	leucine-rich repeat protein, putative	protein coding	No	0.938	0.6	0.0282021	1	0.492225
PBANKA_0516700	N/A	RNA polymerase II-associated protein 1, putative	protein coding	No	0	0.314	0.00320188	1	-0.934443
PBANKA_0516800	HPR1	heptatricopeptide repeat-containing protein HPR1	protein coding	No	0	0.286	0.00547301	1	-0.965629
PBANKA_0516900	AdoMetDC/ODC	S-adenosylmethionine decarboxylase/ornithine decarboxylase, putative	protein coding	No	0.688	0.143	0.00060048	1	1.06168
PBANKA_0517000	ETRAMP10.2	early transcribed membrane protein	protein coding	No	0.562	0.743	0.276174	1	0.452781
PBANKA_0517700	N/A	ubiquitin-conjugating enzyme E2, putative	protein coding	No	0.125	0.086	0.374922	1	0.874387
PBANKA_0517800	SLY1	Sec1 family protein, putative	protein coding	No	0.188	0.6	0.0166413	1	-0.839533
PBANKA_0518200	SDHA	flavoprotein subunit of succinate dehydrogenase, putative	protein coding	No	0	0.171	0.0418329	1	-0.596069
PBANKA_0518700	N/A	methionine--tRNA ligase, putative	protein coding	No	0	0.714	1.62323e-07	0.00082752	-2.07852
PBANKA_0518900	N/A	conserved Plasmodium membrane protein, unknown function	protein coding	No	0.062	0.371	0.00806633	1	-1.20952
PBANKA_0519600	N/A	conserved protein, unknown function	protein coding	No	0.375	0.143	0.00297281	1	-0.387386
PBANKA_0519700	PhLP2	phosducin-like protein 2, putative	protein coding	No	0.5	0.314	0.327949	1	0.261891
PBANKA_0519800	ACT	acetyl-CoA transporter, putative	protein coding	No	0.25	0.771	0.00107432	1	-1.05447
PBANKA_0519900	N/A	conserved Plasmodium protein, unknown function	protein coding	No	0.938	0.629	0.0220581	1	0.911806
PBANKA_0520000	N/A	pyruvate kinase 2, putative	protein coding	No	0	0.286	0.00547301	1	-0.839396
PBANKA_0520100	N/A	conserved Plasmodium protein, unknown function	protein coding	No	0	0.171	0.0418329	1	-0.651684
PBANKA_0520200	N/A	ADP/ATP transporter on adenylate translocase, putative	protein coding	No	0.062	0.6	0.000440843	1	-1.07033
PBANKA_0520300	N/A	conserved Plasmodium protein, unknown function	protein coding	No	0.375	0.314	0.0403474	1	-0.517366
PBANKA_0520500	XPB	TFIIH basal transcription factor complex helicase XPB subunit, putative	protein coding	No	0.625	0.314	0.0791509	1	0.390648
PBANKA_0520600	ERH	enhancer of rudimentary homolog, putative	protein coding	No	0.125	0.371	0.0958908	1	-0.872828
PBANKA_0520800	N/A	conserved Plasmodium protein, unknown function	protein coding	No	0.062	0.229	0.13337	1	-0.667914
PBANKA_0520900	N/A	antigen UB05, putative	protein coding	No	0.938	0.629	1.92657e-05	0.0982166	1.48186
PBANKA_0521000	N/A	GDP dissociation inhibitor, putative	protein coding	No	0.062	0.6	1.13436e-05	0.0578296	-1.48552
PBANKA_0521221	N/A	18S ribosomal RNA	rRNA encoding	No	0.812	0.029	2.4232e-08	0.000123535	0.380097
PBANKA_0521261	N/A	28S ribosomal RNA	rRNA encoding	No	1	0.057	2.36406e-11	1.2052e-07	0.673225
PBANKA_0521300	N/A	zinc finger protein, putative	protein coding	No	0.875	0.371	0.00114742	1	0.34392
PBANKA_0521400	RIO2	serine/threonine protein kinase RIO2, putative	protein coding	No	0.438	0.314	0.0956268	1	-0.409157
PBANKA_0521600	ACPS	holo-[acyl-carrier-protein] synthase, putative	protein coding	No	0	0.571	1.10812e-05	0.0564921	-1.63073
PBANKA_0521700	ApiAP2	AP2 domain transcription factor, putative	protein coding	No	0.562	0.086	0.00117932	1	1.25888
PBANKA_0521800	RRF2	ribosome-recycling factor, putative	protein coding	No	0.062	0.371	0.0044531	1	-1.26372
PBANKA_0521900	N/A	conserved Plasmodium protein, unknown function	protein coding	No	0.375	0.057	0.0209991	1	0.650074
PBANKA_0522000	N/A	conserved Plasmodium protein, unknown function	protein coding	No	0.812	0.371	1.22702e-05	0.0625533	-0.471645
PBANKA_0522500	N/A	transmembrane emp24 domain-containing protein, putative	protein coding	No	0.312	0.286	0.0927946	1	-0.545811
PBANKA_0522700	N/A	alpha tubulin 2	protein coding	No	1	0.971	1.23066e-06	0.00627389	1.11851
PBANKA_0522800	RPS19	40S ribosomal protein S19, putative	protein coding	No	0.688	0.943	9.25777e-06	0.0471961	-1.31369
PBANKA_0523000	N/A	conserved Plasmodium protein, unknown function	protein coding	No	0.125	0.143	0.134833	1	-0.500273
PBANKA_0523200	SR12	serpentine receptor, putative	protein coding	No	0	0.2	0.0254923	1	-0.666356
PBANKA_0523300	N/A	methyltransferase, putative	protein coding	No	0.062	0.514	0.00339691	1	-1.24883
PBANKA_0523500	N/A	AP-4 complex subunit sigma, putative	protein coding	No	0.062	0.2	0.113281	1	-0.585936
PBANKA_0523600	N/A	BSD-domain protein, putative	protein coding	No	0.062	0.143	0.685857	1	-0.27365
PBANKA_0523900	GAPM2	glideosome associated protein with multiple membrane spans 2, putative	protein coding	No	0.688	0.286	0.00373165	1	2.06402
PBANKA_0524100	N/A	conserved Plasmodium protein, unknown function	protein coding	No	0.125	0.2	0.074481	1	-0.618678
PBANKA_0524200	SEP2	early transcribed membrane protein	protein coding	No	1	0.114	8.27848e-10	4.22037e-06	1.70132
PBANKA_0524300	N/A	tryptophan-rich protein	protein coding	No	0.5	0.371	0.081446	1	-0.439175
PBANKA_0524400	N/A	tryptophan-rich protein	protein coding	No	0	0.2	0.0254923	1	-0.672969
PBANKA_0524600	N/A	PIR protein	protein coding	No	0.75	0.086	7.91988e-06	0.0403756	1.20732
PBANKA_0524700	N/A	Plasmodium exported protein, unknown function	protein coding	No	0.75	0.371	0.0310297	1	0.676709
PBANKA_0524800	SEP1	early transcribed membrane protein	protein coding	No	0.812	0.086	7.30486e-07	0.00372402	2.33367
PBANKA_0600051	N/A	PIR protein	protein coding	No	0.062	0.114	0.714467	1	-0.628919
PBANKA_0600500	N/A	GPN-loop GTPase, putative	protein coding	No	0	0.171	0.0418329	1	-0.624269
PBANKA_0600600	NEK3	NIMA related kinase 3, putative	protein coding	No	0.188	0.143	0.227853	1	-1.64297
PBANKA_0600800	COX19	cytochrome c oxidase assembly protein COX19, putative	protein coding	No	0.125	0.314	0.0683022	1	-0.802844
PBANKA_0601000	PSH2	ATP-dependent DNA/RNA helicase PSH2, putative	protein coding	No	0.312	0.429	0.178107	1	-0.438827
PBANKA_0601100	N/A	mitochondrial phosphate carrier protein, putative	protein coding	No	0.125	0.286	0.406751	1	-0.325473
PBANKA_0601200	N/A	dynein heavy chain, putative	protein coding	No	0.938	0.086	5.58807e-09	2.8488e-05	2.0537
PBANKA_0601300	CYP26	peptidyl-prolyl cis-trans isomerase, putative	protein coding	No	0.312	0.171	0.529148	1	0.489189
PBANKA_0601500	TGS1	trimethylguanosine synthase, putative	protein coding	No	0.25	0.2	0.187383	1	-0.478245
PBANKA_0601700	N/A	conserved Plasmodium protein, unknown function	protein coding	No	0.125	0.229	0.0222642	1	-0.769135
PBANKA_0602000	ORC1	origin recognition complex subunit 1, putative	protein coding	No	0.938	0.371	0.000147271	0.750788	1.25066
PBANKA_0602100	N/A	conserved Plasmodium protein, unknown function	protein coding	No	0.25	0.486	0.0355986	1	-0.912176
PBANKA_0602300	N/A	TBCC domain-containing protein, putative	protein coding	No	0.438	0.886	5.41346e-05	0.275978	-1.25116
PBANKA_0602500	SUA5	threonylcarbamoyl-AMP synthase, putative	protein coding	No	0	0.114	0.111286	1	-0.487283
PBANKA_0602700	NAPL	nucleosome assembly protein, putative	protein coding	No	0.875	0.914	0.336916	1	-0.322481
PBANKA_0602800	UBC	ubiquitin-conjugating enzyme E2, putative	protein coding	No	1	0.857	0.000121632	0.620081	1.39447
PBANKA_0603000	N/A	conserved Plasmodium protein, unknown function	protein coding	No	0.188	0.343	0.0248616	1	-0.93895
PBANKA_0603400	N/A	conserved protein, unknown function	protein coding	No	0.062	0.314	0.0114675	1	-0.993458
PBANKA_0603600	N/A	conserved protein, unknown function	protein coding	No	0.062	0.514	0.00363421	1	-1.07222
PBANKA_0603700	N/A	conserved protein, unknown function	protein coding	No	0.188	0.286	0.0249699	1	-0.752328
PBANKA_0603800	SEPSECS	O-phosphoseryl-tRNA(Sec) selenium transferase, putative	protein coding	No	0	0.229	0.015418	1	-0.882115
PBANKA_0604000	N/A	conserved Plasmodium protein, unknown function	protein coding	No	0	0.314	0.00320188	1	-1.07393
PBANKA_0604100	N/A	kelch domain-containing protein, putative	protein coding	No	0.5	0.143	0.0304384	1	0.794046
PBANKA_0604200	N/A	zinc finger protein, putative	protein coding	No	0.625	0.143	0.000578695	1	0.464302
PBANKA_0604300	TRP1	tetratricopeptide repeat protein, putative	protein coding	No	1	1	0.000915778	1	0.858047
PBANKA_0604400	tGLO2	targeted glyoxalase II, putative	protein coding	No	0.562	0.171	0.0206031	1	0.74004
PBANKA_0604600	N/A	conserved protein, unknown function	protein coding	No	0.625	0.4	0.275381	1	0.671955
PBANKA_0604700	SHLP2	shewanella-like protein phosphatase 2, putative	protein coding	No	0.438	0.229	0.319142	1	0.480376
PBANKA_0604800	EIF3C	eukaryotic translation initiation factor 3 subunit C, putative	protein coding	No	0.438	0.857	1.25006e-05	0.063728	-1.39165
PBANKA_0604900	N/A	conserved Plasmodium protein, unknown function	protein coding	No	0.188	0.286	0.269311	1	-0.570411
PBANKA_0605000	TUM1	thiosulfate sulfurtransferase, putative	protein coding	No	0	0.114	0.111286	1	-0.356109
PBANKA_0605200	RPC2	DNA-directed RNA polymerase III subunit RPC2, putative	protein coding	No	0.125	0.257	0.0276261	1	-0.665234
PBANKA_0605400	N/A	conserved Plasmodium protein, unknown function	protein coding	No	0.062	0.457	0.00689598	1	-1.27806
PBANKA_0605500	N/A	conserved Plasmodium protein, unknown function	protein coding	No	0.812	0.086	1.1564e-06	0.00589533	1.3205
PBANKA_0605600	N/A	conserved Plasmodium protein, unknown function	protein coding	No	1	0.343	4.44872e-06	0.0226796	1.14385
PBANKA_0606100	MiaA	tRNA dimethylallyltransferase, putative	protein coding	No	0	0.257	0.00923726	1	-0.865819
PBANKA_0606200	N/A	41-3 protein, putative	protein coding	No	0	0.114	0.111286	1	-0.466997
PBANKA_0606300	N/A	conserved Plasmodium protein, unknown function	protein coding	No	0.375	0.086	0.0243892	1	0.251762
PBANKA_0606700	CRMP3	cysteine repeat modular protein 3	protein coding	No	0.125	0.314	0.0302109	1	-0.860784
PBANKA_0606800	N/A	acyl carrier protein, mitochondrial, putative	protein coding	No	0.25	0.486	0.0249095	1	-0.936459
PBANKA_0607000	N/A	conserved Plasmodium protein, unknown function	protein coding	No	0.062	0.2	0.35122	1	-0.471301
PBANKA_0607200	N/A	conserved protein, unknown function	protein coding	No	0	0.314	0.00320188	1	-0.981774
PBANKA_0607300	N/A	zinc finger protein, putative	protein coding	No	0.438	0.257	0.430069	1	0.469781
PBANKA_0607400	PPM11	protein phosphatase PPM11, putative	protein coding	No	0.875	0.257	7.17968e-05	0.36602	1.4768
PBANKA_0607500	N/A	mago-binding protein, putative	protein coding	No	0.062	0.2	0.391149	1	-0.55072
PBANKA_0607600	LSM7	U6 snRNA-associated Sm-like protein LSm7, putative	protein coding	No	0.062	0.371	0.00201461	1	-1.10227
PBANKA_0607700	TRZ	telomere repeat-binding zinc finger protein, putative	protein coding	No	0.938	0.629	0.0347885	1	0.362187
PBANKA_0607800	CIA1	cytosolic iron-sulfur protein assembly protein 1, putative	protein coding	No	0.75	0.086	8.85539e-06	0.0451448	1.18169
PBANKA_0608400	RPL1	50S ribosomal protein L1, apicoplast, putative	protein coding	No	0.625	0.486	2.91325e-06	0.0148517	-1.11089
PBANKA_0608500	N/A	SNARE protein, putative	protein coding	No	0.625	0.057	2.76912e-05	0.14117	0.428221
PBANKA_0608800	N/A	conserved Plasmodium protein, unknown function	protein coding	No	0.062	0.114	0.646936	1	-0.368113
PBANKA_0608900	N/A	general transcription factor 3C polypeptide 5, putative	protein coding	No	0.312	0.6	1.31778e-05	0.0671805	-1.34778
PBANKA_0609000	N/A	conserved Plasmodium protein, unknown function	protein coding	No	0	0.229	0.015418	1	-0.709689
PBANKA_0609100	N/A	conserved Plasmodium protein, unknown function	protein coding	No	0.562	0.343	0.336712	1	0.609683
PBANKA_0609700	N/A	conserved Plasmodium protein, unknown function	protein coding	No	0.625	0.571	0.0172709	1	-0.525546
PBANKA_0609800	MCM8	DNA helicase MCM8, putative	protein coding	No	0.062	0.171	0.510183	1	-0.486175
PBANKA_0609900	N/A	heat shock protein DNAJ homologue Pfj4, putative	protein coding	No	0.625	0.943	0.0191716	1	-0.363767
PBANKA_0610000	mtRPS18	ribosomal protein S18, mitochondrial, putative	protein coding	No	0.188	0.314	0.0463762	1	-0.893529
PBANKA_0610200	MCM5	DNA replication licensing factor MCM5, putative	protein coding	No	0.625	0.543	0.200521	1	0.57669
PBANKA_0610300	N/A	polyubiquitin, putative	protein coding	No	1	0.286	6.44239e-07	0.00328433	1.55609
PBANKA_0610400	ATP4	non-SERCA-type Ca2+ -transporting P-ATPase, putative	protein coding	No	0.688	0.371	0.0584134	1	1.18195
PBANKA_0610500	TPx(Gl)	glutathione peroxidase-like thioredoxin peroxidase	protein coding	No	0.188	0.229	0.431019	1	-0.428952
PBANKA_0610600	PPP1	peripheral plastid protein 1, putative	protein coding	No	0.188	0.2	0.156869	1	-0.441978
PBANKA_0610700	N/A	conserved Plasmodium protein, unknown function	protein coding	No	0.5	0.143	0.0198991	1	0.508878
PBANKA_0610800	N/A	eukaryotic translation initiation factor eIF2A, putative	protein coding	No	0.25	0.629	0.00728402	1	-1.2016
PBANKA_0610900	HSP40	HSP40, subfamily A, putative	protein coding	No	0.938	0.943	2.39238e-05	0.121964	-0.92577
PBANKA_0611000	N/A	trafficking protein particle complex subunit 5, putative	protein coding	No	0.125	0.229	0.456142	1	-0.42757
PBANKA_0611200	N/A	conserved protein, unknown function	protein coding	No	0.062	0.429	0.0147393	1	-0.985919
PBANKA_0611500	N/A	conserved Plasmodium protein, unknown function	protein coding	No	0.25	0.057	0.159795	1	0.621191
PBANKA_0611600	N/A	ribonucleoside-diphosphate reductase large subunit, putative	protein coding	No	0.812	0.114	4.89072e-06	0.0249329	1.2937
PBANKA_0612000	ClpR	ATP-dependent Clp protease proteolytic subunit, putative	protein coding	No	0	0.257	0.00923726	1	-1.06943
PBANKA_0612200	N/A	conserved Plasmodium protein, unknown function	protein coding	No	1	0.6	0.00167428	1	0.894314
PBANKA_0612400	N/A	conserved Plasmodium protein, unknown function	protein coding	No	0.25	0.057	0.128451	1	0.39393
PBANKA_0612600	N/A	PP-loop family protein, putative	protein coding	No	0.812	0.086	9.95442e-07	0.00507476	0.564596
PBANKA_0612700	N/A	conserved Plasmodium protein, unknown function	protein coding	No	0.188	0.171	0.150764	1	-0.427652
PBANKA_0612800	N/A	DEAD box ATP-dependent RNA helicase, putative	protein coding	No	0.312	0.514	0.0269511	1	-0.671742
PBANKA_0613100	N/A	conserved Plasmodium protein, unknown function	protein coding	No	0.25	0.314	0.0683335	1	-0.673884
PBANKA_0613300	N/A	LITAF-like zinc finger protein, putative	protein coding	No	0.312	0.086	0.112695	1	0.355002
PBANKA_0613400	mtRPS12	ribosomal protein S12, mitochondrial, putative	protein coding	No	0.25	0.6	0.00747751	1	-1.13769
PBANKA_0613500	N/A	conserved Plasmodium protein, unknown function	protein coding	No	0	0.143	0.0682953	1	-0.595784
PBANKA_0613600	PPCS	phosphopantothenate--cysteine ligase, putative	protein coding	No	0.062	0.229	0.27727	1	-0.338461
PBANKA_0613700	N/A	RNA-binding protein, putative	protein coding	No	0.875	0.543	0.0250318	1	0.920791
PBANKA_0613800	SDA1	protein SDA1, putative	protein coding	No	0.25	0.314	0.173367	1	-0.574768
PBANKA_0613900	N/A	PDCD2 domain-containing protein, putative	protein coding	No	0.062	0.114	0.690935	1	-0.333779
PBANKA_0614000	N/A	conserved protein, unknown function	protein coding	No	0.188	0.829	4.27261e-06	0.0217818	-1.85118
PBANKA_0614100	N/A	transcription initiation factor IIA subunit 1, putative	protein coding	No	0.062	0.343	0.0684484	1	-0.709119
PBANKA_0614200	N/A	conserved Plasmodium protein, unknown function	protein coding	No	0.188	0.257	0.0860568	1	-0.646951
PBANKA_0614700	N/A	conserved Plasmodium membrane protein, unknown function	protein coding	No	0.375	0.057	0.0200574	1	0.647473
PBANKA_0614800	N/A	conserved Plasmodium protein, unknown function	protein coding	No	0.812	0.486	0.00101094	1	-0.276154
PBANKA_0615000	N/A	transcription initiation factor IIE subunit alpha, putative	protein coding	No	0	0.343	0.00184683	1	-0.981125
PBANKA_0615100	N/A	queuine tRNA-ribosyltransferase, putative	protein coding	No	0.062	0.143	0.228932	1	-0.567425
PBANKA_0615200	CDPK4	calcium-dependent protein kinase 4	protein coding	No	1	0.8	0.000606436	1	0.905951
PBANKA_0615300	N/A	conserved Plasmodium protein, unknown function	protein coding	No	0.75	0.2	0.000779756	1	1.04575
PBANKA_0615400	N/A	serine--tRNA ligase, putative	protein coding	No	0.188	0.486	0.00398326	1	-1.19889
PBANKA_0615700	N/A	dynein heavy chain, putative	protein coding	No	0.625	0.286	0.00130003	1	-0.391658
PBANKA_0615800	EST	exported serine/threonine protein kinase	protein coding	No	0.875	0.429	0.00716294	1	0.756111
PBANKA_0616000	N/A	ribosomal protein S8, mitochondrial, putative	protein coding	No	0.25	0	0.00275033	1	1.46337
PBANKA_0616300	N/A	conserved Plasmodium protein, unknown function	protein coding	No	0.125	0.314	0.0113101	1	-0.872993
PBANKA_0616400	N/A	conserved protein, unknown function	protein coding	No	0.188	0.029	0.18113	1	0.570951
PBANKA_0616800	ARP6	actin-related protein, putative	protein coding	No	0.188	0.286	0.17656	1	-0.463848
PBANKA_0616900	N/A	conserved Plasmodium protein, unknown function	protein coding	No	1	0.657	1.15762e-05	0.0590154	-0.378377
PBANKA_0617100	N/A	60S ribosomal protein L11a, putative	protein coding	No	0.938	0.829	0.0378008	1	-0.273486
PBANKA_0617200	RPS10	40S ribosomal protein S10, putative	protein coding	No	0.5	0.943	0.000342529	1	-0.825521
PBANKA_0617300	N/A	conserved protein, unknown function	protein coding	No	0	0.114	0.111286	1	-0.525582
PBANKA_0617400	N/A	conserved Plasmodium protein, unknown function	protein coding	No	0.125	0.571	0.000251376	1	-1.45015
PBANKA_0617500	CSL4	exosome complex component CSL4, putative	protein coding	No	0	0.314	0.00320188	1	-0.950462
PBANKA_0617600	ESF2	pre-rRNA-processing protein ESF2, putative	protein coding	No	0	0.4	0.000585255	1	-1.20178
PBANKA_0617900	AIF	apoptosis-inducing factor, putative	protein coding	No	0	0.514	4.61078e-05	0.235057	-1.50872
PBANKA_0618000	N/A	conserved Plasmodium protein, unknown function	protein coding	No	0	0.143	0.0682953	1	-0.560588
PBANKA_0618200	N/A	phosphoinositide-binding protein, putative	protein coding	No	0.875	0.371	0.00148853	1	0.510049
PBANKA_0618300	N/A	Ham1-like protein, putative	protein coding	No	0.188	0.086	0.121004	1	-0.252842
PBANKA_0618500	N/A	conserved Plasmodium protein, unknown function	protein coding	No	0.625	0.571	0.0220265	1	-0.634294
PBANKA_0618600	N/A	conserved protein, unknown function	protein coding	No	0.562	0.771	0.000606559	1	-1.07011
PBANKA_0618800	DDX31	ATP-dependent DNA helicase DDX31, putative	protein coding	No	0	0.371	0.00104866	1	-0.92889
PBANKA_0619000	N/A	conserved Plasmodium protein, unknown function	protein coding	No	0.5	0.314	0.010478	1	-0.281797
PBANKA_0619100	N/A	40S ribosomal protein S5, putative	protein coding	No	0.625	0.971	0.00381948	1	-0.349805
PBANKA_0619200	PSOP1	secreted ookinete protein, putative	protein coding	No	0.375	0.029	0.00499444	1	1.23278
PBANKA_0619300	N/A	conserved Plasmodium protein, unknown function	protein coding	No	0.562	0.429	0.516256	1	0.455564
PBANKA_0619400	N/A	V-type ATPase V0 subunit e, putative	protein coding	No	0.812	0.371	0.000971115	1	1.38459
PBANKA_0619600	N/A	protein pelota homolog, putative	protein coding	No	0.062	0.2	0.383854	1	-0.518419
PBANKA_0619800	N/A	zinc finger protein, putative	protein coding	No	0.688	0.714	0.00776503	1	-0.59486
PBANKA_0620000	CWC15	pre-mRNA-splicing factor CWC15, putative	protein coding	No	0	0.171	0.0418329	1	-0.575912
PBANKA_0620100	UTP7	U3 small nucleolar RNA-associated protein 7, putative	protein coding	No	0.812	0.371	0.0105155	1	0.654384
PBANKA_0620500	N/A	tRNAHis guanylyltransferase, putative	protein coding	No	0	0.2	0.0254923	1	-0.584202
PBANKA_0620800	N/A	conserved protein, unknown function	protein coding	No	0.125	0.029	0.203883	1	0.370129
PBANKA_0621000	N/A	dynactin subunit 5, putative	protein coding	No	0.125	0	0.0470458	1	0.426896
PBANKA_0621100	N/A	proteasome assembly chaperone 4, putative	protein coding	No	0	0.2	0.0254923	1	-0.618688
PBANKA_0621200	N/A	metallo-hydrolase/oxidoreductase, putative	protein coding	No	0.438	0.371	0.00736043	1	-0.763201
PBANKA_0621300	N/A	conserved Plasmodium protein, unknown function	protein coding	No	0.938	0.543	4.13205e-05	0.210652	-0.332258
PBANKA_0621400	N/A	RNA-binding protein, putative	protein coding	No	0.438	0.343	0.0544892	1	-0.374662
PBANKA_0621500	N/A	Rab GTPase activator and protein kinase, putative	protein coding	No	0.188	0.4	0.090872	1	-0.726339
PBANKA_0621700	TAP42	type 2A phosphatase-associated protein 42, putative	protein coding	No	0.25	0.314	0.0195755	1	-0.858773
PBANKA_0621800	COQ3	ubiquinone biosynthesis O-methyltransferase, putative	protein coding	No	0.062	0.343	0.0372242	1	-0.445664
PBANKA_0621900	PAM18	mitochondrial import inner membrane translocase subunit TIM14, putative	protein coding	No	0.562	0.086	0.000909844	1	1.01416
PBANKA_0622100	N/A	protein kinase, putative	protein coding	No	0.625	0.171	0.00373237	1	1.07611
PBANKA_0622300	N/A	kelch domain-containing protein, putative	protein coding	No	0	0.171	0.0418329	1	-0.605617
PBANKA_0622600	N/A	conserved Plasmodium protein, unknown function	protein coding	No	0.812	0.2	4.54618e-05	0.231764	0.442018
PBANKA_0622700	N/A	mago nashi protein homologue, putative	protein coding	No	0.062	0.257	0.214693	1	-0.713906
PBANKA_0622800	N/A	conserved protein, unknown function	protein coding	No	0.062	0.314	0.0091807	1	-1.09904
PBANKA_0622961	N/A	28S ribosomal RNA	rRNA encoding	No	0.938	0.057	9.56314e-10	4.87529e-06	0.888346
PBANKA_0623000	N/A	Plasmodium exported protein, unknown function	protein coding	No	0.125	0.029	0.203883	1	0.381739
PBANKA_0623100	N/A	tryptophan-rich protein	protein coding	No	1	1	0.143494	1	0.511483
PBANKA_0623150	N/A	conserved rodent malaria protein, unknown function	protein coding	No	0.375	0.029	0.00413882	1	0.426517
PBANKA_0623300	N/A	tryptophan-rich protein	protein coding	No	0.125	0.8	1.77781e-05	0.0906329	-1.36388
PBANKA_0700721	N/A	18S ribosomal RNA	rRNA encoding	No	1	0.029	7.15432e-13	3.64727e-09	1.83403
PBANKA_0700761	N/A	28S ribosomal RNA	rRNA encoding	No	1	0.514	3.20181e-15	1.63228e-11	2.96973
PBANKA_0700800	N/A	Plasmodium exported protein (PHIST), unknown function	protein coding	No	0.438	0.2	0.0571913	1	1.21023
PBANKA_0700900	Pb235	reticulocyte binding protein, putative	protein coding	No	0	0.114	0.111286	1	-0.278912
PBANKA_0701100	N/A	CRA domain-containing protein, putative	protein coding	No	0.875	0.886	0.00409151	1	-0.64422
PBANKA_0701500	PHB1	prohibitin 1	protein coding	No	0.125	0.029	0.203883	1	0.777963
PBANKA_0701600	CCDC124	coiled-coil domain-containing protein 124, putative	protein coding	No	0	0.229	0.015418	1	-0.871503
PBANKA_0701700	N/A	conserved Plasmodium protein, unknown function	protein coding	No	0.75	0.2	0.000773513	1	1.18924
PBANKA_0702000	N/A	conserved protein, unknown function	protein coding	No	1	0.486	1.72981e-06	0.00881856	1.56518
PBANKA_0702100	FT1	folate transporter 1, putative	protein coding	No	0.5	0.029	4.59415e-05	0.23421	0.520061
PBANKA_0702200	N/A	translation initiation factor eIF-2B subunit alpha, putative	protein coding	No	0.125	0.086	0.850838	1	0.350152
PBANKA_0702300	OXA1	mitochondrial inner membrane protein OXA1, putative	protein coding	No	0.312	0.343	0.16746	1	-0.465996
PBANKA_0702500	N/A	leucine--tRNA ligase, putative	protein coding	No	0.5	0.343	0.00259406	1	-0.677961
PBANKA_0702600	N/A	conserved Plasmodium protein, unknown function	protein coding	No	0.312	0	0.00063097	1	0.600406
PBANKA_0702800	N/A	protein disulfide-isomerase, putative	protein coding	No	0.75	0.886	0.412392	1	-0.287456
PBANKA_0703100	N/A	conserved Plasmodium protein, unknown function	protein coding	No	0.312	0.571	0.0750042	1	-0.582692
PBANKA_0703200	N/A	ribosomal protein L21, apicoplast, putative	protein coding	No	0	0.714	1.62323e-07	0.00082752	-2.1435
PBANKA_0703400	N/A	conserved Plasmodium protein, unknown function	protein coding	No	0.062	0.4	0.00264337	1	-1.21675
PBANKA_0703500	N/A	conserved Plasmodium protein, unknown function	protein coding	No	0.75	0.114	1.80714e-05	0.0921279	0.43279
PBANKA_0703600	IF2c	translation initiation factor IF-2, putative	protein coding	No	0.5	0.457	0.0465168	1	-0.43571
PBANKA_0703800	N/A	conserved Plasmodium protein, unknown function	protein coding	No	0.688	0.057	1.02602e-05	0.0523063	0.454258
PBANKA_0703900	RACK1	receptor for activated c kinase, putative	protein coding	No	0.312	0.914	4.48184e-05	0.228484	-0.93186
PBANKA_0704000	N/A	SNARE protein, putative	protein coding	No	0	0.143	0.0682953	1	-0.560963
PBANKA_0704100	UBE4B	ubiquitin conjugation factor E4 B, putative	protein coding	No	0.125	0.314	0.158147	1	-0.826993
PBANKA_0704200	N/A	dehydrodolichyl diphosphate synthetase, putative	protein coding	No	0.25	0.371	0.245978	1	-0.484684
PBANKA_0704300	N/A	SPRY domain, putative	protein coding	No	0.188	0.057	0.371839	1	0.521361
PBANKA_0704400	N/A	alpha/beta hydrolase, putative	protein coding	No	0.312	0.286	0.00730804	1	-0.650325
PBANKA_0704500	HEUL	HECT-like E3 ubiquitin ligase, putative	protein coding	No	0.938	0.971	0.549091	1	0.257507
PBANKA_0704600	N/A	conserved Plasmodium protein, unknown function	protein coding	No	0	0.2	0.0254923	1	-0.771246
PBANKA_0704900	CryPH	crystalloid-specific PH domain-containing protein, putative	protein coding	No	0.188	0.029	0.166977	1	0.256184
PBANKA_0705000	COA5	cytochrome c oxidase assembly factor 5, putative	protein coding	No	0.5	0.229	0.127566	1	0.339897
PBANKA_0705100	KRI1	protein KRI1, putative	protein coding	No	0.375	0.429	0.520583	1	-0.340832
PBANKA_0705300	N/A	SAYSvFN domain-containing protein, putative	protein coding	No	0	0.171	0.0418329	1	-0.550211
PBANKA_0705500	N/A	ankyrin-repeat protein, putative	protein coding	No	0.562	0.057	0.000330745	1	1.29622
PBANKA_0705700	N/A	conserved Plasmodium protein, unknown function	protein coding	No	0.25	0.229	0.0219096	1	-0.598396
PBANKA_0706000	DRE2	Fe-S cluster assembly protein DRE2, putative	protein coding	No	0.125	0.229	0.212388	1	-0.789253
PBANKA_0706100	N/A	conserved protein, unknown function	protein coding	No	0	0.171	0.0418329	1	-0.601898
PBANKA_0706200	NT2	nucleoside transporter 2, putative	protein coding	No	0	0.343	0.00184683	1	-1.05745
PBANKA_0706300	Obg2	GTP-binding protein Obg2, putative	protein coding	No	0.062	0.429	0.00157591	1	-1.36054
PBANKA_0706500	N/A	3'-5' exonuclease, putative	protein coding	No	0	0.314	0.00320188	1	-0.897303
PBANKA_0706800	N/A	DnaJ protein, putative	protein coding	No	0.062	0.2	0.13651	1	-0.774336
PBANKA_0706900	TOM7	mitochondrial import receptor subunit TOM7, putative	protein coding	No	0.125	0.029	0.203883	1	0.627809
PBANKA_0707100	IMC1i	inner membrane complex protein 1i	protein coding	No	0.312	0.114	0.248822	1	0.40422
PBANKA_0707200	N/A	alpha/beta hydrolase, putative	protein coding	No	0.312	0.029	0.0136565	1	0.691931
PBANKA_0707300	GCN5	histone acetyltransferase GCN5, putative	protein coding	No	0.812	0.8	0.0107283	1	-0.644509
PBANKA_0707500	N/A	RWD domain-containing protein, putative	protein coding	No	0	0.2	0.0254923	1	-0.695747
PBANKA_0707600	VPS15	serine/threonine protein kinase VPS15, putative	protein coding	No	0.312	0.343	0.340009	1	-0.366388
PBANKA_0707900	TRP1	thrombospondin-related protein 1	protein coding	No	0.375	0.114	0.108273	1	0.816817
PBANKA_0708000	SEC23	protein transport protein SEC23, putative	protein coding	No	0.312	0.086	0.130409	1	0.895898
PBANKA_0708100	DLC1	dynein light chain 1	protein coding	No	0.438	0.057	0.00472306	1	1.06439
PBANKA_0708500	N/A	phosphorylated CTD interacting factor 1 WW domain-containing protein, putative	protein coding	No	0.625	0.057	7.18215e-05	0.366146	1.01383
PBANKA_0708600	N/A	quinone oxidoreductase, putative	protein coding	No	0	0.114	0.111286	1	-0.347832
PBANKA_0708700	MED7	mediator of RNA polymerase II transcription subunit 7, putative	protein coding	No	0.125	0.143	0.315766	1	-0.393349
PBANKA_0708800	N/A	ribosomal protein L4, mitochondrial, putative	protein coding	No	0.25	0.657	0.0234529	1	-0.620882
PBANKA_0708900	N/A	conserved protein, unknown function	protein coding	No	0.375	0.286	0.469899	1	0.277594
PBANKA_0709000	SEC61B	protein transport protein SEC61 subunit beta, putative	protein coding	No	0.562	0.086	0.00138977	1	0.982171
PBANKA_0709100	N/A	60S ribosomal protein L22, putative	protein coding	No	0.375	0.457	0.116484	1	-0.566251
PBANKA_0709200	CLP1	polyribonucleotide 5'-hydroxyl-kinase Clp1, putative	protein coding	No	0	0.114	0.111286	1	-0.441991
PBANKA_0709500	DHX36	ATP-dependent RNA helicase DHX36, putative	protein coding	No	0.125	0.229	0.554389	1	-0.355965
PBANKA_0709600	N/A	conserved protein, unknown function	protein coding	No	0.688	0.543	5.2195e-05	0.26609	-0.85841
PBANKA_0709900	N/A	conserved Plasmodium protein, unknown function	protein coding	No	0.188	0.114	0.234504	1	-0.282165
PBANKA_0710000	N/A	conserved Plasmodium protein, unknown function	protein coding	No	0.688	0.143	0.000403764	1	0.777536
PBANKA_0710100	KDH	2-oxoglutarate dehydrogenase E1 component, putative	protein coding	No	0.312	0.857	0.000481631	1	-1.09656
PBANKA_0710200	N/A	conserved protein, unknown function	protein coding	No	0.25	0	0.00275033	1	0.599829
PBANKA_0710500	N/A	conserved Plasmodium protein, unknown function	protein coding	No	0.75	0.286	0.00243922	1	0.369721
PBANKA_0710600	N/A	phosphatidylglycerophosphate synthase, putative	protein coding	No	0.062	0.2	0.144871	1	-0.671116
PBANKA_0710700	N/A	RNA-binding protein, putative	protein coding	No	0.188	0.457	0.00146883	1	-1.26932
PBANKA_0710800	SRCAP	Snf2-related CBP activator, putative	protein coding	No	0.5	0.686	0.0558395	1	-0.539403
PBANKA_0710900	LSM3	U6 snRNA-associated Sm-like protein LSm3, putative	protein coding	No	0.062	0.371	0.0237507	1	-0.909619
PBANKA_0711000	N/A	conserved Plasmodium protein, unknown function	protein coding	No	0.688	0.171	0.000730843	1	0.330012
PBANKA_0711100	N/A	conserved Plasmodium protein, unknown function	protein coding	No	0.188	0.229	0.21801	1	-0.541
PBANKA_0711200	N/A	conserved protein, unknown function	protein coding	No	0.688	0.371	0.098924	1	0.562083
PBANKA_0711300	N/A	conserved protein, unknown function	protein coding	No	0.562	0.086	0.000695645	1	0.58702
PBANKA_0711900	HSP70	heat shock protein 70	protein coding	No	1	1	0.00235711	1	-0.500321
PBANKA_0712000	IMP4	U3 small nucleolar ribonucleoprotein protein IMP4, putative	protein coding	No	0.062	0.2	0.137467	1	-0.626746
PBANKA_0712100	N/A	DNA helicase, putative	protein coding	No	0.875	0.257	0.000109021	0.55579	1.16193
PBANKA_0712600	14-3-3I	14-3-3 protein	protein coding	No	0.812	0.943	0.115016	1	0.900032
PBANKA_0713300	HINT1	histidine triad nucleotide-binding protein 1, putative	protein coding	No	0.25	0.914	7.03941e-06	0.0358869	-1.41986
PBANKA_0713700	N/A	tRNA modification GTPase, putative	protein coding	No	0.062	0.143	0.395275	1	-0.467596
PBANKA_0714200	ClpB1	chaperone protein ClpB1, putative	protein coding	No	0	0.514	4.61078e-05	0.235057	-1.58844
PBANKA_0714400	N/A	EF-hand calcium-binding domain-containing protein, putative	protein coding	No	0.5	0.257	0.234342	1	0.671772
PBANKA_0714600	VPS2	vacuolar protein sorting-associated protein 2, putative	protein coding	No	0.188	0	0.0114998	1	0.537918
PBANKA_0715000	VPS9	vacuolar protein sorting-associated protein 9, putative	protein coding	No	0.875	0.314	0.000481788	1	0.859066
PBANKA_0715100	N/A	ubiquitin, putative	protein coding	No	0.25	0.543	0.00822485	1	-0.994047
PBANKA_0715200	EIF3G	eukaryotic translation initiation factor 3 subunit G, putative	protein coding	No	0.375	0.6	0.187215	1	-0.387947
PBANKA_0715300	N/A	conserved Plasmodium protein, unknown function	protein coding	No	0.562	0.429	0.0386578	1	0.782094
PBANKA_0715500	PGM2	phosphoglucomutase-2	protein coding	No	0.562	0.771	0.00531117	1	-0.918125
PBANKA_0715800	N/A	50S ribosomal protein L10, putative	protein coding	No	0.125	0.257	0.242351	1	-0.617177
PBANKA_0715900	USP13	ubiquitin carboxyl-terminal hydrolase 13, putative	protein coding	No	0.25	0.571	0.0659997	1	-0.315063
PBANKA_0716000	SMC3	structural maintenance of chromosomes protein 3, putative	protein coding	No	0.688	0.943	0.0180942	1	-0.553494
PBANKA_0716100	N/A	conserved Plasmodium protein, unknown function	protein coding	No	0.312	0.2	0.0401915	1	-0.403379
PBANKA_0716500	N/A	RNA-binding protein, putative	protein coding	No	0.875	0.2	1.47502e-05	0.0751966	1.49747
PBANKA_0716600	APH	acylated pleckstrin-homology domain-containing protein, putative	protein coding	No	0.25	0.286	0.788487	1	0.285842
PBANKA_0716700	N/A	GTP-binding protein, putative	protein coding	No	0.688	0.714	9.6894e-05	0.493966	-1.05339
PBANKA_0717000	N/A	arsenical pump-driving ATPase, putative	protein coding	No	0	0.457	0.000171919	0.876442	-1.18948
PBANKA_0717400	N/A	coatomer subunit zeta, putative	protein coding	No	0.188	0.2	0.173387	1	-0.477531
PBANKA_0717600	GAK	GTP:AMP phosphotransferase, putative	protein coding	No	0.062	0.114	0.34533	1	-0.452829
PBANKA_0717700	N/A	conserved Plasmodium protein, unknown function	protein coding	No	0	0.114	0.111286	1	-0.32575
PBANKA_0717800	N/A	60S ribosomal protein L15, putative	protein coding	No	0.938	0.886	0.00859371	1	0.985654
PBANKA_0717900	N/A	RNA-binding protein, putative	protein coding	No	0.812	0.171	4.50043e-05	0.229432	0.872348
PBANKA_0718100	GATA	glutamyl-tRNA(Gln) amidotransferase subunit A	protein coding	No	0.062	0.286	0.132505	1	-0.745283
PBANKA_0718200	N/A	conserved protein, unknown function	protein coding	No	0	0.286	0.00547301	1	-0.829139
PBANKA_0718400	HAT1	histone acetyltransferase, putative	protein coding	No	0	0.229	0.015418	1	-0.746918
PBANKA_0718500	MAF1	repressor of RNA polymerase III transcription MAF1, putative	protein coding	No	0.188	0	0.0114998	1	0.324132
PBANKA_0718600	PHBL	prohibitin-like protein PHBL	protein coding	No	0.188	0.486	0.00467327	1	-1.18942
PBANKA_0718800	SAR1	small GTP-binding protein sar1, putative	protein coding	No	0.188	0.057	0.369123	1	0.672953
PBANKA_0718900	N/A	conserved Plasmodium protein, unknown function	protein coding	No	0.312	0.343	0.0942463	1	-0.486947
PBANKA_0719200	PUF2	mRNA-binding protein PUF2	protein coding	No	0.188	0	0.0114998	1	0.403832
PBANKA_0719300	DHFR-TS	bifunctional dihydrofolate reductase-thymidylate synthase, putative	protein coding	No	0.5	0.743	0.00172076	1	-0.885566
PBANKA_0719400	N/A	LETM1-like protein, putative	protein coding	No	0.688	0.371	0.0497525	1	0.319012
PBANKA_0719500	N/A	conserved Plasmodium protein, unknown function	protein coding	No	0.938	0.257	1.00326e-05	0.0511463	1.143
PBANKA_0719600	N/A	memo-like protein	protein coding	No	0	0.229	0.015418	1	-0.774307
PBANKA_0719700	N/A	conserved Plasmodium protein, unknown function	protein coding	No	0.938	0.029	5.06332e-11	2.58128e-07	1.75035
PBANKA_0719800	N/A	conserved Plasmodium protein, unknown function	protein coding	No	0.562	0.114	0.00209165	1	0.398538
PBANKA_0720000	N/A	conserved Plasmodium protein, unknown function	protein coding	No	1	0.057	2.22954e-11	1.13662e-07	1.64106
PBANKA_0720100	N/A	conserved Plasmodium protein, unknown function	protein coding	No	0.438	0.343	0.0125205	1	-0.666262
PBANKA_0720200	SOC1	protein SOC1	protein coding	No	0.688	0.229	0.00392386	1	0.395658
PBANKA_0720300	EIF3M	eukaryotic translation initiation factor 3 subunit M, putative	protein coding	No	0.125	0.286	0.131844	1	-0.814109
PBANKA_0720400	N/A	conserved Plasmodium protein, unknown function	protein coding	No	0.938	0.314	2.2239e-05	0.113374	1.51122
PBANKA_0720500	N/A	conserved Plasmodium protein, unknown function	protein coding	No	0	0.257	0.00923726	1	-0.773143
PBANKA_0721000	N/A	conserved protein, unknown function	protein coding	No	0.188	0	0.0114998	1	0.604309
PBANKA_0721100	N/A	conserved Plasmodium protein, unknown function	protein coding	No	0.812	0.4	0.000151726	0.773501	-0.278095
PBANKA_0721200	N/A	conserved Plasmodium protein, unknown function	protein coding	No	0.125	0.114	0.576085	1	-0.30991
PBANKA_0721500	N/A	conserved Plasmodium protein, unknown function	protein coding	No	0.875	0.629	0.00138006	1	-0.406714
PBANKA_0721600	N/A	conserved Plasmodium protein, unknown function	protein coding	No	0	0.229	0.015418	1	-0.664865
PBANKA_0721700	RANBP1	ran-specific GTPase-activating protein 1, putative	protein coding	No	0.312	0.914	8.47461e-09	4.32035e-05	-2.09592
PBANKA_0722000	N/A	phosphatidylinositol 4-kinase, putative	protein coding	No	0.875	0.257	4.80468e-05	0.244942	0.569746
PBANKA_0722801	N/A	fam-b protein	protein coding	No	0.438	0.143	0.0143357	1	1.45388
PBANKA_0722941	N/A	fam-b protein	protein coding	No	0.188	0.143	0.0669673	1	-0.424261
PBANKA_0800400	N/A	conserved Plasmodium protein, unknown function	protein coding	No	0.562	0.057	0.000245992	1	1.17279
PBANKA_0800600	N/A	centrin, putative	protein coding	No	0.312	0	0.00063097	1	0.641629
PBANKA_0800700	N/A	conserved Plasmodium protein, unknown function	protein coding	No	0.375	0.4	0.00740577	1	-0.807689
PBANKA_0800800	CIA2	cytosolic iron-sulfur assembly component 2, putative	protein coding	No	0.625	0.171	0.00572253	1	0.960643
PBANKA_0800900	N/A	conserved Plasmodium protein, unknown function	protein coding	No	0.688	0.2	0.00356672	1	0.98082
PBANKA_0801100	N/A	conserved Plasmodium protein, unknown function	protein coding	No	0.312	0.2	0.109178	1	-0.326755
PBANKA_0801200	N/A	erythrocyte membrane-associated antigen, putative	protein coding	No	0.438	0.457	0.199396	1	-0.601809
PBANKA_0801300	N/A	conserved protein, unknown function	protein coding	No	0.188	0.057	0.359882	1	0.308234
PBANKA_0801700	N/A	conserved Plasmodium protein, unknown function	protein coding	No	0.375	0.4	0.0107202	1	-0.68185
PBANKA_0802000	N/A	conserved Plasmodium protein, unknown function	protein coding	No	0	0.457	0.000171919	0.876442	-1.32397
PBANKA_0802300	N/A	HECT-type E3 ubiquitin ligase UT, putative	protein coding	No	1	0.829	0.0909171	1	0.427668
PBANKA_0802600	RF2	peptide chain release factor 2, putative	protein coding	No	0.125	0.171	0.500824	1	-0.449922
PBANKA_0802800	N/A	conserved Plasmodium protein, unknown function	protein coding	No	0.438	0.229	0.000785578	1	-0.598005
PBANKA_0802900	N/A	conserved Plasmodium protein, unknown function	protein coding	No	0.5	0.4	0.0304775	1	-0.299783
PBANKA_0803000	ORC2	origin recognition complex subunit 2, putative	protein coding	No	1	0.171	1.17968e-08	6.01403e-05	1.3421
PBANKA_0803100	MCM7	DNA replication licensing factor MCM7, putative	protein coding	No	1	0.743	2.10873e-06	0.0107503	1.38282
PBANKA_0803200	N/A	inositol-phosphate phosphatase, putative	protein coding	No	0.625	0.257	0.0357349	1	0.581253
PBANKA_0803500	N/A	ATP synthase subunit C, putative	protein coding	No	0.25	0.057	0.164395	1	0.758124
PBANKA_0803600	N/A	importin-7, putative	protein coding	No	0.312	0.886	1.48274e-05	0.0755899	-1.41483
PBANKA_0803700	N/A	conserved Plasmodium protein, unknown function	protein coding	No	0.25	0.314	0.510702	1	-0.265351
PBANKA_0803800	N/A	conserved protein, unknown function	protein coding	No	0.125	0	0.0470458	1	0.36144
PBANKA_0804000	RPL37	60S ribosomal protein L37, putative	protein coding	No	0.938	0.314	3.36466e-05	0.17153	1.42002
PBANKA_0804100	N/A	conserved Plasmodium protein, unknown function	protein coding	No	0.812	0.6	0.0808866	1	1.13827
PBANKA_0804200	N/A	conserved Plasmodium protein, unknown function	protein coding	No	0	0.171	0.0418329	1	-0.603973
PBANKA_0804400	N/A	conserved Plasmodium protein, unknown function	protein coding	No	0.188	0.429	0.0858198	1	-0.768558
PBANKA_0804600	N/A	AAA family ATPase, putative	protein coding	No	0	0.4	0.000585255	1	-1.19594
PBANKA_0804900	N/A	E3 ubiquitin-protein ligase, putative	protein coding	No	0.188	0.429	0.127265	1	-0.719819
PBANKA_0805100	N/A	ribosomal protein S8e, putative	protein coding	No	0	0.514	4.61078e-05	0.235057	-1.44008
PBANKA_0805300	N/A	conserved Plasmodium protein, unknown function	protein coding	No	0.25	0	0.00275033	1	0.286733
PBANKA_0805400	RPB10	DNA-directed RNA polymerases I, II, and III subunit RPABC5, putative	protein coding	No	0.625	0.629	7.04388e-06	0.0359097	-1.2309
PBANKA_0805500	N/A	conserved Plasmodium protein, unknown function	protein coding	No	0.25	0.371	0.045554	1	-0.763749
PBANKA_0805700	HSP90	heat shock protein 90, putative	protein coding	No	0.938	1	1.64656e-10	8.39417e-07	-1.97108
PBANKA_0805800	N/A	RNA-binding protein, putative	protein coding	No	0.125	0.114	0.615319	1	0.422071
PBANKA_0805900	N/A	kinesin-8X	protein coding	No	0.375	0.314	0.227985	1	-0.287627
PBANKA_0806000	N/A	ubiquitin-conjugating enzyme E2, putative	protein coding	No	0	0.114	0.111286	1	-0.504693
PBANKA_0806100	CCR4-4	CCR4 domain-containing protein 4, putative	protein coding	No	0.062	0.371	0.0372106	1	-0.924025
PBANKA_0806200	RBX1	E3 ubiquitin-protein ligase RBX1, putative	protein coding	No	0.562	0.4	0.184892	1	0.81612
PBANKA_0806300	ATPase7	P-type ATPase, putative	protein coding	No	0	0.286	0.00547301	1	-1.02309
PBANKA_0806400	N/A	conserved protein, unknown function	protein coding	No	0.062	0.143	0.526507	1	-0.439115
PBANKA_0806500	N/A	triosephosphate isomerase, putative	protein coding	No	0.062	0.514	0.00331492	1	-1.21133
PBANKA_0806600	N/A	cleavage and polyadenylation specificity factor, putative	protein coding	No	0	0.4	0.000585255	1	-1.13817
PBANKA_0806700	N/A	conserved Plasmodium protein, unknown function	protein coding	No	0.375	0.6	0.00226935	1	-1.07322
PBANKA_0806900	N/A	conserved Plasmodium protein, unknown function	protein coding	No	0.312	0.486	0.000536085	1	-1.19288
PBANKA_0807000	RPB1	DNA-directed RNA polymerase II subunit RPB1, putative	protein coding	No	0.875	0.6	0.113801	1	0.855207
PBANKA_0807100	STOML	stomatin-like protein	protein coding	No	0.312	0.429	0.710991	1	-0.262104
PBANKA_0807300	N/A	conserved protein, unknown function	protein coding	No	0.062	0.314	0.0964725	1	-0.590719
PBANKA_0807400	N/A	26S proteasome non-ATPase regulatory subunit 9, putative	protein coding	No	0.25	0.171	0.0576993	1	-0.376789
PBANKA_0807600	RPS11	40S ribosomal protein S11, putative	protein coding	No	0.812	0.6	0.303617	1	0.336339
PBANKA_0807700	EG5	kinesin-5, putative	protein coding	No	0.938	0.4	0.000103898	0.529674	0.357574
PBANKA_0807900	N/A	conserved Plasmodium protein, unknown function	protein coding	No	1	0.857	0.0430456	1	0.434036
PBANKA_0808000	CRK4	cdc2-related protein kinase 4, putative	protein coding	No	0.125	0.286	0.367748	1	-0.35639
PBANKA_0808200	N/A	proteasome subunit alpha type-3, putative	protein coding	No	0.125	0.8	7.28118e-07	0.00371195	-1.76143
PBANKA_0808300	N/A	E3 ubiquitin-protein ligase, putative	protein coding	No	0.375	0.457	0.000669814	1	-0.952167
PBANKA_0808380	N/A	conserved Plasmodium protein, unknown function	protein coding	No	0.812	0.086	8.74417e-08	0.000445778	0.313187
PBANKA_0808420	N/A	tubulin-specific chaperone, putative	protein coding	No	0.812	0.686	9.04833e-06	0.0461284	-0.800489
PBANKA_0808600	N/A	conserved Plasmodium protein, unknown function	protein coding	No	0.438	0.457	0.000894557	1	-0.915886
PBANKA_0808700	N/A	GTPase-activating protein, putative	protein coding	No	0.562	0.457	0.00205547	1	-0.590615
PBANKA_0808900	ClpY	ATP-dependent protease ATPase subunit ClpY, putative	protein coding	No	0.875	0.857	0.0182368	1	-0.507947
PBANKA_0809000	N/A	translation initiation factor SUI1, putative	protein coding	No	0.25	0.514	0.0205155	1	-1.19254
PBANKA_0809200	N/A	ribosomal protein L35, apicoplast, putative	protein coding	No	0.062	0.2	0.325059	1	-0.538521
PBANKA_0809400	PMP1	plasma membrane protein 1	protein coding	No	0.188	0.143	0.311537	1	-0.282693
PBANKA_0809700	N/A	conserved protein, unknown function	protein coding	No	0.562	0.171	0.0206457	1	0.76088
PBANKA_0809900	N/A	tRNA pseudouridine synthase, putative	protein coding	No	0.062	0.171	0.186389	1	-0.581289
PBANKA_0810100	N/A	conserved Plasmodium protein, unknown function	protein coding	No	0.188	0.086	0.121178	1	-0.306481
PBANKA_0810200	N/A	conserved Plasmodium protein, unknown function	protein coding	No	0	0.514	4.61078e-05	0.235057	-1.54727
PBANKA_0810300	N/A	conserved Plasmodium protein, unknown function	protein coding	No	0.125	0.029	0.203883	1	0.32269
PBANKA_0810500	ARP	apoptosis-related protein, putative	protein coding	No	0.375	0.286	0.776496	1	0.416031
PBANKA_0810800	N/A	conserved protein, unknown function	protein coding	No	0.25	0.086	0.267768	1	0.673146
PBANKA_0810900	N/A	FHA domain protein, putative	protein coding	No	0.812	0.143	1.48258e-05	0.0755819	1.11727
PBANKA_0811100	N/A	helicase SKI2W, putative	protein coding	No	0	0.4	0.000585255	1	-1.09419
PBANKA_0811300	N/A	exportin-7, putative	protein coding	No	0.688	0.543	0.582434	1	0.346771
PBANKA_0811400	N/A	conserved Plasmodium protein, unknown function	protein coding	No	0.875	0.429	0.00607667	1	0.669023
PBANKA_0811500	N/A	conserved protein, unknown function	protein coding	No	0	0.114	0.111286	1	-0.424952
PBANKA_0811600	N/A	selenide water dikinase, putative	protein coding	No	0.25	0.286	0.400754	1	-0.310426
PBANKA_0811700	N/A	SNARE protein, putative	protein coding	No	0.312	0.057	0.0606648	1	0.930446
PBANKA_0811800	ALP5a	actin-like protein, putative	protein coding	No	0.75	0.114	2.46823e-05	0.12583	1.57146
PBANKA_0811900	NBP35	cytosolic Fe-S cluster assembly factor NBP35, putative	protein coding	No	0	0.171	0.0418329	1	-0.872378
PBANKA_0812000	N/A	DNA primase large subunit, putative	protein coding	No	0.75	0.486	0.177418	1	0.479562
PBANKA_0812100	N/A	phosphatidylinositol N-acetylglucosaminyltransferase, putative	protein coding	No	0.375	0.029	0.00564505	1	1.18981
PBANKA_0812500	N/A	conserved Plasmodium protein, unknown function	protein coding	No	0.125	0.286	0.104256	1	-0.739235
PBANKA_0812600	N/A	conserved Plasmodium protein, unknown function	protein coding	No	0.75	0.143	6.66953e-05	0.340013	0.755312
PBANKA_0812800	N/A	GTP-binding protein, putative	protein coding	No	0.188	0.486	0.0114026	1	-1.09425
PBANKA_0812900	N/A	conserved Plasmodium protein, unknown function	protein coding	No	0	0.4	0.000585255	1	-1.31256
PBANKA_0813000	ICP	inhibitor of cysteine proteases	protein coding	No	0.688	0.8	0.00709593	1	0.801258
PBANKA_0813200	N/A	zinc finger protein, putative	protein coding	No	0.125	0.286	0.126205	1	-0.840319
PBANKA_0813400	N/A	alkaline phosphatase, putative	protein coding	No	0.312	0.229	0.0847894	1	-0.415444
PBANKA_0813600	N/A	conserved Plasmodium protein, unknown function	protein coding	No	0.812	0.2	0.000140188	0.714681	0.927895
PBANKA_0813900	RPN8	26S proteasome regulatory subunit RPN8, putative	protein coding	No	0	0.486	9.01473e-05	0.459571	-1.32865
PBANKA_0814200	N/A	elongation factor 1-beta, putative	protein coding	No	0.125	0.886	8.84173e-11	4.50752e-07	-2.95157
PBANKA_0814300	N/A	conserved protein, unknown function	protein coding	No	0.188	0.343	0.0555354	1	-0.821391
PBANKA_0814600	N/A	conserved Plasmodium protein, unknown function	protein coding	No	0.25	0.286	0.0607839	1	-0.624569
PBANKA_0814700	N/A	conserved Plasmodium protein, unknown function	protein coding	No	0	0.171	0.0418329	1	-0.719311
PBANKA_0814900	RRSapi	arginine--tRNA ligase, putative	protein coding	No	0	0.114	0.111286	1	-0.495086
PBANKA_0815100	N/A	conserved Plasmodium protein, unknown function	protein coding	No	0.625	0	1.3517e-07	0.000689099	0.275456
PBANKA_0815200	N/A	phospholipid or glycerol acyltransferase, putative	protein coding	No	0.125	0.514	0.0161205	1	-0.680766
PBANKA_0815300	N/A	met-10+ like protein, putative	protein coding	No	0.188	0.457	0.00254122	1	-1.0892
PBANKA_0815400	N/A	protein KIC3, putative	protein coding	No	0.188	0.029	0.175852	1	0.323827
PBANKA_0815800	N/A	GINS complex subunit Psf3, putative	protein coding	No	0.5	0.086	0.00410558	1	0.580991
PBANKA_0816000	NDH2	type II NADH:ubiquinone oxidoreductase	protein coding	No	0.125	0.257	0.0846128	1	-0.681579
PBANKA_0816200	N/A	ribonuclease H2 subunit C, putative	protein coding	No	0.562	0.229	0.028769	1	0.326868
PBANKA_0816300	N/A	heptatricopeptide repeat-containing protein, putative	protein coding	No	0.312	0.257	0.166697	1	-0.306643
PBANKA_0816400	PFK9	ATP-dependent 6-phosphofructokinase, putative	protein coding	No	0.312	0.4	0.540651	1	0.713458
PBANKA_0816700	N/A	cytochrome c oxidase subunit ApiCOX30, putative	protein coding	No	0.125	0.486	9.67392e-05	0.493177	-1.35143
PBANKA_0816900	N/A	conserved Plasmodium protein, unknown function	protein coding	No	0.688	0.2	0.00356694	1	0.742904
PBANKA_0817200	N/A	conserved Plasmodium protein, unknown function	protein coding	No	0.188	0.171	0.168049	1	-0.535989
PBANKA_0817400	N/A	conserved Plasmodium protein, unknown function	protein coding	No	1	0.6	0.00117114	1	0.257057
PBANKA_0817700	HoMu	RNA-binding protein musashi, putative	protein coding	No	0.312	0.057	0.0428444	1	0.295426
PBANKA_0817800	N/A	conserved Plasmodium protein, unknown function	protein coding	No	0.125	0	0.0470458	1	0.508172
PBANKA_0818000	MOP	merozoite organizing protein, putative	protein coding	No	0.875	0.6	0.0825165	1	0.34274
PBANKA_0818500	N/A	conserved protein, unknown function	protein coding	No	0.875	0.657	0.200833	1	0.458514
PBANKA_0818600	PRP43	pre-mRNA-splicing factor ATP-dependent RNA helicase PRP43, putative	protein coding	No	0	0.286	0.00547301	1	-0.888326
PBANKA_0818900	BIP	endoplasmic reticulum chaperone BiP, putative	protein coding	No	0.688	0.971	0.00073927	1	-0.571252
PBANKA_0819000	GAP50	glideosome-associated protein 50, putative	protein coding	No	0.5	0.229	0.134451	1	0.938069
PBANKA_0819100	N/A	cytochrome b5, putative	protein coding	No	0.125	0.171	0.447472	1	-0.412887
PBANKA_0819200	N/A	50S ribosomal protein L3, apicoplast, putative	protein coding	No	0.125	0.4	0.00745563	1	-0.984319
PBANKA_0819300	EIF3F	eukaryotic translation initiation factor 3 subunit F, putative	protein coding	No	0.25	0.686	0.000159596	0.813618	-1.42239
PBANKA_0819400	N/A	conserved Plasmodium protein, unknown function	protein coding	No	0.375	0.6	0.144668	1	-0.612151
PBANKA_0819450	TR	telomerase RNA	non protein coding	No	0.062	0.171	0.544474	1	-0.285754
PBANKA_0819500	RECQ1	ATP-dependent DNA helicase Q1, putative	protein coding	No	0.062	0.143	0.278365	1	-0.586241
PBANKA_0819700	N/A	dihydrouridine synthase, putative	protein coding	No	0	0.257	0.00923726	1	-0.742439
PBANKA_0819800	gammaGCS	gamma-glutamylcysteine synthetase	protein coding	No	0.625	0.143	0.00204947	1	0.65678
PBANKA_0819900	NAPS	nucleosome assembly protein	protein coding	No	1	0.971	0.0553932	1	0.571221
PBANKA_0820000	N/A	DnaJ protein, putative	protein coding	No	0.188	0.314	0.0924623	1	-0.745425
PBANKA_0820300	PDI-Trans	protein disulfide-isomerase PDI-Trans	protein coding	No	0.312	0.6	0.0315693	1	-0.932025
PBANKA_0820500	WBP1	dolichyl-diphosphooligosaccharide--protein glycosyltransferase subunit WBP1, putative	protein coding	No	0	0.114	0.111286	1	-0.454423
PBANKA_0820700	N/A	TLD domain-containing protein	protein coding	No	1	0.143	2.48272e-09	1.26569e-05	0.922703
PBANKA_0820800	RCC-PIP	regulator of chromosome condensation-PP1-interacting protein	protein coding	No	0.375	0.2	0.0315045	1	-0.319007
PBANKA_0821100	N/A	CS domain protein, putative	protein coding	No	0.188	0.6	0.00274206	1	-1.03457
PBANKA_0821500	N/A	conserved Plasmodium protein, unknown function	protein coding	No	0.625	0.857	3.1194e-06	0.0159027	-1.34052
PBANKA_0821700	N/A	inosine-5'-monophosphate dehydrogenase, putative	protein coding	No	0.062	0.514	0.0035088	1	-1.26834
PBANKA_0821800	PRP24	U4/U6 snRNA-associated-splicing factor, putative	protein coding	No	0.188	0.429	0.0352589	1	-0.933404
PBANKA_0822000	N/A	conserved Plasmodium protein, unknown function	protein coding	No	0.188	0.2	0.180125	1	-0.465886
PBANKA_0822200	N/A	conserved protein, unknown function	protein coding	No	0.188	0.2	0.317961	1	-0.38224
PBANKA_0822700	RPF1	ribosome production factor 1, putative	protein coding	No	0.125	0.143	0.146397	1	-0.456813
PBANKA_0822800	N/A	conserved Plasmodium protein, unknown function	protein coding	No	0.375	0.543	0.00491487	1	-1.14362
PBANKA_0822900	N/A	dynein intermediate chain, putative	protein coding	No	0.812	0.114	8.75857e-07	0.00446512	2.24748
PBANKA_0823100	SAMS	S-adenosylmethionine synthetase, putative	protein coding	No	0.188	0.114	0.15411	1	-0.301746
PBANKA_0823300	N/A	para-aminobenzoic acid synthetase, putative	protein coding	No	0.062	0.257	0.197904	1	-0.635701
PBANKA_0823400	PGK	phosphoglycerate kinase, putative	protein coding	No	0.75	1	1.34238e-08	6.84345e-05	-1.33194
PBANKA_0823500	N/A	glutamine synthetase, putative	protein coding	No	0.188	0.257	0.330628	1	-0.401813
PBANKA_0823600	PRP18	pre-mRNA-splicing factor 18, putative	protein coding	No	0.812	0.171	4.76382e-05	0.24286	1.02196
PBANKA_0824300	N/A	conserved Plasmodium protein, unknown function	protein coding	No	1	0.457	0.000127727	0.651153	0.794349
PBANKA_0824400	N/A	cyclin-dependent kinases regulatory subunit, putative	protein coding	No	0.5	0.029	0.000252217	1	1.30418
PBANKA_0824600	N/A	conserved protein, unknown function	protein coding	No	0.375	0.8	0.000774033	1	-1.16745
PBANKA_0824700	TRXR	thioredoxin reductase, putative	protein coding	No	0.625	0.886	0.0556045	1	-0.474871
PBANKA_0824900	N/A	patatin-like phospholipase, putative	protein coding	No	0.125	0.229	0.0788506	1	-0.622469
PBANKA_0825000	N/A	conserved Plasmodium protein, unknown function	protein coding	No	0.688	0.4	0.000233169	1	-0.358805
PBANKA_0825200	TPK	thiamine pyrophosphokinase, putative	protein coding	No	0.062	0.171	0.223662	1	-0.55453
PBANKA_0825300	N/A	conserved Plasmodium protein, unknown function	protein coding	No	0.25	0.314	0.0733043	1	-0.677905
PBANKA_0825500	N/A	conserved Plasmodium protein, unknown function	protein coding	No	0.375	0.086	0.0528852	1	0.81095
PBANKA_0825600	SF3A3	splicing factor 3A subunit 3, putative	protein coding	No	0.312	0.457	0.00724889	1	-1.07901
PBANKA_0825800	N/A	conserved Plasmodium protein, unknown function	protein coding	No	0.062	0.114	0.665359	1	-0.348265
PBANKA_0826000	RRP8	ribosomal RNA-processing protein 8, putative	protein coding	No	0	0.143	0.0682953	1	-0.469399
PBANKA_0826200	N/A	protein phosphatase-beta, putative	protein coding	No	0.25	0.457	0.072	1	-0.977381
PBANKA_0826300	TLP2	thioredoxin-like protein 2, putative	protein coding	No	0.062	0.229	0.270429	1	-0.687097
PBANKA_0826400	N/A	zinc binding protein (Yippee), putative	protein coding	No	0.938	0.714	0.00207984	1	0.944762
PBANKA_0826700	PV5	parasitophorous vacuolar protein 5	protein coding	No	0.875	0.486	0.0175213	1	0.495937
PBANKA_0827100	N/A	protein kinase, putative	protein coding	No	0.75	0.286	0.00338376	1	1.24192
PBANKA_0827200	N/A	monocarboxylate transporter, putative	protein coding	No	0.125	0.4	0.0014322	1	-1.04004
PBANKA_0827300	N/A	tetratricopeptide repeat protein, putative	protein coding	No	1	0.514	0.000299335	1	1.18729
PBANKA_0827500	NADSYN	glutamine-dependent NAD(+) synthetase, putative	protein coding	No	0.062	0.8	1.20023e-08	6.11879e-05	-1.95064
PBANKA_0827600	N/A	conserved Plasmodium protein, unknown function	protein coding	No	1	0.457	0.000116419	0.593504	0.702324
PBANKA_0827700	N/A	replication termination factor, putative	protein coding	No	0.188	0.543	0.00135303	1	-1.31957
PBANKA_0827800	P23	HSP90 co-chaperone p23, putative	protein coding	No	0.062	0.171	0.426684	1	-0.451896
PBANKA_0827900	N/A	conserved protein, unknown function	protein coding	No	0.625	0.343	0.126908	1	0.355609
PBANKA_0828000	N/A	zinc finger protein, putative	protein coding	No	0.938	0.4	0.000541567	1	0.900108
PBANKA_0828200	N/A	conserved Plasmodium protein, unknown function	protein coding	No	0.5	0.086	0.00462741	1	0.525128
PBANKA_0828300	N/A	dynein light chain, putative	protein coding	No	0.875	0.086	1.07012e-07	0.000545545	1.46735
PBANKA_0828400	N/A	RNA-binding protein, putative	protein coding	No	0.188	0.257	0.211634	1	-0.545646
PBANKA_0828800	COX6B	cytochrome c oxidase subunit 6B, putative	protein coding	No	0.125	0.171	0.290894	1	-0.498122
PBANKA_0828900	N/A	conserved Plasmodium protein, unknown function	protein coding	No	1	0.171	1.22413e-08	6.2406e-05	1.79469
PBANKA_0829000	N/A	conserved Plasmodium protein, unknown function	protein coding	No	0.312	0.286	0.0374328	1	-0.674183
PBANKA_0829100	N/A	conserved Plasmodium protein, unknown function	protein coding	No	0.062	0.657	1.1117e-05	0.0566744	-1.58092
PBANKA_0829600	N/A	serine/threonine protein kinase, putative	protein coding	No	0.75	0.086	3.38152e-06	0.017239	0.586303
PBANKA_0829700	GK	guanylate kinase, putative	protein coding	No	0.312	0.229	0.055998	1	-0.454958
PBANKA_0829800	TAF7	transcription initiation factor TFIID subunit 7, putative	protein coding	No	0.438	0.457	0.0687453	1	-0.510686
PBANKA_0830200	RhopH2	high molecular weight rhoptry protein 2	protein coding	No	0.938	0.229	3.65972e-06	0.0186572	1.08576
PBANKA_0830300	N/A	CH domain-containing protein, putative	protein coding	No	0.25	0	0.00275033	1	0.397597
PBANKA_0830400	N/A	G2 protein	protein coding	No	0.25	0.314	0.550678	1	-0.259861
PBANKA_0830800	N/A	heptatricopeptide repeat-containing protein, putative	protein coding	No	0.125	0.229	0.366319	1	-0.580472
PBANKA_0830900	LRR8	leucine-rich repeat protein	protein coding	No	1	0.4	4.64849e-06	0.023698	0.272679
PBANKA_0831000	MSP1	merozoite surface protein 1	protein coding	No	0.375	0.057	0.00108895	1	-0.253017
PBANKA_0831100	N/A	zinc finger protein, putative	protein coding	No	0.312	0.171	0.263056	1	0.285042
PBANKA_0831200	N/A	diacylglycerol kinase, putative	protein coding	No	0.875	0.286	0.000240024	1	1.0244
PBANKA_0831300	CYP72	peptidyl-prolyl cis-trans isomerase, putative	protein coding	No	0.062	0.514	0.00125162	1	-1.40518
PBANKA_0831400	N/A	conserved Plasmodium protein, unknown function	protein coding	No	0.062	0.629	0.000134931	0.687876	-1.47931
PBANKA_0831500	N/A	conserved Plasmodium protein, unknown function	protein coding	No	0.688	0.457	0.298496	1	0.462994
PBANKA_0831600	N/A	conserved Plasmodium protein, unknown function	protein coding	No	0.438	0.029	0.000691688	1	0.435049
PBANKA_0831900	N/A	nucleolar protein Nop52, putative	protein coding	No	0.312	0.4	0.00314628	1	-0.859421
PBANKA_0832200	N/A	PUB domain-containing protein, putative	protein coding	No	0	0.4	0.000585255	1	-1.26493
PBANKA_0832400	N/A	conserved protein, unknown function	protein coding	No	0.938	0.2	1.35631e-06	0.00691447	1.01305
PBANKA_0832500	N/A	PIH1 domain-containing protein, putative	protein coding	No	0.75	0.343	0.0219641	1	0.444488
PBANKA_0832600	N/A	proteasome subunit beta type-6, putative	protein coding	No	0.25	0.371	0.0821403	1	-0.624389
PBANKA_0832900	N/A	protein MAM3, putative	protein coding	No	0.25	0.057	0.165846	1	0.471091
PBANKA_0833100	M18AAP	M18 aspartyl aminopeptidase, putative	protein coding	No	0.25	0.657	0.0209521	1	-0.627464
PBANKA_0833200	RF1	peptide chain release factor 1, putative	protein coding	No	0	0.314	0.00320188	1	-1.1403
PBANKA_0833400	RPS6	apicoplast ribosomal protein S6, putative	protein coding	No	0.312	0.514	0.0925031	1	-0.586075
PBANKA_0833500	N/A	conserved Plasmodium protein, unknown function	protein coding	No	0.062	0.229	0.0941617	1	-0.749033
PBANKA_0833700	N/A	conserved Plasmodium protein, unknown function	protein coding	No	0.5	0.286	0.0106258	1	-0.310774
PBANKA_0834000	N/A	calcyclin-binding protein, putative	protein coding	No	0.25	0.629	0.00033861	1	-1.3617
PBANKA_0834100	N/A	conserved Plasmodium protein, unknown function	protein coding	No	0.5	0.8	7.06794e-08	0.000360324	-1.49436
PBANKA_0834200	N/A	conserved Plasmodium protein, unknown function	protein coding	No	0	0.171	0.0418329	1	-0.654092
PBANKA_0834300	N/A	gamma-tubulin complex component, putative	protein coding	No	0.875	0.657	0.00723236	1	0.926092
PBANKA_0834400	MAS1	mitochondrial-processing peptidase subunit beta, putative	protein coding	No	0.062	0.457	0.0071359	1	-0.827699
PBANKA_0834500	N/A	conserved Plasmodium protein, unknown function	protein coding	No	0.625	0.086	0.0002982	1	1.22516
PBANKA_0834600	N/A	tubulin delta chain, putative	protein coding	No	0.625	0.229	0.00992748	1	0.38417
PBANKA_0834700	N/A	conserved Plasmodium protein, unknown function	protein coding	No	0.5	0.486	0.297427	1	-0.345163
PBANKA_0834900	XPD	TFIIH basal transcription factor complex helicase XPD subunit, putative	protein coding	No	0	0.629	2.32984e-06	0.0118775	-1.82519
PBANKA_0835000	N/A	conserved protein, unknown function	protein coding	No	0.062	0.257	0.064231	1	-0.676695
PBANKA_0835200	ApiAP2	AP2 domain transcription factor, putative	protein coding	No	0	0.286	0.00547301	1	-1.07975
PBANKA_0835300	N/A	V-type proton ATPase subunit E, putative	protein coding	No	1	0.8	0.00435817	1	-0.336549
PBANKA_0835900	KSH1	protein kish, putative	protein coding	No	0.125	0	0.0470458	1	0.266061
PBANKA_0836100	N/A	phosphatidylinositol N-acetylglucosaminyltransferase subunit P, putative	protein coding	No	0	0.343	0.00184683	1	-1.11277
PBANKA_0836600	N/A	fam-b protein	protein coding	No	0.062	0.143	0.353782	1	-0.425326
PBANKA_0901000	N/A	fam-a protein	protein coding	No	0.375	0.086	0.0345678	1	1.40939
PBANKA_0901100	N/A	serine/threonine protein kinase, putative	protein coding	No	0	0.2	0.0254923	1	-0.573943
PBANKA_0901300	MAEBL	membrane associated erythrocyte binding-like protein	protein coding	No	0.75	0.229	1.08859e-06	0.00554962	-0.489595
PBANKA_0901700	N/A	conserved Plasmodium protein, unknown function	protein coding	No	0.062	0.257	0.149868	1	-0.341856
PBANKA_0901800	N/A	conserved Plasmodium protein, unknown function	protein coding	No	0.062	0.143	0.600864	1	-0.400568
PBANKA_0902300	N/A	conserved Plasmodium protein, unknown function	protein coding	No	0.688	0.286	0.00479954	1	0.256726
PBANKA_0902500	ORP1	oocyst rupture protein 1	protein coding	No	0.438	0.4	0.0769754	1	-0.366524
PBANKA_0902900	N/A	conserved protein, unknown function	protein coding	No	0.438	0.114	0.0304592	1	1.16858
PBANKA_0903100	N/A	conserved Plasmodium protein, unknown function	protein coding	No	0.75	0.171	0.00012789	0.651982	0.494548
PBANKA_0903200	N/A	conserved Plasmodium protein, unknown function	protein coding	No	0.062	0.2	0.106821	1	-0.920954
PBANKA_0903600	DYN1	dynamin-like protein, putative	protein coding	No	0.25	0.571	0.0826606	1	-0.310898
PBANKA_0904400	TFG2	transcription initiation factor IIF subunit beta, putative	protein coding	No	0.375	0.286	0.0290988	1	-0.525578
PBANKA_0904600	N/A	conserved Plasmodium protein, unknown function	protein coding	No	0.438	0.029	0.00136367	1	0.485897
PBANKA_0904700	N/A	60S ribosomal protein L41, putative	protein coding	No	0.375	0.229	0.0387441	1	-0.371997
PBANKA_0905000	RPS21	40S ribosomal protein S21, putative	protein coding	No	0.625	0.8	0.30604	1	-0.328335
PBANKA_0905100	N/A	ATP-dependent (S)-NAD(P)H-hydrate dehydratase, putative	protein coding	No	0	0.114	0.111286	1	-0.421266
PBANKA_0905300	N/A	conserved Plasmodium protein, unknown function	protein coding	No	0.375	0.086	0.0478215	1	0.310656
PBANKA_0905400	N/A	conserved Plasmodium protein, unknown function	protein coding	No	0.312	0.086	0.140386	1	0.375204
PBANKA_0905500	N/A	conserved Plasmodium protein, unknown function	protein coding	No	0.875	0.143	4.8497e-07	0.00247238	0.39149
PBANKA_0905600	N/A	translation initiation factor eIF-1A, putative	protein coding	No	0.125	0.143	0.968955	1	0.760447
PBANKA_0905800	N/A	DnaJ protein, putative	protein coding	No	0.438	0.171	0.00240489	1	-0.323947
PBANKA_0906200	N/A	ATP synthase-associated protein, putative	protein coding	No	0.438	0.543	0.00369447	1	-0.766393
PBANKA_0906300	N/A	methyltransferase, putative	protein coding	No	0	0.229	0.015418	1	-0.815705
PBANKA_0906400	N/A	60S ribosomal protein L35ae, putative	protein coding	No	0.5	0.314	0.383566	1	0.333312
PBANKA_0906500	N/A	60S ribosomal protein L28, putative	protein coding	No	0.25	0.543	0.00111289	1	-1.22473
PBANKA_0906600	CPO	coproporphyrinogen-III oxidase, putative	protein coding	No	0.25	0.286	0.311267	1	-0.448451
PBANKA_0906700	N/A	conserved Plasmodium protein, unknown function	protein coding	No	0.5	0.4	0.00500641	1	-0.487961
PBANKA_0906900	N/A	conserved Plasmodium protein, unknown function	protein coding	No	1	0.543	0.000492865	1	0.953346
PBANKA_0907300	N/A	OTU domain-containing protein, putative	protein coding	No	0.125	0.371	0.00765424	1	-1.12912
PBANKA_0907400	DPM1	dolichol-phosphate mannosyltransferase, putative	protein coding	No	0.125	0.143	0.486253	1	-0.293678
PBANKA_0907500	N/A	conserved Plasmodium protein, unknown function	protein coding	No	0.125	0.057	0.654907	1	0.353345
PBANKA_0907600	PIGH	phosphatidylinositol N-acetylglucosaminyltransferase subunit H, putative	protein coding	No	0.625	0.029	3.86527e-06	0.0197051	0.65014
PBANKA_0907700	N/A	conserved protein, unknown function	protein coding	No	0.875	0.143	8.25513e-07	0.00420846	0.992561
PBANKA_0907800	N/A	ATP synthase-associated protein, putative	protein coding	No	0.312	0.057	0.0311882	1	1.3674
PBANKA_0907900	N/A	conserved Plasmodium protein, unknown function	protein coding	No	0.438	0.114	0.0393012	1	0.608078
PBANKA_0908100	N/A	conserved Plasmodium protein, unknown function	protein coding	No	0.438	0.171	0.107777	1	0.457367
PBANKA_0908200	N/A	conserved Plasmodium protein, unknown function	protein coding	No	0.75	0.257	0.000580303	1	0.37668
PBANKA_0908300	N/A	chromo domain-containing protein, putative	protein coding	No	0.812	0.229	0.000343873	1	1.01485
PBANKA_0908500	MyoK	myosin K	protein coding	No	0.625	0	1.3517e-07	0.000689099	1.35047
PBANKA_0908700	N/A	P-loop containing nucleoside triphosphate hydrolase, putative	protein coding	No	0.062	0.2	0.0751529	1	-0.7775
PBANKA_0908800	N/A	conserved Plasmodium protein, unknown function	protein coding	No	0.688	0.714	0.0373746	1	-0.674226
PBANKA_0908900	N/A	V-type proton ATPase subunit F, putative	protein coding	No	0.75	0.029	9.92261e-08	0.000505854	1.62774
PBANKA_0909300	N/A	adrenodoxin reductase, putative	protein coding	No	0	0.114	0.111286	1	-0.433477
PBANKA_0909600	ApiAP2	AP2 domain transcription factor, putative	protein coding	No	0.812	0.6	0.210049	1	0.343778
PBANKA_0909700	N/A	VPS9 domain-containing protein, putative	protein coding	No	0	0.171	0.0418329	1	-0.60108
PBANKA_0910100	N/A	beta-catenin-like protein 1, putative	protein coding	No	0.125	0.2	0.148821	1	-0.724526
PBANKA_0910200	PPM2	protein phosphatase PPM2	protein coding	No	0.312	0.829	3.19277e-05	0.162767	-1.41402
PBANKA_0910800	N/A	conserved Plasmodium protein, unknown function	protein coding	No	0.312	0.314	0.024247	1	-0.831539
PBANKA_0911000	N/A	calcium-binding protein, putative	protein coding	No	0.625	0.057	7.45002e-05	0.379802	0.851878
PBANKA_0911100	N/A	conserved Plasmodium protein, unknown function	protein coding	No	0.5	0.029	0.000306614	1	0.843448
PBANKA_0911200	N/A	ribosomal protein S14, apicoplast, putative	protein coding	No	0.312	0.229	0.820203	1	0.502806
PBANKA_0911300	N/A	UVB-resistance protein UVR8 homologue, putative	protein coding	No	0	0.143	0.0682953	1	-0.547587
PBANKA_0911400	N/A	CLPTM1 domain-containing protein, putative	protein coding	No	0.125	0.457	0.00533322	1	-1.06974
PBANKA_0911500	AEP	apical exonemal protein, putative	protein coding	No	0.562	0.114	0.00397558	1	0.682232
PBANKA_0911600	N/A	ribosomal protein S9, mitochondrial, putative	protein coding	No	0.5	0.571	0.58642	1	0.329539
PBANKA_0911700	SUB2	subtilisin-like protease 2	protein coding	No	0.438	0.229	0.327983	1	0.466216
PBANKA_0911800	N/A	DnaJ protein, putative	protein coding	No	0.125	0.229	0.118301	1	-0.657503
PBANKA_0911900	AIP	armadillo-interacting protein AIP, putative	protein coding	No	0	0.286	0.00547301	1	-0.964769
PBANKA_0912100	CK1	casein kinase 1, putative	protein coding	No	0.875	0.971	0.0105733	1	-0.724228
PBANKA_0912200	SRP72	signal recognition particle subunit SRP72, putative	protein coding	No	0.188	0.429	0.0129309	1	-0.948782
PBANKA_0912300	TSN	tudor staphylococcal nuclease, putative	protein coding	No	0.125	0.686	3.0001e-06	0.0152945	-1.93849
PBANKA_0912600	N/A	conserved Plasmodium protein, unknown function	protein coding	No	0.812	0.457	0.0441108	1	0.557865
PBANKA_0912800	N/A	conserved Plasmodium protein, unknown function	protein coding	No	0.125	0	0.0470458	1	0.255563
PBANKA_0913000	CAPD3	condensin-2 complex subunit D3, putative	protein coding	No	0.812	0.514	0.0507096	1	0.354257
PBANKA_0913100	N/A	conserved protein, unknown function	protein coding	No	0.5	0.2	0.000490477	1	-0.391261
PBANKA_0913300	N/A	regulator of chromosome condensation, putative	protein coding	No	0.062	0.486	0.0027734	1	-1.13964
PBANKA_0913400	PPM8	protein phosphatase PPM8	protein coding	No	0.188	0.486	0.0790421	1	-0.779814
PBANKA_0913600	N/A	conserved Plasmodium protein, unknown function	protein coding	No	0.625	0.029	2.80897e-06	0.0143201	1.42884
PBANKA_0913900	N/A	alpha/beta hydrolase, putative	protein coding	No	0.375	0.086	0.0355083	1	0.334498
PBANKA_0914000	N/A	conserved protein, unknown function	protein coding	No	0	0.143	0.0682953	1	-0.588627
PBANKA_0914100	N/A	conserved Plasmodium protein, unknown function	protein coding	No	0	0.257	0.00923726	1	-0.96566
PBANKA_0914300	N/A	protein disulfide-isomerase, putative	protein coding	No	0	0.343	0.00184683	1	-1.05932
PBANKA_0914400	UIS24	heat shock protein 70, putative	protein coding	No	0.25	0.914	6.77488e-09	3.45383e-05	-2.14948
PBANKA_0914700	N/A	FHA domain-containing protein, putative	protein coding	No	0.25	0.457	0.241821	1	-0.461297
PBANKA_0914900	N/A	conserved Plasmodium protein, unknown function	protein coding	No	0.125	0.114	0.495944	1	-0.363567
PBANKA_0915300	N/A	conserved Plasmodium protein, unknown function	protein coding	No	0.188	0.257	0.773079	1	-0.290078
PBANKA_0915500	GCVH	glycine cleavage system H protein, putative	protein coding	No	0.062	0.229	0.264609	1	-0.561627
PBANKA_0915800	PRP38A	pre-mRNA-splicing factor 38A, putative	protein coding	No	0	0.4	0.000585255	1	-1.09077
PBANKA_0916000	N/A	conserved Plasmodium protein, unknown function	protein coding	No	0.25	0.343	0.125109	1	-0.362516
PBANKA_0916100	N/A	nucleic acid binding protein, putative	protein coding	No	1	0.514	0.000404095	1	0.831276
PBANKA_0916200	TCP1	T-complex protein 1 subunit alpha, putative	protein coding	No	0.562	0.943	1.61973e-05	0.082574	-1.10386
PBANKA_0916400	N/A	ubiquitin-like protein, putative	protein coding	No	0.5	0.629	0.0203322	1	-0.642406
PBANKA_0916600	N/A	oxysterol-binding protein, putative	protein coding	No	0.812	0.229	0.000330271	1	1.24918
PBANKA_0916900	N/A	conserved Plasmodium protein, unknown function	protein coding	No	0.125	0.086	0.34987	1	-0.402571
PBANKA_0917000	N/A	conserved Plasmodium protein, unknown function	protein coding	No	0.25	0.286	0.113331	1	-0.636153
PBANKA_0917100	N/A	serpentine receptor, putative	protein coding	No	0.438	0.114	0.034822	1	0.457445
PBANKA_0917200	N/A	RNA-binding protein s1, putative	protein coding	No	0.312	0.486	0.0464916	1	-0.895418
PBANKA_0917300	N/A	conserved Plasmodium protein, unknown function	protein coding	No	0.125	0.171	0.167422	1	-0.47132
PBANKA_0917400	PF16	armadillo repeat protein PF16	protein coding	No	0.5	0.143	0.0212469	1	1.02108
PBANKA_0917700	N/A	methyltransferase, putative	protein coding	No	0.688	0.2	0.00246837	1	0.543705
PBANKA_0917800	COG2	conserved oligomeric Golgi complex subunit 2, putative	protein coding	No	0.688	0.371	0.000155247	0.791447	-0.415589
PBANKA_0917900	RPT5	26S protease regulatory subunit 6A, putative	protein coding	No	0.125	0.429	0.000355985	1	-1.15934
PBANKA_0918000	N/A	60S acidic ribosomal protein P0, putative	protein coding	No	0.5	0.257	0.184258	1	0.56906
PBANKA_0918100	RPL38	60S ribosomal protein L38, putative	protein coding	No	0.375	0.257	0.0613558	1	-0.309166
PBANKA_0918300	MFR5	major facilitator superfamily-related transporter, putative	protein coding	No	0	0.486	9.01473e-05	0.459571	-1.24276
PBANKA_0918400	N/A	conserved Plasmodium protein, unknown function	protein coding	No	0.25	0.057	0.0804438	1	0.804609
PBANKA_0918600	N/A	phosphatidylinositol-4-phosphate 5-kinase, putative	protein coding	No	0.312	0.2	0.108232	1	-0.270252
PBANKA_0918700	N/A	A/G-specific adenine glycosylase, putative	protein coding	No	0	0.2	0.0254923	1	-0.694393
PBANKA_0918800	NOP2	rRNA (cytosine-C(5))-methyltransferase, putative	protein coding	No	0.062	0.514	0.00324804	1	-1.19246
PBANKA_0919000	RPN7	26S proteasome regulatory subunit RPN7, putative	protein coding	No	0.312	0.629	0.00338188	1	-1.05133
PBANKA_0919100	PV1	parasitophorous vacuolar protein 1	protein coding	No	0.812	0.657	0.397625	1	0.642077
PBANKA_0919200	N/A	fam-d protein	protein coding	No	0.125	0.171	0.481445	1	-0.356414
PBANKA_0919300	N/A	spermidine synthase, putative	protein coding	No	0.188	0.286	0.157845	1	-0.569547
PBANKA_0919600	NOT2	CCR4-NOT transcription complex subunit 2, putative	protein coding	No	0.625	0.886	1.54777e-11	7.89053e-08	-1.80412
PBANKA_0919700	N/A	Fe-S cluster assembly protein, putative	protein coding	No	0.125	0.171	0.22712	1	-0.431734
PBANKA_0920000	MBF1	multiprotein-bridging factor 1, putative	protein coding	No	0.688	0.286	0.0220514	1	0.428273
PBANKA_0920100	N/A	prefoldin subunit 5, putative	protein coding	No	0.875	0.714	0.347783	1	0.451414
PBANKA_0920300	N/A	conserved Plasmodium protein, unknown function	protein coding	No	0.062	0.4	0.00421779	1	-1.06982
PBANKA_0920400	N/A	conserved Plasmodium protein, unknown function	protein coding	No	0.688	0.229	0.00343986	1	0.411995
PBANKA_0920500	N/A	conserved Plasmodium protein, unknown function	protein coding	No	0.25	0.029	0.0458233	1	0.262324
PBANKA_0920800	N/A	CRAL/TRIO domain-containing protein, putative	protein coding	No	0.938	0.571	0.000935097	1	1.08136
PBANKA_0920900	N/A	protein disulfide-isomerase, putative	protein coding	No	0.5	0.171	0.0412077	1	0.457087
PBANKA_0921300	N/A	deoxyuridine 5'-triphosphate nucleotidohydrolase, putative	protein coding	No	0.938	0.771	0.0239022	1	0.644577
PBANKA_0921500	SNRPF	small nuclear ribonucleoprotein F, putative	protein coding	No	0	0.543	2.29468e-05	0.116983	-1.62098
PBANKA_0921600	SR-MG	alternative splicing factor SR-MG	protein coding	No	1	0.857	0.00918088	1	-0.376351
PBANKA_0921700	ATG23	autophagy-related protein 23, putative	protein coding	No	0.312	0.2	0.031836	1	-0.644576
PBANKA_0921800	N/A	steryl ester hydrolase, putative	protein coding	No	0.312	0.4	0.24823	1	-0.466188
PBANKA_0922000	N/A	DnaJ protein, putative	protein coding	No	0.375	0.429	0.354018	1	-0.54742
PBANKA_0922200	ATG7	autophagy-related protein 7, putative	protein coding	No	0.188	0.314	0.527507	1	-0.361527
PBANKA_0922300	ThrRS	threonine--tRNA ligase, putative	protein coding	No	0	0.6	5.17595e-06	0.026387	-1.66876
PBANKA_0922400	N/A	XTBD domain-containing protein, putative	protein coding	No	0	0.371	0.00104866	1	-1.12087
PBANKA_0922500	N/A	kelch domain-containing protein, putative	protein coding	No	0.125	0.029	0.203883	1	0.773495
PBANKA_0922700	N/A	conserved protein, unknown function	protein coding	No	0.438	0.086	0.0166015	1	0.406528
PBANKA_0922900	TIM44	mitochondrial import inner membrane translocase subunit TIM44, putative	protein coding	No	0.5	0.4	0.00718226	1	-0.500212
PBANKA_0923000	mtRNAP	DNA-directed RNA polymerase, putative	protein coding	No	0.062	0.2	0.131075	1	-0.730688
PBANKA_0923200	ICAP2	ATP synthase F0 subunit b-like protein, putative	protein coding	No	0.188	0.486	0.00439652	1	-1.22867
PBANKA_0923300	N/A	conserved protein, unknown function	protein coding	No	0.125	0.2	0.203721	1	-0.586886
PBANKA_0923400	RPL35	60S ribosomal protein L35, putative	protein coding	No	0.438	0.829	0.000198577	1	-1.15385
PBANKA_0923500	RRS1	ribosome biogenesis regulatory protein, putative	protein coding	No	0.062	0.2	0.0855977	1	-0.72355
PBANKA_0923600	MGE1	GrpE protein homolog, mitochondrial, putative	protein coding	No	0	0.314	0.00320188	1	-1.12453
PBANKA_0923700	EK	ethanolamine kinase, putative	protein coding	No	0.312	0.257	0.918221	1	0.281918
PBANKA_0923900	LSM1	U6 snRNA-associated Sm-like protein LSm1, putative	protein coding	No	0	0.114	0.111286	1	-0.33057
PBANKA_0924000	N/A	conserved protein, unknown function	protein coding	No	0.188	0.029	0.17083	1	0.2866
PBANKA_0924100	N/A	thioredoxin-like protein, putative	protein coding	No	0.812	0.171	3.84716e-05	0.196128	1.47163
PBANKA_0924300	ERO1	endoplasmic reticulum oxidoreductin, putative	protein coding	No	0.875	0.229	4.25845e-05	0.217096	0.896094
PBANKA_0924400	SNU13	13 kDa ribonucleoprotein-associated protein, putative	protein coding	No	0.25	0	0.00275033	1	1.27665
PBANKA_0924700	N/A	RAP protein, putative	protein coding	No	0.25	0.743	3.97734e-05	0.202765	-1.64498
PBANKA_0924800	GP2	golgi protein 2	protein coding	No	0.438	0.6	7.63943e-05	0.389458	-1.08461
PBANKA_0924900	ERF3	eukaryotic peptide chain release factor GTP-binding subunit, putative	protein coding	No	0.062	0.886	3.10341e-08	0.000158212	-1.99129
PBANKA_0925000	N/A	RING zinc finger protein, putative	protein coding	No	0.875	0.314	0.000545794	1	0.95932
PBANKA_0925100	LRR11	leucine-rich repeat protein	protein coding	No	0.375	0.114	0.109045	1	0.707903
PBANKA_0925200	CDPK7	calcium-dependent protein kinase 7	protein coding	No	0.188	0.371	0.288228	1	-0.533139
PBANKA_0925300	N/A	conserved Plasmodium protein, unknown function	protein coding	No	0.938	0.543	0.00316012	1	0.287206
PBANKA_0925400	N/A	dynein heavy chain, putative	protein coding	No	0.938	0.743	1.09306e-06	0.00557244	1.34634
PBANKA_0925500	CDPK6	calcium-dependent protein kinase 6	protein coding	No	0.062	0.343	0.014828	1	-1.04221
PBANKA_0925800	N/A	protein KIC10, putative	protein coding	No	0.375	0.057	0.0200857	1	1.07977
PBANKA_0925900	N/A	conserved Plasmodium protein, unknown function	protein coding	No	0.125	0.371	0.0243087	1	-0.981285
PBANKA_0926200	GPI16	GPI transamidase component GPI16	protein coding	No	0.062	0.314	0.0325876	1	-0.815835
PBANKA_0926400	N/A	serine/threonine protein kinase, putative	protein coding	No	0	0.143	0.0682953	1	-0.615981
PBANKA_0926600	GCN20	protein GCN20, putative	protein coding	No	0.125	0.4	0.0380109	1	-1.0517
PBANKA_0926700	EXP1	exported protein 1	protein coding	No	0.75	0.257	0.000511402	1	1.6499
PBANKA_0926800	N/A	conserved protein, unknown function	protein coding	No	0	0.2	0.0254923	1	-0.741408
PBANKA_0926900	N/A	WD repeat-containing protein, putative	protein coding	No	0.312	0.2	0.681215	1	0.512319
PBANKA_0927000	TKL2	tyrosine kinase-like protein, putative	protein coding	No	0.188	0	0.0114998	1	0.252529
PBANKA_0927200	N/A	conserved protein, unknown function	protein coding	No	0.438	0.514	0.0576915	1	-0.473181
PBANKA_0927500	N/A	conserved Plasmodium protein, unknown function	protein coding	No	0.562	0.143	0.00644253	1	0.291982
PBANKA_0927600	N/A	conserved Plasmodium protein, unknown function	protein coding	No	0.875	0.314	0.000274604	1	0.524736
PBANKA_0927700	N/A	DDRGK domain-containing protein, putative	protein coding	No	0.25	0.114	0.0297104	1	-0.487411
PBANKA_0927800	N/A	tRNA nucleotidyltransferase, putative	protein coding	No	0.188	0.286	0.384932	1	-0.562095
PBANKA_0928000	N/A	conserved Plasmodium protein, unknown function	protein coding	No	0.25	0.029	0.058798	1	0.762082
PBANKA_0928100	PGM1	phosphoglycerate mutase, putative	protein coding	No	0.688	0.743	0.0312157	1	0.926618
PBANKA_0928300	SEC16	protein transport protein SEC16, putative	protein coding	No	0.688	0.286	0.00571391	1	0.250834
PBANKA_0928400	N/A	conserved Plasmodium protein, unknown function	protein coding	No	0	0.114	0.111286	1	-0.445275
PBANKA_0928500	N/A	ATP-dependent zinc metalloprotease FTSH, putative	protein coding	No	0.438	0.429	0.0025913	1	-0.968141
PBANKA_0928700	N/A	ubiquitin-protein ligase, putative	protein coding	No	0.875	0.457	0.00604158	1	0.344648
PBANKA_0929000	N/A	tRNA m(1)G methyltransferase, putative	protein coding	No	0.062	0.143	0.276521	1	-0.45859
PBANKA_0929200	N/A	conserved protein, unknown function	protein coding	No	0.312	0.6	0.0332448	1	-0.837309
PBANKA_0929300	ARC40	actin-related protein 2/3 complex subunit 1, putative	protein coding	No	0.188	0.257	0.819024	1	-0.312502
PBANKA_0929400	MLC-B	myosin light chain B	protein coding	No	0.125	0.057	0.684082	1	0.513258
PBANKA_0929600	NOP56	nucleolar protein 56, putative	protein coding	No	0	0.257	0.00923726	1	-0.901009
PBANKA_0929700	N/A	haloacid dehalogenase-like hydrolase, putative	protein coding	No	0.938	0.229	4.07863e-06	0.0207928	0.987138
PBANKA_0929800	N/A	insulinase, putative	protein coding	No	0.062	0.286	0.0303615	1	-0.927992
PBANKA_0930000	AP1S	AP-1 complex subunit sigma, putative	protein coding	No	0.25	0.429	0.221197	1	-0.394836
PBANKA_0930100	N/A	conserved Plasmodium protein, unknown function	protein coding	No	0.75	0.343	0.0222473	1	0.814422
PBANKA_0930300	N/A	GTP-binding nuclear protein RAN/TC4, putative	protein coding	No	0.875	0.886	0.333451	1	0.633897
PBANKA_0930500	N/A	tyrosine--tRNA ligase, putative	protein coding	No	0.062	0.4	0.00734357	1	-1.14045
PBANKA_0930700	N/A	conserved protein, unknown function	protein coding	No	0.562	0.343	0.0195667	1	-0.285189
PBANKA_0930800	N/A	conserved Plasmodium protein, unknown function	protein coding	No	0.812	0.143	1.70645e-05	0.0869947	0.918606
PBANKA_0930900	UCH54	ubiquitin carboxyl-terminal hydrolase UCH54, putative	protein coding	No	0.625	0.657	0.235212	1	0.317419
PBANKA_0931000	Pb115	MFS domain-containing protein P115	protein coding	No	0.312	0.4	0.0349086	1	-0.757283
PBANKA_0931100	N/A	conserved protein, unknown function	protein coding	No	0.438	0	2.77925e-05	0.141686	2.37681
PBANKA_0931200	HSP101	heat shock protein 101	protein coding	No	0.938	0.286	2.43325e-05	0.124047	1.01947
PBANKA_0931400	STT3	dolichyl-diphosphooligosaccharide--protein glycosyltransferase subunit STT3, putative	protein coding	No	0	0.343	0.00184683	1	-1.0454
PBANKA_0931600	SEC12	guanine nucleotide-exchange factor SEC12, putative	protein coding	No	0.062	0.229	0.304782	1	-0.453948
PBANKA_0931700	CYP19C	peptidyl-prolyl cis-trans isomerase, putative	protein coding	No	0.062	0.629	1.77055e-05	0.0902628	-1.65149
PBANKA_0931800	PDX2	pyridoxine biosynthesis protein PDX2, putative	protein coding	No	0.062	0.143	0.571372	1	-0.465836
PBANKA_0931900	N/A	serine esterase, putative	protein coding	No	0.562	0.343	0.264128	1	0.526072
PBANKA_0932100	DHHC9	palmitoyltransferase DHHC9	protein coding	No	0.125	0.114	0.491966	1	0.52175
PBANKA_0932200	N/A	peptidyl-prolyl cis-trans isomerase, putative	protein coding	No	0.312	0.943	6.58879e-06	0.0335896	-1.12351
PBANKA_0932400	BP2	berghepain-2	protein coding	No	0.188	0.914	2.06554e-08	0.000105301	-2.28744
PBANKA_0932500	SET7	histone-lysine N-methyltransferase SET7, putative	protein coding	No	0.625	0.257	0.0296067	1	0.727393
PBANKA_0932600	N/A	conserved protein, unknown function	protein coding	No	0	0.114	0.111286	1	-0.375288
PBANKA_0932700	PCAS_091160:exon:5	conserved protein, unknown function	protein coding	No	0	0.314	0.00320188	1	-0.998316
PBANKA_0933200	N/A	conserved Plasmodium protein, unknown function	protein coding	No	0.062	0.257	0.218465	1	-0.571677
PBANKA_0933300	N/A	RAP protein, putative	protein coding	No	0.312	0.714	0.00465097	1	-0.877026
PBANKA_0933400	N/A	GTPase-activating protein, putative	protein coding	No	0	0.2	0.0254923	1	-0.64905
PBANKA_0933500	ROM1	rhomboid protease ROM1	protein coding	No	0.688	0.257	0.000983472	1	2.09916
PBANKA_0933600	N/A	dynein light chain Tctex-type, putative	protein coding	No	0.75	0.086	7.18305e-06	0.0366192	1.40326
PBANKA_0933700	MAPK2	mitogen-activated protein kinase 2	protein coding	No	0.812	0.286	0.00108017	1	0.69178
PBANKA_0933800	N/A	conserved Plasmodium protein, unknown function	protein coding	No	0.688	0.829	0.00234924	1	-0.788464
PBANKA_0933900	GLO1	glyoxalase I, putative	protein coding	No	0	0.229	0.015418	1	-0.733903
PBANKA_0934000	N/A	conserved Plasmodium protein, unknown function	protein coding	No	0	0.114	0.111286	1	-0.339951
PBANKA_0934100	N/A	GTP-binding protein, putative	protein coding	No	0.062	0.2	0.413181	1	-0.405577
PBANKA_0934200	DSK2	ubiquitin domain-containing protein DSK2, putative	protein coding	No	0.5	0.771	0.129375	1	-0.412102
PBANKA_0934300	UGT	UDP-galactose transporter, putative	protein coding	No	0	0.343	0.00184683	1	-0.964331
PBANKA_0934400	N/A	conserved Plasmodium protein, unknown function	protein coding	No	0.5	0.086	0.00321808	1	0.447861
PBANKA_0934500	PRL	protein tyrosine phosphatase	protein coding	No	0.312	0.171	0.49922	1	0.68005
PBANKA_0934600	N/A	conserved Plasmodium protein, unknown function	protein coding	No	0.375	0.086	0.0527753	1	0.751751
PBANKA_0935000	N/A	ATPase, putative	protein coding	No	0.625	0	1.3517e-07	0.000689099	1.01447
PBANKA_0935200	N/A	nucleic acid binding protein, putative	protein coding	No	0	0.343	0.00184683	1	-1.05572
PBANKA_0935500	N/A	conserved Plasmodium protein, unknown function	protein coding	No	0.938	0.714	0.0967713	1	0.748104
PBANKA_0935600	N/A	conserved protein, unknown function	protein coding	No	0.562	0.114	0.00272325	1	0.630449
PBANKA_0935900	N/A	conserved Plasmodium protein, unknown function	protein coding	No	0.062	0.143	0.5891	1	-0.325145
PBANKA_0936100	N/A	acylphosphatase, putative	protein coding	No	0.188	0.371	0.00376133	1	-1.00152
PBANKA_0936200	N/A	conserved Plasmodium protein, unknown function	protein coding	No	0.188	0.257	0.0281189	1	-0.732781
PBANKA_0936500	RFC5	replication factor C subunit 5, putative	protein coding	No	0.625	0.229	0.0159142	1	0.604661
PBANKA_0936600	N/A	conserved Plasmodium protein, unknown function	protein coding	No	0	0.2	0.0254923	1	-0.584039
PBANKA_0936700	N/A	ES2 protein, putative	protein coding	No	0.188	0.343	0.328469	1	-0.479722
PBANKA_0937000	N/A	ribosomal protein L11, mitochondrial, putative	protein coding	No	0	0.229	0.015418	1	-0.781685
PBANKA_0937100	VPS35	vacuolar protein sorting-associated protein 35, putative	protein coding	No	0.438	0.4	0.839562	1	0.414695
PBANKA_0937200	N/A	RNA-binding protein, putative	protein coding	No	0.938	0.286	2.02279e-05	0.103122	0.92636
PBANKA_0937300	N/A	G-patch domain-containing protein, putative	protein coding	No	0.25	0.2	0.291371	1	-0.33222
PBANKA_0937500	N/A	conserved Plasmodium protein, unknown function	protein coding	No	0.062	0.143	0.341717	1	-0.425483
PBANKA_0937900	N/A	conserved Plasmodium protein, unknown function	protein coding	No	1	0.371	9.46599e-07	0.00482576	1.42091
PBANKA_0938000	N/A	conserved Plasmodium protein, unknown function	protein coding	No	0.125	0.143	0.373314	1	-0.43403
PBANKA_0938100	N/A	tetratricopeptide repeat protein, putative	protein coding	No	0	0.2	0.0254923	1	-0.645491
PBANKA_0938300	N/A	heat shock protein J2, putative	protein coding	No	0.5	0.743	0.0012003	1	-0.990652
PBANKA_0938400	ERC	endoplasmic reticulum-resident calcium binding protein, putative	protein coding	No	0.25	0.943	1.52608e-06	0.00777997	-1.04564
PBANKA_0938500	N/A	succinyl-CoA synthetase alpha subunit, putative	protein coding	No	0.125	0.514	0.00150502	1	-1.34413
PBANKA_0938600	CK2alpha	casein kinase 2, alpha subunit	protein coding	No	0.625	0.686	0.290931	1	-0.31723
PBANKA_0938700	DTD	D-tyrosyl-tRNA(Tyr) deacylase, putative	protein coding	No	0.062	0.171	0.536878	1	-0.407585
PBANKA_0938800	N/A	conserved Plasmodium protein, unknown function	protein coding	No	0.625	0.029	1.21762e-05	0.0620741	1.20846
PBANKA_0938900	N/A	IWS1-like protein, putative	protein coding	No	0.312	0.486	0.38758	1	-0.333826
PBANKA_0939000	MSCS	mechanosensitive ion channel protein, putative	protein coding	No	0.5	0.086	0.00523357	1	0.720771
PBANKA_0939100	ApiAP2	AP2 domain transcription factor, putative	protein coding	No	0.625	0.086	0.00026094	1	1.12089
PBANKA_0939200	PES	pescadillo homolog, putative	protein coding	No	0.25	0.229	0.0638128	1	-0.599251
PBANKA_0939300	N/A	conserved Plasmodium protein, unknown function	protein coding	No	0.812	0.286	0.000527928	1	0.412681
PBANKA_0939500	RAD51	DNA repair protein RAD51	protein coding	No	0.188	0.057	0.376456	1	0.768512
PBANKA_0939600	PAIP1	polyadenylate-binding protein-interacting protein 1, putative	protein coding	No	1	0.543	0.000123727	0.63076	1.24712
PBANKA_0939700	N/A	conserved protein, unknown function	protein coding	No	0.125	0.229	0.657691	1	-0.29327
PBANKA_0939800	N/A	nucleic acid binding protein, putative	protein coding	No	0.312	0.571	0.0098622	1	-0.88269
PBANKA_0939900	LSM4	U6 snRNA-associated Sm-like protein LSm4, putative	protein coding	No	0.125	0	0.0470458	1	0.421488
PBANKA_0940100	pTKL	pseudo-tyrosine kinase-like protein	protein coding	No	0.125	0.486	0.0112436	1	-1.21197
PBANKA_0940200	DNA2	DNA replication ATP-dependent helicase/nuclease DNA2, putative	protein coding	No	0.188	0.343	0.0685359	1	-0.740829
PBANKA_0940300	N/A	DEAD/DEAH box helicase, putative	protein coding	No	0.125	0.171	0.123123	1	-0.666844
PBANKA_0940500	N/A	conserved Plasmodium protein, unknown function	protein coding	No	0.375	0.114	0.110446	1	0.478407
PBANKA_0940600	XRN1	5'-3' exoribonuclease 1, putative	protein coding	No	0.375	0.457	0.196986	1	-0.505288
PBANKA_0940900	RUVB2	RuvB-like helicase 2, putative	protein coding	No	0.188	0.086	0.591535	1	0.395651
PBANKA_0941200	RTCB	tRNA-splicing ligase RtcB, putative	protein coding	No	0.125	0.286	0.31758	1	-0.485889
PBANKA_0941300	PTEX88	translocon component PTEX88	protein coding	No	0.312	0.4	0.135485	1	-0.509966
PBANKA_0941400	CEN4	centrin-4	protein coding	No	0.125	0.143	0.341295	1	-0.326453
PBANKA_0941500	RPS4	40S ribosomal protein S4, putative	protein coding	No	0.75	0.886	0.0729439	1	-0.565031
PBANKA_0941800	H2B	histone H2B, putative	protein coding	No	1	1	0.00012514	0.637961	0.959492
PBANKA_0941900	H4	histone H4, putative	protein coding	No	1	1	0.0278355	1	0.541112
PBANKA_0942000	N/A	calcium/calmodulin-dependent protein kinase, putative	protein coding	No	0.938	0.286	1.32077e-05	0.0673329	0.656501
PBANKA_0942200	RPC25	DNA-directed RNA polymerase III subunit RPC8, putative	protein coding	No	0.062	0.343	0.00687668	1	-1.13007
PBANKA_0942300	N/A	radial spoke head protein, putative	protein coding	No	1	0.171	3.64617e-09	1.85882e-05	1.53873
PBANKA_0942400	N/A	WD repeat-containing protein, putative	protein coding	No	0.875	0.2	1.24186e-06	0.00633103	1.83625
PBANKA_0942500	Trx-mero	thioredoxin-like mero protein, putative	protein coding	No	0.125	0.4	0.104412	1	-0.734611
PBANKA_0942600	N/A	conserved Plasmodium protein, unknown function	protein coding	No	0.562	0.343	0.0110946	1	-0.437164
PBANKA_0942800	N/A	syntaxin, putative	protein coding	No	0	0.143	0.0682953	1	-0.589595
PBANKA_0942900	N/A	phenylalanine--tRNA ligase beta subunit, putative	protein coding	No	0.25	0.343	0.394438	1	-0.321234
PBANKA_0943100	NOT1	CCR4-NOT transcription complex subunit 1, putative	protein coding	No	0.562	0.714	0.351027	1	-0.441348
PBANKA_0943300	ALP2a	actin-like protein, putative	protein coding	No	0.062	0.114	0.696739	1	-0.349132
PBANKA_0943400	N/A	CPW-WPC family protein	protein coding	No	0.062	0.2	0.161246	1	-0.63605
PBANKA_0943600	N/A	60S acidic ribosomal protein P1, putative	protein coding	No	0.812	0.629	0.00061245	1	-0.497112
PBANKA_1000300	N/A	Plasmodium exported protein, unknown function	protein coding	No	0.062	0.543	0.00144847	1	-1.34403
PBANKA_1000600	N/A	erythrocyte membrane antigen 1	protein coding	No	0.438	0.743	0.00022011	1	-1.29977
PBANKA_1000700	N/A	regulator of chromosome condensation, putative	protein coding	No	0.438	0.514	0.343231	1	-0.294754
PBANKA_1000800	N/A	pre-mRNA splicing factor, putative	protein coding	No	0.375	0.4	0.0472107	1	-0.56281
PBANKA_1001000	N/A	conserved Plasmodium protein, unknown function	protein coding	No	0.375	0.457	0.0104137	1	-0.881174
PBANKA_1001200	N/A	conserved Plasmodium protein, unknown function	protein coding	No	0.375	0.086	0.0199573	1	1.34786
PBANKA_1001300	N/A	conserved Plasmodium protein, unknown function	protein coding	No	0.5	0.029	0.000329887	1	0.887206
PBANKA_1001500	N/A	alpha/beta hydrolase, putative	protein coding	No	0.312	0.143	0.384655	1	0.75221
PBANKA_1001600	SET8	SET domain protein, putative	protein coding	No	0.312	0.314	0.0760913	1	-0.540146
PBANKA_1002000	N/A	conserved Plasmodium protein, unknown function	protein coding	No	0.625	0.771	0.0271443	1	-0.512802
PBANKA_1002600	P41	6-cysteine protein P41, putative	protein coding	No	0.125	0	0.0470458	1	0.436219
PBANKA_1002700	DDX51	ATP-dependent RNA helicase DDX51, putative	protein coding	No	0	0.114	0.111286	1	-0.393006
PBANKA_1002800	SEC24B	protein transport protein Sec24B, putative	protein coding	No	0.25	0.143	0.662617	1	0.320927
PBANKA_1003000	LISP2	liver specific protein 2	protein coding	No	0	0.143	0.0682953	1	-0.572215
PBANKA_1003100	PRPF8	pre-mRNA-processing-splicing factor 8, putative	protein coding	No	0.125	0.543	0.0125956	1	-0.616235
PBANKA_1003400	UIS14	lysine decarboxylase, putative	protein coding	No	0.688	0.2	0.001736	1	1.79441
PBANKA_1003600	ASP	apical sushi protein, putative	protein coding	No	0.125	0.029	0.203883	1	0.73443
PBANKA_1003700	N/A	conserved protein, unknown function	protein coding	No	0.812	0.686	0.62055	1	0.41434
PBANKA_1004000	cGLO2	cytosolic glyoxalase II, putative	protein coding	No	0.062	0.6	0.000487259	1	-1.5701
PBANKA_1004300	N/A	conserved Plasmodium protein, unknown function	protein coding	No	0.125	0.257	0.196056	1	-0.616336
PBANKA_1004400	N/A	ribosomal protein L25, putative	protein coding	No	0	0.257	0.00923726	1	-0.96685
PBANKA_1004500	N/A	conserved Plasmodium protein, unknown function	protein coding	No	0.562	0.114	0.00349854	1	0.487043
PBANKA_1004700	N/A	methyltransferase, putative	protein coding	No	0	0.314	0.00320188	1	-1.13198
PBANKA_1004800	PTH2	peptidyl-tRNA hydrolase 2, putative	protein coding	No	0.062	0.229	0.0948351	1	-0.743375
PBANKA_1004900	N/A	transcription factor, putative	protein coding	No	0.375	0.257	0.688806	1	0.271643
PBANKA_1005000	N/A	conserved Plasmodium protein, unknown function	protein coding	No	0.188	0.229	0.0919888	1	-0.598139
PBANKA_1005300	N/A	conserved Plasmodium protein, unknown function	protein coding	No	0.125	0.543	0.000180032	0.917802	-1.35115
PBANKA_1005400	CINCH	protein CINCH, putative	protein coding	No	0.438	0.114	0.0357213	1	0.584484
PBANKA_1005500	N/A	AAA family ATPase, putative	protein coding	No	0	0.171	0.0418329	1	-0.642139
PBANKA_1005800	N/A	conserved Plasmodium protein, unknown function	protein coding	No	0.938	0.086	6.3261e-09	3.22505e-05	1.1861
PBANKA_1005900	ZRANB2	zinc finger Ran-binding domain-containing protein 2, putative	protein coding	No	0	0.143	0.0682953	1	-0.449275
PBANKA_1006000	N/A	conserved protein, unknown function	protein coding	No	0.062	0.257	0.185614	1	-0.734338
PBANKA_1006100	FEN1	flap endonuclease 1, putative	protein coding	No	0.75	0.686	0.0390404	1	-0.510165
PBANKA_1006500	KAE1	tRNA N6-adenosine threonylcarbamoyltransferase, putative	protein coding	No	0.062	0.171	0.149368	1	-0.584773
PBANKA_1006800	SOF1	protein SOF1, putative	protein coding	No	0.25	0.343	0.0641368	1	0.450684
PBANKA_1006900	N/A	methyltransferase, putative	protein coding	No	0.062	0.2	0.386591	1	-0.578598
PBANKA_1007000	N/A	chaperone protein DnaJ, putative	protein coding	No	0	0.257	0.00923726	1	-0.775021
PBANKA_1007100	N/A	NAD(P)-binding protein, putative	protein coding	No	0	0.171	0.0418329	1	-0.520175
PBANKA_1007300	RF2	peptide chain release factor 2, putative	protein coding	No	0.062	0.371	0.0100253	1	-0.313954
PBANKA_1007400	N/A	zinc finger protein, putative	protein coding	No	0.5	0.543	0.0854831	1	-0.504665
PBANKA_1007500	ALP5b	actin-like protein, putative	protein coding	No	0.375	0.114	0.0736792	1	0.784519
PBANKA_1007700	PPM1	protein phosphatase PPM1	protein coding	No	0.25	0.543	0.0498868	1	-0.765465
PBANKA_1007900	N/A	conserved Plasmodium protein, unknown function	protein coding	No	0	0.229	0.015418	1	-0.662122
PBANKA_1008000	ATRP	armadillo-type repeat protein ATRP, putative	protein coding	No	0.75	0.171	0.000276728	1	1.43953
PBANKA_1008100	RbgA	ribosome biogenesis GTPase A, putative	protein coding	No	0.25	0.343	0.000730239	1	-0.906233
PBANKA_1008200	PKG	cGMP-dependent protein kinase	protein coding	No	0.188	0.429	0.186073	1	0.421223
PBANKA_1008300	N/A	GTP-binding protein, putative	protein coding	No	0.125	0.4	0.0599154	1	-0.283868
PBANKA_1008400	N/A	conserved Plasmodium protein, unknown function	protein coding	No	0.062	0.429	0.0028176	1	-1.38372
PBANKA_1008500	PTEX150	translocon component PTEX150	protein coding	No	0.75	0.457	0.0955867	1	1.1374
PBANKA_1008900	N/A	conserved Plasmodium protein, unknown function	protein coding	No	0.125	0.086	0.378006	1	-0.27328
PBANKA_1009000	ERA	GTPase Era, putative	protein coding	No	0	0.2	0.0254923	1	-0.595075
PBANKA_1009100	N/A	ataxin-2 like protein, putative	protein coding	No	0.125	0.686	0.000139318	0.710243	-1.40818
PBANKA_1009200	N/A	conserved Plasmodium protein, unknown function	protein coding	No	0.438	0.029	0.000586574	1	0.443568
PBANKA_1009300	CLC	clathrin light chain, putative	protein coding	No	0.312	0.714	8.87132e-05	0.45226	-1.59317
PBANKA_1009400	EMC4	ER membrane protein complex subunit 4, putative	protein coding	No	0.25	0	0.00275033	1	0.433452
PBANKA_1009500	N/A	glutamate synthase [NADH], putative	protein coding	No	0.625	0.143	0.000554646	1	2.13042
PBANKA_1009600	N/A	conserved protein, unknown function	protein coding	No	0.188	0.114	0.790065	1	0.50586
PBANKA_1009700	N/A	ribonuclease H2 subunit B, putative	protein coding	No	0.25	0.343	0.0379564	1	-0.903941
PBANKA_1009800	COX15	cytochrome c oxidase assembly protein COX15, putative	protein coding	No	0.062	0.286	0.143609	1	-0.708685
PBANKA_1010000	N/A	mitochondrial acidic protein MAM33, putative	protein coding	No	0.125	0.629	0.000355632	1	-0.560745
PBANKA_1010100	TIM17	mitochondrial import inner membrane translocase subunit TIM17, putative	protein coding	No	0.125	0.029	0.203883	1	0.255691
PBANKA_1010200	METAP2	methionine aminopeptidase 2, putative	protein coding	No	0	0.457	0.000171919	0.876442	-1.16542
PBANKA_1010300	N/A	dynein-related AAA-type ATPase, putative	protein coding	No	0.5	0.2	0.0954697	1	0.838263
PBANKA_1010500	HOP	Hsp70/Hsp90 organizing protein, putative	protein coding	No	0.938	0.8	0.0115549	1	-0.32719
PBANKA_1010700	N/A	queuine tRNA-ribosyltransferase, putative	protein coding	No	0.062	0.286	0.1091	1	-0.694215
PBANKA_1010800	CAF16	CCR4-associated factor 16, putative	protein coding	No	0	0.229	0.015418	1	-0.785928
PBANKA_1011200	N/A	conserved Plasmodium protein, unknown function	protein coding	No	0.75	0.286	0.00536931	1	0.546783
PBANKA_1011300	SPC1	signal peptidase complex subunit SPC1, putative	protein coding	No	0.25	0.371	0.191582	1	-0.574225
PBANKA_1011400	TOP2	DNA topoisomerase 2, putative	protein coding	No	0.812	0.514	0.0750433	1	1.00354
PBANKA_1011700	N/A	conserved Plasmodium protein, unknown function	protein coding	No	0.75	0.343	0.023059	1	0.744965
PBANKA_1012200	N/A	protein-L-isoaspartate(D-aspartate) O-methyltransferase, putative	protein coding	No	0.938	0.771	0.01986	1	0.902618
PBANKA_1012300	N/A	conserved Plasmodium protein, unknown function	protein coding	No	0.688	0.2	0.00287471	1	0.645148
PBANKA_1012400	N/A	RNA methyltransferase, putative	protein coding	No	0.625	0.086	0.000300111	1	0.99122
PBANKA_1012600	N/A	conserved Plasmodium protein, unknown function	protein coding	No	0.688	0.2	0.000556618	1	0.3383
PBANKA_1012800	N/A	voltage-dependent anion-selective channel protein, putative	protein coding	No	0.125	0.486	0.0318562	1	-0.772951
PBANKA_1012900	N/A	SNARE protein, putative	protein coding	No	0.375	0.143	0.114635	1	0.397515
PBANKA_1013100	N/A	60S ribosomal protein L14, putative	protein coding	No	0.625	0.743	0.0115296	1	-0.728568
PBANKA_1013200	N/A	succinyl-CoA ligase [ADP-forming] subunit beta, putative	protein coding	No	0.062	0.4	0.0282702	1	-0.939969
PBANKA_1013400	SRA	surface-related antigen SRA, putative	protein coding	No	0.562	0.114	0.00159145	1	0.449428
PBANKA_1013500	LSG1	large subunit GTPase 1, putative	protein coding	No	0.062	0.171	0.381054	1	-0.497808
PBANKA_1013700	N/A	ribosomal protein L17, mitochondrial, putative	protein coding	No	0.312	0.257	0.163413	1	-0.288408
PBANKA_1013800	COX2B	cytochrome c oxidase subunit 2B, putative	protein coding	No	0.375	0.086	0.0393431	1	1.13438
PBANKA_1013900	PIP3	PhIL1 interacting protein PIP3, putative	protein coding	No	0.875	0.057	1.18731e-08	6.05289e-05	1.43447
PBANKA_1014000	GDH2	NADP-specific glutamate dehydrogenase, putative	protein coding	No	0	0.114	0.111286	1	-0.525003
PBANKA_1014100	N/A	endonuclease/exonuclease/phosphatase family protein, putative	protein coding	No	0.125	0.2	0.0771955	1	-0.648205
PBANKA_1014300	ATG5	autophagy protein 5, putative	protein coding	No	0.125	0.514	0.001457	1	-1.27651
PBANKA_1014400	N/A	acid phosphatase, putative	protein coding	No	0.25	0.571	0.000223331	1	-1.28095
PBANKA_1014800	WRN	ADP-dependent DNA helicase RecQ, putative	protein coding	No	0.562	0.286	0.00260028	1	-0.315924
PBANKA_1014900	N/A	coatomer subunit beta, putative	protein coding	No	0.312	0.371	0.382003	1	-0.342221
PBANKA_1015000	N/A	ribosomal protein L15, mitochondrial, putative	protein coding	No	0	0.314	0.00320188	1	-1.03687
PBANKA_1015100	N/A	conserved Plasmodium protein, unknown function	protein coding	No	0.062	0.229	0.157552	1	-0.746768
PBANKA_1015200	DPH2	diphthamide biosynthesis protein 2, putative	protein coding	No	0.062	0.143	0.599779	1	-0.334638
PBANKA_1015500	AP2-O3	AP2 domain transcription factor AP2-O3	protein coding	No	0.438	0.114	0.0415871	1	0.54665
PBANKA_1015600	N/A	ribosomal protein L15, apicoplast, putative	protein coding	No	0	0.171	0.0418329	1	-0.591947
PBANKA_1015800	N/A	conserved Plasmodium protein, unknown function	protein coding	No	0	0.229	0.015418	1	-0.738434
PBANKA_1015900	N/A	transcription initiation TFIID-like, putative	protein coding	No	0.125	0.2	0.174042	1	-0.626302
PBANKA_1016000	N/A	heme/steroid binding domain containing protein, putative	protein coding	No	0.062	0.286	0.0765037	1	-0.7003
PBANKA_1016100	RF1	peptide chain release factor 1, putative	protein coding	No	0.062	0.314	0.095175	1	-0.836465
PBANKA_1016200	N/A	protein kinase, putative	protein coding	No	0.125	0.029	0.203883	1	0.585588
PBANKA_1016300	N/A	proliferation-associated protein 2g4, putative	protein coding	No	0.312	0.8	1.03134e-07	0.00052578	-1.682
PBANKA_1016500	WBP11	WW domain-binding protein 11, putative	protein coding	No	0.812	0.143	1.05437e-05	0.0537516	0.645213
PBANKA_1016700	N/A	leucine-rich repeat protein	protein coding	No	1	0.971	0.0807349	1	0.388891
PBANKA_1016800	RRP41	exosome complex component RRP41, putative	protein coding	No	0	0.143	0.0682953	1	-0.415247
PBANKA_1017200	N/A	conserved Plasmodium protein, unknown function	protein coding	No	0.5	0.029	0.000323861	1	1.42809
PBANKA_1017600	N/A	conserved Plasmodium protein, unknown function	protein coding	No	0.125	0.2	0.187752	1	-0.573094
PBANKA_1017800	N/A	conserved Plasmodium protein, unknown function	protein coding	No	0.688	0.371	0.107232	1	0.655088
PBANKA_1018100	ABCG2	ABC transporter G family member 2, putative	protein coding	No	0.062	0.114	0.804594	1	-0.297599
PBANKA_1018200	N/A	MORN repeat protein, putative	protein coding	No	0.875	0.029	1.34401e-09	6.85177e-06	0.942892
PBANKA_1018300	N/A	dynein intermediate chain, putative	protein coding	No	0.875	0.143	1.82364e-06	0.00929689	1.02445
PBANKA_1018400	PRMT1	protein arginine N-methyltransferase 1, putative	protein coding	No	0.125	0.286	0.274985	1	-0.530885
PBANKA_1018500	BTF3	transcription factor BTF3, putative	protein coding	No	0.812	0.829	3.33148e-07	0.00169839	-1.41349
PBANKA_1018600	RPL21	60S ribosomal protein L21, putative	protein coding	No	0.75	0.971	5.79329e-06	0.0295342	-1.37335
PBANKA_1018700	N/A	conserved Plasmodium protein, unknown function	protein coding	No	0.25	0.829	2.70212e-05	0.137754	-1.31763
PBANKA_1018800	N/A	conserved Plasmodium protein, unknown function	protein coding	No	0.688	0.4	0.000605596	1	-0.270631
PBANKA_1018900	N/A	conserved Plasmodium protein, unknown function	protein coding	No	0.375	0.371	0.00060462	1	-0.825225
PBANKA_1019000	N/A	conserved Plasmodium protein, unknown function	protein coding	No	0.625	0.029	3.33e-06	0.0169763	1.16113
PBANKA_1019100	N/A	DEAD/DEAH box helicase, putative	protein coding	No	0	0.257	0.00923726	1	-0.812953
PBANKA_1019300	N/A	enoyl-CoA hydratase, putative	protein coding	No	0.062	0.114	0.8159	1	-0.293299
PBANKA_1019400	N/A	60S ribosomal protein L7-3, putative	protein coding	No	0.812	0.743	0.0404403	1	-0.384013
PBANKA_1019500	N/A	60S ribosomal protein L5, putative	protein coding	No	0.75	0.886	0.118633	1	-0.372781
PBANKA_1019600	VPS3	vacuolar protein sorting-associated protein 3, putative	protein coding	No	0.5	0.429	0.000537027	1	-0.817936
PBANKA_1019700	N/A	conserved Plasmodium protein, unknown function	protein coding	No	0.625	0.743	0.0113566	1	-0.733136
PBANKA_1019900	N/A	conserved Plasmodium protein, unknown function	protein coding	No	0.312	0.057	0.0545155	1	0.418488
PBANKA_1020200	CYP52	peptidyl-prolyl cis-trans isomerase, putative	protein coding	No	0	0.571	1.10812e-05	0.0564921	-1.52624
PBANKA_1020400	NOG2	nucleolar GTP-binding protein 2, putative	protein coding	No	0.188	0.343	0.216153	1	-0.651395
PBANKA_1020700	N/A	conserved Plasmodium protein, unknown function	protein coding	No	0.125	0.371	0.0305414	1	-1.04632
PBANKA_1020800	N/A	conserved Plasmodium protein, unknown function	protein coding	No	0.312	0.086	0.133819	1	0.494129
PBANKA_1020900	HRD1	ERAD-associated E3 ubiquitin-protein ligase HRD1, putative	protein coding	No	0	0.171	0.0418329	1	-0.421184
PBANKA_1021100	N/A	DnaJ protein, putative	protein coding	No	0.25	0.2	0.0279213	1	-0.640977
PBANKA_1021300	N/A	ribosomal protein L21, mitochondrial, putative	protein coding	No	0	0.143	0.0682953	1	-0.644934
PBANKA_1021500	CTR2	copper transporter, putative	protein coding	No	0.062	0.657	1.33701e-05	0.0681607	-1.53711
PBANKA_1021700	N/A	conserved Plasmodium protein, unknown function	protein coding	No	0.25	0.171	0.106103	1	-0.317101
PBANKA_1022000	N/A	40S ribosomal protein S25, putative	protein coding	No	0.5	0.686	0.0135328	1	-0.760347
PBANKA_1022200	DIX	DIX domain-containing protein, putative	protein coding	No	0.188	0.314	0.348422	1	-0.522156
PBANKA_1022400	N/A	dynein light chain, putative	protein coding	No	0.5	0.057	0.00148132	1	0.863984
PBANKA_1022500	P113	surface protein P113	protein coding	No	0.312	0.114	0.24886	1	0.524025
PBANKA_1022600	PANK1	pantothenate kinase 1, putative	protein coding	No	0.312	0.171	0.0587878	1	-0.362376
PBANKA_1022700	N/A	protein GPR89, putative	protein coding	No	0.375	0.343	0.0808935	1	-0.482798
PBANKA_1022800	GlyRS	glycine--tRNA ligase, putative	protein coding	No	0	0.714	1.62323e-07	0.00082752	-1.74475
PBANKA_1023000	UNC	myosin-specific chaperone UNC, putative	protein coding	No	0.5	0.571	2.22069e-05	0.113211	-1.18466
PBANKA_1023400	GR	glutathione reductase, putative	protein coding	No	0.188	0.657	0.00015275	0.778718	-1.6265
PBANKA_1023500	EIF3H	eukaryotic translation initiation factor 3 subunit H, putative	protein coding	No	0.375	0.8	2.01742e-05	0.102848	-1.45573
PBANKA_1023600	N/A	conserved Plasmodium protein, unknown function	protein coding	No	0.062	0.657	3.7499e-06	0.019117	-1.65365
PBANKA_1024100	DDX55	ATP-dependent RNA helicase DDX55, putative	protein coding	No	0	0.171	0.0418329	1	-0.579945
PBANKA_1024300	DBP4	ATP-dependent RNA helicase DBP4, putative	protein coding	No	0	0.2	0.0254923	1	-0.604136
PBANKA_1024600	LISP1	liver specific protein 1	protein coding	No	0	0.143	0.0682953	1	-0.506765
PBANKA_1024700	UFD1	ubiquitin fusion degradation protein 1, putative	protein coding	No	0.312	0.829	5.67338e-07	0.00289229	0.467398
PBANKA_1024800	N/A	ATP synthase-associated protein, putative	protein coding	No	0.25	0.629	0.0378709	1	-0.707385
PBANKA_1024900	MCM2	DNA replication licensing factor MCM2, putative	protein coding	No	0.688	0.6	0.351681	1	0.672236
PBANKA_1025000	N/A	conserved protein, unknown function	protein coding	No	0.188	0.171	0.192482	1	-0.535911
PBANKA_1025100	N/A	conserved Plasmodium protein, unknown function	protein coding	No	0.75	0.4	0.0548278	1	0.689642
PBANKA_1025300	EPAC	rap guanine nucleotide exchange factor, putative	protein coding	No	0.062	0.171	0.495453	1	-0.638427
PBANKA_1025400	ATG4	cysteine protease ATG4, putative	protein coding	No	0.188	0.143	0.351741	1	-0.272744
PBANKA_1025800	N/A	prefoldin subunit 2, putative	protein coding	No	0.25	0.6	0.0613369	1	-0.426376
PBANKA_1025900	KRS2	lysine--tRNA ligase, putative	protein coding	No	0	0.257	0.00923726	1	-0.959127
PBANKA_1026200	GDH1	NADP-specific glutamate dehydrogenase, putative	protein coding	No	0.125	0.714	6.82872e-05	0.348128	-1.6319
PBANKA_1026500	MCA3	metacaspase-3, putative	protein coding	No	0.75	0.286	0.00357292	1	0.469951
PBANKA_1026600	SEY1	protein SEY1, putative	protein coding	No	0.312	0.4	0.326277	1	-0.484194
PBANKA_1026700	N/A	conserved Plasmodium protein, unknown function	protein coding	No	0.312	0.086	0.131357	1	0.431306
PBANKA_1026800	N/A	zinc finger protein, putative	protein coding	No	0.312	0.114	0.018919	1	-0.319619
PBANKA_1027000	SPT	serine palmitoyltransferase, putative	protein coding	No	0.125	0.2	0.110098	1	-0.623791
PBANKA_1027100	N/A	conserved Plasmodium protein, unknown function	protein coding	No	1	0.571	0.00140126	1	0.654985
PBANKA_1027200	N/A	conserved Plasmodium protein, unknown function	protein coding	No	0.062	0.2	0.179885	1	-0.737927
PBANKA_1027500	N/A	DNA-directed RNA polymerases I and III subunit RPAC2, putative	protein coding	No	0.125	0.143	0.762962	1	-0.277823
PBANKA_1027700	UDG	uracil-DNA glycosylase, putative	protein coding	No	0.438	0	2.77925e-05	0.141686	0.697993
PBANKA_1027900	SMB1	small nuclear ribonucleoprotein-associated protein B, putative	protein coding	No	0.062	0.114	0.359631	1	-0.339121
PBANKA_1028000	N/A	ubiquitin carboxyl-terminal hydrolase, putative	protein coding	No	0.125	0.286	0.0248085	1	-0.763616
PBANKA_1028100	N/A	mRNA-capping enzyme subunit alpha, putative	protein coding	No	0.375	0.4	0.416207	1	-0.452827
PBANKA_1028200	N/A	atypical protein kinase, ABC-1 family, putative	protein coding	No	0.875	0.171	4.66384e-06	0.0237762	0.77761
PBANKA_1028300	PP1	serine/threonine protein phosphatase PP1	protein coding	No	0.438	0.143	0.0521348	1	0.436603
PBANKA_1028400	N/A	60S ribosomal protein L10, putative	protein coding	No	0.562	0.886	0.0263011	1	-0.525368
PBANKA_1028700	RPN13	26S proteasome regulatory subunit RPN13, putative	protein coding	No	0.125	0.686	3.53005e-05	0.179962	-1.58373
PBANKA_1029200	SufC	iron-sulfur cluster assembly protein SufC	protein coding	No	0	0.114	0.111286	1	-0.684643
PBANKA_1029300	N/A	30S ribosomal protein S9, putative	protein coding	No	0.062	0.343	0.0214601	1	-1.10425
PBANKA_1029400	N/A	conserved Plasmodium protein, unknown function	protein coding	No	0.938	0.114	2.52098e-08	0.00012852	1.46101
PBANKA_1029500	N/A	conserved Plasmodium protein, unknown function	protein coding	No	0.562	0.029	6.01802e-05	0.306798	0.608489
PBANKA_1029600	N/A	conserved Plasmodium protein, unknown function	protein coding	No	0.625	0.029	1.18218e-05	0.0602675	0.502524
PBANKA_1029800	NMT	glycylpeptide N-tetradecanoyltransferase, putative	protein coding	No	0.188	0.429	0.223122	1	-0.276603
PBANKA_1029900	N/A	AAA family ATPase, putative	protein coding	No	0.062	0.429	0.00171723	1	-1.2331
PBANKA_1030000	DHS	deoxyhypusine synthase	protein coding	No	0	0.371	0.00104866	1	-0.966288
PBANKA_1030100	ACT2	actin II	protein coding	No	0.812	0.657	0.000428564	1	1.50491
PBANKA_1030300	NTF2	nuclear transport factor 2, putative	protein coding	No	0.312	0.914	2.47822e-05	0.126339	-0.568517
PBANKA_1030400	N/A	conserved Plasmodium protein, unknown function	protein coding	No	0.938	0.4	0.000458349	1	1.01077
PBANKA_1030700	N/A	conserved Plasmodium protein, unknown function	protein coding	No	0.062	0.171	0.303322	1	-0.474746
PBANKA_1030900	Obg1	GTP-binding protein Obg1, putative	protein coding	No	0.062	0.229	0.0494363	1	-0.687955
PBANKA_1031000	N/A	conserved Plasmodium protein, unknown function	protein coding	No	0.25	0.286	0.0688733	1	-0.625218
PBANKA_1031100	PREX	plastid replication-repair enzyme, putative	protein coding	No	0.062	0.229	0.264877	1	-0.549575
PBANKA_1031200	N/A	DnaJ protein, putative	protein coding	No	0.625	0.286	0.0726962	1	0.432041
PBANKA_1031300	ROM8	rhomboid protease ROM8	protein coding	No	0.5	0.314	0.451244	1	0.432978
PBANKA_1031900	eIF2gamma	eukaryotic translation initiation factor 2 subunit gamma, putative	protein coding	No	0.062	0.171	0.474381	1	-0.25549
PBANKA_1032200	N/A	WD repeat-containing protein, putative	protein coding	No	0.375	0.829	0.00553473	1	-0.853141
PBANKA_1032300	CTPS	CTP synthase, putative	protein coding	No	0.312	0.057	0.0622742	1	0.710622
PBANKA_1032500	EMC2	ER membrane protein complex subunit 2, putative	protein coding	No	0.25	0.2	0.181507	1	-0.330671
PBANKA_1032600	CDS	cytidine diphosphate-diacylglycerol synthase, putative	protein coding	No	0.125	0.457	0.032908	1	-0.820188
PBANKA_1032800	N/A	conserved protein, unknown function	protein coding	No	0.375	0.086	0.039734	1	0.464302
PBANKA_1032900	N/A	conserved Plasmodium protein, unknown function	protein coding	No	0.312	0.486	0.479228	1	-0.385654
PBANKA_1033000	N/A	conserved Plasmodium protein, unknown function	protein coding	No	0	0.143	0.0682953	1	-0.511264
PBANKA_1033100	N/A	conserved protein, unknown function	protein coding	No	0.688	0.286	0.0163964	1	1.16452
PBANKA_1033200	DDI1	DNA damage-inducible protein 1, putative	protein coding	No	0.062	0.457	0.0106787	1	-0.979727
PBANKA_1033300	N/A	conserved Plasmodium protein, unknown function	protein coding	No	0.062	0.171	0.452073	1	-0.463703
PBANKA_1033700	N/A	conserved Plasmodium protein, unknown function	protein coding	No	1	0	1.31729e-14	6.71554e-11	1.3929
PBANKA_1033800	N/A	conserved protein, unknown function	protein coding	No	0.562	0.686	0.0185262	1	-0.518245
PBANKA_1033900	N/A	40S ribosomal protein S8e, putative	protein coding	No	0.812	0.971	7.28175e-10	3.71224e-06	-1.47881
PBANKA_1034300	AP2-G2	AP2 domain transcription factor AP2-G2	protein coding	No	0.812	0.429	0.0183457	1	0.260235
PBANKA_1034600	N/A	conserved Plasmodium protein, unknown function	protein coding	No	0.312	0.114	0.0264189	1	-0.307573
PBANKA_1034900	PRP38B	pre-mRNA-splicing factor 38B, putative	protein coding	No	0.438	0.143	0.0710297	1	0.796256
PBANKA_1035000	N/A	conserved Plasmodium protein, unknown function	protein coding	No	0.562	0.086	0.00105155	1	0.655235
PBANKA_1035400	GAPM3	glideosome associated protein with multiple membrane spans 3, putative	protein coding	No	0.25	0.057	0.111289	1	0.460998
PBANKA_1035900	GDPD	glycerophosphodiester phosphodiesterase, putative	protein coding	No	0.812	0.486	0.0687566	1	0.977657
PBANKA_1036000	SPT6	transcription elongation factor SPT6, putative	protein coding	No	0.5	0.629	0.00122418	1	-1.03545
PBANKA_1036100	N/A	tubby domain-containing protein, putative	protein coding	No	0.5	0.229	0.0991549	1	0.350963
PBANKA_1036400	BOP1	ribosome biogenesis protein BOP1, putative	protein coding	No	0.312	0.171	0.0608319	1	-0.431661
PBANKA_1036500	N/A	RING zinc finger protein, putative	protein coding	No	0.875	0.229	4.44794e-05	0.226756	0.941897
PBANKA_1036600	N/A	ribonucleoside-diphosphate reductase small chain, putative	protein coding	No	0.75	0.8	0.220364	1	-0.403583
PBANKA_1036800	MutS	DNA mismatch repair protein, putative	protein coding	No	0.125	0.2	0.15486	1	-0.617991
PBANKA_1037100	N/A	GTPase-activating protein, putative	protein coding	No	0.5	0.543	0.136575	1	-0.463778
PBANKA_1037200	N/A	conserved Plasmodium protein, unknown function	protein coding	No	0.188	0.343	0.447602	1	-0.395947
PBANKA_1037300	N/A	conserved Plasmodium protein, unknown function	protein coding	No	0.438	0.314	0.0743151	1	-0.287019
PBANKA_1037500	ACalpha	adenylyl cyclase alpha	protein coding	No	0.438	0.314	0.00904314	1	-0.506835
PBANKA_1037600	RRP5	rRNA biogenesis protein RRP5, putative	protein coding	No	0.188	0.257	0.0285185	1	-0.837216
PBANKA_1037900	N/A	conserved Plasmodium protein, unknown function	protein coding	No	0.312	0.029	0.0193873	1	0.94341
PBANKA_1038000	N/A	cytochrome c, putative	protein coding	No	0.125	0.314	0.111207	1	-0.981523
PBANKA_1038200	MISFIT	nuclear formin-like protein MISFIT	protein coding	No	0.938	0.114	2.25623e-08	0.000115023	1.74002
PBANKA_1038300	TRAM	translocation associated membrane protein, putative	protein coding	No	0.062	0.371	0.015184	1	-0.420495
PBANKA_1038400	Sel1	selenoprotein, putative	protein coding	No	0.562	0.086	0.000653044	1	0.542595
PBANKA_1038500	N/A	dynein light chain, putative	protein coding	No	0.438	0.429	0.00185453	1	-1.0703
PBANKA_1038600	N/A	conserved Plasmodium protein, unknown function	protein coding	No	0.75	0.057	8.84515e-07	0.00450926	1.53797
PBANKA_1038700	N/A	tetratricopeptide repeat protein, putative	protein coding	No	0.688	0.171	0.00145654	1	0.601817
PBANKA_1038800	N/A	EGF domain-containing protein, putative	protein coding	No	0.188	0.029	0.174916	1	0.401479
PBANKA_1039000	N/A	radial spoke protein 3, putative	protein coding	No	0.375	0.029	0.00541988	1	0.752866
PBANKA_1039100	N/A	conserved Plasmodium protein, unknown function	protein coding	No	0.188	0.286	0.533138	1	-0.426848
PBANKA_1039200	N/A	conserved Plasmodium protein, unknown function	protein coding	No	0.188	0	0.0114998	1	0.283722
PBANKA_1039400	N/A	ribosomal protein S27a, putative	protein coding	No	0.562	0.971	1.04178e-08	5.31099e-05	-1.59483
PBANKA_1039600	RPN6	26S proteasome regulatory subunit RPN6, putative	protein coding	No	0.25	0.486	0.0516203	1	-0.824821
PBANKA_1039700	N/A	cytochrome c oxidase subunit ApiCOX19, putative	protein coding	No	0.312	0.229	0.686234	1	0.354735
PBANKA_1039800	N/A	pseudouridine synthase, putative	protein coding	No	0	0.114	0.111286	1	-0.411339
PBANKA_1039900	N/A	conserved Plasmodium protein, unknown function	protein coding	No	0.062	0.286	0.0896854	1	-0.738321
PBANKA_1040000	N/A	conserved protein, unknown function	protein coding	No	0.688	0.314	0.0172152	1	0.409343
PBANKA_1100441	N/A	fam-b protein	protein coding	No	0.125	0.257	0.464161	1	-0.659266
PBANKA_1101000	N/A	fam-a protein	protein coding	No	0.438	0	2.77925e-05	0.141686	1.39397
PBANKA_1101100	N/A	Plasmodium exported protein, unknown function	protein coding	No	0.188	0.257	0.0204381	1	-0.828689
PBANKA_1101200	N/A	Plasmodium exported protein, unknown function	protein coding	No	0.125	0.171	0.16438	1	-0.467123
PBANKA_1101300	SBP1	skeleton-binding protein 1	protein coding	No	0.875	0.829	0.0287307	1	-0.441909
PBANKA_1101600	CAF1A	chromatin assembly factor 1 subunit A, putative	protein coding	No	0.938	0.314	2.88737e-05	0.147198	0.939531
PBANKA_1101700	N/A	conserved protein, unknown function	protein coding	No	0.375	0.286	0.00111103	1	-0.741679
PBANKA_1101800	VPS11	vacuolar protein sorting-associated protein 11, putative	protein coding	No	0.25	0.143	0.138688	1	-0.306925
PBANKA_1102200	MSP8	merozoite surface protein 8	protein coding	No	0.312	0.171	0.0329439	1	-0.310605
PBANKA_1102400	N/A	conserved protein, unknown function	protein coding	No	0.125	0.257	0.186107	1	-0.646555
PBANKA_1102700	N/A	50S ribosomal protein L28, apicoplast, putative	protein coding	No	0	0.229	0.015418	1	-0.706586
PBANKA_1102800	IspE	4-diphosphocytidyl-2-C-methyl-D-erythritol kinase, putative	protein coding	No	0.125	0.286	0.0478103	1	-0.901229
PBANKA_1102900	CDC6	cell division control protein 6, putative	protein coding	No	0.875	0.086	4.5104e-08	0.00022994	0.828517
PBANKA_1103000	SRSF12	serine/arginine-rich splicing factor 12, putative	protein coding	No	0.5	0.829	0.0557784	1	-0.454984
PBANKA_1103200	N/A	protein kinase, putative	protein coding	No	0.062	0.171	0.270147	1	-0.603976
PBANKA_1103400	RPL31	60S ribosomal protein L31, putative	protein coding	No	0.938	0.914	0.0983643	1	0.926807
PBANKA_1103500	N/A	conserved Plasmodium protein, unknown function	protein coding	No	0.062	0.686	3.45863e-06	0.0176321	-1.63666
PBANKA_1103600	ATPase3	cation transporting P-ATPase, putative	protein coding	No	0.062	0.143	0.646501	1	-0.2976
PBANKA_1103700	N/A	AN1-type zinc finger protein, putative	protein coding	No	0.438	0.029	0.00125693	1	0.866782
PBANKA_1103800	DDX27	ATP-dependent RNA helicase DDX27, putative	protein coding	No	0.688	0.114	2.24231e-05	0.114313	0.340873
PBANKA_1103900	N/A	conserved Plasmodium protein, unknown function	protein coding	No	0.375	0.057	0.00106235	1	-0.286221
PBANKA_1104200	BCKDHB	2-oxoisovalerate dehydrogenase subunit beta, mitochondrial, putative	protein coding	No	0	0.286	0.00547301	1	-0.971103
PBANKA_1104300	CEP120	centrosomal protein CEP120, putative	protein coding	No	0.062	0.571	0.00108372	1	-1.18207
PBANKA_1104400	N/A	conserved Plasmodium protein, unknown function	protein coding	No	0.75	0.257	0.0021392	1	0.663164
PBANKA_1104500	N/A	conserved protein, unknown function	protein coding	No	0.188	0.029	0.176054	1	1.3523
PBANKA_1104600	N/A	MMS19-like protein, putative	protein coding	No	0.562	0.429	0.000398334	1	-0.637231
PBANKA_1104700	TRS85	trafficking protein particle complex subunit 8, putative	protein coding	No	0.688	0.114	0.000209248	1	0.856945
PBANKA_1104800	ALP2b	actin-like protein, putative	protein coding	No	0.125	0.257	0.389971	1	-0.469008
PBANKA_1105100	MSH6	DNA mismatch repair protein MSH6, putative	protein coding	No	0.875	0.029	2.01854e-09	1.02905e-05	1.68071
PBANKA_1105200	N/A	conserved protein, unknown function	protein coding	No	0.812	0.086	4.52814e-07	0.00230844	0.725015
PBANKA_1105300	N/A	conserved Plasmodium protein, unknown function	protein coding	No	0.188	0.2	0.0731896	1	-0.741267
PBANKA_1105400	SUMO	small ubiquitin-related modifier, putative	protein coding	No	0.812	0.086	7.32048e-07	0.00373198	1.68537
PBANKA_1105500	MED11	mediator of RNA polymerase II transcription subunit 11, putative	protein coding	No	0.812	0.171	1.16321e-05	0.0593004	1.76516
PBANKA_1105700	N/A	60S ribosomal subunit protein L24, putative	protein coding	No	0.125	0.2	0.33977	1	0.332909
PBANKA_1105900	N/A	conserved protein, unknown function	protein coding	No	0.062	0.2	0.4133	1	-0.553568
PBANKA_1106100	N/A	conserved Plasmodium protein, unknown function	protein coding	No	0.875	0.286	0.000260222	1	0.918309
PBANKA_1106300	N/A	GTPase-activating protein, putative	protein coding	No	0.312	0.171	0.469957	1	0.286387
PBANKA_1106400	TCF25	transcription factor 25, putative	protein coding	No	0	0.486	9.01473e-05	0.459571	-1.31163
PBANKA_1106700	RPL4	60S ribosomal protein L4, putative	protein coding	No	0.875	0.943	0.0383701	1	-0.403734
PBANKA_1107000	SUB1-ProM	subtilisin propeptide-like protein, putative	protein coding	No	0.375	0.057	0.0189441	1	0.44475
PBANKA_1107100	SUB1	subtilisin-like protease 1	protein coding	No	0.75	0.057	1.49601e-06	0.00762667	1.65047
PBANKA_1107200	CAF40	protein CAF40, putative	protein coding	No	0.562	0.629	0.0116444	1	-0.480505
PBANKA_1107300	NPL4	nuclear protein localization protein 4, putative	protein coding	No	0.188	0.6	0.00184735	1	-1.26093
PBANKA_1107400	N/A	conserved protein, unknown function	protein coding	No	0.688	0.343	0.0413755	1	0.732421
PBANKA_1107800	N/A	longevity-assurance (LAG1) protein, putative	protein coding	No	0.062	0.257	0.0335212	1	-0.760618
PBANKA_1108000	N/A	conserved protein, unknown function	protein coding	No	0.688	0.029	3.47142e-07	0.00176973	2.21463
PBANKA_1108300	PRP5	pre-mRNA-processing ATP-dependent RNA helicase PRP5, putative	protein coding	No	1	0.8	0.0450636	1	0.481318
PBANKA_1108400	SSB	single-stranded DNA-binding protein, putative	protein coding	No	0	0.171	0.0418329	1	-0.615549
PBANKA_1108500	N/A	conserved Plasmodium protein, unknown function	protein coding	No	0.25	0.229	0.467358	1	-0.302749
PBANKA_1108700	SMC4	structural maintenance of chromosomes protein 4	protein coding	No	1	0.8	2.01907e-10	1.02932e-06	1.64449
PBANKA_1108800	LRR2	leucine-rich repeat protein	protein coding	No	0.125	0.371	0.0453657	1	-1.45149
PBANKA_1108900	N/A	conserved Plasmodium protein, unknown function	protein coding	No	0.688	0.114	8.94598e-05	0.456066	0.485207
PBANKA_1109000	N/A	RNA polymerase I, putative	protein coding	No	0.438	0.857	0.00172592	1	-0.790898
PBANKA_1109200	N/A	asparagine--tRNA ligase, putative	protein coding	No	0.062	0.4	0.00226955	1	-1.27658
PBANKA_1109400	PI4K	phosphatidylinositol 4-kinase, putative	protein coding	No	0.812	0.657	0.42947	1	0.508926
PBANKA_1109500	N/A	conserved protein, unknown function	protein coding	No	0.188	0.2	0.257103	1	-0.367485
PBANKA_1109600	N/A	conserved Plasmodium protein, unknown function	protein coding	No	0.188	0.057	0.380991	1	0.251599
PBANKA_1109700	N/A	conserved protein, unknown function	protein coding	No	0.625	0.2	0.0104333	1	0.61704
PBANKA_1109800	CYP87	peptidyl-prolyl cis-trans isomerase, putative	protein coding	No	0.062	0.143	0.616499	1	-0.3482
PBANKA_1109900	SIP	stripes inner membrane complex protein, putative	protein coding	No	0.312	0	0.00063097	1	1.07987
PBANKA_1110100	N/A	topoisomerase I, putative	protein coding	No	0.75	0.257	0.00226881	1	1.18155
PBANKA_1110300	N/A	WD repeat-containing protein, putative	protein coding	No	0.562	0.057	0.000369303	1	1.2745
PBANKA_1110500	TCTP	translationally-controlled tumor protein homolog	protein coding	No	0.25	0.686	0.0124621	1	-0.848377
PBANKA_1110700	SCD	stearoyl-CoA desaturase, putative	protein coding	No	0.188	0.486	0.00367598	1	-1.14974
PBANKA_1110800	N/A	MORN repeat protein, putative	protein coding	No	0.312	0.343	0.562592	1	-0.402291
PBANKA_1111300	CGI121	EKC/KEOPS complex subunit CGI121, putative	protein coding	No	0	0.257	0.00923726	1	-0.814393
PBANKA_1111400	INO1	inositol-3-phosphate synthase, putative	protein coding	No	0.062	0.629	6.03188e-06	0.0307505	-1.65552
PBANKA_1111600	N/A	prefoldin subunit 6, putative	protein coding	No	0.812	0.771	6.56016e-07	0.00334437	-1.25679
PBANKA_1111700	N/A	conserved protein, unknown function	protein coding	No	0.375	0.171	0.010149	1	-0.485503
PBANKA_1111800	GS	glutathione synthetase	protein coding	No	0.062	0.343	0.0168264	1	-0.834837
PBANKA_1111900	MAT1	CDK-activating kinase assembly factor MAT1, putative	protein coding	No	0.062	0.4	0.0287572	1	-0.868044
PBANKA_1112200	N/A	conserved Plasmodium protein, unknown function	protein coding	No	0.375	0.4	0.0107418	1	-0.698594
PBANKA_1112300	RAB1b	ras-related protein Rab-1B, putative	protein coding	No	0.25	0.6	0.00747458	1	-0.997019
PBANKA_1112400	OPRT	orotate phosphoribosyltransferase, putative	protein coding	No	0.125	0.114	0.33651	1	-0.416186
PBANKA_1112500	N/A	conserved Plasmodium protein, unknown function	protein coding	No	0.312	0.371	0.00951042	1	-0.943734
PBANKA_1112600	AKAL	AKAP-like protein, putative	protein coding	No	0.062	0.286	0.0603463	1	-0.839816
PBANKA_1112900	N/A	CPSF domain-containing protein, putative	protein coding	No	0.375	0.314	0.266459	1	-0.331002
PBANKA_1113000	PNP	purine nucleoside phosphorylase, putative	protein coding	No	0.188	0.229	0.0216343	1	1.12686
PBANKA_1113500	RAB1a	ras-related protein Rab-1A, putative	protein coding	No	0.125	0.4	0.0963454	1	-0.483778
PBANKA_1113800	UvrD	ATP-dependent DNA helicase UvrD, putative	protein coding	No	0.812	0.229	0.000163646	0.834268	0.668972
PBANKA_1113900	N/A	conserved Plasmodium protein, unknown function	protein coding	No	0.5	0.171	0.0583457	1	0.87292
PBANKA_1114000	N/A	aspartate--tRNA ligase, putative	protein coding	No	0.562	0.343	0.00814853	1	-0.325632
PBANKA_1114300	N/A	MORN repeat protein, putative	protein coding	No	0.875	0.543	0.0507123	1	0.413896
PBANKA_1114400	N/A	inositol polyphosphate multikinase, putative	protein coding	No	0.438	0.029	0.00143634	1	0.966799
PBANKA_1114500	N/A	conserved Plasmodium protein, unknown function	protein coding	No	0.25	0	0.00275033	1	0.39969
PBANKA_1115200	GEP	gamete egress protein GEP	protein coding	No	0.625	0.086	0.000305503	1	1.40579
PBANKA_1115300	GAP40	glideosome-associated protein 40, putative	protein coding	No	0.688	0.057	6.72846e-06	0.0343017	2.1699
PBANKA_1115400	N/A	BolA-like protein, putative	protein coding	No	0.188	0.114	0.134607	1	-0.31381
PBANKA_1115500	NIF2	NLI interacting factor-like phosphatase	protein coding	No	0.5	0.371	0.0133266	1	-0.333082
PBANKA_1115600	N/A	conserved Plasmodium protein, unknown function	protein coding	No	0.625	0.371	0.000672641	1	-0.503878
PBANKA_1115700	NDC80	kinetochore protein NDC80, putative	protein coding	No	0.5	0.429	0.755738	1	0.568858
PBANKA_1115800	N/A	conserved Plasmodium protein, unknown function	protein coding	No	0.438	0.486	0.231757	1	-0.407849
PBANKA_1116100	N/A	conserved protein, unknown function	protein coding	No	0	0.257	0.00923726	1	-0.912787
PBANKA_1116200	N/A	ras GTPAse, putative	protein coding	No	0.188	0.429	0.0845193	1	-0.799134
PBANKA_1116300	MQO	malate:quinone oxidoreductase, putative	protein coding	No	0.125	0.286	0.384056	1	-0.605869
PBANKA_1116400	N/A	conserved Plasmodium protein, unknown function	protein coding	No	0.25	0.4	0.0100716	1	-1.02014
PBANKA_1116800	N/A	BFR1 domain-containing protein, putative	protein coding	No	0.188	0.8	4.3998e-07	0.00224302	-1.88677
PBANKA_1117000	H2A	histone H2A, putative	protein coding	No	1	1	0.00024767	1	1.05089
PBANKA_1117100	H3.3	histone H3 variant, putative	protein coding	No	0.375	0.6	0.037895	1	-0.681215
PBANKA_1117200	N/A	conserved Plasmodium protein, unknown function	protein coding	No	0.25	0	0.00275033	1	0.354484
PBANKA_1117300	N/A	conserved Plasmodium protein, unknown function	protein coding	No	0.062	0.286	0.0799505	1	-0.841432
PBANKA_1117400	N/A	conserved protein, unknown function	protein coding	No	0.312	0.6	0.00696926	1	-1.28818
PBANKA_1117500	N/A	ribosomal protein L27a, putative	protein coding	No	0.938	0.943	0.373983	1	0.460759
PBANKA_1117700	MDH	malate dehydrogenase, putative	protein coding	No	0	0.286	0.00547301	1	-1.00742
PBANKA_1117800	ROM10	rhomboid protease ROM10	protein coding	No	0.062	0.286	0.145826	1	-0.838589
PBANKA_1117900	N/A	trafficking protein particle complex subunit 6A, putative	protein coding	No	0.188	0.086	0.573108	1	0.296939
PBANKA_1118100	GPI1	phosphatidylinositol N-acetylglucosaminyltransferase subunit GPI1, putative	protein coding	No	0.25	0.286	0.0801298	1	-0.572883
PBANKA_1118200	N/A	conserved protein, unknown function	protein coding	No	0.312	0.029	0.0173469	1	0.540691
PBANKA_1118300	N/A	conserved Plasmodium protein, unknown function	protein coding	No	0.062	0.171	0.11926	1	-0.629099
PBANKA_1118400	N/A	conserved Plasmodium protein, unknown function	protein coding	No	0.188	0.143	0.309798	1	-0.266162
PBANKA_1118500	N/A	conserved Plasmodium protein, unknown function	protein coding	No	0.812	0.2	0.00013266	0.676299	0.978091
PBANKA_1118600	N/A	cell division cycle protein 48 homologue, putative	protein coding	No	0.688	0.886	0.248302	1	-0.337233
PBANKA_1118700	ACS12	acyl-CoA synthetase, putative	protein coding	No	0.25	0.4	0.0342564	1	-0.882479
PBANKA_1118800	N/A	conserved Plasmodium protein, unknown function	protein coding	No	0.25	0.257	0.017266	1	-0.618765
PBANKA_1118900	N/A	F-box protein FBXO1, putative	protein coding	No	0.375	0.343	0.0780435	1	-0.335203
PBANKA_1119100	SF3A2	splicing factor 3A subunit 2, putative	protein coding	No	0.562	0.314	0.130017	1	0.254008
PBANKA_1119300	N/A	ATP synthase-associated protein, putative	protein coding	No	0.375	0.171	0.2401	1	0.271864
PBANKA_1119700	N/A	cleavage stimulation factor subunit 1, putative	protein coding	No	0.188	0.2	0.298468	1	-0.473035
PBANKA_1119800	N/A	conserved Plasmodium protein, unknown function	protein coding	No	0.625	0.029	7.7556e-06	0.0395381	1.18779
PBANKA_1120000	N/A	conserved Plasmodium protein, unknown function	protein coding	No	0.25	0.286	0.0189993	1	-0.763868
PBANKA_1120200	PDX1	pyridoxine biosynthesis protein PDX1, putative	protein coding	No	0	0.286	0.00547301	1	-0.903099
PBANKA_1120500	RPP1	ribonuclease P/MRP protein subunit RPP1, putative	protein coding	No	0.25	0.2	0.347304	1	-0.255297
PBANKA_1120600	N/A	conserved Plasmodium protein, unknown function	protein coding	No	0.875	0.4	0.000809643	1	0.358823
PBANKA_1120700	N/A	nascent polypeptide-associated complex subunit alpha, putative	protein coding	No	0.312	0.629	0.0246561	1	-0.869458
PBANKA_1120800	SRP68	signal recognition particle subunit SRP68, putative	protein coding	No	0.438	0.514	0.137919	1	-0.560503
PBANKA_1120900	N/A	conserved Plasmodium protein, unknown function	protein coding	No	0.562	0.229	0.0438944	1	0.419586
PBANKA_1121200	N/A	vacuolar transporter chaperone, putative	protein coding	No	0.625	0.371	0.00160241	1	-0.451091
PBANKA_1121300	N/A	conserved protein, unknown function	protein coding	No	0.625	0.029	8.6443e-06	0.0440686	1.04622
PBANKA_1121400	N/A	RNA methyltransferase, putative	protein coding	No	0.438	0.257	0.00241538	1	-0.524085
PBANKA_1121600	N/A	conserved Plasmodium protein, unknown function	protein coding	No	0.438	0.029	0.00109933	1	0.502552
PBANKA_1121700	N/A	leucine--tRNA ligase, putative	protein coding	No	0.75	0.4	0.0277947	1	0.995587
PBANKA_1121900	CS	chorismate synthase	protein coding	No	0	0.743	5.98043e-08	0.000304882	-1.94022
PBANKA_1122000	NAB2	nuclear polyadenylated RNA-binding protein NAB2, putative	protein coding	No	0.5	0.343	0.544355	1	0.584251
PBANKA_1122100	FNR	ferredoxin--NADP reductase, putative	protein coding	No	0.125	0.114	0.570453	1	-0.251997
PBANKA_1122500	N/A	splicing factor-like protein 1, putative	protein coding	No	0.438	0.086	0.0178497	1	1.07164
PBANKA_1122600	SUV3	ATP-dependent RNA helicase SUV3, putative	protein coding	No	0.25	0.286	0.0404437	1	-0.738281
PBANKA_1122700	TKL4	tyrosine kinase-like protein, putative	protein coding	No	0.75	0.114	3.55174e-05	0.181068	0.822414
PBANKA_1122900	HK	hexokinase, putative	protein coding	No	0.062	0.914	4.57612e-09	2.33291e-05	-2.29429
PBANKA_1123000	N/A	conserved protein, unknown function	protein coding	No	0.062	0.343	0.0683084	1	-0.724981
PBANKA_1123100	N/A	SURP domain-containing protein, putative	protein coding	No	0.062	0.343	0.0193637	1	-1.09322
PBANKA_1123400	APC11	anaphase-promoting complex subunit 11, putative	protein coding	No	0	0.143	0.0682953	1	-0.496391
PBANKA_1123500	ISWI	SNF2 helicase, putative	protein coding	No	0.875	0.743	0.000734797	1	0.964958
PBANKA_1124200	N/A	DNA polymerase 1, putative	protein coding	No	0	0.2	0.0254923	1	-0.794052
PBANKA_1124300	N/A	conserved Plasmodium protein, unknown function	protein coding	No	0.062	0.171	0.119152	1	-0.63502
PBANKA_1124500	PAP	poly(A) polymerase PAP, putative	protein coding	No	0.375	0.2	0.00324363	1	-0.591035
PBANKA_1124600	N/A	conserved protein, unknown function	protein coding	No	0	0.257	0.00923726	1	-0.768892
PBANKA_1124800	N/A	conserved Plasmodium protein, unknown function	protein coding	No	0.062	0.114	0.430665	1	-0.424613
PBANKA_1124900	N/A	oxidoreductase, putative	protein coding	No	0.062	0.143	0.540326	1	-0.348049
PBANKA_1125200	N/A	CRAL/TRIO domain-containing protein, putative	protein coding	No	0.25	0.286	0.430087	1	-0.319974
PBANKA_1125300	N/A	conserved Plasmodium protein, unknown function	protein coding	No	0.938	0.114	9.48315e-10	4.83451e-06	2.54374
PBANKA_1125400	N/A	conserved Plasmodium protein, unknown function	protein coding	No	0.25	0.286	0.12956	1	-0.628
PBANKA_1125500	N/A	ATPase, putative	protein coding	No	0	0.2	0.0254923	1	-0.620468
PBANKA_1125700	N/A	ribosomal protein L46, mitochondrial, putative	protein coding	No	0.125	0.457	0.0203352	1	-1.0025
PBANKA_1125900	N/A	ankyrin-repeat protein, putative	protein coding	No	0.062	0.2	0.160842	1	-0.58146
PBANKA_1126300	N/A	conserved Plasmodium protein, unknown function	protein coding	No	0.688	0.343	0.0552406	1	0.941965
PBANKA_1126400	N/A	transportin, putative	protein coding	No	0.562	0.371	0.378083	1	0.449353
PBANKA_1126600	POP4	ribonuclease P protein subunit p29, putative	protein coding	No	0.125	0.257	0.464002	1	-0.430067
PBANKA_1127200	N/A	conserved Plasmodium protein, unknown function	protein coding	No	0.125	0.229	0.2477	1	-0.688122
PBANKA_1127300	N/A	DNA methyltransferase 1-associated protein 1, putative	protein coding	No	0.062	0.371	0.0417678	1	-1.04264
PBANKA_1127400	N/A	conserved Plasmodium protein, unknown function	protein coding	No	0	0.257	0.00923726	1	-0.892495
PBANKA_1127500	GATB	glutamyl-tRNA(Gln) amidotransferase subunit B, putative	protein coding	No	0	0.2	0.0254923	1	-0.685558
PBANKA_1127700	NAPRT	nicotinate phosphoribosyltransferase, putative	protein coding	No	0.188	0.371	0.313341	1	-0.548142
PBANKA_1127800	N/A	DnaJ protein, putative	protein coding	No	0.312	0.571	0.0104721	1	-0.937328
PBANKA_1127900	N/A	RAP protein, putative	protein coding	No	0.062	0.171	0.542038	1	-0.315599
PBANKA_1128100	PL	phospholipase	protein coding	No	0.188	0.057	0.382025	1	0.501065
PBANKA_1128300	AAT1	amino acid transporter AAT1, putative	protein coding	No	0.375	0.629	0.00200408	1	-1.02169
PBANKA_1128400	N/A	RNA-binding protein, putative	protein coding	No	0	0.2	0.0254923	1	-0.790455
PBANKA_1128600	N/A	cullin-like protein, putative	protein coding	No	0.125	0.371	0.0396136	1	-1.02136
PBANKA_1128800	N/A	CPW-WPC family protein	protein coding	No	0.125	0.029	0.203883	1	0.331062
PBANKA_1128900	N/A	alpha/beta hydrolase, putative	protein coding	No	0.438	0.086	0.0161352	1	0.427909
PBANKA_1129100	N/A	DNA polymerase epsilon catalytic subunit A, putative	protein coding	No	0.938	0.6	0.0123979	1	0.938226
PBANKA_1129700	HAS1	ATP-dependent RNA helicase HAS1, putative	protein coding	No	0.188	0.2	0.0847589	1	-0.598639
PBANKA_1129800	N/A	tetratricopeptide repeat protein, putative	protein coding	No	0.312	0.029	0.0119387	1	0.593812
PBANKA_1129900	N/A	conserved Plasmodium protein, unknown function	protein coding	No	0.938	0.571	0.000228127	1	-0.278229
PBANKA_1130000	N/A	Ran-binding protein, putative	protein coding	No	0.625	0.4	6.39677e-06	0.0326107	-0.755202
PBANKA_1130200	ERD2	ER lumen protein retaining receptor, putative	protein coding	No	0.562	0.143	0.0077068	1	1.03869
PBANKA_1130500	N/A	proteasome subunit alpha type-7, putative	protein coding	No	0.312	0.914	5.84592e-05	0.298025	-0.852207
PBANKA_1130700	N/A	conserved Plasmodium protein, unknown function	protein coding	No	0.5	0.543	0.0178259	1	-0.664839
PBANKA_1130900	N/A	large subunit rRNA methyltransferase, putative	protein coding	No	0.062	0.371	0.0178227	1	-1.17573
PBANKA_1131000	N/A	V-type proton ATPase 21 kDa proteolipid subunit, putative	protein coding	No	0.438	0.086	0.0129341	1	1.51258
PBANKA_1131100	ADSS	adenylosuccinate synthetase, putative	protein coding	No	0.812	0.314	0.00185291	1	0.659179
PBANKA_1131400	MCA1	metacaspase-1	protein coding	No	0.188	0	0.0114998	1	0.462438
PBANKA_1131600	MCM6	DNA replication licensing factor MCM6, putative	protein coding	No	0.625	0.257	0.0437717	1	0.961681
PBANKA_1131700	N/A	RAP protein, putative	protein coding	No	0.375	0.143	0.0196907	1	-0.414489
PBANKA_1131800	N/A	histone-lysine N-methyltransferase, putative	protein coding	No	0	0.171	0.0418329	1	-0.585892
PBANKA_1131900	PP5	serine/threonine protein phosphatase 5	protein coding	No	0.438	0.343	0.0304026	1	-0.522324
PBANKA_1132000	NIF3	NLI interacting factor-like phosphatase	protein coding	No	0.562	0.057	0.000238638	1	0.762983
PBANKA_1132300	N/A	conserved Plasmodium protein, unknown function	protein coding	No	0	0.171	0.0418329	1	-0.722687
PBANKA_1132400	N/A	conserved Plasmodium protein, unknown function	protein coding	No	0.25	0.171	0.0769487	1	-0.457729
PBANKA_1132500	TIM23	mitochondrial import inner membrane translocase subunit TIM23, putative	protein coding	No	0.062	0.114	0.374015	1	-0.36516
PBANKA_1132600	N/A	ubiquitin-conjugating enzyme E2, putative	protein coding	No	0.375	0.114	0.0855771	1	1.28556
PBANKA_1132700	N/A	phosphatase 2A regulatory subunit-related protein, putative	protein coding	No	0.75	0.229	0.00177526	1	1.07868
PBANKA_1132800	N/A	conserved Plasmodium protein, unknown function	protein coding	No	0.188	0	0.0114998	1	0.633024
PBANKA_1132900	N/A	regulator of chromosome condensation, putative	protein coding	No	0.125	0.143	0.647387	1	-0.326223
PBANKA_1133100	ARK3	serine/threonine protein kinase ARK3, putative	protein coding	No	0.75	0.029	1.80154e-07	0.000918425	1.27294
PBANKA_1133200	CRK2	cdc2-related kinase 2	protein coding	No	0.688	0.171	0.00082648	1	1.93627
PBANKA_1133300	EF-1alpha	elongation factor 1-alpha	protein coding	No	0.25	0	0.00275033	1	0.371119
PBANKA_1133400	EF-1alpha	elongation factor 1-alpha	protein coding	No	0.438	0.029	0.0013832	1	0.788786
PBANKA_1133500	GluRS	glutamate--tRNA ligase	protein coding	No	0	0.143	0.0682953	1	-0.571454
PBANKA_1133700	N/A	conserved Plasmodium protein, unknown function	protein coding	No	0.062	0.286	0.11462	1	-0.695273
PBANKA_1133800	N/A	DNA helicase, putative	protein coding	No	0.5	0.114	0.0130726	1	0.91027
PBANKA_1133900	N/A	conserved protein, unknown function	protein coding	No	0.125	0	0.0470458	1	0.36724
PBANKA_1134000	UTP21	U3 small nucleolar RNA-associated protein 21, putative	protein coding	No	0.188	0.314	0.576017	1	-0.382226
PBANKA_1134200	N/A	pyrroline-5-carboxylate reductase, putative	protein coding	No	0.062	0.343	0.0579551	1	-0.621875
PBANKA_1134300	N/A	patatin-like phospholipase, putative	protein coding	No	0.812	0.429	0.000179654	0.915875	-0.299922
PBANKA_1134400	N/A	Sas10 domain-containing protein, putative	protein coding	No	0.312	0.314	0.0468796	1	-0.705663
PBANKA_1134500	N/A	conserved Plasmodium protein, unknown function	protein coding	No	0.5	0.629	0.000627948	1	-0.870531
PBANKA_1134700	N/A	conserved Plasmodium protein, unknown function	protein coding	No	0.688	0.057	1.27706e-05	0.0651045	1.01928
PBANKA_1135000	YOP1L	YOP1-like protein, putative	protein coding	No	0.188	0.143	0.30478	1	-0.285886
PBANKA_1135100	RPS15	40S ribosomal protein S15, putative	protein coding	No	0.875	0.914	0.0575438	1	-0.455615
PBANKA_1135200	N/A	GTP-binding protein, putative	protein coding	No	0	0.229	0.015418	1	-0.944418
PBANKA_1135300	N/A	conserved Plasmodium protein, unknown function	protein coding	No	0.562	0.171	0.0132623	1	0.662248
PBANKA_1135400	N/A	riboflavin kinase, putative	protein coding	No	0	0.343	0.00184683	1	-1.10694
PBANKA_1135500	HMGB4	high mobility group protein B4, putative	protein coding	No	0.688	0.4	0.0525261	1	0.353869
PBANKA_1135900	N/A	conserved Plasmodium protein, unknown function	protein coding	No	0.375	0.114	0.0810773	1	0.400638
PBANKA_1136100	N/A	conserved Plasmodium protein, unknown function	protein coding	No	0.875	0.486	0.00558362	1	1.21084
PBANKA_1136300	RRM1	RNA-binding protein, putative	protein coding	No	0.625	0.114	0.000624405	1	1.40847
PBANKA_1136400	EMC3	ER membrane protein complex subunit 3, putative	protein coding	No	0.062	0.143	0.640036	1	-0.312006
PBANKA_1136600	N/A	conserved Plasmodium protein, unknown function	protein coding	No	0	0.229	0.015418	1	-0.721668
PBANKA_1136900	PIAS	E3 SUMO-protein ligase PIAS, putative	protein coding	No	0.688	0.086	3.04866e-05	0.155421	1.41394
PBANKA_1137000	BLN	bergheilysin	protein coding	No	0.688	0.914	0.00407303	1	-0.92259
PBANKA_1137100	PRMT5	protein arginine N-methyltransferase 5, putative	protein coding	No	0	0.114	0.111286	1	-0.423362
PBANKA_1137200	SEC24A	protein transport protein Sec24A, putative	protein coding	No	0	0.314	0.00320188	1	-1.00408
PBANKA_1137400	N/A	conserved Plasmodium protein, unknown function	protein coding	No	0.688	0.029	7.42098e-07	0.00378322	0.421576
PBANKA_1137500	ADF2	actin-depolymerizing factor 2	protein coding	No	0.812	0	1.85753e-10	9.46967e-07	2.06742
PBANKA_1137800	GAC	glideosome-associated connector	protein coding	No	0.125	0.429	0.053422	1	-0.679633
PBANKA_1137900	PCNA1	proliferating cell nuclear antigen 1, putative	protein coding	No	1	0.914	4.58115e-06	0.0233547	1.05881
PBANKA_1138000	N/A	cytochrome c oxidase subunit ApiCOX24, putative	protein coding	No	0.562	0.229	0.0177562	1	1.44285
PBANKA_1138200	RUVB3	RuvB-like helicase 3, putative	protein coding	No	0.75	0.857	0.00216804	1	0.648974
PBANKA_1138400	Pcalp	calpain, putative	protein coding	No	0.438	0.457	0.334821	1	-0.358721
PBANKA_1138500	N/A	3'-5' exonuclease, putative	protein coding	No	0.062	0.257	0.142522	1	-0.713754
PBANKA_1138600	N/A	conserved protein, unknown function	protein coding	No	0.125	0.029	0.203883	1	0.775648
PBANKA_1139000	N/A	conserved Plasmodium protein, unknown function	protein coding	No	0.062	0.229	0.12926	1	-0.745835
PBANKA_1139100	N/A	conserved Plasmodium protein, unknown function	protein coding	No	0.188	0.371	0.0120685	1	-0.983012
PBANKA_1139300	N/A	50S ribosomal protein L9, mitochondrial, putative	protein coding	No	0.188	0.229	0.193552	1	-0.470469
PBANKA_1139400	DOA1	polyubiquitin binding protein, putative	protein coding	No	0.312	0.514	0.0199262	1	-0.760583
PBANKA_1139500	CCR4-2	CCR4 domain-containing protein 2, putative	protein coding	No	0.5	0.143	0.0296586	1	0.695132
PBANKA_1139700	N/A	protein AMR1, putative	protein coding	No	0	0.171	0.0418329	1	-0.672041
PBANKA_1139800	GEX1	nuclear fusion protein	protein coding	No	0.25	0.029	0.0605636	1	0.549693
PBANKA_1139900	RTN1	reticulon-like protein, putative	protein coding	No	0.312	0.286	0.0432411	1	-0.469784
PBANKA_1140000	N/A	conserved protein, unknown function	protein coding	No	0.312	0.257	0.147797	1	-0.365918
PBANKA_1140300	N/A	conserved Plasmodium protein, unknown function	protein coding	No	0.75	0.4	0.029399	1	0.365586
PBANKA_1140400	RRP45	exosome complex component RRP45, putative	protein coding	No	0.25	0.229	0.0803198	1	-0.489323
PBANKA_1140500	N/A	aldehyde reductase, putative	protein coding	No	0	0.286	0.00547301	1	-0.943054
PBANKA_1140800	N/A	conserved Plasmodium protein, unknown function	protein coding	No	0.062	0.143	0.163902	1	-0.659449
PBANKA_1140900	mtRPS17	ribosomal protein S17, mitochondrial, putative	protein coding	No	0.062	0.229	0.273861	1	-0.407007
PBANKA_1141000	N/A	conserved protein, unknown function	protein coding	No	0.062	0.143	0.612719	1	-0.34361
PBANKA_1141100	N/A	conserved Plasmodium protein, unknown function	protein coding	No	0.062	0.343	0.012541	1	-0.876982
PBANKA_1141200	UBA4	adenylyltransferase and sulfurtransferase UBA4, putative	protein coding	No	0	0.114	0.111286	1	-0.477191
PBANKA_1141300	GCVT	aminomethyltransferase, mitochondrial	protein coding	No	0.062	0.343	0.00549201	1	-1.14278
PBANKA_1141500	N/A	SNARE associated Golgi protein, putative	protein coding	No	0.562	0.257	0.112235	1	0.748195
PBANKA_1141600	N/A	conserved Plasmodium protein, unknown function	protein coding	No	0.438	0.486	0.100544	1	-0.425665
PBANKA_1141700	N/A	ubiquitin-60S ribosomal protein L40, putative	protein coding	No	0.625	0.771	0.00106129	1	-0.978602
PBANKA_1142100	N/A	conserved Plasmodium protein, unknown function	protein coding	No	0.75	0.429	8.44066e-05	0.430305	-0.399281
PBANKA_1142300	RHOP148	rhoptry protein RHOP148, putative	protein coding	No	0.188	0.2	0.0593128	1	-0.571747
PBANKA_1142400	N/A	nucleoside diphosphate kinase b, putative	protein coding	No	0.562	0.371	0.0216308	1	1.45161
PBANKA_1142500	N/A	signal recognition particle receptor subunit alpha, putative	protein coding	No	0	0.171	0.0418329	1	-0.787472
PBANKA_1142800	N/A	conserved protein, unknown function	protein coding	No	0.562	0.771	0.000206671	1	-1.20983
PBANKA_1142900	SKP1	suppressor of kinetochore protein 1, putative	protein coding	No	0.5	0.486	0.981231	1	0.534424
PBANKA_1143200	N/A	conserved Plasmodium protein, unknown function	protein coding	No	0.312	0.343	0.007029	1	-0.718036
PBANKA_1143600	AlaRS	alanine--tRNA ligase, putative	protein coding	No	0	0.343	0.00184683	1	-1.04819
PBANKA_1144000	RPN11	26S proteasome regulatory subunit RPN11, putative	protein coding	No	0.812	0.686	0.000295277	1	1.09234
PBANKA_1144100	ABCE1	ABC transporter E family member 1, putative	protein coding	No	0	0.229	0.015418	1	-0.6961
PBANKA_1144400	N/A	heptatricopeptide repeat-containing protein, putative	protein coding	No	0.188	0.257	0.443945	1	-0.474947
PBANKA_1144500	TIM9	mitochondrial import inner membrane translocase subunit TIM9, putative	protein coding	No	0.375	0.086	0.0340912	1	0.379208
PBANKA_1144600	N/A	mitochondrial carrier protein, putative	protein coding	No	0	0.171	0.0418329	1	-0.568082
PBANKA_1144700	ERCC4	DNA repair endonuclease XPF, putative	protein coding	No	0.5	0.571	0.00927305	1	-0.833596
PBANKA_1144900	GPAA1	glycosylphosphatidylinositol anchor attachment 1 protein, putative	protein coding	No	0	0.457	0.000171919	0.876442	-1.23362
PBANKA_1145000	N/A	conserved Plasmodium protein, unknown function	protein coding	No	0.062	0.2	0.155501	1	-0.720766
PBANKA_1145100	N/A	conserved Plasmodium protein, unknown function	protein coding	No	0.625	0.143	0.00263985	1	0.91693
PBANKA_1145300	N/A	conserved Plasmodium protein, unknown function	protein coding	No	0.125	0.229	0.185799	1	-0.583399
PBANKA_1145500	N/A	conserved protein, unknown function	protein coding	No	0.188	0.543	0.00156356	1	-1.21825
PBANKA_1145600	N/A	conserved Plasmodium protein, unknown function	protein coding	No	0	0.257	0.00923726	1	-1.14294
PBANKA_1145700	N/A	U2 small nuclear ribonucleoprotein A', putative	protein coding	No	0.188	0.114	0.672995	1	0.626441
PBANKA_1145800	MAHRP1a	membrane associated histidine-rich protein 1a	protein coding	No	0.938	0.971	0.262755	1	-0.256145
PBANKA_1145900	MAHRP1b	membrane associated histidine-rich protein 1b	protein coding	No	0.375	0.971	1.41467e-13	7.21197e-10	-2.48344
PBANKA_1146000	N/A	tryptophan-rich protein	protein coding	No	0	0.514	4.61078e-05	0.235057	-1.50191
PBANKA_1146600	N/A	fam-b protein	protein coding	No	0.188	0.143	0.244665	1	-0.335689
PBANKA_1200096	N/A	fam-b protein	protein coding	No	0.312	0.286	0.294592	1	-0.40098
PBANKA_1200800	TRA2B	transformer-2 protein homolog beta, putative	protein coding	No	0.312	0.486	0.000755085	1	0.64667
PBANKA_1201200	N/A	DnaJ protein, putative	protein coding	No	0.812	0.286	0.000241702	1	0.300588
PBANKA_1201400	N/A	guanylate cyclase organizer UGO, putative	protein coding	No	0.125	0.057	0.539453	1	-0.411702
PBANKA_1201600	N/A	ribosome-binding factor A, putative	protein coding	No	0	0.114	0.111286	1	-0.410413
PBANKA_1202400	N/A	60S ribosomal protein L13, putative	protein coding	No	0.875	1	3.01879e-08	0.000153898	-1.29858
PBANKA_1202600	N/A	E3 ubiquitin-protein ligase, putative	protein coding	No	0.688	0.343	0.024851	1	0.275996
PBANKA_1202700	N/A	RNA-binding protein, putative	protein coding	No	0.75	0.657	0.746345	1	0.25398
PBANKA_1202800	N/A	conserved Plasmodium protein, unknown function	protein coding	No	0.75	0.543	0.000210132	1	-0.568053
PBANKA_1203200	N/A	conserved protein, unknown function	protein coding	No	0.062	0.114	0.414049	1	-0.423581
PBANKA_1203300	N/A	methionine--tRNA ligase, putative	protein coding	No	0.312	0.286	0.355321	1	-0.307505
PBANKA_1203600	N/A	conserved Plasmodium protein, unknown function	protein coding	No	0.188	0.029	0.143914	1	0.372229
PBANKA_1203800	N/A	DnaJ protein, putative	protein coding	No	0.875	0.4	6.96088e-11	3.54866e-07	-0.932349
PBANKA_1203900	N/A	peptidase, putative	protein coding	No	0.188	0.371	0.204096	1	-0.77916
PBANKA_1204100	N/A	conserved protein, unknown function	protein coding	No	0.062	0.286	0.0585769	1	-0.833468
PBANKA_1204300	NOT5	CCR4-NOT transcription complex subunit 5, putative	protein coding	No	0.125	0.257	0.0782997	1	-0.709547
PBANKA_1204400	ALBA3	DNA/RNA-binding protein Alba 3, putative	protein coding	No	1	0.486	2.48645e-05	0.126759	1.51018
PBANKA_1204600	N/A	heptatricopeptide repeat-containing protein, putative	protein coding	No	0.188	0.314	0.139876	1	-0.68377
PBANKA_1204700	N/A	conserved Plasmodium protein, unknown function	protein coding	No	0.062	0.171	0.149295	1	-0.565124
PBANKA_1204900	N/A	conserved Plasmodium protein, unknown function	protein coding	No	0.938	0.743	1.57242e-05	0.0801619	-0.863803
PBANKA_1205000	GBP2	G-strand-binding protein 2	protein coding	No	0.625	0.457	0.278223	1	0.526776
PBANKA_1205100	N/A	PPPDE peptidase, putative	protein coding	No	0.25	0	0.00275033	1	0.963689
PBANKA_1205200	TMEM147	transmembrane protein 147, putative	protein coding	No	0.125	0.229	0.483185	1	-0.391557
PBANKA_1205300	N/A	roadblock/LC7 domain-containing protein, putative	protein coding	No	0.188	0.029	0.179563	1	0.35157
PBANKA_1205400	N/A	rho GTPase-activating protein, putative	protein coding	No	0.188	0.457	0.154416	1	-0.373268
PBANKA_1205600	N/A	conserved protein, unknown function	protein coding	No	0	0.171	0.0418329	1	-0.768982
PBANKA_1205800	N/A	conserved protein, unknown function	protein coding	No	0.25	0.286	0.775718	1	-0.31323
PBANKA_1205900	ApiAP2	AP2 domain transcription factor AP2-I, putative	protein coding	No	0.375	0.229	0.484524	1	0.326699
PBANKA_1206000	N/A	conserved Plasmodium protein, unknown function	protein coding	No	0.188	0.2	0.516764	1	-0.316979
PBANKA_1206100	EIF3D	eukaryotic translation initiation factor 3 subunit D, putative	protein coding	No	0.188	0.657	0.000358846	1	-1.605
PBANKA_1206200	HDA2	histone deacetylase 2, putative	protein coding	No	0.812	0.343	0.00194434	1	1.02364
PBANKA_1206300	PHD1	PHD finger protein PHD1, putative	protein coding	No	0.688	0.171	0.00130452	1	0.859687
PBANKA_1206400	N/A	flap endonuclease, putative	protein coding	No	0.125	0.514	0.0157092	1	-1.01129
PBANKA_1206600	N/A	26S protease regulatory subunit 4, putative	protein coding	No	0.375	0.6	0.000128199	0.65356	-1.30501
PBANKA_1206700	N/A	protein GPR89, putative	protein coding	No	0.438	0.143	0.0517447	1	0.369469
PBANKA_1206900	N/A	tubulin beta chain, putative	protein coding	No	1	0.371	1.97218e-11	1.00542e-07	1.80335
PBANKA_1207200	AK1	adenylate kinase, putative	protein coding	No	0	0.314	0.00320188	1	-1.03847
PBANKA_1207300	DPH5	diphthine methyl ester synthase, putative	protein coding	No	0	0.171	0.0418329	1	-0.725867
PBANKA_1207500	N/A	ribonuclease, putative	protein coding	No	0	0.371	0.00104866	1	-1.07388
PBANKA_1207600	N/A	AMP-binding protein, putative	protein coding	No	0.062	0.229	0.303542	1	-0.512841
PBANKA_1207700	ZNF2	zinc finger protein, putative	protein coding	No	0.125	0.457	0.0251322	1	-0.465808
PBANKA_1207800	N/A	metalloprotease, putative	protein coding	No	0.062	0.143	0.490186	1	-0.469289
PBANKA_1208400	N/A	ribosomal protein L43, mitochondrial, putative	protein coding	No	0.5	0.429	0.373258	1	0.469283
PBANKA_1208500	N/A	PI31 domain-containing protein, putative	protein coding	No	0.312	0.371	0.0387689	1	-0.911704
PBANKA_1208700	SDH4	succinate dehydrogenase subunit 4, putative	protein coding	No	0.938	0.229	6.51958e-07	0.00332368	0.339435
PBANKA_1209100	N/A	dolichyl-phosphate-mannose--protein mannosyltransferase, putative	protein coding	No	0.062	0.457	0.000389265	1	-1.25908
PBANKA_1209300	N/A	conserved Plasmodium protein, unknown function	protein coding	No	0.25	0.343	0.467055	1	-0.42045
PBANKA_1209400	ISP1	inner membrane complex sub-compartment protein 1	protein coding	No	0.938	0.029	9.66661e-11	4.92804e-07	2.11474
PBANKA_1209800	N/A	proteasome subunit beta type-5, putative	protein coding	No	0	0.629	2.32984e-06	0.0118775	-2.06417
PBANKA_1209900	N/A	conserved protein, unknown function	protein coding	No	0.375	0.086	0.0537274	1	0.678298
PBANKA_1210000	N/A	heptatricopeptide repeat-containing protein, putative	protein coding	No	0.062	0.114	0.799872	1	-0.281356
PBANKA_1210100	RAD23	DNA repair protein RAD23, putative	protein coding	No	0	0.4	0.000585255	1	-1.10889
PBANKA_1210200	PREBP	PRE-binding protein, putative	protein coding	No	1	0.743	0.0337609	1	0.284084
PBANKA_1210400	N/A	RING zinc finger protein, putative	protein coding	No	0.562	0.057	0.000320085	1	0.955177
PBANKA_1210500	N/A	conserved protein, unknown function	protein coding	No	0	0.314	0.00320188	1	-0.951618
PBANKA_1210700	QCR7	cytochrome b-c1 complex subunit 7, putative	protein coding	No	0.438	0.343	0.762408	1	0.504692
PBANKA_1210800	HGPRT	hypoxanthine-guanine phosphoribosyltransferase, putative	protein coding	No	0.125	0.086	0.723457	1	0.441622
PBANKA_1211000	GMPS	GMP synthase [glutamine-hydrolyzing], putative	protein coding	No	0.438	0.314	0.0547104	1	-0.353716
PBANKA_1211100	NIF4	NLI interacting factor-like phosphatase	protein coding	No	0.062	0.171	0.117875	1	-0.603076
PBANKA_1211200	N/A	conserved Plasmodium protein, unknown function	protein coding	No	0.188	0.486	0.000977363	1	-1.26456
PBANKA_1211400	N/A	zinc finger protein, putative	protein coding	No	0.188	0.057	0.377547	1	0.30029
PBANKA_1211500	UTP13	U3 small nucleolar RNA-associated protein 13, putative	protein coding	No	0.312	0.371	0.161818	1	-0.383283
PBANKA_1211600	N/A	conserved Plasmodium protein, unknown function	protein coding	No	0.562	0.057	0.000297855	1	0.954163
PBANKA_1211900	PI-PLC	phosphoinositide-specific phospholipase C	protein coding	No	0.938	0.543	0.00172501	1	0.91106
PBANKA_1212600	HAP2	male gamete fusion factor HAP2	protein coding	No	0.438	0.171	0.143437	1	0.813134
PBANKA_1212700	N/A	SPRY domain-containing protein, putative	protein coding	No	0.875	0.486	0.00108417	1	1.41
PBANKA_1212900	N/A	conserved Plasmodium protein, unknown function	protein coding	No	0.125	0.229	0.0736368	1	-0.695327
PBANKA_1213000	ADA2	transcriptional coactivator ADA2, putative	protein coding	No	1	0.257	4.00769e-07	0.00204312	0.936461
PBANKA_1213100	PHB2	prohibitin 2	protein coding	No	0.438	0.2	0.224478	1	0.55093
PBANKA_1213500	N/A	CWC16 domain-containing protein, putative	protein coding	No	0.625	0.486	0.00266591	1	-0.619371
PBANKA_1213600	CysRS	cysteine--tRNA ligase, putative	protein coding	No	0.125	0.886	1.99836e-08	0.000101876	-1.97965
PBANKA_1213700	METAP1b	methionine aminopeptidase 1b, putative	protein coding	No	0.125	0.286	0.389154	1	-0.322048
PBANKA_1213800	N/A	conserved Plasmodium protein, unknown function	protein coding	No	0.188	0.429	0.221617	1	-0.609246
PBANKA_1213900	N/A	nucleotidyltransferase, putative	protein coding	No	0	0.257	0.00923726	1	-0.849008
PBANKA_1214200	N/A	ribonucleoside-diphosphate reductase small chain, putative	protein coding	No	0.75	0.943	0.0520454	1	-0.565677
PBANKA_1214300	ENO	enolase, putative	protein coding	No	0.938	1	0.00666238	1	-0.580579
PBANKA_1214400	N/A	conserved Plasmodium protein, unknown function	protein coding	No	0.375	0	0.000136967	0.698258	0.851812
PBANKA_1214900	N/A	BSD domain-containing protein, putative	protein coding	No	0.125	0.543	0.000153451	0.782294	-1.2838
PBANKA_1215000	SMN	survival motor neuron-like protein, putative	protein coding	No	0.062	0.371	0.038761	1	-0.697787
PBANKA_1215100	RIPR	protein RIPR, putative	protein coding	No	0.062	0.343	0.0149031	1	-0.990034
PBANKA_1215200	N/A	conserved protein, unknown function	protein coding	No	0.125	0.171	0.360459	1	-0.39174
PBANKA_1215600	RPS3A	40S ribosomal protein S3A, putative	protein coding	No	0.5	0.943	0.000106518	0.543029	-1.19514
PBANKA_1215700	N/A	conserved Plasmodium protein, unknown function	protein coding	No	0.688	0.057	5.11177e-06	0.0260598	0.504833
PBANKA_1215800	N/A	conserved Plasmodium protein, unknown function	protein coding	No	0.688	0.229	0.00392186	1	0.50189
PBANKA_1215900	N/A	conserved Plasmodium protein, unknown function	protein coding	No	0.75	0.429	1.74267e-05	0.0888415	-0.703636
PBANKA_1216000	N/A	iron-sulfur assembly protein, putative	protein coding	No	0.062	0.2	0.239768	1	-0.514598
PBANKA_1216100	N/A	regulator of initiation factor 2, putative	protein coding	No	0	0.314	0.00320188	1	-1.00663
PBANKA_1216200	DGAT	diacylglycerol O-acyltransferase, putative	protein coding	No	0	0.2	0.0254923	1	-0.894046
PBANKA_1216500	CYP19A	peptidyl-prolyl cis-trans isomerase, putative	protein coding	No	0.25	0.457	0.101526	1	0.815841
PBANKA_1216600	CARL	cyclic amine resistance locus protein, putative	protein coding	No	0.5	0.229	0.11809	1	0.381862
PBANKA_1216800	N/A	conserved Plasmodium protein, unknown function	protein coding	No	0.938	0.657	0.0579827	1	0.658181
PBANKA_1216900	DDX42	ATP-dependent RNA helicase DDX42, putative	protein coding	No	0.062	0.486	0.00196256	1	-1.29298
PBANKA_1217000	N/A	peptidase, putative	protein coding	No	0.062	0.429	0.00334369	1	-1.17865
PBANKA_1217300	ALG7	UDP-N-acetylglucosamine--dolichyl-phosphate N-acetylglucosaminephosphotransferase, putative	protein coding	No	0.188	0	0.0114998	1	0.832767
PBANKA_1217400	N/A	conserved Plasmodium protein, unknown function	protein coding	No	0	0.229	0.015418	1	-0.921969
PBANKA_1217500	N/A	conserved protein, unknown function	protein coding	No	0	0.6	5.17595e-06	0.026387	-1.61096
PBANKA_1217600	H2A.Z	histone H2A.Z, putative	protein coding	No	0.125	0.2	0.0390135	1	-0.718955
PBANKA_1217700	DOZI	ATP-dependent RNA helicase DDX6	protein coding	No	0.938	0.429	0.00108391	1	0.92012
PBANKA_1217900	N/A	conserved protein, unknown function	protein coding	No	1	0.4	3.0874e-05	0.157396	0.873121
PBANKA_1218000	N/A	nicotinamidase, putative	protein coding	No	0.188	0.143	0.501293	1	-0.280707
PBANKA_1218100	Cap380	oocyst capsule protein Cap380	protein coding	No	0	0.343	0.00184683	1	-1.30993
PBANKA_1218200	CCT5	T-complex protein 1 subunit epsilon, putative	protein coding	No	0.562	0.914	0.00394343	1	-0.771263
PBANKA_1218500	N/A	protein phosphatase inhibitor 2, putative	protein coding	No	0.938	0.629	0.0452304	1	0.589265
PBANKA_1218800	ABCI3	ABC transporter I family member 1, putative	protein coding	No	0.75	0.2	0.000439418	1	0.56128
PBANKA_1218900	EF-1delta	elongation factor 1-delta, putative	protein coding	No	0.188	0.6	0.00409632	1	-1.1677
PBANKA_1219000	N/A	heat shock protein 90, putative	protein coding	No	0.25	0.429	0.00158195	1	-1.20289
PBANKA_1219100	IMC1d	inner membrane complex protein 1d	protein coding	No	0.312	0.029	0.0199125	1	0.784709
PBANKA_1219300	HSP110c	heat shock protein 110, putative	protein coding	No	0.438	0.914	2.6908e-08	0.000137177	-2.14317
PBANKA_1219400	SCO1	protein SCO1, putative	protein coding	No	0.125	0.143	0.267011	1	-0.430152
PBANKA_1219500	CRT	chloroquine resistance transporter, putative	protein coding	No	0.562	0.114	0.00320415	1	0.687933
PBANKA_1219600	N/A	cg1 protein, putative	protein coding	No	0	0.143	0.0682953	1	-0.533506
PBANKA_1219900	N/A	Cg7 protein, putative	protein coding	No	0.688	0.229	0.00331635	1	0.426032
PBANKA_1220000	N/A	nucleic acid-binding protein, putative	protein coding	No	0.625	0.457	0.000336259	1	-0.583898
PBANKA_1220100	POP1	ribonucleases P/MRP protein subunit POP1, putative	protein coding	No	0.375	0.286	0.21409	1	-0.366607
PBANKA_1220200	N/A	lysophospholipase, putative	protein coding	No	0.062	0.229	0.0497844	1	-0.707551
PBANKA_1220500	N/A	conserved protein, unknown function	protein coding	No	0.312	0.171	0.0499195	1	-0.261784
PBANKA_1220600	N/A	conserved Plasmodium protein, unknown function	protein coding	No	1	0.514	0.000350854	1	0.47623
PBANKA_1220800	N/A	conserved Plasmodium protein, unknown function	protein coding	No	0.062	0.6	0.000229864	1	-1.43708
PBANKA_1221000	RAD14	DNA repair protein RAD14, putative	protein coding	No	0.188	0.943	7.27107e-09	3.70679e-05	-2.09813
PBANKA_1221100	N/A	conserved protein, unknown function	protein coding	No	0	0.143	0.0682953	1	-0.346484
PBANKA_1221200	RPL34	60S ribosomal protein L34, putative	protein coding	No	0.938	1	4.2799e-06	0.0218189	-1.10461
PBANKA_1221400	USE1	protein transport protein USE1, putative	protein coding	No	0.062	0.514	0.00321471	1	-1.13529
PBANKA_1221600	N/A	cell division cycle ATPase, putative	protein coding	No	0.438	0.514	0.00273515	1	-0.946656
PBANKA_1221900	N/A	conserved Plasmodium protein, unknown function	protein coding	No	0.125	0.029	0.203883	1	0.250916
PBANKA_1222000	SAP18	histone deacetylase complex subunit SAP18, putative	protein coding	No	0.375	0.6	0.00585059	1	-1.16208
PBANKA_1222100	N/A	regulator of chromosome condensation, putative	protein coding	No	0.5	0.457	0.179991	1	-0.252666
PBANKA_1222400	N/A	ubiquitin regulatory protein, putative	protein coding	No	0.375	0.714	0.0390681	1	-0.68976
PBANKA_1222500	PMX	plasmepsin X, putative	protein coding	No	0.5	0.029	0.000321787	1	1.157
PBANKA_1222700	N/A	conserved Plasmodium protein, unknown function	protein coding	No	0.312	0.257	0.148868	1	-0.53263
PBANKA_1222800	TyrRS	tyrosine--tRNA ligase, putative	protein coding	No	0.125	0.486	0.00913887	1	-1.14811
PBANKA_1222900	RPN10	26S proteasome regulatory subunit RPN10, putative	protein coding	No	0.125	0.714	1.40302e-07	0.000715259	-1.96677
PBANKA_1223000	N/A	conserved Plasmodium protein, unknown function	protein coding	No	0.25	0.486	0.11845	1	-0.591535
PBANKA_1223100	N/A	proteasome subunit alpha type-6, putative	protein coding	No	0.438	0.829	0.000293292	1	-0.949685
PBANKA_1223500	PSH3	DNA helicase PSH3, putative	protein coding	No	0.312	0.257	0.0512637	1	-0.578315
PBANKA_1223600	N/A	YEATS domain-containing protein, putative	protein coding	No	0.125	0.229	0.6382	1	-0.340089
PBANKA_1223700	N/A	conserved protein, unknown function	protein coding	No	0.438	0.143	0.060864	1	0.360235
PBANKA_1223900	PTP2	protein tyrosine phosphatase	protein coding	No	0.062	0.143	0.446916	1	-0.526554
PBANKA_1224100	N/A	kinesin-like protein, putative	protein coding	No	0.375	0.371	0.0238471	1	-0.795321
PBANKA_1224300	ALG13	UDP-N-acetylglucosamine transferase subunit ALG13, putative	protein coding	No	0.062	0.143	0.247584	1	-0.548971
PBANKA_1224400	FLP	ferlin-like protein	protein coding	No	0.562	0.029	6.37454e-05	0.324974	1.38738
PBANKA_1224600	N/A	conserved Plasmodium protein, unknown function	protein coding	No	0	0.114	0.111286	1	-0.301004
PBANKA_1224700	N/A	AAA family ATPase, putative	protein coding	No	0.25	0.457	0.267971	1	-0.628604
PBANKA_1225000	N/A	serine/threonine protein kinase, FIKK family	protein coding	No	0.5	0.143	0.0178081	1	0.469254
PBANKA_1225100	N/A	conserved Plasmodium protein, unknown function	protein coding	No	0.375	0.171	0.261322	1	0.319539
PBANKA_1225200	N/A	N-acetyltransferase, GNAT family, putative	protein coding	No	0	0.114	0.111286	1	-0.369337
PBANKA_1225700	N/A	GTPase-activating protein, putative	protein coding	No	0.125	0.057	0.621998	1	0.659024
[truncated: 930 more rows]

## Sheet: md5
Gene_ID	Gene_name	Product_description	Gene_type	Is_pseudogene?	percent_cells_detected_1	percent_cells_detected_2	p_value	p_value_adjusted	average_logFC
[truncated: 1,719 more rows]

[truncated: 5 more sheets: gd1, fd1, fd2, fd3, fd4]
