# Supplementary material for: Regulators of male and female sexual development are critical for the transmission of a malaria parasite
Source: Cell Host Microbe. Author manuscript; Available in PMC 2024 Jun 12. (PMC7616090; doi:10.1016/j.chom.2022.12.011)
Supplement: Table S5 [file EMS196587-supplement-Table_S5.xlsx]

## Sheet: Sheet 1
mutant_DE_genes_set	pvals	number_of_DE_genes_in_mutant	number_of_module_genes_found_in_DE_genes_set	genes	FDR_Benjamini_Hochberg	gene_module
gd1	0	218	81	PBANKA_0830300, PBANKA_0600600, PBANKA_1014200, PBANKA_1029400, PBANKA_0303300, PBANKA_1213200, PBANKA_0806800, PBANKA_1428200, PBANKA_1022400, PBANKA_1455100, PBANKA_1325700, PBANKA_0507300, PBANKA_0206300, PBANKA_0202500, PBANKA_0411300, PBANKA_1329000, PBANKA_1236600, PBANKA_1013900, PBANKA_1449000, PBANKA_1443900, PBANKA_0904600, PBANKA_1328200, PBANKA_1304500, PBANKA_0615700, PBANKA_0301300,…	0	1
md4	3.50539e-07	235	68	PBANKA_1038200, PBANKA_0310500, PBANKA_1029400, PBANKA_1033700, PBANKA_0605500, PBANKA_1019000, PBANKA_1428200, PBANKA_1455100, PBANKA_0507300, PBANKA_0942400, PBANKA_1038600, PBANKA_0411300, PBANKA_1236600, PBANKA_1013900, PBANKA_1449000, PBANKA_0803100, PBANKA_0108800, PBANKA_0719700, PBANKA_0830900, PBANKA_1361600, PBANKA_0301300, PBANKA_1457800, PBANKA_1206900, PBANKA_1005800, PBANKA_0611600,…	1.40216e-06	1
md3	5.72932e-05	16	9	PBANKA_1449000, PBANKA_1206900, PBANKA_1030100, PBANKA_1232200, PBANKA_0600600, PBANKA_0603000, PBANKA_0819900, PBANKA_1039000, PBANKA_0522700	0.000152782	1
fd3	0.000849498	42	15	PBANKA_0522700, PBANKA_1232200, PBANKA_0600600, PBANKA_0310500, PBANKA_0934700, PBANKA_1340400, PBANKA_1341400, PBANKA_0708500, PBANKA_1137500, PBANKA_1340500, PBANKA_0942400, PBANKA_0832700, PBANKA_0828900, PBANKA_0313600, PBANKA_1104900	0.001699	1
md5	0.123636	85	18	PBANKA_1429100, PBANKA_0615700, PBANKA_1206900, PBANKA_0600600, PBANKA_1330900, PBANKA_1029400, PBANKA_1421400, PBANKA_0712100, PBANKA_0819900, PBANKA_1349300, PBANKA_0918600, PBANKA_1209400, PBANKA_0708500, PBANKA_1325700, PBANKA_1108000, PBANKA_1320100, PBANKA_0213900, PBANKA_0721100	0.197817	1
fd1	0.873269	110	14	PBANKA_1337600, PBANKA_0416100, PBANKA_1408700, PBANKA_0310500, PBANKA_0611600, PBANKA_0406200, PBANKA_0708500, PBANKA_0513900, PBANKA_1340500, PBANKA_0720100, PBANKA_0942400, PBANKA_0927700, PBANKA_0807700, PBANKA_0313600	1	1
fd4	0.98477	33	1	PBANKA_0930200	1	1
fd2	1	1019	95	PBANKA_0302100, PBANKA_1038200, PBANKA_0925700, PBANKA_0607400, PBANKA_1236600, PBANKA_0916100, PBANKA_0917000, PBANKA_0107200, PBANKA_1348800, PBANKA_1411400, PBANKA_0303800, PBANKA_1114300, PBANKA_0522700, PBANKA_1129600, PBANKA_1105100, PBANKA_0613200, PBANKA_0721100, PBANKA_1144800, PBANKA_1038500, PBANKA_0834300, PBANKA_0206300, PBANKA_1231400, PBANKA_1013900, PBANKA_0108800, PBANKA_1330900,…	1	1
fd1	0.0194138	110	6	PBANKA_1217400, PBANKA_0802000, PBANKA_0416000, PBANKA_0817400, PBANKA_0414200, PBANKA_1342600	0.155311	2
fd4	0.0500724	33	2	PBANKA_0506600, PBANKA_0505200	0.20029	2
fd3	0.292387	42	1	PBANKA_1446900	0.452342	2
gd1	0.32062	218	6	PBANKA_0935000, PBANKA_1103500, PBANKA_1332600, PBANKA_1363500, PBANKA_0907300, PBANKA_1001900	0.452342	2
md3	0.340777	16	0		0.452342	2
md5	0.372361	85	2	PBANKA_0811400, PBANKA_0411400	0.452342	2
md4	0.395799	235	6	PBANKA_0935000, PBANKA_1103500, PBANKA_1336300, PBANKA_1332600, PBANKA_0414200, PBANKA_1446900	0.452342	2
fd2	0.863304	1019	22	PBANKA_0409800, PBANKA_1352300, PBANKA_1220000, PBANKA_0938300, PBANKA_1242000, PBANKA_0936100, PBANKA_0817400, PBANKA_1448700, PBANKA_1459900, PBANKA_1444600, PBANKA_0601600, PBANKA_0404900, PBANKA_0917500, PBANKA_0202200, PBANKA_0506600, PBANKA_0505200, PBANKA_1363500, PBANKA_0940100, PBANKA_1205800, PBANKA_1220100, PBANKA_1019700, PBANKA_0514100	0.863304	2
fd1	0.0410412	110	12	PBANKA_0831000, PBANKA_0611500, PBANKA_0934600, PBANKA_0612600, PBANKA_1400091, PBANKA_0813600, PBANKA_1019900, PBANKA_1002400, PBANKA_0802700, PBANKA_0203900, PBANKA_0305100, PBANKA_1341900	0.32833	3
gd1	0.123604	218	19	PBANKA_1438000, PBANKA_0719500, PBANKA_0611500, PBANKA_0208000, PBANKA_0716500, PBANKA_1003400, PBANKA_1131600, PBANKA_1115100, PBANKA_0602300, PBANKA_1111600, PBANKA_0621300, PBANKA_1011100, PBANKA_0508100, PBANKA_1208900, PBANKA_1457200, PBANKA_1358800, PBANKA_1112100, PBANKA_0205800, PBANKA_0413400	0.494417	3
fd2	0.454763	1019	72	PBANKA_1351300, PBANKA_0209600, PBANKA_0831000, PBANKA_0212600, PBANKA_0612600, PBANKA_0906900, PBANKA_1108300, PBANKA_1011100, PBANKA_1243000, PBANKA_0621500, PBANKA_1229400, PBANKA_1112100, PBANKA_1128500, PBANKA_0603700, PBANKA_1229100, PBANKA_1225300, PBANKA_1359600, PBANKA_1003400, PBANKA_1425800, PBANKA_1005400, PBANKA_0612200, PBANKA_1017300, PBANKA_1353400, PBANKA_1227000, PBANKA_0314700,…	0.835048	3
fd3	0.578888	42	2	PBANKA_1002600, PBANKA_0934600	0.835048	3
md4	0.605468	235	15	PBANKA_0605600, PBANKA_0612600, PBANKA_1359600, PBANKA_1457200, PBANKA_1111600, PBANKA_1319400, PBANKA_0210000, PBANKA_0508100, PBANKA_1215700, PBANKA_1425800, PBANKA_1213000, PBANKA_1229400, PBANKA_0513500, PBANKA_0205800, PBANKA_1102900	0.835048	3
md3	0.691349	16	0		0.835048	3
md5	0.730667	85	4	PBANKA_0205800, PBANKA_1128500, PBANKA_1359600, PBANKA_1238300	0.835048	3
fd4	0.912568	33	0		0.912568	3
fd2	0.0465845	1019	38	PBANKA_0721500, PBANKA_0213700, PBANKA_0707300, PBANKA_1119000, PBANKA_1406400, PBANKA_0602700, PBANKA_0307400, PBANKA_1217600, PBANKA_0110200, PBANKA_1123300, PBANKA_0714100, PBANKA_0923500, PBANKA_0602100, PBANKA_1318600, PBANKA_0932200, PBANKA_1231200, PBANKA_1431050, PBANKA_1328400, PBANKA_0829800, PBANKA_1437800, PBANKA_1233900, PBANKA_0519000, PBANKA_1024800, PBANKA_1449500, PBANKA_0209500,…	0.372676	4
fd1	0.133046	110	5	PBANKA_1128100, PBANKA_1103600, PBANKA_1119000, PBANKA_1308400, PBANKA_1217600	0.532185	4
md4	0.329028	235	8	PBANKA_0404700, PBANKA_0932200, PBANKA_1121900, PBANKA_1448400, PBANKA_0502300, PBANKA_0211500, PBANKA_1443400, PBANKA_0210200	0.811225	4
md3	0.405612	16	0		0.811225	4
md5	0.51521	85	2	PBANKA_0813900, PBANKA_0503600	0.824336	4
fd4	0.65983	33	0		0.854196	4
fd3	0.747421	42	0		0.854196	4
gd1	0.931752	218	3	PBANKA_1358300, PBANKA_0210200, PBANKA_0503600	0.931752	4
fd4	1.01241e-07	33	14	PBANKA_1317200, PBANKA_0315800, PBANKA_1361200, PBANKA_0402500, PBANKA_0812900, PBANKA_0312700, PBANKA_0503500, PBANKA_1419300, PBANKA_0819000, PBANKA_1439100, PBANKA_1415200, PBANKA_0706700, PBANKA_1312900, PBANKA_0310700	8.09925e-07	5
fd1	0.000263824	110	22	PBANKA_0504400, PBANKA_1109300, PBANKA_1313100, PBANKA_0523900, PBANKA_1110600, PBANKA_1463300, PBANKA_1437600, PBANKA_0609500, PBANKA_1363400, PBANKA_1318500, PBANKA_1115000, PBANKA_0703500, PBANKA_1138900, PBANKA_1320800, PBANKA_1129800, PBANKA_0816800, PBANKA_1342500, PBANKA_0807200, PBANKA_1461300, PBANKA_0312700, PBANKA_0503300, PBANKA_0606200	0.0010553	5
fd3	0.0185229	42	8	PBANKA_0311400, PBANKA_1126800, PBANKA_1453900, PBANKA_1009600, PBANKA_1028200, PBANKA_1009200, PBANKA_1459500, PBANKA_1356100	0.0493945	5
fd2	0.0290596	1019	112	PBANKA_0311400, PBANKA_1228300, PBANKA_0504400, PBANKA_0714600, PBANKA_0514900, PBANKA_1225500, PBANKA_1415400, PBANKA_1106000, PBANKA_1463300, PBANKA_1417200, PBANKA_0904200, PBANKA_1229900, PBANKA_0609500, PBANKA_1129800, PBANKA_1364700, PBANKA_1422900, PBANKA_1102100, PBANKA_0510000, PBANKA_0807200, PBANKA_0310700, PBANKA_1423700, PBANKA_1120400, PBANKA_0827400, PBANKA_1205200, PBANKA_1461300,…	0.0581191	5
md3	0.480399	16	1	PBANKA_0523900	0.768639	5
md5	0.863703	85	5	PBANKA_1205200, PBANKA_1138600, PBANKA_1437600, PBANKA_1329100, PBANKA_1459500	0.999999	5
md4	0.999939	235	8	PBANKA_0815100, PBANKA_1028200, PBANKA_1453000, PBANKA_1133100, PBANKA_0503500, PBANKA_0106300, PBANKA_0101800, PBANKA_1361200	0.999999	5
gd1	0.999999	218	4	PBANKA_0514900, PBANKA_1453000, PBANKA_1329100, PBANKA_0312700	0.999999	5
md5	0.00490719	85	8	PBANKA_1014900, PBANKA_1209800, PBANKA_1206100, PBANKA_0214700, PBANKA_0507600, PBANKA_1226500, PBANKA_1134100, PBANKA_1318400	0.0392575	6
md4	0.0162163	235	15	PBANKA_1209800, PBANKA_0938400, PBANKA_0614000, PBANKA_0308600, PBANKA_0518700, PBANKA_1233000, PBANKA_1405800, PBANKA_1016300, PBANKA_1116800, PBANKA_0108600, PBANKA_0932400, PBANKA_0306000, PBANKA_0316100, PBANKA_1318400, PBANKA_1314800	0.0648653	6
gd1	0.13737	218	11	PBANKA_0614000, PBANKA_1444000, PBANKA_0926700, PBANKA_1331900, PBANKA_1116800, PBANKA_0720600, PBANKA_0932400, PBANKA_1318400, PBANKA_1128300, PBANKA_0316100, PBANKA_1314800	0.36632	6
fd3	0.226064	42	2	PBANKA_0107400, PBANKA_0208500	0.452129	6
fd4	0.374437	33	1	PBANKA_0818900	0.542311	6
fd1	0.435879	110	4	PBANKA_0305000, PBANKA_0614300, PBANKA_0304000, PBANKA_0602800	0.542311	6
md3	0.474523	16	0		0.542311	6
fd2	0.997742	1019	28	PBANKA_0826700, PBANKA_0938400, PBANKA_1464500, PBANKA_1349200, PBANKA_0417000, PBANKA_1438100, PBANKA_0316100, PBANKA_0810200, PBANKA_0214700, PBANKA_0619800, PBANKA_0518000, PBANKA_0719400, PBANKA_0903200, PBANKA_1424200, PBANKA_0813000, PBANKA_0412300, PBANKA_1452300, PBANKA_1129900, PBANKA_1016300, PBANKA_1422200, PBANKA_1216500, PBANKA_1116800, PBANKA_0702200, PBANKA_1336000, PBANKA_1428700,…	0.997742	6
fd2	0.0393623	1019	59	PBANKA_1451700, PBANKA_1352900, PBANKA_0927500, PBANKA_0941900, PBANKA_1033800, PBANKA_1222900, PBANKA_1214600, PBANKA_1111000, PBANKA_0515900, PBANKA_1234300, PBANKA_1341100, PBANKA_1206300, PBANKA_1114600, PBANKA_1141900, PBANKA_1105900, PBANKA_1341800, PBANKA_0722000, PBANKA_0109200, PBANKA_0830200, PBANKA_0704500, PBANKA_0303700, PBANKA_0813400, PBANKA_0918000, PBANKA_0700761, PBANKA_1027100,…	0.174081	7
md3	0.0435202	16	2	PBANKA_0700761, PBANKA_0941900	0.174081	7
fd1	0.320368	110	6	PBANKA_0713100, PBANKA_0523700, PBANKA_1030200, PBANKA_0941900, PBANKA_0700761, PBANKA_1117200	0.717084	7
fd3	0.358542	42	2	PBANKA_1123500, PBANKA_1352200	0.717084	7
md5	0.635231	85	3	PBANKA_0700761, PBANKA_0517400, PBANKA_0809000	0.86327	7
gd1	0.68377	218	9	PBANKA_1341100, PBANKA_0214500, PBANKA_1245400, PBANKA_1452000, PBANKA_1338700, PBANKA_1008700, PBANKA_0830200, PBANKA_1105400, PBANKA_0700761	0.86327	7
fd4	0.822829	33	0		0.86327	7
md4	0.86327	235	8	PBANKA_0922300, PBANKA_0820700, PBANKA_0803000, PBANKA_0830200, PBANKA_1208700, PBANKA_1105400, PBANKA_1222900, PBANKA_0700761	0.86327	7
md5	0.00146297	85	10	PBANKA_1442800, PBANKA_1429400, PBANKA_1145900, PBANKA_0410200, PBANKA_0109100, PBANKA_1238100, PBANKA_1427700, PBANKA_0610300, PBANKA_0824600, PBANKA_1303100	0.0117038	8
md4	0.121815	235	14	PBANKA_1429400, PBANKA_0829600, PBANKA_1145900, PBANKA_0410200, PBANKA_0102400, PBANKA_0937900, PBANKA_0607800, PBANKA_0414300, PBANKA_1137900, PBANKA_0109100, PBANKA_1350600, PBANKA_0610300, PBANKA_0524600, PBANKA_0834100	0.338584	8
fd1	0.135567	110	7	PBANKA_0305200, PBANKA_0802800, PBANKA_0928400, PBANKA_1235700, PBANKA_1411900, PBANKA_1027300, PBANKA_0206600	0.338584	8
md3	0.169292	16	1	PBANKA_1137900	0.338584	8
gd1	0.312944	218	11	PBANKA_1429400, PBANKA_0410200, PBANKA_1223400, PBANKA_0414300, PBANKA_1238100, PBANKA_1326800, PBANKA_1017400, PBANKA_1333000, PBANKA_0610300, PBANKA_1447900, PBANKA_0834100	0.500711	8
fd4	0.461056	33	1	PBANKA_0937900	0.614741	8
fd3	0.592245	42	1	PBANKA_0112200	0.676852	8
fd2	0.988812	1019	37	PBANKA_1004300, PBANKA_0507500, PBANKA_0937900, PBANKA_0501700, PBANKA_0610300, PBANKA_0604300, PBANKA_1447900, PBANKA_1236800, PBANKA_0929200, PBANKA_1429400, PBANKA_0308700, PBANKA_0939600, PBANKA_1240000, PBANKA_0607800, PBANKA_1329600, PBANKA_1216800, PBANKA_1027300, PBANKA_0908000, PBANKA_1024400, PBANKA_0601900, PBANKA_1013700, PBANKA_1203700, PBANKA_1118500, PBANKA_1344500, PBANKA_1142400,…	0.988812	8
fd3	0.0208979	42	4	PBANKA_0201340, PBANKA_1365200, PBANKA_1135600, PBANKA_1424300	0.113183	9
md4	0.0302991	235	14	PBANKA_1348900, PBANKA_0814200, PBANKA_1221000, PBANKA_0112600, PBANKA_0808200, PBANKA_0407700, PBANKA_1018600, PBANKA_1324400, PBANKA_1359300, PBANKA_0100200, PBANKA_1424300, PBANKA_0924900, PBANKA_1022800, PBANKA_0713300	0.113183	9
md5	0.0424436	85	6	PBANKA_0814200, PBANKA_0310000, PBANKA_1030300, PBANKA_1211200, PBANKA_0808200, PBANKA_0713300	0.113183	9
md3	0.4695	16	0		0.836769	9
gd1	0.621743	218	7	PBANKA_1348900, PBANKA_0814200, PBANKA_0112600, PBANKA_0610900, PBANKA_0100200, PBANKA_0803500, PBANKA_1009300	0.836769	9
fd4	0.731266	33	0		0.836769	9
fd1	0.811777	110	2	PBANKA_0605200, PBANKA_0820000	0.836769	9
fd2	0.836769	1019	35	PBANKA_1348900, PBANKA_0205000, PBANKA_0410600, PBANKA_1234000, PBANKA_1359300, PBANKA_0820000, PBANKA_1221600, PBANKA_0414600, PBANKA_1317400, PBANKA_0943600, PBANKA_0710900, PBANKA_0814200, PBANKA_0510200, PBANKA_0509000, PBANKA_1110500, PBANKA_1018600, PBANKA_1231600, PBANKA_0937700, PBANKA_1357200, PBANKA_0100200, PBANKA_0604500, PBANKA_1141700, PBANKA_0619400, PBANKA_0931200, PBANKA_0516500,…	0.836769	9
md4	0.00181687	235	26	PBANKA_0914400, PBANKA_1352000, PBANKA_1309900, PBANKA_1219300, PBANKA_1232500, PBANKA_0823400, PBANKA_0405500, PBANKA_0827500, PBANKA_0805700, PBANKA_0306800, PBANKA_0522800, PBANKA_1423300, PBANKA_1202400, PBANKA_1039400, PBANKA_0315600, PBANKA_1308600, PBANKA_0316800, PBANKA_1018500, PBANKA_1122900, PBANKA_1324000, PBANKA_1033900, PBANKA_1221200, PBANKA_1234200, PBANKA_1217500, PBANKA_1326400,…	0.0114321	10
gd1	0.00285804	218	24	PBANKA_0906500, PBANKA_1352000, PBANKA_1103400, PBANKA_1309900, PBANKA_1219300, PBANKA_0800400, PBANKA_1229000, PBANKA_0827500, PBANKA_0805700, PBANKA_0941500, PBANKA_1410300, PBANKA_1327300, PBANKA_1202400, PBANKA_1423300, PBANKA_1338600, PBANKA_0316800, PBANKA_1018500, PBANKA_1122900, PBANKA_1235600, PBANKA_1323400, PBANKA_1318100, PBANKA_0417500, PBANKA_1326400, PBANKA_1300096	0.0114321	10
md5	0.0488299	85	9	PBANKA_1215600, PBANKA_1323400, PBANKA_1352000, PBANKA_1423300, PBANKA_1219300, PBANKA_0711900, PBANKA_1039400, PBANKA_0805700, PBANKA_0306800	0.130213	10
md3	0.285294	16	1	PBANKA_1326400	0.570588	10
fd3	0.778018	42	1	PBANKA_1340100	0.999574	10
fd4	0.897114	33	0		0.999574	10
fd2	0.988452	1019	55	PBANKA_0906500, PBANKA_1352000, PBANKA_1353700, PBANKA_1103400, PBANKA_0617200, PBANKA_0800400, PBANKA_0212100, PBANKA_1321000, PBANKA_1205000, PBANKA_0823400, PBANKA_1346700, PBANKA_0405500, PBANKA_1354500, PBANKA_0805700, PBANKA_0709100, PBANKA_1215600, PBANKA_1422700, PBANKA_0522800, PBANKA_0722600, PBANKA_0922100, PBANKA_1410300, PBANKA_1423300, PBANKA_1202400, PBANKA_0314500, PBANKA_0110000,…	0.999574	10
fd1	0.999574	110	0		0.999574	10
fd2	1.32451e-09	1019	69	PBANKA_1339400, PBANKA_0805400, PBANKA_0719900, PBANKA_1136700, PBANKA_1361800, PBANKA_1456800, PBANKA_1218700, PBANKA_0409600, PBANKA_1452100, PBANKA_0510100, PBANKA_0313700, PBANKA_0212800, PBANKA_1452900, PBANKA_0931600, PBANKA_0302000, PBANKA_1234900, PBANKA_0612900, PBANKA_1227500, PBANKA_1212000, PBANKA_1015800, PBANKA_0918900, PBANKA_1103800, PBANKA_0917800, PBANKA_0904000, PBANKA_0408900,…	1.05961e-08	11
fd4	0.441609	33	1	PBANKA_1200800	0.994621	11
md3	0.522354	16	0		0.994621	11
md5	0.74806	85	2	PBANKA_0106000, PBANKA_1218500	0.994621	11
fd3	0.858367	42	0		0.994621	11
md4	0.986912	235	4	PBANKA_0805400, PBANKA_0703200, PBANKA_1024700, PBANKA_1443700	0.994621	11
gd1	0.992475	218	3	PBANKA_1136700, PBANKA_0510100, PBANKA_1403300	0.994621	11
fd1	0.994621	110	0		0.994621	11
md3	0.0686918	16	1	PBANKA_1117000	0.313788	12
md5	0.0784471	85	4	PBANKA_1117000, PBANKA_1113600, PBANKA_0409400, PBANKA_1224800	0.313788	12
fd1	0.177233	110	4	PBANKA_0941800, PBANKA_1117000, PBANKA_0408500, PBANKA_1400600	0.472621	12
gd1	0.384842	218	6	PBANKA_0521261, PBANKA_1224800, PBANKA_1117000, PBANKA_1437300, PBANKA_1241900, PBANKA_0409400	0.688358	12
md4	0.465577	235	6	PBANKA_0521261, PBANKA_1419100, PBANKA_1236700, PBANKA_0409400, PBANKA_1437300, PBANKA_1111400	0.688358	12
fd2	0.540979	1019	27	PBANKA_0807000, PBANKA_1437300, PBANKA_1039700, PBANKA_1238200, PBANKA_0941800, PBANKA_1117000, PBANKA_1236700, PBANKA_0509800, PBANKA_1364300, PBANKA_1103100, PBANKA_0409400, PBANKA_0416500, PBANKA_0310200, PBANKA_1419100, PBANKA_1459300, PBANKA_1035900, PBANKA_0313800, PBANKA_1144200, PBANKA_1113600, PBANKA_1141000, PBANKA_1208400, PBANKA_1418500, PBANKA_0901700, PBANKA_1124100, PBANKA_1326300,…	0.688358	12
fd4	0.602313	33	0		0.688358	12
fd3	0.691698	42	0		0.691698	12
fd2	0.000920631	1019	51	PBANKA_0511700, PBANKA_1432000, PBANKA_0511400, PBANKA_0620800, PBANKA_1401500, PBANKA_1134300, PBANKA_0902300, PBANKA_0413500, PBANKA_0704700, PBANKA_0405900, PBANKA_1120100, PBANKA_1017700, PBANKA_1454200, PBANKA_0204200, PBANKA_0606100, PBANKA_0828600, PBANKA_1021200, PBANKA_0207600, PBANKA_1303300, PBANKA_1354200, PBANKA_0721700, PBANKA_1232400, PBANKA_1022300, PBANKA_1318800, PBANKA_0828000,…	0.00736505	13
fd4	0.132528	33	2	PBANKA_1131400, PBANKA_1435200	0.53011	13
md3	0.4695	16	0		0.929188	13
md5	0.649612	85	2	PBANKA_1318200, PBANKA_1211000	0.929188	13
md4	0.708524	235	7	PBANKA_1228100, PBANKA_0721700, PBANKA_0505800, PBANKA_1213600, PBANKA_1318200, PBANKA_0907600, PBANKA_1105200	0.929188	13
fd1	0.811777	110	2	PBANKA_1458900, PBANKA_0824400	0.929188	13
fd3	0.813039	42	0		0.929188	13
gd1	0.938947	218	4	PBANKA_1026800, PBANKA_0721700, PBANKA_1027700, PBANKA_0302200	0.938947	13
fd2	0.0101111	1019	33	PBANKA_0505700, PBANKA_0620200, PBANKA_1023900, PBANKA_1132800, PBANKA_0405000, PBANKA_1300800, PBANKA_0905600, PBANKA_1461500, PBANKA_1360200, PBANKA_1339800, PBANKA_1122100, PBANKA_0912300, PBANKA_1201100, PBANKA_1420600, PBANKA_0211600, PBANKA_1243100, PBANKA_0105300, PBANKA_1016000, PBANKA_1105500, PBANKA_1142900, PBANKA_0110600, PBANKA_1023600, PBANKA_1452800, PBANKA_0305500, PBANKA_1350400,…	0.0808889	14
fd4	0.205958	33	1	PBANKA_1307000	0.681554	14
fd3	0.292387	42	1	PBANKA_0905600	0.681554	14
md3	0.340777	16	0		0.681554	14
md5	0.650363	85	1	PBANKA_0620200	0.78526	14
gd1	0.673904	218	4	PBANKA_1105500, PBANKA_1420600, PBANKA_0919600, PBANKA_1132800	0.78526	14
md4	0.739634	235	4	PBANKA_0919600, PBANKA_1450300, PBANKA_0912300, PBANKA_1023600	0.78526	14
fd1	0.78526	110	1	PBANKA_0108300	0.78526	14
fd4	0.00260719	33	6	PBANKA_1427100, PBANKA_1311400, PBANKA_1445700, PBANKA_1460700, PBANKA_1300700, PBANKA_0703300	0.0177898	15
fd2	0.00444744	1019	73	PBANKA_0719100, PBANKA_0943400, PBANKA_0938500, PBANKA_1025000, PBANKA_1312500, PBANKA_0816000, PBANKA_0932600, PBANKA_1128800, PBANKA_1345700, PBANKA_1352500, PBANKA_0214000, PBANKA_1114100, PBANKA_1311400, PBANKA_0617000, PBANKA_1239000, PBANKA_1452700, PBANKA_0620300, PBANKA_0522600, PBANKA_1443500, PBANKA_1103900, PBANKA_0620400, PBANKA_1360400, PBANKA_1460700, PBANKA_1432200, PBANKA_1214400,…	0.0177898	15
fd1	0.114987	110	9	PBANKA_0943400, PBANKA_1239000, PBANKA_1329400, PBANKA_0902900, PBANKA_1035200, PBANKA_0909500, PBANKA_0517600, PBANKA_1352500, PBANKA_1463000	0.306632	15
fd3	0.239402	42	3	PBANKA_0103200, PBANKA_0409700, PBANKA_1329400	0.478804	15
md3	0.62832	16	0		0.999543	15
md5	0.761168	85	3	PBANKA_1137400, PBANKA_1115200, PBANKA_1349900	0.999543	15
md4	0.955975	235	8	PBANKA_1349900, PBANKA_1448500, PBANKA_1312700, PBANKA_1328900, PBANKA_1137400, PBANKA_1432200, PBANKA_1115300, PBANKA_1233200	0.999543	15
gd1	0.999543	218	3	PBANKA_0716700, PBANKA_1432200, PBANKA_0943400	0.999543	15
fd2	0.00666535	1019	46	PBANKA_0613100, PBANKA_1016200, PBANKA_0514300, PBANKA_0521900, PBANKA_1355500, PBANKA_0511200, PBANKA_1312100, PBANKA_0819200, PBANKA_0929300, PBANKA_0610000, PBANKA_1311000, PBANKA_0825700, PBANKA_0415200, PBANKA_0704200, PBANKA_0834500, PBANKA_1241200, PBANKA_0929700, PBANKA_0310300, PBANKA_0930700, PBANKA_0926900, PBANKA_1127300, PBANKA_1455600, PBANKA_1022700, PBANKA_1240200, PBANKA_1416300,…	0.0533228	16
fd4	0.339763	33	1	PBANKA_0825700	0.877341	16
fd1	0.371774	110	4	PBANKA_0108200, PBANKA_0519400, PBANKA_0514300, PBANKA_1013400	0.877341	16
md3	0.448957	16	0		0.877341	16
md5	0.607832	85	2	PBANKA_0514300, PBANKA_1233500	0.877341	16
gd1	0.699172	218	6	PBANKA_1416300, PBANKA_0834500, PBANKA_1241800, PBANKA_0111300, PBANKA_1109700, PBANKA_0825700	0.877341	16
fd3	0.79327	42	0		0.877341	16
md4	0.877341	235	5	PBANKA_1233500, PBANKA_0929700, PBANKA_1130000, PBANKA_1453700, PBANKA_1441600	0.877341	16
gd1	0.0494888	218	4	PBANKA_1327021, PBANKA_1448000, PBANKA_1021500, PBANKA_1415800	0.17377	17
fd3	0.0604199	42	1	PBANKA_0502700	0.17377	17
md4	0.0651636	235	4	PBANKA_1312200, PBANKA_1327400, PBANKA_0100700, PBANKA_1415800	0.17377	17
md3	0.144565	16	0		0.289129	17
fd4	0.276486	33	0		0.442377	17
md5	0.571064	85	0		0.749793	17
fd1	0.668339	110	0		0.749793	17
fd2	0.749793	1019	8	PBANKA_0935900, PBANKA_1242600, PBANKA_1340800, PBANKA_1002000, PBANKA_0207800, PBANKA_1202800, PBANKA_1007400, PBANKA_0105500	0.749793	17
fd2	0.0075007	1019	32	PBANKA_1205100, PBANKA_1210200, PBANKA_0107000, PBANKA_0714300, PBANKA_1415700, PBANKA_0712700, PBANKA_1409200, PBANKA_1337700, PBANKA_1140100, PBANKA_0206000, PBANKA_1311300, PBANKA_1038400, PBANKA_0308200, PBANKA_0512800, PBANKA_1021100, PBANKA_0209700, PBANKA_0825900, PBANKA_1355700, PBANKA_0513000, PBANKA_0608000, PBANKA_0808000, PBANKA_1434900, PBANKA_1209900, PBANKA_1012000, PBANKA_0813300,…	0.0600056	18
fd4	0.044663	33	2	PBANKA_1210200, PBANKA_0522300	0.178652	18
fd1	0.280444	110	3	PBANKA_1205100, PBANKA_1012000, PBANKA_0712700	0.552465	18
md3	0.328298	16	0		0.552465	18
md5	0.34529	85	2	PBANKA_1017900, PBANKA_0107800	0.552465	18
fd3	0.650955	42	0		0.86794	18
gd1	0.800604	218	3	PBANKA_1209900, PBANKA_0712700, PBANKA_0107000	0.914975	18
md4	0.984912	235	1	PBANKA_0512800	0.984912	18
fd2	7.73101e-06	1019	32	PBANKA_0516100, PBANKA_0907700, PBANKA_1116700, PBANKA_0833000, PBANKA_1102000, PBANKA_1031500, PBANKA_0712500, PBANKA_1017600, PBANKA_0924300, PBANKA_0205200, PBANKA_0930800, PBANKA_1341700, PBANKA_1202000, PBANKA_1111200, PBANKA_1347000, PBANKA_1343400, PBANKA_0913900, PBANKA_1414900, PBANKA_0509600, PBANKA_1446100, PBANKA_0102900, PBANKA_0702400, PBANKA_0818200, PBANKA_1205500, PBANKA_0521700,…	6.18481e-05	19
fd3	0.211663	42	1	PBANKA_1310700	0.754289	19
md3	0.282858	16	0		0.754289	19
fd4	0.497993	33	0		0.963919	19
fd1	0.670618	110	1	PBANKA_1027000	0.963919	19
md5	0.835124	85	0		0.963919	19
gd1	0.949751	218	1	PBANKA_0929100	0.963919	19
md4	0.963919	235	1	PBANKA_0907700	0.963919	19
fd2	3.17443e-07	1019	35	PBANKA_0939100, PBANKA_0409300, PBANKA_0107900, PBANKA_0902500, PBANKA_1210400, PBANKA_0815900, PBANKA_1206000, PBANKA_0926600, PBANKA_1026100, PBANKA_0103000, PBANKA_1309400, PBANKA_1346600, PBANKA_1226700, PBANKA_0718900, PBANKA_0942000, PBANKA_1362100, PBANKA_0826600, PBANKA_1429700, PBANKA_1444400, PBANKA_0410400, PBANKA_1126300, PBANKA_1310200, PBANKA_1429900, PBANKA_1216300, PBANKA_0810900,…	2.53954e-06	20
md3	0.045127	16	1	PBANKA_0610200	0.180508	20
fd4	0.517055	33	0		0.971794	20
fd3	0.604973	42	0		0.971794	20
md5	0.851004	85	0		0.971794	20
fd1	0.916461	110	0		0.971794	20
gd1	0.95984	218	1	PBANKA_1315400	0.971794	20
md4	0.971794	235	1	PBANKA_0832400	0.971794	20
md4	0.00835258	235	9	PBANKA_0310900, PBANKA_1302800, PBANKA_0107300, PBANKA_1242300, PBANKA_0214200, PBANKA_0808420, PBANKA_1444100, PBANKA_0212900, PBANKA_0821500	0.0577933	21
fd1	0.0144483	110	5	PBANKA_0802200, PBANKA_1118300, PBANKA_0307800, PBANKA_1220800, PBANKA_1015600	0.0577933	21
gd1	0.104373	218	6	PBANKA_0310900, PBANKA_1242300, PBANKA_1302700, PBANKA_1444100, PBANKA_1318900, PBANKA_0916200	0.278327	21
md5	0.211672	85	2	PBANKA_1444100, PBANKA_0405200	0.420024	21
md3	0.262515	16	0		0.420024	21
fd4	0.468026	33	0		0.624034	21
fd3	0.553096	42	0		0.632109	21
fd2	0.996533	1019	11	PBANKA_1117100, PBANKA_1335400, PBANKA_0709600, PBANKA_0612300, PBANKA_1204900, PBANKA_1242300, PBANKA_1137700, PBANKA_1118300, PBANKA_1302700, PBANKA_1226900, PBANKA_1320200	0.996533	21
fd2	7.78151e-05	1019	30	PBANKA_1021700, PBANKA_0622200, PBANKA_0825300, PBANKA_0817000, PBANKA_1220500, PBANKA_0702700, PBANKA_1135900, PBANKA_0301700, PBANKA_0109800, PBANKA_0521600, PBANKA_0206200, PBANKA_0927300, PBANKA_1313200, PBANKA_1244700, PBANKA_1332300, PBANKA_0905300, PBANKA_0938600, PBANKA_0315700, PBANKA_1234500, PBANKA_1026400, PBANKA_1107800, PBANKA_0301100, PBANKA_1239900, PBANKA_0822800, PBANKA_0415300,…	0.000622521	22
fd4	0.13861	33	1	PBANKA_0109800	0.554441	22
md3	0.276136	16	0		0.736364	22
fd3	0.574599	42	0		0.898165	22
md5	0.826569	85	0		0.898165	22
gd1	0.829041	218	2	PBANKA_0512700, PBANKA_0504300	0.898165	22
md4	0.867069	235	2	PBANKA_0207200, PBANKA_0315900	0.898165	22
fd1	0.898165	110	0		0.898165	22
fd2	0.00280321	1019	19	PBANKA_1124700, PBANKA_1022600, PBANKA_1019200, PBANKA_1222600, PBANKA_1358500, PBANKA_1241600, PBANKA_0510400, PBANKA_0935500, PBANKA_0618500, PBANKA_0935700, PBANKA_1034700, PBANKA_1203800, PBANKA_1335700, PBANKA_1243900, PBANKA_0916500, PBANKA_1439900, PBANKA_1227100, PBANKA_1124600, PBANKA_0912000	0.0224256	23
fd1	0.0510667	110	3	PBANKA_1439900, PBANKA_0604900, PBANKA_1203800	0.204267	23
md3	0.190728	16	0		0.508609	23
fd4	0.355075	33	0		0.685802	23
fd3	0.428626	42	0		0.685802	23
md5	0.682481	85	0		0.909975	23
md4	0.834127	235	1	PBANKA_1203800	0.953288	23
gd1	0.953376	218	0		0.953376	23
