# Supplementary material for: Regulators of male and female sexual development are critical for the transmission of a malaria parasite
Source: Cell Host Microbe. Author manuscript; Available in PMC 2024 Jun 12. (PMC7616090; doi:10.1016/j.chom.2022.12.011)
Supplement: Table S6 [file EMS196587-supplement-Table_S6.xlsx]

## Sheet: MH01,02_Cre082800_14316_matrix
New gene ID	Old gene ID	DESCRIPTION	GD1_AVG_ SPC	GD1_FC_A	GD1_FC_B	GD1_SP	GD1_exp1	GD1_exp1	no tag control_exp1	no tag control_exp1
PBANKA_0828000	PBANKA_082800	zinc finger protein, putative	587.5	290.22	285.52	1	788	387	0	0
PBANKA_0818900	PBANKA_081890	endoplasmic reticulum chaperone BiP, putative	38.5	3.2	3.2	1	47	30	10	2
PBANKA_1214300	PBANKA_121430	enolase, putative	30	5.09	4.88	1	26	34	4	1
PBANKA_1439200	PBANKA_143920	polyadenylate-binding protein 1, putative	21	11.44	11.37	1	27	15	0	0
PBANKA_0408400	PBANKA_040840	phosphoglycerate mutase, putative	18	9.51	8.8	1	28	8	0	0
PBANKA_0704700	PBANKA_070470	conserved Plasmodium protein, unknown function	17	2.26	2.23	1	17	17	4	2
PBANKA_0100800	PBANKA_010080	zinc finger protein, putative	16	9.19	9.18	1	18	14	0	0
PBANKA_0943100	PBANKA_094310	CCR4-NOT transcription complex subunit NOT1-G, putative	14.5	4.51	4.12	1	10	19	3	0
PBANKA_0918000	PBANKA_091800	60S acidic ribosomal protein P0, putative	14.5	8.63	8.49	1	14	15	0	0
PBANKA_1106700	PBANKA_110670	60S ribosomal protein L4, putative	14	4.15	4.05	1	13	15	0	1
PBANKA_1214700	PBANKA_121470	conserved Plasmodium protein, unknown function	13.5	8.29	7.89	1	11	16	0	0
PBANKA_1115200	PBANKA_111520	gamete egress protein GEP	12	7.91	6.33	1	5	19	0	0
PBANKA_1301300	PBANKA_130130	trailer hitch homolog - cith	11.5	4.2	4.17	1	12	11	2	0
PBANKA_1215600	PBANKA_121560	40S ribosomal protein S3A, putative	11.5	3.57	3.38	1	9	14	0	1
PBANKA_0609900	PBANKA_060990	heat shock protein DNAJ homologue Pfj4, putative	10.5	3.99	3.85	1	9	12	2	0
PBANKA_1454800	PBANKA_145480	RNA-binding protein, putative - fd1	10	5.96	5.92	1	13	7	0	0
PBANKA_1351900	PBANKA_135190	60S ribosomal protein L6, putative	10	6.23	6.16	1	10	10	0	0
PBANKA_1135100	PBANKA_113510	40S ribosomal protein S15, putative	9.5	2.05	1.86	1	6	13	0	2
PBANKA_1019400	PBANKA_101940	60S ribosomal protein L7-3, putative	8.5	5.67	5.28	1	6	11	0	0
PBANKA_1338300	PBANKA_133830	60S ribosomal protein L6, putative	8	2.73	2.35	1	4	12	0	1
PBANKA_1354400	PBANKA_135440	60S ribosomal protein L18, putative	7.5	2.49	2.39	1	6	9	0	1
PBANKA_1324400	PBANKA_132440	60S ribosomal protein L27, putative	7.5	5.24	4.6	1	4	11	0	0
PBANKA_1423500	PBANKA_142350	60S ribosomal protein L13-2, putative	7	4.84	4.54	1	5	9	0	0
PBANKA_1117500	PBANKA_111750	ribosomal protein L27a, putative	6.5	4.62	4.22	1	4	9	0	0
PBANKA_1459300	PBANKA_145930	actin I	6.5	3.34	3.28	1	6	7	1	0
PBANKA_1125600	PBANKA_112560	pyruvate kinase, putative	6.5	3.27	3.26	1	7	6	1	0
PBANKA_1019500	PBANKA_101950	60S ribosomal protein L5, putative	6.5	4.71	4.05	1	3	10	0	0
PBANKA_0943600	PBANKA_094360	60S acidic ribosomal protein P1, putative	6	4.05	4.05	1	7	5	0	0
PBANKA_1435200	PBANKA_143520	zinc finger protein, putative - fd4	6	3.96	3.93	1	8	4	0	0
PBANKA_1428700	PBANKA_142870	eukaryotic translation initiation factor 3 subunit A, putative	6	4.05	4.05	1	7	5	0	0
PBANKA_0407700	PBANKA_040770	60S acidic ribosomal protein P2, putative	6	4.23	4.09	1	5	7	0	0
PBANKA_0417700	PBANKA_041770	alpha tubulin 1	5.5	3.74	3.73	1	7	4	0	0
PBANKA_0805700	PBANKA_080570	heat shock protein 90, putative	5.5	4.01	3.8	1	4	7	0	0
PBANKA_0412800	PBANKA_041280	eukaryotic translation initiation factor 4E, putative	5.5	3.56	3.3	1	9	2	0	0
PBANKA_1009100	PBANKA_100910	ataxin-2 like protein, putative	4.5	3.13	3	1	7	2	0	0
PBANKA_1214000	PBANKA_121400	heat shock protein 60, putative	4.5	3.58	3.14	1	2	7	0	0
PBANKA_1013100	PBANKA_101310	60S ribosomal protein L14, putative	4.5	3.49	3.28	1	3	6	0	0
PBANKA_0405500	PBANKA_040550	60S ribosomal protein L7, putative	4.5	3.49	3.28	1	3	6	0	0
PBANKA_1229200	PBANKA_122920	60S ribosomal protein L19, putative	4.5	3.4	3.33	1	4	5	0	0
PBANKA_1238800	PBANKA_123880	karyopherin beta, putative	4.5	3.4	3.33	1	4	5	0	0
PBANKA_0937700	PBANKA_093770	60S ribosomal protein L36, putative	4.5	3.49	3.28	1	3	6	0	0
PBANKA_1360300	PBANKA_136030	DNA/RNA-binding protein Alba 4, putative	4	3.18	3.06	1	3	5	0	0
PBANKA_1231700	PBANKA_123170	60S ribosomal protein L2, putative	4	3.27	2.95	1	2	6	0	0
PBANKA_1233500	PBANKA_123350	mRNA-binding protein PUF1	4	3.09	3.07	1	4	4	0	0
PBANKA_1232500	PBANKA_123250	eukaryotic translation initiation factor 3 subunit B, putative	4	3.18	3.06	1	3	5	0	0
PBANKA_1202400	PBANKA_120240	60S ribosomal protein L13, putative	4	3.27	2.95	1	2	6	0	0
PBANKA_1033900	PBANKA_103390	40S ribosomal protein S8e, putative	3.5	2.88	2.82	1	3	4	0	0
PBANKA_1231800	PBANKA_123180	60S ribosomal protein L12, putative	3.5	2.97	2.75	1	2	5	0	0
PBANKA_0614500	PBANKA_061450	eukaryotic translation initiation factor 3 subunit I, putative	3.5	2.79	2.78	1	4	3	0	0
PBANKA_0931200	PBANKA_093120	heat shock protein 101	3.5	2.79	2.78	1	4	3	0	0
PBANKA_0619100	PBANKA_061910	40S ribosomal protein S5, putative	3.5	2.88	2.82	1	3	4	0	0
PBANKA_1107200	PBANKA_110720	protein CAF40, putative	3	2.48	2.47	1	4	2	0	0
PBANKA_1305100	PBANKA_130510	60S ribosomal protein L1, putative	3	2.57	2.55	1	3	3	0	0
PBANKA_1000600	PBANKA_100060	erythrocyte membrane antigen 1	3	2.48	2.47	1	4	2	0	0
PBANKA_1463000	PBANKA_146300	osmiophilic body protein G377	2.5	2.26	2.26	1	3	2	0	0
PBANKA_0205200	PBANKA_020520	conserved Plasmodium protein, unknown function	2.5	2.35	2.3	1	2	3	0	0
PBANKA_0617100	PBANKA_061710	60S ribosomal protein L11a, putative	2.5	2.35	2.3	1	2	3	0	0
PBANKA_0804100	PBANKA_080410	conserved Plasmodium protein, unknown function	2	2.05	2.04	1	2	2	0	0
PBANKA_1003400	PBANKA_100340	lysine decarboxylase, putative	2	2.05	2.04	1	2	2	0	0
PBANKA_1217700	PBANKA_121770	ATP-dependent RNA helicase DDX6 - dozi	12	2.09	2.09	0.99	15	9	4	1
PBANKA_1133400	PBANKA_113340	elongation factor 1-alpha	8	2.33	2.14	0.99	13	3	0	1
PBANKA_0405300	PBANKA_040530	40S ribosomal protein S23, putative	7.5	1.49	1.43	0.99	6	9	1	2
PBANKA_0941500	PBANKA_094150	40S ribosomal protein S4, putative	6.5	2.32	2	0.99	3	10	0	1
PBANKA_1025500	PBANKA_102550	NOT family protein, putative	22	4.77	3.89	0.97	38	6	4	0
PBANKA_0717800	PBANKA_071780	60S ribosomal protein L15, putative	6.5	2.37	1.87	0.97	2	11	0	1
PBANKA_1346700	PBANKA_134670	60S ribosomal protein L23, putative	4	1.44	1.39	0.97	6	2	0	1
PBANKA_1234200	PBANKA_123420	40S ribosomal protein S24, putative	3	2	1.91	0.97	2	4	1	0
PBANKA_1364200	PBANKA_136420	60S ribosomal protein L17, putative	2.5	1.16	1.13	0.96	2	3	0	1
PBANKA_0709100	PBANKA_070910	60S ribosomal protein L22, putative	2.5	1.16	1.13	0.96	2	3	0	1
PBANKA_1416300	PBANKA_141630	40S ribosomal protein S19, putative	6	1.37	1.36	0.95	6	6	3	1
PBANKA_1354500	PBANKA_135450	60S ribosomal protein L18-2, putative	2	1.54	1.53	0.94	2	2	1	0
PBANKA_0906500	PBANKA_090650	60S ribosomal protein L28, putative	4.5	1.71	1.67	0.92	4	5	3	0
PBANKA_1423300	PBANKA_142330	DNA/RNA-binding protein Alba 1, putative	7	1.39	1.38	0.9	7	7	4	1
PBANKA_1456100	PBANKA_145610	40S ribosomal protein S17, putative	7	1	0.97	0.89	6	8	2	3
PBANKA_1310800	PBANKA_131080	40S ribosomal protein S5, putative	10.5	1.65	1.6	0.87	9	12	6	1
PBANKA_1446500	PBANKA_144650	asparagine-rich protein, putative	5	1.73	1.7	0.87	7	3	3	0
PBANKA_1355100	PBANKA_135510	40S ribosomal protein S6, putative	11	1.1	0.99	0.84	7	15	1	5
PBANKA_1206900	PBANKA_120690	tubulin beta chain, putative	6.5	1.75	1.51	0.84	3	10	2	1
PBANKA_0712600	PBANKA_071260	14-3-3 protein	8.5	1.69	1.62	0.66	7	10	7	0
PBANKA_1423600	PBANKA_142360	40S ribosomal protein S16, putative	7	1.24	1.24	0.64	8	6	5	1
PBANKA_1204400	PBANKA_120440	DNA/RNA-binding protein Alba 3, putative	9	0.89	0.88	0.58	9	9	4	4
PBANKA_1028400	PBANKA_102840	60S ribosomal protein L10, putative	11.5	0.99	0.98	0.56	11	12	6	4
PBANKA_0711900	PBANKA_071190	heat shock protein 70	154	2.52	2.42	0.51	221	87	41	15
PBANKA_0511900	PBANKA_051190	60S ribosomal protein L3, putative	11	1.26	1.09	0.51	6	16	5	3
PBANKA_1229000	PBANKA_122900	Plasmodium exported protein (PHIST), unknown function	2.5	0.84	0.84	0.51	3	2	2	1
PBANKA_0519900	PBANKA_051990	conserved Plasmodium protein, unknown function	13	2.53	1.65	0.5	25	1	5	0
PBANKA_0103300	PBANKA_010330	GYF domain-containing protein, putative	11	5.85	4.03	0.5	21	1	0	0
PBANKA_1019700	PBANKA_101970	conserved Plasmodium protein, unknown function	10.5	2.83	1.98	0.5	20	1	3	0
PBANKA_0941800	PBANKA_094180	histone H2B, putative	8.5	2.06	1.54	0.5	16	1	4	0
PBANKA_1117000	PBANKA_111700	histone H2A, putative	6	1.55	1.07	0.5	12	0	4	0
PBANKA_1219300	PBANKA_121930	heat shock protein 110, putative	6	3.6	2.49	0.5	12	0	0	0
PBANKA_1331900	PBANKA_133190	eukaryotic initiation factor 4a, putative	5.5	1.18	1.09	0.5	9	2	3	1
PBANKA_0503200	PBANKA_050320	eukaryotic translation initiation factor subunit eIF2A, putative	5.5	3.47	2.93	0.5	10	1	0	0
PBANKA_1426200	PBANKA_142620	CCR4-associated factor 1, putative	5	1.59	1.16	0.5	10	0	3	0
PBANKA_0830200	PBANKA_083020	high molecular weight rhoptry protein 2	4	2.82	2.55	0.5	7	1	0	0
PBANKA_0619700	PBANKA_061970	rhoptry-associated leucine zipper-like protein 1, putative	3.5	2.61	2.41	0.5	6	1	0	0
PBANKA_0417500	PBANKA_041750	60S ribosomal protein L32, putative	3.5	3.15	2.3	0.5	0	7	0	0
PBANKA_1235200	PBANKA_123520	single-stranded DNA-binding protein, putative	3	2.3	1.9	0.5	6	0	0	0
PBANKA_0919600	PBANKA_091960	CCR4-NOT transcription complex subunit 2, putative	2.5	2.17	2.1	0.5	4	1	0	0
PBANKA_1331400	PBANKA_133140	MORC family protein, putative	2.5	2.17	2.1	0.5	4	1	0	0
PBANKA_1204900	PBANKA_120490	conserved Plasmodium protein, unknown function	2.5	2.08	1.78	0.5	5	0	0	0
PBANKA_0619200	PBANKA_061920	secreted ookinete protein, putative	2.5	2.08	1.78	0.5	5	0	0	0
PBANKA_0503600	PBANKA_050360	60S ribosomal protein L30e, putative	2	2.23	1.86	0.5	0	4	0	0
PBANKA_0923900	PBANKA_092390	U6 snRNA-associated Sm-like protein LSm1, putative	2	1.87	1.65	0.5	4	0	0	0
PBANKA_1432400	PBANKA_143240	perforin-like protein 2	2	1.96	1.93	0.5	3	1	0	0
PBANKA_0906400	PBANKA_090640	60S ribosomal protein L35ae, putative	2	2.14	2.02	0.5	1	3	0	0
PBANKA_1103400	PBANKA_110340	60S ribosomal protein L31, putative	2	2.14	2.02	0.5	1	3	0	0
PBANKA_1010600	PBANKA_101060	calmodulin, putative	2	1.96	1.93	0.5	3	1	0	0
PBANKA_0416000	PBANKA_041600	high molecular weight rhoptry protein 3, putative	2	1.96	1.93	0.5	3	1	0	0
PBANKA_0610900	PBANKA_061090	HSP40, subfamily A, putative	2	2.14	2.02	0.5	1	3	0	0
PBANKA_1426900	PBANKA_142690	ATP-dependent RNA helicase DBP1, putative	2	1.96	1.93	0.5	3	1	0	0
PBANKA_1242300	PBANKA_124230	Hsc70-interacting protein, putative	2	2.23	1.86	0.5	0	4	0	0
PBANKA_0410600	PBANKA_041060	60S ribosomal protein L26, putative	1.5	1.92	1.68	0.5	0	3	0	0
PBANKA_1407600	PBANKA_140760	60S ribosomal protein L24, putative	1.5	1.83	1.79	0.5	1	2	0	0
PBANKA_0912700	PBANKA_091270	3-oxo-5-alpha-steroid 4-dehydrogenase, putative	1.5	1.65	1.52	0.5	3	0	0	0
PBANKA_0702800	PBANKA_070280	protein disulfide-isomerase, putative	1.5	1.65	1.52	0.5	3	0	0	0
PBANKA_0207000	PBANKA_020700	calcium-transporting ATPase, putative	1.5	1.65	1.52	0.5	3	0	0	0
PBANKA_1406800	PBANKA_140680	40S ribosomal protein S27, putative	1.5	1.83	1.79	0.5	1	2	0	0
PBANKA_0305600	PBANKA_030560	acyl carrier protein, putative	1.5	1.92	1.68	0.5	0	3	0	0
PBANKA_0715200	PBANKA_071520	eukaryotic translation initiation factor 3 subunit G, putative	1.5	1.83	1.79	0.5	1	2	0	0
PBANKA_0916200	PBANKA_091620	T-complex protein 1 subunit alpha, putative	1.5	1.92	1.68	0.5	0	3	0	0
PBANKA_1027300	PBANKA_102730	Btz domain-containing protein, putative	1.5	1.65	1.52	0.5	3	0	0	0
PBANKA_1338600	PBANKA_133860	60S ribosomal protein L23, putative	1	1.61	1.49	0.5	0	2	0	0
PBANKA_1202100	PBANKA_120210	MKT1 domain-containing protein, putative	1	1.43	1.37	0.5	2	0	0	0
PBANKA_1103000	PBANKA_110300	serine/arginine-rich splicing factor 12, putative	1	1.61	1.49	0.5	0	2	0	0
PBANKA_1102200	PBANKA_110220	merozoite surface protein 8	1	1.61	1.49	0.5	0	2	0	0
PBANKA_1400600	PBANKA_140060	cytoadherence linked asexual protein, putative	1	1.43	1.37	0.5	2	0	0	0
PBANKA_1415900	PBANKA_141590	zinc finger protein, putative	1	1.43	1.37	0.5	2	0	0	0
PBANKA_1458800	PBANKA_145880	kinesin-15, putative	1	1.61	1.49	0.5	0	2	0	0
PBANKA_0819300	PBANKA_081930	eukaryotic translation initiation factor 3 subunit F, putative	1	1.61	1.49	0.5	0	2	0	0
PBANKA_1221200	PBANKA_122120	60S ribosomal protein L34, putative	1	1.61	1.49	0.5	0	2	0	0
PBANKA_1023500	PBANKA_102350	eukaryotic translation initiation factor 3 subunit H, putative	1	1.61	1.49	0.5	0	2	0	0
PBANKA_1336400	PBANKA_133640	DnaJ protein, putative	1	1.43	1.37	0.5	2	0	0	0
PBANKA_0914400	PBANKA_091440	heat shock protein 70, putative	1	1.61	1.49	0.5	0	2	0	0
PBANKA_1003100	PBANKA_100310	pre-mRNA-processing-splicing factor 8, putative	1	1.61	1.49	0.5	0	2	0	0
PBANKA_0107600	PBANKA_010760	nucleoporin NUP637, putative	1	1.43	1.37	0.5	2	0	0	0
PBANKA_1234300	PBANKA_123430	CCR4 domain-containing protein 1, putative	1	1.43	1.37	0.5	2	0	0	0
PBANKA_1329300	PBANKA_132930	40S ribosomal protein S3, putative	17.5	0.92	0.92	0.49	20	15	8	7
PBANKA_1023800	PBANKA_102380	conserved Plasmodium protein, unknown function	8	1.59	1.46	0.49	13	3	6	0
PBANKA_1217600	PBANKA_121760	histone H2A.Z, putative	7	1.38	1.1	0.49	13	1	6	0
PBANKA_0108800	PBANKA_010880	histone H3, putative	3.5	1.31	1.21	0.49	6	1	3	0
PBANKA_0216801	PBANKA_0216801	reticulocyte binding protein, putative	8	0.58	0.32	0.48	0	16	0	9
PBANKA_0403000	PBANKA_040300	60S ribosomal protein L44, putative	1.5	0.9	0.88	0.47	1	2	0	1
PBANKA_0706800	PBANKA_070680	DnaJ protein, putative	1.5	1.31	1.3	0.47	2	1	1	0
PBANKA_1211300	PBANKA_121130	autophagy-related protein 18, putative	1	1.08	1.03	0.47	2	0	1	0
PBANKA_1141700	PBANKA_114170	ubiquitin-60S ribosomal protein L40, putative	1.5	0.99	0.91	0.46	3	0	2	0
PBANKA_0930300	PBANKA_093030	GTP-binding nuclear protein RAN/TC4, putative	1	0.86	0.82	0.4	2	0	2	0
PBANKA_0941900	PBANKA_094190	histone H4, putative	11.5	1.11	0.93	0.35	20	3	14	0
PBANKA_1420600	PBANKA_142060	histone H2B variant, putative	3	1.07	1.06	0.35	4	2	4	0
PBANKA_0414600	PBANKA_041460	40S ribosomal protein S15A, putative	2.5	0.66	0.6	0.3	1	4	2	2
PBANKA_0922100	PBANKA_092210	40S ribosomal protein S18, putative	5.5	0.75	0.75	0.29	6	5	3	3
PBANKA_0926700	PBANKA_092670	exported protein 1	4	0.79	0.76	0.28	3	5	3	2
PBANKA_0522800	PBANKA_052280	40S ribosomal protein S19, putative	5	1.01	0.97	0.25	4	6	5	1
PBANKA_1234800	PBANKA_123480	40S ribosomal protein S9, putative	11.5	1.02	1.02	0.22	13	10	8	3
PBANKA_0918100	PBANKA_091810	60S ribosomal protein L38, putative	8.5	0.67	0.62	0.2	6	11	4	6
PBANKA_0807600	PBANKA_080760	40S ribosomal protein S11, putative	6	0.61	0.56	0.13	4	8	3	5
PBANKA_1401300	PBANKA_140130	40S ribosomal protein S7, putative	3.5	0.71	0.7	0.13	3	4	3	2
PBANKA_1231000	PBANKA_123100	40S ribosomal protein S11, putative	6	0.88	0.87	0.12	6	6	5	2
PBANKA_1457000	PBANKA_145700	ubiquitin-conjugating enzyme E2, putative	4	0.77	0.77	0.01	4	4	6	1
PBANKA_1434700	PBANKA_143470	clathrin heavy chain, putative	57.5	0.1	0.09	0	50	65	508	159
PBANKA_0417800	PBANKA_041780	conserved protein, unknown function	29	0.6	0.6	0	34	24	29	15
PBANKA_1344100	PBANKA_134410	myosin F	21	0.63	0.61	0	19	23	15	13
PBANKA_0920500	PBANKA_092050	conserved Plasmodium protein, unknown function	8	0.65	0.64	0	10	6	8	4
PBANKA_0515900	PBANKA_051590	mRNA-decapping enzyme subunit 1, putative	6.5	0.71	0.69	0	6	7	16	0
PBANKA_0404000	PBANKA_040400	conserved Plasmodium protein, unknown function	5	0.27	0.18	0	0	10	30	4
PBANKA_1320100	PBANKA_132010	conserved Plasmodium protein, unknown function	4.5	0.16	0.14	0	2	7	9	18
PBANKA_1310400	PBANKA_131040	centrin-2, putative	4	0.25	0.24	0	3	5	8	9
PBANKA_0906900	PBANKA_090690	conserved Plasmodium protein, unknown function	3.5	0.29	0.29	0	4	3	26	0
PBANKA_1323200	PBANKA_132320	conserved Plasmodium protein, unknown function	3.5	0.06	0.06	0	2	5	77	22
PBANKA_1109700	PBANKA_110970	KH domain-containing protein, putative	2.5	0.18	0.15	0	5	0	33	0
PBANKA_1200600	PBANKA_120060	Plasmodium exported protein, unknown function	2	0.19	0.16	0	0	4	14	6
PBANKA_1315700	PBANKA_131570	rhoptry neck protein 2	2	0.08	0.06	0	0	4	15	23
PBANKA_1009300	PBANKA_100930	clathrin light chain, putative	2	0.07	0.07	0	3	1	53	10
PBANKA_0206300	PBANKA_020630	centrin-1, putative	1.5	0.16	0.16	0	2	1	4	8
PBANKA_1236600	PBANKA_123660	conserved Plasmodium protein, unknown function	1.5	0.12	0.12	0	2	1	40	0
PBANKA_1022000	PBANKA_102200	40S ribosomal protein S25, putative	1	0.75	0.75	0	1	1	0	1
PBANKA_0408600	PBANKA_040860	eukaryotic translation initiation factor 3 subunit K, putative	1	1.52	1.52	0	1	1	0	0
PBANKA_0506100	PBANKA_050610	PHAX domain-containing protein, putative	1	1.52	1.52	0	1	1	0	0
PBANKA_1311600	PBANKA_131160	calponin homology domain-containing protein, putative	1	0.19	0.18	0	2	0	14	2
PBANKA_0314500	PBANKA_031450	40S ribosomal protein S26, putative	1	0.75	0.75	0	1	1	0	1
PBANKA_0604200	PBANKA_060420	zinc finger protein, putative	1	1.52	1.52	0	1	1	0	0
PBANKA_0823000	PBANKA_082300	ubiquitin-like protein, putative	1	1.52	1.52	0	1	1	0	0
PBANKA_0939600	PBANKA_093960	polyadenylate-binding protein-interacting protein 1, putative	1	1.52	1.52	0	1	1	0	0
PBANKA_1309500	PBANKA_130950	conserved Plasmodium protein, unknown function	1	1.52	1.52	0	1	1	0	0
PBANKA_0915000	PBANKA_091500	apical membrane antigen 1	1	0.23	0.21	0	0	2	3	5
PBANKA_0939900	PBANKA_093990	U6 snRNA-associated Sm-like protein LSm4, putative	1	1.14	1.14	0	1	1	1	0
PBANKA_0618600	PBANKA_061860	conserved protein, unknown function	1	1.52	1.52	0	1	1	0	0
PBANKA_0720300	PBANKA_072030	eukaryotic translation initiation factor 3 subunit M, putative	1	1.52	1.52	0	1	1	0	0
PBANKA_0710900	PBANKA_071090	U6 snRNA-associated Sm-like protein LSm3, putative	1	1.52	1.52	0	1	1	0	0
PBANKA_1113400	PBANKA_111340	secreted ookinete protein	1	1.52	1.52	0	1	1	0	0
PBANKA_0909600	PBANKA_090960	AP2 domain transcription factor, putative	0.5	1.22	1.2	0	1	0	0	0
PBANKA_1224200	PBANKA_122420	DnaJ protein, putative	0.5	1.31	1.27	0	0	1	0	0
PBANKA_0401500	PBANKA_040150	exportin-1, putative	0.5	1.31	1.27	0	0	1	0	0
PBANKA_0110400	PBANKA_011040	eukaryotic translation initiation factor 3 subunit L, putative	0.5	1.31	1.27	0	0	1	0	0
PBANKA_1340200	PBANKA_134020	U6 snRNA-associated Sm-like protein LSm6, putative	0.5	1.22	1.2	0	1	0	0	0
PBANKA_1015300	PBANKA_101530	rRNA (adenosine-2'-O-)-methyltransferase, putative	0.5	1.22	1.2	0	1	0	0	0
PBANKA_1138800	PBANKA_113880	conserved Plasmodium protein, unknown function	0.5	1.22	1.2	0	1	0	0	0
PBANKA_1326400	PBANKA_132640	glyceraldehyde-3-phosphate dehydrogenase	0.5	1.31	1.27	0	0	1	0	0
PBANKA_1145800	PBANKA_114580	membrane associated histidine-rich protein 1a	0.5	1.31	1.27	0	0	1	0	0
PBANKA_1242800	PBANKA_124280	eukaryotic translation initiation factor 3 subunit E, putative	0.5	1.22	1.2	0	1	0	0	0
PBANKA_1314800	PBANKA_131480	elongation factor 2, putative	0.5	1.22	1.2	0	1	0	0	0
PBANKA_0932000	PBANKA_093200	rhoptry neck protein 4	0.5	0.19	0.19	0	0	1	5	4
PBANKA_1018600	PBANKA_101860	60S ribosomal protein L21, putative	0.5	1.31	1.27	0	0	1	0	0
PBANKA_1404900	PBANKA_140490	26S protease regulatory subunit 10B, putative	0.5	1.31	1.27	0	0	1	0	0
PBANKA_1326000	PBANKA_132600	GTP-binding protein, putative	0.5	1.22	1.2	0	1	0	0	0
PBANKA_0917900	PBANKA_091790	26S protease regulatory subunit 6A, putative	0.5	1.22	1.2	0	1	0	0	0
PBANKA_0817700	PBANKA_081770	RNA-binding protein musashi, putative	0.5	1.22	1.2	0	1	0	0	0
PBANKA_1235100	PBANKA_123510	U6 snRNA-associated Sm-like protein LSm2, putative	0.5	1.31	1.27	0	0	1	0	0
PBANKA_1206600	PBANKA_120660	26S protease regulatory subunit 4, putative	0.5	1.31	1.27	0	0	1	0	0
PBANKA_1101300	PBANKA_110130	skeleton-binding protein 1	0.5	1.31	1.27	0	0	1	0	0
PBANKA_1204300	PBANKA_120430	CCR4-NOT transcription complex subunit 5, putative	0.5	1.31	1.27	0	0	1	0	0
PBANKA_1219600	PBANKA_121960	cg1 protein, putative	0.5	1.22	1.2	0	1	0	0	0
PBANKA_0923400	PBANKA_092340	60S ribosomal protein L35, putative	0.5	1.31	1.27	0	0	1	0	0
PBANKA_1234500	PBANKA_123450	FoP domain-containing protein, putative	0.5	1.31	1.27	0	0	1	0	0
PBANKA_1226600	PBANKA_122660	tubulin gamma chain, putative	0.5	0.98	0.95	0	0	1	1	0
PBANKA_1127000	PBANKA_112700	choline/ethanolaminephosphotransferase	0.5	1.22	1.2	0	1	0	0	0
PBANKA_1220200	PBANKA_122020	lysophospholipase, putative	0.5	1.22	1.2	0	1	0	0	0
PBANKA_0521700	PBANKA_052170	AP2 domain transcription factor, putative	0.5	1.22	1.2	0	1	0	0	0
PBANKA_1201900	PBANKA_120190	40S ribosomal protein S20e, putative	0.5	1.31	1.27	0	0	1	0	0
PBANKA_1127800	PBANKA_112780	DnaJ protein, putative	0.5	1.31	1.27	0	0	1	0	0
PBANKA_1134900	PBANKA_113490	zinc finger protein, putative	0.5	1.31	1.27	0	0	1	0	0
PBANKA_0405200	PBANKA_040520	T-complex protein 1 subunit beta, putative	0.5	1.31	1.27	0	0	1	0	0
PBANKA_0310900	PBANKA_031090	T-complex protein 1 subunit theta, putative	0.5	1.31	1.27	0	0	1	0	0
PBANKA_0938300	PBANKA_093830	heat shock protein J2, putative	0.5	1.31	1.27	0	0	1	0	0
PBANKA_1012600	PBANKA_101260	conserved Plasmodium protein, unknown function	0.5	1.31	1.27	0	0	1	0	0
PBANKA_0834300	PBANKA_083430	gamma-tubulin complex component, putative	0.5	1.22	1.2	0	1	0	0	0
PBANKA_0928300	PBANKA_092830	protein transport protein SEC16, putative	0.5	1.22	1.2	0	1	0	0	0
PBANKA_0105300	PBANKA_010530	conserved Plasmodium protein, unknown function	0.5	1.31	1.27	0	0	1	0	0
PBANKA_1365500	PBANKA_136550	exported protein IBIS1	0.5	1.31	1.27	0	0	1	0	0
PBANKA_0501100	PBANKA_050110	early transcribed membrane protein	0.5	1.31	1.27	0	0	1	0	0
PBANKA_1101400	PBANKA_110140	rhoptry-associated protein 2/3	0.5	1.22	1.2	0	1	0	0	0
PBANKA_1325000	PBANKA_132500	40S ribosomal protein S28e, putative	0.5	1.22	1.2	0	1	0	0	0
PBANKA_1120100	PBANKA_112010	conserved Plasmodium protein, unknown function	0.5	1.31	1.27	0	0	1	0	0
PBANKA_1432200	PBANKA_143220	male development gene 1	0.5	1.22	1.2	0	1	0	0	0
PBANKA_1135900	PBANKA_113590	conserved Plasmodium protein, unknown function	0.5	1.22	1.2	0	1	0	0	0
PBANKA_1407400	PBANKA_140740	mRNA-decapping enzyme 2, putative	0.5	1.22	1.2	0	1	0	0	0
PBANKA_1359700	PBANKA_135970	6-cysteine protein P47	0.5	1.22	1.2	0	1	0	0	0
PBANKA_1140100	PBANKA_114010	nucleoporin NUP205	0.5	1.22	1.2	0	1	0	0	0
PBANKA_0604800	PBANKA_060480	eukaryotic translation initiation factor 3 subunit C, putative	0.5	1.31	1.27	0	0	1	0	0
PBANKA_1202200	PBANKA_120220	U5 small nuclear ribonucleoprotein component, putative	0.5	1.31	1.27	0	0	1	0	0
PBANKA_0830000	PBANKA_083000	RNA-binding protein, putative	0.5	1.31	1.27	0	0	1	0	0
PBANKA_0602700	PBANKA_060270	nucleosome assembly protein, putative	0.5	1.31	1.27	0	0	1	0	0
PBANKA_1446800	PBANKA_144680	60 kDa chaperonin, putative	0.5	1.31	1.27	0	0	1	0	0
PBANKA_1329600	PBANKA_132960	conserved Plasmodium protein, unknown function	0.5	1.22	1.2	0	1	0	0	0
PBANKA_0316800	PBANKA_031680	erythrocyte membrane associated protein 2	0.5	1.22	1.2	0	1	0	0	0
PBANKA_0314700	PBANKA_031470	replication factor C subunit 2, putative	0.5	1.22	1.2	0	1	0	0	0
PBANKA_0803400	PBANKA_080340	40S ribosomal protein S29, putative	0.5	0.43	0.42	0	0	1	0	2
PBANKA_0316000	PBANKA_031600	replication factor C subunit 1, putative	0.5	1.22	1.2	0	1	0	0	0
PBANKA_0517000	PBANKA_051700	early transcribed membrane protein	0.5	1.22	1.2	0	1	0	0	0
PBANKA_1323000	PBANKA_132300	conserved protein, unknown function	0.5	1.22	1.2	0	1	0	0	0
PBANKA_1033800	PBANKA_103380	conserved protein, unknown function	0.5	0.02	0.02	0	0	1	141	22
PBANKA_1365100	PBANKA_136510	conserved Plasmodium protein, unknown function	0.5	1.22	1.2	0	1	0	0	0
PBANKA_0936500	PBANKA_093650	replication factor C subunit 5, putative	0.5	1.22	1.2	0	1	0	0	0
PBANKA_1358900	PBANKA_135890	dynactin subunit 2, putative	0.5	1.22	1.2	0	1	0	0	0
PBANKA_0929600	PBANKA_092960	nucleolar protein 56, putative	0.5	1.31	1.27	0	0	1	0	0
PBANKA_1035100	PBANKA_103510	rRNA 2'-O-methyltransferase fibrillarin, putative	0.5	1.31	1.27	0	0	1	0	0
